# Supplementary material for: Electron Transfer Interactome of Cytochrome c
Source: PLoS Comput Biol. 2012 Dec 6;8(12):e1002807. doi: 10.1371/journal.pcbi.1002807 (PMC3516563; doi:10.1371/journal.pcbi.1002807)
Supplement: Dataset S1 — Script files. (BZ2) [file pcbi.1002807.s001.bz2]

Archive with 52 entries (50 files):
- scripts
- scripts/2pcc.pdb
- scripts/cc-ccp.par
- scripts/cc-ccp.pdb
- scripts/cc-ccp.psf
- scripts/cc.h.par
- scripts/cc.h.pdb
- scripts/cc.h.psf
- scripts/cc.pdb
- scripts/cc_hem.pdb
- scripts/ccp.h.par
- scripts/ccp.h.pdb
- scripts/ccp.h.psf
- scripts/ccp.pdb
- scripts/ccp_hem.pdb
- scripts/cm_hem.pdb
- scripts/cm_hem.pml
- scripts/cm_trp.pdb
- scripts/cm_trp.pml
- scripts/gen.cc.inp
- scripts/gen.ccp.inp
- scripts/heme_av.top
- scripts/._learn.cc-ccp.par
- scripts/learn.cc-ccp.par
- scripts/._orient.inp
- scripts/orient.inp
- scripts/parallhdg_av.pro
- scripts/ref.cc_ccp.pdb
- scripts/run1
- scripts/search.py
- scripts/topallhdg_av.pro
- scripts/toph11.pep
- scripts/run1/run1_cm0_hem1.pdb
- scripts/run1/run1_cm0_hem10.pdb
- scripts/run1/run1_cm0_hem2.pdb
- scripts/run1/run1_cm0_hem3.pdb
- scripts/run1/run1_cm0_hem4.pdb
- scripts/run1/run1_cm0_hem5.pdb
- scripts/run1/run1_cm0_hem6.pdb
- scripts/run1/run1_cm0_hem7.pdb
- scripts/run1/run1_cm0_hem8.pdb
- scripts/run1/run1_cm0_hem9.pdb
- scripts/run1/run1_cm0_trp1.pdb
- scripts/run1/run1_cm0_trp10.pdb
- scripts/run1/run1_cm0_trp2.pdb
- scripts/run1/run1_cm0_trp3.pdb
- scripts/run1/run1_cm0_trp4.pdb
- scripts/run1/run1_cm0_trp5.pdb
- scripts/run1/run1_cm0_trp6.pdb
- scripts/run1/run1_cm0_trp7.pdb
- scripts/run1/run1_cm0_trp8.pdb
- scripts/run1/run1_cm0_trp9.pdb
