# Supplementary material for: Electron Transfer Interactome of Cytochrome c
Source: PLoS Comput Biol. 2012 Dec 6;8(12):e1002807. doi: 10.1371/journal.pcbi.1002807 (PMC3516563; doi:10.1371/journal.pcbi.1002807)
Supplement: Dataset S1 — Script files. (BZ2) [file pcbi.1002807.s001.bz2 › scripts/2pcc.pdb]

HEADER    OXIDOREDUCTASE/ELECTRON TRANSPORT       14-APR-93   2PCC              
TITLE     CRYSTAL STRUCTURE OF A COMPLEX BETWEEN ELECTRON TRANSFER              
TITLE    2 PARTNERS, CYTOCHROME C PEROXIDASE AND CYTOCHROME C                   
COMPND    MOL_ID: 1;                                                            
COMPND   2 MOLECULE: CYTOCHROME C PEROXIDASE;                                   
COMPND   3 CHAIN: A, C;                                                         
COMPND   4 ENGINEERED: YES;                                                     
COMPND   5 MOL_ID: 2;                                                           
COMPND   6 MOLECULE: ISO-1-CYTOCHROME C;                                        
COMPND   7 CHAIN: B, D;                                                         
COMPND   8 ENGINEERED: YES                                                      
SOURCE    MOL_ID: 1;                                                            
SOURCE   2 ORGANISM_SCIENTIFIC: SACCHAROMYCES CEREVISIAE;                       
SOURCE   3 ORGANISM_COMMON: BAKER'S YEAST;                                      
SOURCE   4 ORGANISM_TAXID: 4932;                                                
SOURCE   5 MOL_ID: 2;                                                           
SOURCE   6 ORGANISM_SCIENTIFIC: SACCHAROMYCES CEREVISIAE;                       
SOURCE   7 ORGANISM_COMMON: BAKER'S YEAST;                                      
SOURCE   8 ORGANISM_TAXID: 4932                                                 
KEYWDS    OXIDOREDUCTASE/ELECTRON TRANSPORT                                     
EXPDTA    X-RAY DIFFRACTION                                                     
AUTHOR    H.PELLETIER,J.KRAUT                                                   
REVDAT   2   24-FEB-09 2PCC    1       VERSN                                    
REVDAT   1   15-JUL-93 2PCC    0                                                
JRNL        AUTH   H.PELLETIER,J.KRAUT                                          
JRNL        TITL   CRYSTAL STRUCTURE OF A COMPLEX BETWEEN ELECTRON              
JRNL        TITL 2 TRANSFER PARTNERS, CYTOCHROME C PEROXIDASE AND               
JRNL        TITL 3 CYTOCHROME C.                                                
JRNL        REF    SCIENCE                       V. 258  1748 1992              
JRNL        REFN                   ISSN 0036-8075                               
JRNL        PMID   1334573                                                      
REMARK   1                                                                      
REMARK   1 REFERENCE 1                                                          
REMARK   1  AUTH   J.WANG,J.M.MAURO,S.L.EDWARDS,S.J.OATLEY,L.A.FISHEL,          
REMARK   1  AUTH 2 V.A.ASHFORD,N.-H.XUONG,J.KRAUT                               
REMARK   1  TITL   X-RAY STRUCTURES OF RECOMBINANT YEAST CYTOCHROME C           
REMARK   1  TITL 2 PEROXIDASE AND THREE HEME-CLEFT MUTANTS PREPARED             
REMARK   1  TITL 3 BY SITE-DIRECTED MUTAGENESIS                                 
REMARK   1  REF    BIOCHEMISTRY                  V.  29  7160 1990              
REMARK   1  REFN                   ISSN 0006-2960                               
REMARK   1 REFERENCE 2                                                          
REMARK   1  AUTH   G.V.LOUIE,G.D.BRAYER                                         
REMARK   1  TITL   HIGH-RESOLUTION REFINEMENT OF YEAST                          
REMARK   1  TITL 2 ISO-1-CYTOCHROME C AND COMPARISONS WITH OTHER                
REMARK   1  TITL 3 EUKARYOTIC CYTOCHROMES C                                     
REMARK   1  REF    J.MOL.BIOL.                   V. 214   527 1990              
REMARK   1  REFN                   ISSN 0022-2836                               
REMARK   2                                                                      
REMARK   2 RESOLUTION.    2.30 ANGSTROMS.                                       
REMARK   3                                                                      
REMARK   3 REFINEMENT.                                                          
REMARK   3   PROGRAM     : PROLSQ, X-PLOR                                       
REMARK   3   AUTHORS     : KONNERT,HENDRICKSON                                  
REMARK   3                                                                      
REMARK   3  DATA USED IN REFINEMENT.                                            
REMARK   3   RESOLUTION RANGE HIGH (ANGSTROMS) : 2.30                           
REMARK   3   RESOLUTION RANGE LOW  (ANGSTROMS) : 6.00                           
REMARK   3   DATA CUTOFF            (SIGMA(F)) : NULL                           
REMARK   3   COMPLETENESS FOR RANGE        (%) : NULL                           
REMARK   3   NUMBER OF REFLECTIONS             : NULL                           
REMARK   3                                                                      
REMARK   3  FIT TO DATA USED IN REFINEMENT.                                     
REMARK   3   CROSS-VALIDATION METHOD          : NULL                            
REMARK   3   FREE R VALUE TEST SET SELECTION  : NULL                            
REMARK   3   R VALUE     (WORKING + TEST SET) : NULL                            
REMARK   3   R VALUE            (WORKING SET) : 0.167                           
REMARK   3   FREE R VALUE                     : NULL                            
REMARK   3   FREE R VALUE TEST SET SIZE   (%) : NULL                            
REMARK   3   FREE R VALUE TEST SET COUNT      : NULL                            
REMARK   3                                                                      
REMARK   3  FIT/AGREEMENT OF MODEL WITH ALL DATA.                               
REMARK   3   R VALUE   (WORKING + TEST SET, NO CUTOFF) : NULL                   
REMARK   3   R VALUE          (WORKING SET, NO CUTOFF) : NULL                   
REMARK   3   FREE R VALUE                  (NO CUTOFF) : NULL                   
REMARK   3   FREE R VALUE TEST SET SIZE (%, NO CUTOFF) : NULL                   
REMARK   3   FREE R VALUE TEST SET COUNT   (NO CUTOFF) : NULL                   
REMARK   3   TOTAL NUMBER OF REFLECTIONS   (NO CUTOFF) : NULL                   
REMARK   3                                                                      
REMARK   3  NUMBER OF NON-HYDROGEN ATOMS USED IN REFINEMENT.                    
REMARK   3   PROTEIN ATOMS            : 6436                                    
REMARK   3   NUCLEIC ACID ATOMS       : 0                                       
REMARK   3   HETEROGEN ATOMS          : 176                                     
REMARK   3   SOLVENT ATOMS            : 503                                     
REMARK   3                                                                      
REMARK   3  B VALUES.                                                           
REMARK   3   FROM WILSON PLOT           (A**2) : NULL                           
REMARK   3   MEAN B VALUE      (OVERALL, A**2) : NULL                           
REMARK   3   OVERALL ANISOTROPIC B VALUE.                                       
REMARK   3    B11 (A**2) : NULL                                                 
REMARK   3    B22 (A**2) : NULL                                                 
REMARK   3    B33 (A**2) : NULL                                                 
REMARK   3    B12 (A**2) : NULL                                                 
REMARK   3    B13 (A**2) : NULL                                                 
REMARK   3    B23 (A**2) : NULL                                                 
REMARK   3                                                                      
REMARK   3  ESTIMATED COORDINATE ERROR.                                         
REMARK   3   ESD FROM LUZZATI PLOT        (A) : NULL                            
REMARK   3   ESD FROM SIGMAA              (A) : NULL                            
REMARK   3   LOW RESOLUTION CUTOFF        (A) : NULL                            
REMARK   3                                                                      
REMARK   3  RMS DEVIATIONS FROM IDEAL VALUES.                                   
REMARK   3   DISTANCE RESTRAINTS.                    RMS    SIGMA               
REMARK   3    BOND LENGTH                     (A) : NULL  ; NULL                
REMARK   3    ANGLE DISTANCE                  (A) : NULL  ; NULL                
REMARK   3    INTRAPLANAR 1-4 DISTANCE        (A) : NULL  ; NULL                
REMARK   3    H-BOND OR METAL COORDINATION    (A) : NULL  ; NULL                
REMARK   3                                                                      
REMARK   3   PLANE RESTRAINT                  (A) : NULL  ; NULL                
REMARK   3   CHIRAL-CENTER RESTRAINT       (A**3) : NULL  ; NULL                
REMARK   3                                                                      
REMARK   3   NON-BONDED CONTACT RESTRAINTS.                                     
REMARK   3    SINGLE TORSION                  (A) : NULL  ; NULL                
REMARK   3    MULTIPLE TORSION                (A) : NULL  ; NULL                
REMARK   3    H-BOND (X...Y)                  (A) : NULL  ; NULL                
REMARK   3    H-BOND (X-H...Y)                (A) : NULL  ; NULL                
REMARK   3                                                                      
REMARK   3   CONFORMATIONAL TORSION ANGLE RESTRAINTS.                           
REMARK   3    SPECIFIED                 (DEGREES) : NULL  ; NULL                
REMARK   3    PLANAR                    (DEGREES) : NULL  ; NULL                
REMARK   3    STAGGERED                 (DEGREES) : NULL  ; NULL                
REMARK   3    TRANSVERSE                (DEGREES) : NULL  ; NULL                
REMARK   3                                                                      
REMARK   3  ISOTROPIC THERMAL FACTOR RESTRAINTS.    RMS    SIGMA                
REMARK   3   MAIN-CHAIN BOND               (A**2) : NULL  ; NULL                
REMARK   3   MAIN-CHAIN ANGLE              (A**2) : NULL  ; NULL                
REMARK   3   SIDE-CHAIN BOND               (A**2) : NULL  ; NULL                
REMARK   3   SIDE-CHAIN ANGLE              (A**2) : NULL  ; NULL                
REMARK   3                                                                      
REMARK   3  OTHER REFINEMENT REMARKS:  THE YEAST CCP USED HERE IS A             
REMARK   3  RECOMBINANT [CALLED CCP(MI) AND EXPRESSED IN E. COLI] WHICH         
REMARK   3  HAS A MET-ILE DIPEPTIDE FUSED TO THE N-TERMINUS. THIS MET-ILE       
REMARK   3  DIPEPTIDE WAS NOT INCLUDED IN THIS STRUCTURE DUE TO DISORDER.       
REMARK   3  THERE WAS UNEXPLAINED ELECTRON DENSITY ABOVE THE HEME IRON          
REMARK   3  INTO WHICH WATER MOLECULES ALONE COULD NOT BE MODELED. AN SO-       
REMARK   3  GROUP, A POSSIBLE DEGRADATION PRODUCT OF DTT, WAS PLACED HERE       
REMARK   3  AND WAS TREATED AS AN INCOMPLETE SULFATE ION DURING                 
REMARK   3  REFINEMENT. THIS IS NOT A SULFATE ION. IT IS ONLY CALLED A          
REMARK   3  SULFATE ION FOR SIMPLICITY.                                         
REMARK   4                                                                      
REMARK   4 2PCC COMPLIES WITH FORMAT V. 3.15, 01-DEC-08                         
REMARK 100                                                                      
REMARK 100 THIS ENTRY HAS BEEN PROCESSED BY BNL.                                
REMARK 200                                                                      
REMARK 200 EXPERIMENTAL DETAILS                                                 
REMARK 200  EXPERIMENT TYPE                : X-RAY DIFFRACTION                  
REMARK 200  DATE OF DATA COLLECTION        : NULL                               
REMARK 200  TEMPERATURE           (KELVIN) : NULL                               
REMARK 200  PH                             : NULL                               
REMARK 200  NUMBER OF CRYSTALS USED        : NULL                               
REMARK 200                                                                      
REMARK 200  SYNCHROTRON              (Y/N) : NULL                               
REMARK 200  RADIATION SOURCE               : NULL                               
REMARK 200  BEAMLINE                       : NULL                               
REMARK 200  X-RAY GENERATOR MODEL          : NULL                               
REMARK 200  MONOCHROMATIC OR LAUE    (M/L) : NULL                               
REMARK 200  WAVELENGTH OR RANGE        (A) : NULL                               
REMARK 200  MONOCHROMATOR                  : NULL                               
REMARK 200  OPTICS                         : NULL                               
REMARK 200                                                                      
REMARK 200  DETECTOR TYPE                  : NULL                               
REMARK 200  DETECTOR MANUFACTURER          : NULL                               
REMARK 200  INTENSITY-INTEGRATION SOFTWARE : NULL                               
REMARK 200  DATA SCALING SOFTWARE          : NULL                               
REMARK 200                                                                      
REMARK 200  NUMBER OF UNIQUE REFLECTIONS   : NULL                               
REMARK 200  RESOLUTION RANGE HIGH      (A) : NULL                               
REMARK 200  RESOLUTION RANGE LOW       (A) : NULL                               
REMARK 200  REJECTION CRITERIA  (SIGMA(I)) : NULL                               
REMARK 200                                                                      
REMARK 200 OVERALL.                                                             
REMARK 200  COMPLETENESS FOR RANGE     (%) : NULL                               
REMARK 200  DATA REDUNDANCY                : NULL                               
REMARK 200  R MERGE                    (I) : NULL                               
REMARK 200  R SYM                      (I) : NULL                               
REMARK 200  <I/SIGMA(I)> FOR THE DATA SET  : NULL                               
REMARK 200                                                                      
REMARK 200 IN THE HIGHEST RESOLUTION SHELL.                                     
REMARK 200  HIGHEST RESOLUTION SHELL, RANGE HIGH (A) : NULL                     
REMARK 200  HIGHEST RESOLUTION SHELL, RANGE LOW  (A) : NULL                     
REMARK 200  COMPLETENESS FOR SHELL     (%) : NULL                               
REMARK 200  DATA REDUNDANCY IN SHELL       : NULL                               
REMARK 200  R MERGE FOR SHELL          (I) : NULL                               
REMARK 200  R SYM FOR SHELL            (I) : NULL                               
REMARK 200  <I/SIGMA(I)> FOR SHELL         : NULL                               
REMARK 200                                                                      
REMARK 200 DIFFRACTION PROTOCOL: NULL                                           
REMARK 200 METHOD USED TO DETERMINE THE STRUCTURE: NULL                         
REMARK 200 SOFTWARE USED: X-PLOR                                                
REMARK 200 STARTING MODEL: NULL                                                 
REMARK 200                                                                      
REMARK 200 REMARK: NULL                                                         
REMARK 280                                                                      
REMARK 280 CRYSTAL                                                              
REMARK 280 SOLVENT CONTENT, VS   (%): 50.69                                     
REMARK 280 MATTHEWS COEFFICIENT, VM (ANGSTROMS**3/DA): 2.49                     
REMARK 280                                                                      
REMARK 280 CRYSTALLIZATION CONDITIONS: NULL                                     
REMARK 290                                                                      
REMARK 290 CRYSTALLOGRAPHIC SYMMETRY                                            
REMARK 290 SYMMETRY OPERATORS FOR SPACE GROUP: P 1 21 1                         
REMARK 290                                                                      
REMARK 290      SYMOP   SYMMETRY                                                
REMARK 290     NNNMMM   OPERATOR                                                
REMARK 290       1555   X,Y,Z                                                   
REMARK 290       2555   -X,Y+1/2,-Z                                             
REMARK 290                                                                      
REMARK 290     WHERE NNN -> OPERATOR NUMBER                                     
REMARK 290           MMM -> TRANSLATION VECTOR                                  
REMARK 290                                                                      
REMARK 290 CRYSTALLOGRAPHIC SYMMETRY TRANSFORMATIONS                            
REMARK 290 THE FOLLOWING TRANSFORMATIONS OPERATE ON THE ATOM/HETATM             
REMARK 290 RECORDS IN THIS ENTRY TO PRODUCE CRYSTALLOGRAPHICALLY                
REMARK 290 RELATED MOLECULES.                                                   
REMARK 290   SMTRY1   1  1.000000  0.000000  0.000000        0.00000            
REMARK 290   SMTRY2   1  0.000000  1.000000  0.000000        0.00000            
REMARK 290   SMTRY3   1  0.000000  0.000000  1.000000        0.00000            
REMARK 290   SMTRY1   2 -1.000000  0.000000  0.000000        0.00000            
REMARK 290   SMTRY2   2  0.000000  1.000000  0.000000       59.30000            
REMARK 290   SMTRY3   2  0.000000  0.000000 -1.000000        0.00000            
REMARK 290                                                                      
REMARK 290 REMARK: NULL                                                         
REMARK 300                                                                      
REMARK 300 BIOMOLECULE: 1, 2                                                    
REMARK 300 SEE REMARK 350 FOR THE AUTHOR PROVIDED AND/OR PROGRAM                
REMARK 300 GENERATED ASSEMBLY INFORMATION FOR THE STRUCTURE IN                  
REMARK 300 THIS ENTRY. THE REMARK MAY ALSO PROVIDE INFORMATION ON               
REMARK 300 BURIED SURFACE AREA.                                                 
REMARK 300 REMARK:                                                              
REMARK 300 CHAINS LABELED A (CCP NUMBER 1) AND B (CYTOCHROME C                  
REMARK 300 NUMBER 1) REPRESENT ONE COMPLEX MOLECULE IN THE ASYMMETRIC           
REMARK 300 UNIT, AND, LIKEWISE, CHAINS LABELED C (CCP NUMBER 2) AND             
REMARK 300 D (CYTOCHROME C NUMBER 2) REPRESENT THE SECOND COMPLEX               
REMARK 300 MOLECULE IN THE ASYMMETRIC UNIT.  WATER MOLECULES NUMBERED           
REMARK 300 301 TO 554 ARE ASSOCIATED WITH THE FIRST COMPLEX, AND WATER          
REMARK 300 MOLECULES NUMBERED 600 TO 848 ARE ASSOCIATED WITH THE                
REMARK 300 SECOND COMPLEX.                                                      
REMARK 350                                                                      
REMARK 350 COORDINATES FOR A COMPLETE MULTIMER REPRESENTING THE KNOWN           
REMARK 350 BIOLOGICALLY SIGNIFICANT OLIGOMERIZATION STATE OF THE                
REMARK 350 MOLECULE CAN BE GENERATED BY APPLYING BIOMT TRANSFORMATIONS          
REMARK 350 GIVEN BELOW.  BOTH NON-CRYSTALLOGRAPHIC AND                          
REMARK 350 CRYSTALLOGRAPHIC OPERATIONS ARE GIVEN.                               
REMARK 350                                                                      
REMARK 350 BIOMOLECULE: 1                                                       
REMARK 350 AUTHOR DETERMINED BIOLOGICAL UNIT: DIMERIC                           
REMARK 350 APPLY THE FOLLOWING TO CHAINS: A, B                                  
REMARK 350   BIOMT1   1  1.000000  0.000000  0.000000        0.00000            
REMARK 350   BIOMT2   1  0.000000  1.000000  0.000000        0.00000            
REMARK 350   BIOMT3   1  0.000000  0.000000  1.000000        0.00000            
REMARK 350                                                                      
REMARK 350 BIOMOLECULE: 2                                                       
REMARK 350 AUTHOR DETERMINED BIOLOGICAL UNIT: DIMERIC                           
REMARK 350 APPLY THE FOLLOWING TO CHAINS: C, D                                  
REMARK 350   BIOMT1   1  1.000000  0.000000  0.000000        0.00000            
REMARK 350   BIOMT2   1  0.000000  1.000000  0.000000        0.00000            
REMARK 350   BIOMT3   1  0.000000  0.000000  1.000000        0.00000            
REMARK 465                                                                      
REMARK 465 MISSING RESIDUES                                                     
REMARK 465 THE FOLLOWING RESIDUES WERE NOT LOCATED IN THE                       
REMARK 465 EXPERIMENT. (M=MODEL NUMBER; RES=RESIDUE NAME; C=CHAIN               
REMARK 465 IDENTIFIER; SSSEQ=SEQUENCE NUMBER; I=INSERTION CODE.)                
REMARK 465                                                                      
REMARK 465   M RES C SSSEQI                                                     
REMARK 465     MET A    -1                                                      
REMARK 465     ILE A     0                                                      
REMARK 465     MET C    -1                                                      
REMARK 465     ILE C     0                                                      
REMARK 500                                                                      
REMARK 500 GEOMETRY AND STEREOCHEMISTRY                                         
REMARK 500 SUBTOPIC: CLOSE CONTACTS IN SAME ASYMMETRIC UNIT                     
REMARK 500                                                                      
REMARK 500 THE FOLLOWING ATOMS ARE IN CLOSE CONTACT.                            
REMARK 500                                                                      
REMARK 500  ATM1  RES C  SSEQI   ATM2  RES C  SSEQI           DISTANCE          
REMARK 500   O    PRO C    80     O    HOH C   664              2.15            
REMARK 500   OE2  GLU C   267     OE2  GLU C   271              2.15            
REMARK 500   OE2  GLU A   267     OE2  GLU A   271              2.16            
REMARK 500   NE2  HIS C    52     O1   SO4 C   300              2.18            
REMARK 500   O    HOH C   694     O    HOH C   792              2.18            
REMARK 500                                                                      
REMARK 500 REMARK: NULL                                                         
REMARK 500                                                                      
REMARK 500 GEOMETRY AND STEREOCHEMISTRY                                         
REMARK 500 SUBTOPIC: CLOSE CONTACTS                                             
REMARK 500                                                                      
REMARK 500 THE FOLLOWING ATOMS THAT ARE RELATED BY CRYSTALLOGRAPHIC             
REMARK 500 SYMMETRY ARE IN CLOSE CONTACT.  AN ATOM LOCATED WITHIN 0.15          
REMARK 500 ANGSTROMS OF A SYMMETRY RELATED ATOM IS ASSUMED TO BE ON A           
REMARK 500 SPECIAL POSITION AND IS, THEREFORE, LISTED IN REMARK 375             
REMARK 500 INSTEAD OF REMARK 500.  ATOMS WITH NON-BLANK ALTERNATE               
REMARK 500 LOCATION INDICATORS ARE NOT INCLUDED IN THE CALCULATIONS.            
REMARK 500                                                                      
REMARK 500 DISTANCE CUTOFF:                                                     
REMARK 500 2.2 ANGSTROMS FOR CONTACTS NOT INVOLVING HYDROGEN ATOMS              
REMARK 500 1.6 ANGSTROMS FOR CONTACTS INVOLVING HYDROGEN ATOMS                  
REMARK 500                                                                      
REMARK 500  ATM1  RES C  SSEQI   ATM2  RES C  SSEQI  SSYMOP   DISTANCE          
REMARK 500   OE2  GLU C   221     O    HOH A   549     1656     1.11            
REMARK 500   CD   GLU C   221     O    HOH A   549     1656     1.12            
REMARK 500   CG   GLU C   221     O    HOH A   549     1656     1.91            
REMARK 500   NE2  GLN A   240     O    HOH C   635     1455     2.15            
REMARK 500   CE   LYS B    54     ND2  ASN C   253     2646     2.15            
REMARK 500   OE1  GLU C   221     O    HOH A   549     1656     2.17            
REMARK 500                                                                      
REMARK 500 REMARK: NULL                                                         
REMARK 500                                                                      
REMARK 500 GEOMETRY AND STEREOCHEMISTRY                                         
REMARK 500 SUBTOPIC: COVALENT BOND ANGLES                                       
REMARK 500                                                                      
REMARK 500 THE STEREOCHEMICAL PARAMETERS OF THE FOLLOWING RESIDUES              
REMARK 500 HAVE VALUES WHICH DEVIATE FROM EXPECTED VALUES BY MORE               
REMARK 500 THAN 6*RMSD (M=MODEL NUMBER; RES=RESIDUE NAME; C=CHAIN               
REMARK 500 IDENTIFIER; SSEQ=SEQUENCE NUMBER; I=INSERTION CODE).                 
REMARK 500                                                                      
REMARK 500 STANDARD TABLE:                                                      
REMARK 500 FORMAT: (10X,I3,1X,A3,1X,A1,I4,A1,3(1X,A4,2X),12X,F5.1)              
REMARK 500                                                                      
REMARK 500 EXPECTED VALUES PROTEIN: ENGH AND HUBER, 1999                        
REMARK 500 EXPECTED VALUES NUCLEIC ACID: CLOWNEY ET AL 1996                     
REMARK 500                                                                      
REMARK 500  M RES CSSEQI ATM1   ATM2   ATM3                                     
REMARK 500    TYR A  23   CB  -  CG  -  CD2 ANGL. DEV. =   5.6 DEGREES          
REMARK 500    TYR A  23   CB  -  CG  -  CD1 ANGL. DEV. =  -4.5 DEGREES          
REMARK 500    LEU A  28   O   -  C   -  N   ANGL. DEV. =  11.3 DEGREES          
REMARK 500    LEU A  30   CA  -  CB  -  CG  ANGL. DEV. =  17.6 DEGREES          
REMARK 500    GLU A  32   CG  -  CD  -  OE1 ANGL. DEV. =  12.6 DEGREES          
REMARK 500    ASP A  33   CA  -  CB  -  CG  ANGL. DEV. =  14.7 DEGREES          
REMARK 500    GLU A  35   CA  -  CB  -  CG  ANGL. DEV. =  14.6 DEGREES          
REMARK 500    ASP A  37   CB  -  CG  -  OD1 ANGL. DEV. =   7.2 DEGREES          
REMARK 500    TYR A  42   CB  -  CG  -  CD1 ANGL. DEV. =   4.3 DEGREES          
REMARK 500    ARG A  48   CD  -  NE  -  CZ  ANGL. DEV. =  16.2 DEGREES          
REMARK 500    ARG A  48   NE  -  CZ  -  NH1 ANGL. DEV. =   5.6 DEGREES          
REMARK 500    ARG A  48   NE  -  CZ  -  NH2 ANGL. DEV. =  -6.1 DEGREES          
REMARK 500    GLU A  93   CA  -  CB  -  CG  ANGL. DEV. =  25.2 DEGREES          
REMARK 500    GLU A  98   CA  -  CB  -  CG  ANGL. DEV. =  20.6 DEGREES          
REMARK 500    ASP A 106   CB  -  CG  -  OD1 ANGL. DEV. =   8.5 DEGREES          
REMARK 500    ASP A 106   CB  -  CG  -  OD2 ANGL. DEV. =  -5.9 DEGREES          
REMARK 500    ALA A 115   CB  -  CA  -  C   ANGL. DEV. =  14.7 DEGREES          
REMARK 500    GLU A 118   CG  -  CD  -  OE2 ANGL. DEV. =  12.7 DEGREES          
REMARK 500    ARG A 130   NE  -  CZ  -  NH1 ANGL. DEV. =  -3.9 DEGREES          
REMARK 500    ARG A 130   NE  -  CZ  -  NH2 ANGL. DEV. =   7.0 DEGREES          
REMARK 500    ASP A 132   CB  -  CG  -  OD1 ANGL. DEV. =   9.6 DEGREES          
REMARK 500    ASP A 132   CB  -  CG  -  OD2 ANGL. DEV. =  -7.6 DEGREES          
REMARK 500    ARG A 143   CD  -  NE  -  CZ  ANGL. DEV. = -11.9 DEGREES          
REMARK 500    ARG A 155   NE  -  CZ  -  NH1 ANGL. DEV. =  -7.4 DEGREES          
REMARK 500    ARG A 155   NE  -  CZ  -  NH2 ANGL. DEV. =   7.5 DEGREES          
REMARK 500    ARG A 166   CD  -  NE  -  CZ  ANGL. DEV. =  -9.1 DEGREES          
REMARK 500    ARG A 166   NE  -  CZ  -  NH1 ANGL. DEV. =  -4.3 DEGREES          
REMARK 500    VAL A 168   CA  -  CB  -  CG1 ANGL. DEV. =   9.4 DEGREES          
REMARK 500    LYS A 215   CB  -  CA  -  C   ANGL. DEV. = -13.2 DEGREES          
REMARK 500    GLU A 214   O   -  C   -  N   ANGL. DEV. =  10.7 DEGREES          
REMARK 500    ASN A 216   CB  -  CA  -  C   ANGL. DEV. =  14.1 DEGREES          
REMARK 500    ASP A 217   CB  -  CG  -  OD1 ANGL. DEV. =   6.8 DEGREES          
REMARK 500    ASP A 217   O   -  C   -  N   ANGL. DEV. =  10.4 DEGREES          
REMARK 500    ASP A 241   CB  -  CG  -  OD1 ANGL. DEV. =   5.6 DEGREES          
REMARK 500    ASP A 261   CB  -  CG  -  OD2 ANGL. DEV. =  -7.7 DEGREES          
REMARK 500    LEU A 289   CB  -  CA  -  C   ANGL. DEV. =  13.0 DEGREES          
REMARK 500    HIS B  18   CA  -  CB  -  CG  ANGL. DEV. =  13.1 DEGREES          
REMARK 500    LEU B  85   CA  -  CB  -  CG  ANGL. DEV. =  18.0 DEGREES          
REMARK 500    THR C   2   CA  -  CB  -  CG2 ANGL. DEV. =  10.4 DEGREES          
REMARK 500    ARG C  14   NE  -  CZ  -  NH1 ANGL. DEV. =   4.7 DEGREES          
REMARK 500    ARG C  14   NE  -  CZ  -  NH2 ANGL. DEV. =  -4.5 DEGREES          
REMARK 500    GLU C  17   CA  -  CB  -  CG  ANGL. DEV. =  14.5 DEGREES          
REMARK 500    GLU C  17   CB  -  CG  -  CD  ANGL. DEV. =  20.8 DEGREES          
REMARK 500    ASP C  18   CB  -  CG  -  OD1 ANGL. DEV. = -10.1 DEGREES          
REMARK 500    ASP C  18   CB  -  CG  -  OD2 ANGL. DEV. =   5.7 DEGREES          
REMARK 500    TYR C  23   CB  -  CG  -  CD2 ANGL. DEV. =   9.3 DEGREES          
REMARK 500    TYR C  23   CB  -  CG  -  CD1 ANGL. DEV. =  -5.8 DEGREES          
REMARK 500    ALA C  27   N   -  CA  -  CB  ANGL. DEV. =  -9.7 DEGREES          
REMARK 500    LEU C  28   CA  -  CB  -  CG  ANGL. DEV. =  15.2 DEGREES          
REMARK 500    ARG C  31   NE  -  CZ  -  NH1 ANGL. DEV. =   4.7 DEGREES          
REMARK 500                                                                      
REMARK 500 THIS ENTRY HAS      96 ANGLE DEVIATIONS.                             
REMARK 500                                                                      
REMARK 500 REMARK: NULL                                                         
REMARK 500                                                                      
REMARK 500 GEOMETRY AND STEREOCHEMISTRY                                         
REMARK 500 SUBTOPIC: TORSION ANGLES                                             
REMARK 500                                                                      
REMARK 500 TORSION ANGLES OUTSIDE THE EXPECTED RAMACHANDRAN REGIONS:            
REMARK 500 (M=MODEL NUMBER; RES=RESIDUE NAME; C=CHAIN IDENTIFIER;               
REMARK 500 SSEQ=SEQUENCE NUMBER; I=INSERTION CODE).                             
REMARK 500                                                                      
REMARK 500 STANDARD TABLE:                                                      
REMARK 500 FORMAT:(10X,I3,1X,A3,1X,A1,I4,A1,4X,F7.2,3X,F7.2)                    
REMARK 500                                                                      
REMARK 500 EXPECTED VALUES: GJ KLEYWEGT AND TA JONES (1996). PHI/PSI-           
REMARK 500 CHOLOGY: RAMACHANDRAN REVISITED. STRUCTURE 4, 1395 - 1400            
REMARK 500                                                                      
REMARK 500  M RES CSSEQI        PSI       PHI                                   
REMARK 500    THR A   2      167.48     73.32                                   
REMARK 500    LYS A  12      106.44    -40.17                                   
REMARK 500    ASP A  33       47.41    -89.15                                   
REMARK 500    TYR A  39       36.85     76.76                                   
REMARK 500    TYR A  67      -70.15    -24.78                                   
REMARK 500    PHE A  99       64.31   -114.52                                   
REMARK 500    PRO A 125      151.30    -47.53                                   
REMARK 500    PRO A 134      152.02    -45.57                                   
REMARK 500    ASP A 148       43.24    -80.44                                   
REMARK 500    ASN A 162       38.16     82.14                                   
REMARK 500    ASN A 219       14.01     88.99                                   
REMARK 500    LYS B  -2     -109.08    -69.80                                   
REMARK 500    ALA B  -1      129.44    159.12                                   
REMARK 500    LYS B   5      -74.05    -66.11                                   
REMARK 500    LYS B  27     -120.11   -128.13                                   
REMARK 500    LYS B  54        1.75    -68.78                                   
REMARK 500    ASN B  56       95.66     21.31                                   
REMARK 500    GLU B  61      -23.97    -35.21                                   
REMARK 500    ASN B  70       80.75   -166.46                                   
REMARK 500    THR C   2      -88.23   -127.82                                   
REMARK 500    LEU C   4      162.15    -48.98                                   
REMARK 500    GLN C 120       23.83     84.79                                   
REMARK 500    ASP C 148       42.00    -90.46                                   
REMARK 500    LYS C 149     -167.95   -124.24                                   
REMARK 500    ASN C 195       -8.00    -58.18                                   
REMARK 500    ASN C 219        1.43     83.17                                   
REMARK 500    GLU D  -4        4.11   -154.03                                   
REMARK 500    ALA D  -1      151.07    -40.64                                   
REMARK 500    CYS D  14      -36.66   -131.93                                   
REMARK 500    LYS D  27     -136.11   -156.30                                   
REMARK 500    SER D  40      143.19    -33.75                                   
REMARK 500    LYS D  54       -6.73    -57.43                                   
REMARK 500    ASN D  56       21.75     39.74                                   
REMARK 500    GLU D  61      -11.59    -33.84                                   
REMARK 500    ASN D  70       78.39   -162.50                                   
REMARK 500                                                                      
REMARK 500 REMARK: NULL                                                         
REMARK 500                                                                      
REMARK 500 GEOMETRY AND STEREOCHEMISTRY                                         
REMARK 500 SUBTOPIC: PLANAR GROUPS                                              
REMARK 500                                                                      
REMARK 500 PLANAR GROUPS IN THE FOLLOWING RESIDUES HAVE A TOTAL                 
REMARK 500 RMS DISTANCE OF ALL ATOMS FROM THE BEST-FIT PLANE                    
REMARK 500 BY MORE THAN AN EXPECTED VALUE OF 6*RMSD, WITH AN                    
REMARK 500 RMSD 0.02 ANGSTROMS, OR AT LEAST ONE ATOM HAS                        
REMARK 500 AN RMSD GREATER THAN THIS VALUE                                      
REMARK 500 (M=MODEL NUMBER; RES=RESIDUE NAME; C=CHAIN IDENTIFIER;               
REMARK 500 SSEQ=SEQUENCE NUMBER; I=INSERTION CODE).                             
REMARK 500                                                                      
REMARK 500  M RES CSSEQI        RMS     TYPE                                    
REMARK 500    ARG A  31         0.26    SIDE_CHAIN                              
REMARK 500    ARG A 127         0.15    SIDE_CHAIN                              
REMARK 500    ARG A 143         0.11    SIDE_CHAIN                              
REMARK 500    ARG A 166         0.10    SIDE_CHAIN                              
REMARK 500    ARG C  31         0.17    SIDE_CHAIN                              
REMARK 500    ARG C 155         0.09    SIDE_CHAIN                              
REMARK 500    ARG C 166         0.14    SIDE_CHAIN                              
REMARK 500                                                                      
REMARK 500 REMARK: NULL                                                         
REMARK 525                                                                      
REMARK 525 SOLVENT                                                              
REMARK 525                                                                      
REMARK 525 THE SOLVENT MOLECULES HAVE CHAIN IDENTIFIERS THAT                    
REMARK 525 INDICATE THE POLYMER CHAIN WITH WHICH THEY ARE MOST                  
REMARK 525 CLOSELY ASSOCIATED. THE REMARK LISTS ALL THE SOLVENT                 
REMARK 525 MOLECULES WHICH ARE MORE THAN 5A AWAY FROM THE                       
REMARK 525 NEAREST POLYMER CHAIN (M = MODEL NUMBER;                             
REMARK 525 RES=RESIDUE NAME; C=CHAIN IDENTIFIER; SSEQ=SEQUENCE                  
REMARK 525 NUMBER; I=INSERTION CODE):                                           
REMARK 525                                                                      
REMARK 525  M RES CSSEQI                                                        
REMARK 525    HOH A 460        DISTANCE =  5.03 ANGSTROMS                       
REMARK 525    HOH A 553        DISTANCE =  5.33 ANGSTROMS                       
REMARK 610                                                                      
REMARK 610 MISSING HETEROATOM                                                   
REMARK 610 THE FOLLOWING RESIDUES HAVE MISSING ATOMS (M=MODEL NUMBER;           
REMARK 610 RES=RESIDUE NAME; C=CHAIN IDENTIFIER; SSEQ=SEQUENCE NUMBER;          
REMARK 610 I=INSERTION CODE):                                                   
REMARK 610   M RES C SSEQI                                                      
REMARK 610     SO4 A  299                                                       
REMARK 610     SO4 C  300                                                       
REMARK 620                                                                      
REMARK 620 METAL COORDINATION                                                   
REMARK 620  (M=MODEL NUMBER; RES=RESIDUE NAME; C=CHAIN IDENTIFIER;              
REMARK 620  SSEQ=SEQUENCE NUMBER; I=INSERTION CODE):                            
REMARK 620                                                                      
REMARK 620 COORDINATION ANGLES FOR:  M RES CSSEQI METAL                         
REMARK 620                             HEM A 296  FE                            
REMARK 620 N RES CSSEQI ATOM                                                    
REMARK 620 1 HIS A 175   NE2                                                    
REMARK 620 2 SO4 A 299   S   175.4                                              
REMARK 620 N                    1                                               
REMARK 620                                                                      
REMARK 620 COORDINATION ANGLES FOR:  M RES CSSEQI METAL                         
REMARK 620                             HEM B 104  FE                            
REMARK 620 N RES CSSEQI ATOM                                                    
REMARK 620 1 HIS B  18   NE2                                                    
REMARK 620 2 MET B  80   SD  177.6                                              
REMARK 620 N                    1                                               
REMARK 620                                                                      
REMARK 620 COORDINATION ANGLES FOR:  M RES CSSEQI METAL                         
REMARK 620                             HEM C 296  FE                            
REMARK 620 N RES CSSEQI ATOM                                                    
REMARK 620 1 SO4 C 300   S                                                      
REMARK 620 2 HIS C 175   NE2 178.8                                              
REMARK 620 N                    1                                               
REMARK 620                                                                      
REMARK 620 COORDINATION ANGLES FOR:  M RES CSSEQI METAL                         
REMARK 620                             HEM D 104  FE                            
REMARK 620 N RES CSSEQI ATOM                                                    
REMARK 620 1 HIS D  18   NE2                                                    
REMARK 620 2 MET D  80   SD  170.9                                              
REMARK 620 N                    1                                               
REMARK 800                                                                      
REMARK 800 SITE                                                                 
REMARK 800 SITE_IDENTIFIER: AC1                                                 
REMARK 800 EVIDENCE_CODE: SOFTWARE                                              
REMARK 800 SITE_DESCRIPTION: BINDING SITE FOR RESIDUE SO4 A 299                 
REMARK 800 SITE_IDENTIFIER: AC2                                                 
REMARK 800 EVIDENCE_CODE: SOFTWARE                                              
REMARK 800 SITE_DESCRIPTION: BINDING SITE FOR RESIDUE SO4 C 300                 
REMARK 800 SITE_IDENTIFIER: AC3                                                 
REMARK 800 EVIDENCE_CODE: SOFTWARE                                              
REMARK 800 SITE_DESCRIPTION: BINDING SITE FOR RESIDUE HEM A 296                 
REMARK 800 SITE_IDENTIFIER: AC4                                                 
REMARK 800 EVIDENCE_CODE: SOFTWARE                                              
REMARK 800 SITE_DESCRIPTION: BINDING SITE FOR RESIDUE HEM B 104                 
REMARK 800 SITE_IDENTIFIER: AC5                                                 
REMARK 800 EVIDENCE_CODE: SOFTWARE                                              
REMARK 800 SITE_DESCRIPTION: BINDING SITE FOR RESIDUE HEM C 296                 
REMARK 800 SITE_IDENTIFIER: AC6                                                 
REMARK 800 EVIDENCE_CODE: SOFTWARE                                              
REMARK 800 SITE_DESCRIPTION: BINDING SITE FOR RESIDUE HEM D 104                 
REMARK 999                                                                      
REMARK 999 SEQUENCE                                                             
REMARK 999                                                                      
REMARK 999 IN ACCORDANCE WITH THE SEQUENCE NUMBERING FOR EUKARYOTIC             
REMARK 999 CYTOCHROMES C, THE SEQUENCE NUMBERING FOR THE YEAST                  
REMARK 999 CYTOCHROMES C IN THIS STRUCTURE BEGINS WITH -5.  THERE IS            
REMARK 999 NO RESIDUE WITH A SEQUENCE NUMBER 0.  COORDINATES FOR THE            
REMARK 999 METHYL GROUPS OF THE TRIMETHYLATED LYSINE (RESIDUE 72) ARE           
REMARK 999 INCLUDED IN THE 1YCC ENTRY, BUT THEY ARE NOT INCLUDED HERE           
REMARK 999 DUE TO SIDE CHAIN DISORDER.  RESIDUE NUMBER 72 OF THE TWO            
REMARK 999 YEAST ISO-1-CYTOCHROMES C IN THIS STRUCTURE ARE LEFT AS              
REMARK 999 LYSINES.                                                             
DBREF  2PCC A    1   294  UNP    P00431   CCPR_YEAST      68    361             
DBREF  2PCC B   -5   103  UNP    P00044   CYC1_YEAST       1    108             
DBREF  2PCC C    1   294  UNP    P00431   CCPR_YEAST      68    361             
DBREF  2PCC D   -5   103  UNP    P00044   CYC1_YEAST       1    108             
SEQADV 2PCC ILE A   53  UNP  P00431    THR   120 CONFLICT                       
SEQADV 2PCC GLY A  152  UNP  P00431    ASP   219 CONFLICT                       
SEQADV 2PCC ILE C   53  UNP  P00431    THR   120 CONFLICT                       
SEQADV 2PCC GLY C  152  UNP  P00431    ASP   219 CONFLICT                       
SEQRES   1 A  296  MET ILE THR THR PRO LEU VAL HIS VAL ALA SER VAL GLU          
SEQRES   2 A  296  LYS GLY ARG SER TYR GLU ASP PHE GLN LYS VAL TYR ASN          
SEQRES   3 A  296  ALA ILE ALA LEU LYS LEU ARG GLU ASP ASP GLU TYR ASP          
SEQRES   4 A  296  ASN TYR ILE GLY TYR GLY PRO VAL LEU VAL ARG LEU ALA          
SEQRES   5 A  296  TRP HIS ILE SER GLY THR TRP ASP LYS HIS ASP ASN THR          
SEQRES   6 A  296  GLY GLY SER TYR GLY GLY THR TYR ARG PHE LYS LYS GLU          
SEQRES   7 A  296  PHE ASN ASP PRO SER ASN ALA GLY LEU GLN ASN GLY PHE          
SEQRES   8 A  296  LYS PHE LEU GLU PRO ILE HIS LYS GLU PHE PRO TRP ILE          
SEQRES   9 A  296  SER SER GLY ASP LEU PHE SER LEU GLY GLY VAL THR ALA          
SEQRES  10 A  296  VAL GLN GLU MET GLN GLY PRO LYS ILE PRO TRP ARG CYS          
SEQRES  11 A  296  GLY ARG VAL ASP THR PRO GLU ASP THR THR PRO ASP ASN          
SEQRES  12 A  296  GLY ARG LEU PRO ASP ALA ASP LYS ASP ALA GLY TYR VAL          
SEQRES  13 A  296  ARG THR PHE PHE GLN ARG LEU ASN MET ASN ASP ARG GLU          
SEQRES  14 A  296  VAL VAL ALA LEU MET GLY ALA HIS ALA LEU GLY LYS THR          
SEQRES  15 A  296  HIS LEU LYS ASN SER GLY TYR GLU GLY PRO TRP GLY ALA          
SEQRES  16 A  296  ALA ASN ASN VAL PHE THR ASN GLU PHE TYR LEU ASN LEU          
SEQRES  17 A  296  LEU ASN GLU ASP TRP LYS LEU GLU LYS ASN ASP ALA ASN          
SEQRES  18 A  296  ASN GLU GLN TRP ASP SER LYS SER GLY TYR MET MET LEU          
SEQRES  19 A  296  PRO THR ASP TYR SER LEU ILE GLN ASP PRO LYS TYR LEU          
SEQRES  20 A  296  SER ILE VAL LYS GLU TYR ALA ASN ASP GLN ASP LYS PHE          
SEQRES  21 A  296  PHE LYS ASP PHE SER LYS ALA PHE GLU LYS LEU LEU GLU          
SEQRES  22 A  296  ASN GLY ILE THR PHE PRO LYS ASP ALA PRO SER PRO PHE          
SEQRES  23 A  296  ILE PHE LYS THR LEU GLU GLU GLN GLY LEU                      
SEQRES   1 B  108  THR GLU PHE LYS ALA GLY SER ALA LYS LYS GLY ALA THR          
SEQRES   2 B  108  LEU PHE LYS THR ARG CYS LEU GLN CYS HIS THR VAL GLU          
SEQRES   3 B  108  LYS GLY GLY PRO HIS LYS VAL GLY PRO ASN LEU HIS GLY          
SEQRES   4 B  108  ILE PHE GLY ARG HIS SER GLY GLN ALA GLU GLY TYR SER          
SEQRES   5 B  108  TYR THR ASP ALA ASN ILE LYS LYS ASN VAL LEU TRP ASP          
SEQRES   6 B  108  GLU ASN ASN MET SER GLU TYR LEU THR ASN PRO LYS LYS          
SEQRES   7 B  108  TYR ILE PRO GLY THR LYS MET ALA PHE GLY GLY LEU LYS          
SEQRES   8 B  108  LYS GLU LYS ASP ARG ASN ASP LEU ILE THR TYR LEU LYS          
SEQRES   9 B  108  LYS ALA CYS GLU                                              
SEQRES   1 C  296  MET ILE THR THR PRO LEU VAL HIS VAL ALA SER VAL GLU          
SEQRES   2 C  296  LYS GLY ARG SER TYR GLU ASP PHE GLN LYS VAL TYR ASN          
SEQRES   3 C  296  ALA ILE ALA LEU LYS LEU ARG GLU ASP ASP GLU TYR ASP          
SEQRES   4 C  296  ASN TYR ILE GLY TYR GLY PRO VAL LEU VAL ARG LEU ALA          
SEQRES   5 C  296  TRP HIS ILE SER GLY THR TRP ASP LYS HIS ASP ASN THR          
SEQRES   6 C  296  GLY GLY SER TYR GLY GLY THR TYR ARG PHE LYS LYS GLU          
SEQRES   7 C  296  PHE ASN ASP PRO SER ASN ALA GLY LEU GLN ASN GLY PHE          
SEQRES   8 C  296  LYS PHE LEU GLU PRO ILE HIS LYS GLU PHE PRO TRP ILE          
SEQRES   9 C  296  SER SER GLY ASP LEU PHE SER LEU GLY GLY VAL THR ALA          
SEQRES  10 C  296  VAL GLN GLU MET GLN GLY PRO LYS ILE PRO TRP ARG CYS          
SEQRES  11 C  296  GLY ARG VAL ASP THR PRO GLU ASP THR THR PRO ASP ASN          
SEQRES  12 C  296  GLY ARG LEU PRO ASP ALA ASP LYS ASP ALA GLY TYR VAL          
SEQRES  13 C  296  ARG THR PHE PHE GLN ARG LEU ASN MET ASN ASP ARG GLU          
SEQRES  14 C  296  VAL VAL ALA LEU MET GLY ALA HIS ALA LEU GLY LYS THR          
SEQRES  15 C  296  HIS LEU LYS ASN SER GLY TYR GLU GLY PRO TRP GLY ALA          
SEQRES  16 C  296  ALA ASN ASN VAL PHE THR ASN GLU PHE TYR LEU ASN LEU          
SEQRES  17 C  296  LEU ASN GLU ASP TRP LYS LEU GLU LYS ASN ASP ALA ASN          
SEQRES  18 C  296  ASN GLU GLN TRP ASP SER LYS SER GLY TYR MET MET LEU          
SEQRES  19 C  296  PRO THR ASP TYR SER LEU ILE GLN ASP PRO LYS TYR LEU          
SEQRES  20 C  296  SER ILE VAL LYS GLU TYR ALA ASN ASP GLN ASP LYS PHE          
SEQRES  21 C  296  PHE LYS ASP PHE SER LYS ALA PHE GLU LYS LEU LEU GLU          
SEQRES  22 C  296  ASN GLY ILE THR PHE PRO LYS ASP ALA PRO SER PRO PHE          
SEQRES  23 C  296  ILE PHE LYS THR LEU GLU GLU GLN GLY LEU                      
SEQRES   1 D  108  THR GLU PHE LYS ALA GLY SER ALA LYS LYS GLY ALA THR          
SEQRES   2 D  108  LEU PHE LYS THR ARG CYS LEU GLN CYS HIS THR VAL GLU          
SEQRES   3 D  108  LYS GLY GLY PRO HIS LYS VAL GLY PRO ASN LEU HIS GLY          
SEQRES   4 D  108  ILE PHE GLY ARG HIS SER GLY GLN ALA GLU GLY TYR SER          
SEQRES   5 D  108  TYR THR ASP ALA ASN ILE LYS LYS ASN VAL LEU TRP ASP          
SEQRES   6 D  108  GLU ASN ASN MET SER GLU TYR LEU THR ASN PRO LYS LYS          
SEQRES   7 D  108  TYR ILE PRO GLY THR LYS MET ALA PHE GLY GLY LEU LYS          
SEQRES   8 D  108  LYS GLU LYS ASP ARG ASN ASP LEU ILE THR TYR LEU LYS          
SEQRES   9 D  108  LYS ALA CYS GLU                                              
HET    SO4  A 299       2                                                       
HET    SO4  C 300       2                                                       
HET    HEM  A 296      43                                                       
HET    HEM  B 104      43                                                       
HET    HEM  C 296      43                                                       
HET    HEM  D 104      43                                                       
HETNAM     SO4 SULFATE ION                                                      
HETNAM     HEM PROTOPORPHYRIN IX CONTAINING FE                                  
HETSYN     HEM HEME                                                             
FORMUL   5  SO4    2(O4 S 2-)                                                   
FORMUL   7  HEM    4(C34 H32 FE N4 O4)                                          
FORMUL  11  HOH   *503(H2 O)                                                    
HELIX    1   1 SER A   15  ASP A   33  1                                  19    
HELIX    2   2 GLU A   35  ILE A   40  1                                   6    
HELIX    3   3 TYR A   42  GLY A   55  1                                  14    
HELIX    4   4 GLY A   69  ARG A   72  5                                   4    
HELIX    5   5 PHE A   73  ASN A   78  1                                   6    
HELIX    6   6 ASP A   79  ALA A   83  5                                   5    
HELIX    7   7 GLY A   84  GLY A   84  5                                   1    
HELIX    8   8 LEU A   85  PHE A   99  1                                  15    
HELIX    9   9 SER A  103  MET A  119  1                                  17    
HELIX   10  10 PRO A  134  THR A  138  5                                   5    
HELIX   11  11 ASP A  150  LEU A  161  1                                  12    
HELIX   12  12 ASN A  164  GLY A  173  1                                  10    
HELIX   13  13 ALA A  174  LEU A  177  5                                   4    
HELIX   14  14 HIS A  181  GLY A  186  1                                   6    
HELIX   15  15 ASN A  200  GLU A  209  1                                  10    
HELIX   16  16 LEU A  232  ASP A  241  1                                  10    
HELIX   17  17 TYR A  244  ASP A  254  1                                  11    
HELIX   18  18 ASP A  254  ASN A  272  1                                  19    
HELIX   19  19 LEU A  289  GLY A  293  5                                   5    
HELIX   20  20 LYS B    4  LEU B   15  1                                  12    
HELIX   21  21 THR B   49  LYS B   54  1                                   6    
HELIX   22  22 ASP B   60  ASN B   70  1                                  11    
HELIX   23  23 ASN B   70  ILE B   75  1                                   6    
HELIX   24  24 LYS B   87  CYS B  102  1                                  16    
HELIX   25  25 SER C   15  ASP C   33  1                                  19    
HELIX   26  26 GLU C   35  ILE C   40  1                                   6    
HELIX   27  27 TYR C   42  GLY C   55  1                                  14    
HELIX   28  28 GLY C   69  ARG C   72  5                                   4    
HELIX   29  29 PHE C   73  ASN C   78  1                                   6    
HELIX   30  30 ASP C   79  ALA C   83  5                                   5    
HELIX   31  31 GLY C   84  GLY C   84  5                                   1    
HELIX   32  32 LEU C   85  PHE C   99  1                                  15    
HELIX   33  33 SER C  103  MET C  119  1                                  17    
HELIX   34  34 PRO C  134  THR C  138  5                                   5    
HELIX   35  35 ASP C  150  ARG C  160  1                                  11    
HELIX   36  36 ASN C  164  GLY C  173  1                                  10    
HELIX   37  37 ALA C  174  LEU C  177  5                                   4    
HELIX   38  38 HIS C  181  GLY C  186  1                                   6    
HELIX   39  39 ASN C  200  GLU C  209  1                                  10    
HELIX   40  40 LEU C  232  SER C  237  1                                   6    
HELIX   41  41 ASP C  241  ASP C  254  1                                  14    
HELIX   42  42 ASP C  254  ASN C  272  1                                  19    
HELIX   43  43 LEU C  289  GLY C  293  5                                   5    
HELIX   44  44 LYS D    4  CYS D   14  1                                  11    
HELIX   45  45 THR D   49  LYS D   55  1                                   7    
HELIX   46  46 ASN D   62  LEU D   68  1                                   7    
HELIX   47  47 ASN D   70  ILE D   75  1                                   6    
HELIX   48  48 LYS D   87  CYS D  102  1                                  16    
SHEET    1   A 2 LYS A 179  THR A 180  0                                        
SHEET    2   A 2 GLY A 189  PRO A 190 -1  O  GLY A 189   N  THR A 180           
SHEET    1   B 3 TRP A 211  LYS A 215  0                                        
SHEET    2   B 3 GLU A 221  SER A 225 -1  N  GLN A 222   O  GLU A 214           
SHEET    3   B 3 MET A 230  MET A 231 -1  N  MET A 231   O  TRP A 223           
SHEET    1   C 2 HIS C   6  VAL C   7  0                                        
SHEET    2   C 2 ILE C 274  THR C 275  1  N  THR C 275   O  HIS C   6           
SHEET    1   D 3 TRP C 211  LYS C 215  0                                        
SHEET    2   D 3 GLU C 221  SER C 225 -1  O  GLN C 222   N  GLU C 214           
SHEET    3   D 3 MET C 230  MET C 231 -1  O  MET C 231   N  TRP C 223           
LINK         NE2 HIS A 175                FE   HEM A 296     1555   1555  1.91  
LINK        FE   HEM A 296                 S   SO4 A 299     1555   1555  2.39  
LINK         NE2 HIS B  18                FE   HEM B 104     1555   1555  1.89  
LINK        FE   HEM B 104                 SD  MET B  80     1555   1555  2.21  
LINK        FE   HEM C 296                 S   SO4 C 300     1555   1555  2.09  
LINK        FE   HEM C 296                 NE2 HIS C 175     1555   1555  2.12  
LINK         NE2 HIS D  18                FE   HEM D 104     1555   1555  2.03  
LINK        FE   HEM D 104                 SD  MET D  80     1555   1555  2.17  
SITE     1 AC1  5 ARG A  48  TRP A  51  HIS A  52  HEM A 296                    
SITE     2 AC1  5 HOH A 430                                                     
SITE     1 AC2  4 ARG C  48  TRP C  51  HIS C  52  HEM C 296                    
SITE     1 AC3 25 PRO A  44  VAL A  47  ARG A  48  TRP A  51                    
SITE     2 AC3 25 PRO A 145  ASP A 146  ALA A 147  MET A 172                    
SITE     3 AC3 25 ALA A 174  HIS A 175  LEU A 177  GLY A 178                    
SITE     4 AC3 25 LYS A 179  THR A 180  HIS A 181  ASN A 184                    
SITE     5 AC3 25 SER A 185  TRP A 191  LEU A 232  THR A 234                    
SITE     6 AC3 25 PHE A 266  SO4 A 299  HOH A 302  HOH A 327                    
SITE     7 AC3 25 HOH A 362                                                     
SITE     1 AC4 22 ARG B  13  CYS B  14  CYS B  17  HIS B  18                    
SITE     2 AC4 22 VAL B  28  SER B  40  GLY B  41  TYR B  46                    
SITE     3 AC4 22 TYR B  48  THR B  49  ASN B  52  TRP B  59                    
SITE     4 AC4 22 MET B  64  TYR B  67  THR B  78  LYS B  79                    
SITE     5 AC4 22 MET B  80  ALA B  81  PHE B  82  LEU B  94                    
SITE     6 AC4 22 HOH B 321  HOH B 415                                          
SITE     1 AC5 22 PRO C  44  ARG C  48  TRP C  51  PRO C 145                    
SITE     2 AC5 22 ASP C 146  MET C 172  ALA C 174  HIS C 175                    
SITE     3 AC5 22 LEU C 177  GLY C 178  LYS C 179  THR C 180                    
SITE     4 AC5 22 HIS C 181  ASN C 184  SER C 185  TRP C 191                    
SITE     5 AC5 22 LEU C 232  THR C 234  SO4 C 300  HOH C 665                    
SITE     6 AC5 22 HOH C 666  HOH C 758                                          
SITE     1 AC6 21 ARG D  13  CYS D  14  CYS D  17  HIS D  18                    
SITE     2 AC6 21 VAL D  28  GLY D  29  PRO D  30  ILE D  35                    
SITE     3 AC6 21 GLY D  41  TYR D  46  TYR D  48  THR D  49                    
SITE     4 AC6 21 ASN D  52  TRP D  59  MET D  64  TYR D  67                    
SITE     5 AC6 21 THR D  78  LYS D  79  MET D  80  ALA D  81                    
SITE     6 AC6 21 LEU D  94                                                     
CRYST1   88.400  118.600   45.100  90.00 104.60  90.00 P 1 21 1      4          
ORIGX1      1.000000  0.000000  0.000000        0.00000                         
ORIGX2      0.000000  1.000000  0.000000        0.00000                         
ORIGX3      0.000000  0.000000  1.000000        0.00000                         
SCALE1      0.011312  0.000000  0.002947        0.00000                         
SCALE2      0.000000  0.008432  0.000000        0.00000                         
SCALE3      0.000000  0.000000  0.022913        0.00000                         
ATOM      1  N   THR A   1      -8.511  55.027  -7.577  1.00 90.71           N  
ATOM      2  CA  THR A   1      -7.163  55.446  -7.159  1.00 89.55           C  
ATOM      3  C   THR A   1      -6.297  54.203  -6.922  1.00 87.45           C  
ATOM      4  O   THR A   1      -5.068  54.309  -6.990  1.00 88.55           O  
ATOM      5  CB  THR A   1      -7.093  56.348  -5.856  1.00 90.34           C  
ATOM      6  OG1 THR A   1      -5.775  56.052  -5.251  1.00 91.01           O  
ATOM      7  CG2 THR A   1      -8.214  56.165  -4.824  1.00 89.54           C  
ATOM      8  N   THR A   2      -7.013  53.128  -6.619  1.00 84.65           N  
ATOM      9  CA  THR A   2      -6.320  51.860  -6.299  1.00 81.04           C  
ATOM     10  C   THR A   2      -5.734  52.096  -4.901  1.00 76.47           C  
ATOM     11  O   THR A   2      -5.698  53.249  -4.414  1.00 76.61           O  
ATOM     12  CB  THR A   2      -5.274  51.460  -7.388  1.00 83.90           C  
ATOM     13  OG1 THR A   2      -5.762  50.224  -8.026  1.00 87.16           O  
ATOM     14  CG2 THR A   2      -3.823  51.293  -6.908  1.00 86.66           C  
ATOM     15  N   PRO A   3      -5.293  51.001  -4.311  1.00 71.28           N  
ATOM     16  CA  PRO A   3      -4.721  51.071  -2.968  1.00 68.12           C  
ATOM     17  C   PRO A   3      -3.417  51.852  -2.943  1.00 65.31           C  
ATOM     18  O   PRO A   3      -2.873  52.368  -3.933  1.00 65.43           O  
ATOM     19  CB  PRO A   3      -4.642  49.624  -2.536  1.00 67.75           C  
ATOM     20  CG  PRO A   3      -4.638  48.801  -3.780  1.00 67.92           C  
ATOM     21  CD  PRO A   3      -5.328  49.635  -4.832  1.00 69.29           C  
ATOM     22  N   LEU A   4      -2.927  51.973  -1.711  1.00 61.31           N  
ATOM     23  CA  LEU A   4      -1.690  52.673  -1.398  1.00 57.62           C  
ATOM     24  C   LEU A   4      -0.555  51.756  -1.901  1.00 54.26           C  
ATOM     25  O   LEU A   4      -0.767  50.539  -1.951  1.00 53.69           O  
ATOM     26  CB  LEU A   4      -1.580  53.003   0.077  1.00 56.87           C  
ATOM     27  CG  LEU A   4      -2.624  52.891   1.130  1.00 57.80           C  
ATOM     28  CD1 LEU A   4      -2.412  51.716   2.089  1.00 58.15           C  
ATOM     29  CD2 LEU A   4      -2.683  54.138   2.024  1.00 58.58           C  
ATOM     30  N   VAL A   5       0.554  52.369  -2.272  1.00 51.72           N  
ATOM     31  CA  VAL A   5       1.742  51.619  -2.684  1.00 49.68           C  
ATOM     32  C   VAL A   5       2.845  52.012  -1.655  1.00 48.88           C  
ATOM     33  O   VAL A   5       3.101  53.206  -1.416  1.00 48.55           O  
ATOM     34  CB  VAL A   5       2.184  51.787  -4.126  1.00 50.23           C  
ATOM     35  CG1 VAL A   5       2.906  50.531  -4.661  1.00 50.50           C  
ATOM     36  CG2 VAL A   5       1.053  52.209  -5.035  1.00 50.00           C  
ATOM     37  N   HIS A   6       3.415  50.969  -1.102  1.00 45.29           N  
ATOM     38  CA  HIS A   6       4.475  50.861  -0.123  1.00 38.32           C  
ATOM     39  C   HIS A   6       5.705  50.175  -0.745  1.00 36.69           C  
ATOM     40  O   HIS A   6       5.785  48.897  -0.847  1.00 34.82           O  
ATOM     41  CB  HIS A   6       4.057  49.934   1.051  1.00 36.45           C  
ATOM     42  CG  HIS A   6       2.922  50.487   1.838  1.00 36.73           C  
ATOM     43  ND1 HIS A   6       2.889  51.748   2.365  1.00 40.84           N  
ATOM     44  CD2 HIS A   6       1.784  49.897   2.264  1.00 39.03           C  
ATOM     45  CE1 HIS A   6       1.785  51.943   3.072  1.00 40.10           C  
ATOM     46  NE2 HIS A   6       1.110  50.814   3.043  1.00 40.89           N  
ATOM     47  N   VAL A   7       6.607  51.056  -1.148  1.00 32.97           N  
ATOM     48  CA  VAL A   7       7.876  50.578  -1.707  1.00 34.42           C  
ATOM     49  C   VAL A   7       8.898  50.437  -0.534  1.00 32.67           C  
ATOM     50  O   VAL A   7       9.033  51.283   0.350  1.00 35.05           O  
ATOM     51  CB  VAL A   7       8.448  51.446  -2.828  1.00 39.25           C  
ATOM     52  CG1 VAL A   7       9.664  50.738  -3.510  1.00 35.99           C  
ATOM     53  CG2 VAL A   7       7.450  51.905  -3.856  1.00 33.95           C  
ATOM     54  N   ALA A   8       9.488  49.297  -0.554  1.00 32.49           N  
ATOM     55  CA  ALA A   8      10.499  48.941   0.451  1.00 39.43           C  
ATOM     56  C   ALA A   8      11.710  49.809   0.078  1.00 44.66           C  
ATOM     57  O   ALA A   8      12.083  49.893  -1.138  1.00 46.64           O  
ATOM     58  CB  ALA A   8      10.748  47.459   0.279  1.00 33.55           C  
ATOM     59  N   SER A   9      12.306  50.479   1.052  1.00 44.56           N  
ATOM     60  CA  SER A   9      13.502  51.293   0.698  1.00 43.93           C  
ATOM     61  C   SER A   9      14.619  50.876   1.619  1.00 43.38           C  
ATOM     62  O   SER A   9      14.450  51.035   2.833  1.00 45.38           O  
ATOM     63  CB  SER A   9      13.181  52.767   0.780  1.00 46.91           C  
ATOM     64  OG  SER A   9      14.121  53.502   0.004  1.00 50.97           O  
ATOM     65  N   VAL A  10      15.684  50.311   1.105  1.00 45.92           N  
ATOM     66  CA  VAL A  10      16.785  49.879   1.992  1.00 46.67           C  
ATOM     67  C   VAL A  10      17.313  51.070   2.804  1.00 48.00           C  
ATOM     68  O   VAL A  10      17.323  52.203   2.293  1.00 49.57           O  
ATOM     69  CB  VAL A  10      17.871  49.137   1.234  1.00 45.39           C  
ATOM     70  CG1 VAL A  10      18.930  48.564   2.207  1.00 46.69           C  
ATOM     71  CG2 VAL A  10      17.308  48.036   0.362  1.00 46.49           C  
ATOM     72  N   GLU A  11      17.710  50.758   4.043  1.00 47.16           N  
ATOM     73  CA  GLU A  11      18.235  51.834   4.943  1.00 46.25           C  
ATOM     74  C   GLU A  11      19.543  52.309   4.339  1.00 46.87           C  
ATOM     75  O   GLU A  11      20.296  51.454   3.855  1.00 47.69           O  
ATOM     76  CB  GLU A  11      18.351  51.401   6.359  1.00 36.63           C  
ATOM     77  CG  GLU A  11      17.005  51.256   7.084  1.00 35.92           C  
ATOM     78  CD  GLU A  11      16.311  49.926   7.033  1.00 31.68           C  
ATOM     79  OE1 GLU A  11      16.738  49.162   6.160  1.00 29.43           O  
ATOM     80  OE2 GLU A  11      15.402  49.639   7.844  1.00 33.08           O  
ATOM     81  N   LYS A  12      19.734  53.610   4.316  1.00 48.44           N  
ATOM     82  CA  LYS A  12      20.889  54.195   3.614  1.00 49.98           C  
ATOM     83  C   LYS A  12      22.177  53.437   3.771  1.00 48.55           C  
ATOM     84  O   LYS A  12      22.826  53.406   4.815  1.00 50.02           O  
ATOM     85  CB  LYS A  12      20.993  55.687   3.793  1.00 54.51           C  
ATOM     86  CG  LYS A  12      21.253  56.391   2.438  1.00 62.10           C  
ATOM     87  CD  LYS A  12      22.700  56.868   2.293  1.00 63.72           C  
ATOM     88  CE  LYS A  12      23.033  58.100   3.086  1.00 64.51           C  
ATOM     89  NZ  LYS A  12      22.859  59.396   2.363  1.00 64.68           N  
ATOM     90  N   GLY A  13      22.541  52.771   2.692  1.00 47.84           N  
ATOM     91  CA  GLY A  13      23.717  51.930   2.513  1.00 45.48           C  
ATOM     92  C   GLY A  13      23.928  50.997   3.700  1.00 45.19           C  
ATOM     93  O   GLY A  13      24.885  51.226   4.479  1.00 47.10           O  
ATOM     94  N   ARG A  14      23.037  50.020   3.869  1.00 39.97           N  
ATOM     95  CA  ARG A  14      23.203  49.043   4.994  1.00 32.48           C  
ATOM     96  C   ARG A  14      23.315  47.759   4.217  1.00 28.89           C  
ATOM     97  O   ARG A  14      23.228  47.835   2.981  1.00 34.04           O  
ATOM     98  CB  ARG A  14      22.134  49.081   6.026  1.00 33.08           C  
ATOM     99  CG  ARG A  14      21.903  50.457   6.638  1.00 37.04           C  
ATOM    100  CD  ARG A  14      22.937  50.730   7.651  1.00 38.97           C  
ATOM    101  NE  ARG A  14      22.838  52.030   8.325  1.00 45.99           N  
ATOM    102  CZ  ARG A  14      23.758  52.284   9.292  1.00 51.62           C  
ATOM    103  NH1 ARG A  14      24.696  51.373   9.606  1.00 50.92           N  
ATOM    104  NH2 ARG A  14      23.763  53.429   9.948  1.00 53.52           N  
ATOM    105  N   SER A  15      23.543  46.643   4.784  1.00 26.39           N  
ATOM    106  CA  SER A  15      23.699  45.446   3.916  1.00 24.94           C  
ATOM    107  C   SER A  15      23.470  44.284   4.887  1.00 22.61           C  
ATOM    108  O   SER A  15      23.096  44.533   6.003  1.00 25.23           O  
ATOM    109  CB  SER A  15      25.062  45.425   3.325  1.00 34.77           C  
ATOM    110  OG  SER A  15      25.977  45.871   4.399  1.00 41.07           O  
ATOM    111  N   TYR A  16      23.633  43.125   4.351  1.00 23.66           N  
ATOM    112  CA  TYR A  16      23.346  41.935   5.152  1.00 27.60           C  
ATOM    113  C   TYR A  16      23.963  42.129   6.515  1.00 33.82           C  
ATOM    114  O   TYR A  16      23.311  42.330   7.575  1.00 34.85           O  
ATOM    115  CB  TYR A  16      23.811  40.816   4.227  1.00 24.78           C  
ATOM    116  CG  TYR A  16      23.913  39.538   5.038  1.00 31.48           C  
ATOM    117  CD1 TYR A  16      22.819  38.950   5.599  1.00 30.76           C  
ATOM    118  CD2 TYR A  16      25.173  38.982   5.284  1.00 35.38           C  
ATOM    119  CE1 TYR A  16      22.935  37.790   6.355  1.00 30.95           C  
ATOM    120  CE2 TYR A  16      25.299  37.849   6.063  1.00 36.57           C  
ATOM    121  CZ  TYR A  16      24.156  37.255   6.574  1.00 33.70           C  
ATOM    122  OH  TYR A  16      24.262  36.120   7.319  1.00 41.88           O  
ATOM    123  N   GLU A  17      25.260  42.100   6.511  1.00 36.81           N  
ATOM    124  CA  GLU A  17      26.149  42.237   7.673  1.00 40.98           C  
ATOM    125  C   GLU A  17      25.614  43.266   8.629  1.00 41.91           C  
ATOM    126  O   GLU A  17      25.506  43.005   9.857  1.00 42.11           O  
ATOM    127  CB  GLU A  17      27.550  42.590   7.176  1.00 46.67           C  
ATOM    128  CG  GLU A  17      27.941  41.902   5.830  1.00 55.04           C  
ATOM    129  CD  GLU A  17      27.183  42.385   4.614  1.00 58.68           C  
ATOM    130  OE1 GLU A  17      26.486  43.434   4.665  1.00 59.70           O  
ATOM    131  OE2 GLU A  17      27.269  41.694   3.560  1.00 60.20           O  
ATOM    132  N   ASP A  18      25.173  44.425   8.151  1.00 41.37           N  
ATOM    133  CA  ASP A  18      24.623  45.402   9.125  1.00 39.69           C  
ATOM    134  C   ASP A  18      23.420  44.748   9.822  1.00 41.12           C  
ATOM    135  O   ASP A  18      23.199  45.081  10.990  1.00 43.64           O  
ATOM    136  CB  ASP A  18      24.222  46.674   8.447  1.00 38.28           C  
ATOM    137  CG  ASP A  18      25.292  47.570   7.917  1.00 38.01           C  
ATOM    138  OD1 ASP A  18      25.722  47.393   6.773  1.00 38.39           O  
ATOM    139  OD2 ASP A  18      25.671  48.537   8.629  1.00 39.28           O  
ATOM    140  N   PHE A  19      22.665  43.941   9.046  1.00 38.50           N  
ATOM    141  CA  PHE A  19      21.461  43.274   9.581  1.00 36.11           C  
ATOM    142  C   PHE A  19      21.786  42.016  10.370  1.00 31.11           C  
ATOM    143  O   PHE A  19      20.948  41.573  11.169  1.00 30.23           O  
ATOM    144  CB  PHE A  19      20.345  43.013   8.524  1.00 32.90           C  
ATOM    145  CG  PHE A  19      19.796  44.268   7.917  1.00 28.58           C  
ATOM    146  CD1 PHE A  19      18.957  45.106   8.693  1.00 26.23           C  
ATOM    147  CD2 PHE A  19      20.160  44.626   6.613  1.00 23.24           C  
ATOM    148  CE1 PHE A  19      18.470  46.309   8.188  1.00 20.87           C  
ATOM    149  CE2 PHE A  19      19.668  45.825   6.097  1.00 21.01           C  
ATOM    150  CZ  PHE A  19      18.845  46.650   6.849  1.00 22.44           C  
ATOM    151  N   GLN A  20      22.912  41.388  10.160  1.00 30.91           N  
ATOM    152  CA  GLN A  20      23.274  40.161  10.947  1.00 29.69           C  
ATOM    153  C   GLN A  20      23.704  40.546  12.386  1.00 28.52           C  
ATOM    154  O   GLN A  20      23.667  39.747  13.349  1.00 28.11           O  
ATOM    155  CB  GLN A  20      24.343  39.353  10.302  1.00 31.57           C  
ATOM    156  CG  GLN A  20      24.851  38.190  11.062  1.00 31.03           C  
ATOM    157  CD  GLN A  20      24.043  36.969  11.156  1.00 30.59           C  
ATOM    158  OE1 GLN A  20      23.646  36.642  12.289  1.00 38.08           O  
ATOM    159  NE2 GLN A  20      23.762  36.317  10.063  1.00 28.88           N  
ATOM    160  N   LYS A  21      24.022  41.834  12.431  1.00 27.53           N  
ATOM    161  CA  LYS A  21      24.474  42.408  13.691  1.00 30.36           C  
ATOM    162  C   LYS A  21      23.269  42.616  14.558  1.00 32.44           C  
ATOM    163  O   LYS A  21      23.417  42.202  15.752  1.00 33.75           O  
ATOM    164  CB  LYS A  21      25.459  43.563  13.525  1.00 31.18           C  
ATOM    165  CG  LYS A  21      26.852  42.854  13.165  1.00 36.72           C  
ATOM    166  CD  LYS A  21      27.845  43.832  12.576  1.00 35.82           C  
ATOM    167  CE  LYS A  21      28.136  44.953  13.589  1.00 35.97           C  
ATOM    168  NZ  LYS A  21      29.248  45.786  13.023  1.00 41.58           N  
ATOM    169  N   VAL A  22      22.173  43.106  13.945  1.00 26.09           N  
ATOM    170  CA  VAL A  22      20.939  43.350  14.734  1.00 22.75           C  
ATOM    171  C   VAL A  22      20.353  42.096  15.353  1.00 18.59           C  
ATOM    172  O   VAL A  22      19.839  42.034  16.472  1.00 21.36           O  
ATOM    173  CB  VAL A  22      19.955  44.229  13.919  1.00 27.05           C  
ATOM    174  CG1 VAL A  22      18.862  44.864  14.814  1.00 23.36           C  
ATOM    175  CG2 VAL A  22      20.634  45.363  13.170  1.00 24.77           C  
ATOM    176  N   TYR A  23      20.467  41.020  14.649  1.00 17.67           N  
ATOM    177  CA  TYR A  23      20.018  39.661  14.899  1.00 18.08           C  
ATOM    178  C   TYR A  23      20.700  39.087  16.090  1.00 19.56           C  
ATOM    179  O   TYR A  23      20.212  38.482  17.046  1.00 18.39           O  
ATOM    180  CB  TYR A  23      20.387  38.927  13.530  1.00 13.42           C  
ATOM    181  CG  TYR A  23      19.978  37.486  13.682  1.00 17.84           C  
ATOM    182  CD1 TYR A  23      20.638  36.751  14.670  1.00 20.22           C  
ATOM    183  CD2 TYR A  23      18.982  36.829  12.972  1.00 14.60           C  
ATOM    184  CE1 TYR A  23      20.394  35.406  14.915  1.00 20.25           C  
ATOM    185  CE2 TYR A  23      18.699  35.489  13.242  1.00 19.66           C  
ATOM    186  CZ  TYR A  23      19.397  34.753  14.186  1.00 17.99           C  
ATOM    187  OH  TYR A  23      19.174  33.455  14.536  1.00 14.30           O  
ATOM    188  N   ASN A  24      22.047  39.256  15.956  1.00 25.07           N  
ATOM    189  CA  ASN A  24      23.026  38.876  17.038  1.00 20.56           C  
ATOM    190  C   ASN A  24      22.641  39.604  18.310  1.00 17.41           C  
ATOM    191  O   ASN A  24      22.521  38.952  19.373  1.00 19.28           O  
ATOM    192  CB  ASN A  24      24.380  39.229  16.495  1.00 24.13           C  
ATOM    193  CG  ASN A  24      24.849  38.180  15.523  1.00 26.92           C  
ATOM    194  OD1 ASN A  24      25.855  38.384  14.873  1.00 30.98           O  
ATOM    195  ND2 ASN A  24      24.156  37.061  15.502  1.00 30.48           N  
ATOM    196  N   ALA A  25      22.399  40.902  18.236  1.00 14.72           N  
ATOM    197  CA  ALA A  25      22.001  41.590  19.459  1.00 18.80           C  
ATOM    198  C   ALA A  25      20.738  40.989  20.033  1.00 23.73           C  
ATOM    199  O   ALA A  25      20.531  40.546  21.203  1.00 26.80           O  
ATOM    200  CB  ALA A  25      21.918  43.062  19.094  1.00 14.30           C  
ATOM    201  N   ILE A  26      19.723  40.888  19.109  1.00 25.73           N  
ATOM    202  CA  ILE A  26      18.459  40.317  19.579  1.00 18.89           C  
ATOM    203  C   ILE A  26      18.746  38.898  20.076  1.00 14.03           C  
ATOM    204  O   ILE A  26      18.310  38.519  21.140  1.00 14.99           O  
ATOM    205  CB  ILE A  26      17.336  40.191  18.489  1.00 16.22           C  
ATOM    206  CG1 ILE A  26      16.840  41.578  18.045  1.00 13.59           C  
ATOM    207  CG2 ILE A  26      16.153  39.315  18.941  1.00 10.82           C  
ATOM    208  CD1 ILE A  26      16.495  41.417  16.540  1.00 15.99           C  
ATOM    209  N   ALA A  27      19.413  38.159  19.239  1.00 13.47           N  
ATOM    210  CA  ALA A  27      19.623  36.725  19.596  1.00 16.42           C  
ATOM    211  C   ALA A  27      20.221  36.516  20.960  1.00 22.72           C  
ATOM    212  O   ALA A  27      19.802  35.591  21.673  1.00 28.43           O  
ATOM    213  CB  ALA A  27      20.393  36.128  18.439  1.00 12.78           C  
ATOM    214  N   LEU A  28      21.229  37.289  21.315  1.00 23.82           N  
ATOM    215  CA  LEU A  28      22.034  37.169  22.516  1.00 25.46           C  
ATOM    216  C   LEU A  28      21.192  37.481  23.741  1.00 26.90           C  
ATOM    217  O   LEU A  28      21.330  36.765  24.769  1.00 26.82           O  
ATOM    218  CB  LEU A  28      23.149  38.202  22.460  1.00 31.51           C  
ATOM    219  CG  LEU A  28      24.610  37.904  22.296  1.00 30.89           C  
ATOM    220  CD1 LEU A  28      25.336  39.221  22.669  1.00 31.49           C  
ATOM    221  CD2 LEU A  28      25.051  36.782  23.269  1.00 28.79           C  
ATOM    222  N   LYS A  29      20.444  38.548  23.447  1.00 23.62           N  
ATOM    223  CA  LYS A  29      19.593  39.015  24.580  1.00 21.98           C  
ATOM    224  C   LYS A  29      18.512  38.060  25.006  1.00 20.72           C  
ATOM    225  O   LYS A  29      18.049  38.074  26.154  1.00 20.86           O  
ATOM    226  CB  LYS A  29      19.108  40.413  24.344  1.00 22.72           C  
ATOM    227  CG  LYS A  29      18.301  40.851  25.598  1.00 20.57           C  
ATOM    228  CD  LYS A  29      17.323  41.894  25.083  1.00 20.02           C  
ATOM    229  CE  LYS A  29      17.612  43.282  25.419  1.00 14.95           C  
ATOM    230  NZ  LYS A  29      16.742  43.728  26.527  1.00 18.47           N  
ATOM    231  N   LEU A  30      18.197  37.184  24.103  1.00 20.64           N  
ATOM    232  CA  LEU A  30      17.192  36.114  24.300  1.00 25.22           C  
ATOM    233  C   LEU A  30      17.963  35.089  25.157  1.00 28.36           C  
ATOM    234  O   LEU A  30      17.345  34.442  26.017  1.00 28.00           O  
ATOM    235  CB  LEU A  30      16.760  35.716  22.930  1.00 26.17           C  
ATOM    236  CG  LEU A  30      15.431  35.337  22.350  1.00 28.33           C  
ATOM    237  CD1 LEU A  30      14.287  36.233  22.797  1.00 22.14           C  
ATOM    238  CD2 LEU A  30      15.565  35.280  20.823  1.00 15.99           C  
ATOM    239  N   ARG A  31      19.266  34.959  24.885  1.00 30.17           N  
ATOM    240  CA  ARG A  31      20.192  34.057  25.656  1.00 28.53           C  
ATOM    241  C   ARG A  31      20.380  34.640  27.052  1.00 28.19           C  
ATOM    242  O   ARG A  31      20.236  34.043  28.127  1.00 25.98           O  
ATOM    243  CB  ARG A  31      21.453  33.985  24.886  1.00 33.36           C  
ATOM    244  CG  ARG A  31      22.332  32.787  24.916  1.00 36.26           C  
ATOM    245  CD  ARG A  31      23.790  33.288  24.888  1.00 40.91           C  
ATOM    246  NE  ARG A  31      24.646  32.069  24.935  1.00 45.16           N  
ATOM    247  CZ  ARG A  31      24.874  31.448  23.758  1.00 46.04           C  
ATOM    248  NH1 ARG A  31      25.060  32.103  22.611  1.00 52.26           N  
ATOM    249  NH2 ARG A  31      24.640  30.140  23.646  1.00 44.55           N  
ATOM    250  N   GLU A  32      20.535  35.952  27.167  1.00 31.21           N  
ATOM    251  CA  GLU A  32      20.653  36.643  28.435  1.00 31.74           C  
ATOM    252  C   GLU A  32      19.468  36.779  29.318  1.00 30.94           C  
ATOM    253  O   GLU A  32      19.585  36.443  30.547  1.00 28.92           O  
ATOM    254  CB  GLU A  32      21.331  38.015  28.232  1.00 38.21           C  
ATOM    255  CG  GLU A  32      22.861  37.972  28.429  1.00 47.92           C  
ATOM    256  CD  GLU A  32      23.616  36.866  27.744  1.00 52.35           C  
ATOM    257  OE1 GLU A  32      23.908  35.693  28.134  1.00 49.04           O  
ATOM    258  OE2 GLU A  32      24.001  37.283  26.612  1.00 55.55           O  
ATOM    259  N   ASP A  33      18.322  37.317  28.874  1.00 29.99           N  
ATOM    260  CA  ASP A  33      17.168  37.475  29.830  1.00 24.27           C  
ATOM    261  C   ASP A  33      16.290  36.257  29.853  1.00 25.31           C  
ATOM    262  O   ASP A  33      15.020  36.334  29.736  1.00 30.78           O  
ATOM    263  CB  ASP A  33      16.513  38.740  29.460  1.00 29.82           C  
ATOM    264  CG  ASP A  33      17.104  40.084  29.401  1.00 36.81           C  
ATOM    265  OD1 ASP A  33      18.341  40.228  29.554  1.00 39.39           O  
ATOM    266  OD2 ASP A  33      16.350  41.102  29.250  1.00 37.91           O  
ATOM    267  N   ASP A  34      16.715  35.060  29.951  1.00 25.39           N  
ATOM    268  CA  ASP A  34      16.055  33.779  29.889  1.00 23.10           C  
ATOM    269  C   ASP A  34      15.131  33.541  31.050  1.00 25.46           C  
ATOM    270  O   ASP A  34      14.547  32.451  31.041  1.00 27.55           O  
ATOM    271  CB  ASP A  34      17.039  32.617  29.787  1.00 25.65           C  
ATOM    272  CG  ASP A  34      17.916  32.478  31.044  1.00 29.80           C  
ATOM    273  OD1 ASP A  34      17.892  33.305  31.980  1.00 33.17           O  
ATOM    274  OD2 ASP A  34      18.623  31.462  31.136  1.00 31.97           O  
ATOM    275  N   GLU A  35      15.024  34.431  32.001  1.00 28.31           N  
ATOM    276  CA  GLU A  35      14.122  34.131  33.143  1.00 30.40           C  
ATOM    277  C   GLU A  35      12.651  34.467  32.830  1.00 27.30           C  
ATOM    278  O   GLU A  35      11.736  34.034  33.564  1.00 28.75           O  
ATOM    279  CB  GLU A  35      14.438  34.958  34.393  1.00 36.77           C  
ATOM    280  CG  GLU A  35      15.749  35.177  35.027  1.00 51.62           C  
ATOM    281  CD  GLU A  35      16.130  34.571  36.344  1.00 60.25           C  
ATOM    282  OE1 GLU A  35      15.507  35.040  37.335  1.00 63.44           O  
ATOM    283  OE2 GLU A  35      17.034  33.690  36.500  1.00 65.78           O  
ATOM    284  N   TYR A  36      12.372  35.288  31.868  1.00 24.69           N  
ATOM    285  CA  TYR A  36      11.052  35.779  31.500  1.00 22.38           C  
ATOM    286  C   TYR A  36      10.055  34.643  31.442  1.00 21.50           C  
ATOM    287  O   TYR A  36      10.314  33.502  31.020  1.00 20.85           O  
ATOM    288  CB  TYR A  36      11.006  36.680  30.279  1.00 24.97           C  
ATOM    289  CG  TYR A  36       9.658  37.163  29.785  1.00 28.85           C  
ATOM    290  CD1 TYR A  36       8.953  38.143  30.468  1.00 30.73           C  
ATOM    291  CD2 TYR A  36       9.076  36.680  28.573  1.00 24.90           C  
ATOM    292  CE1 TYR A  36       7.723  38.633  30.021  1.00 28.28           C  
ATOM    293  CE2 TYR A  36       7.894  37.216  28.093  1.00 22.55           C  
ATOM    294  CZ  TYR A  36       7.201  38.155  28.833  1.00 28.10           C  
ATOM    295  OH  TYR A  36       5.986  38.678  28.428  1.00 32.29           O  
ATOM    296  N   ASP A  37       8.940  35.036  32.040  1.00 20.94           N  
ATOM    297  CA  ASP A  37       7.781  34.153  32.096  1.00 22.29           C  
ATOM    298  C   ASP A  37       8.200  32.783  32.517  1.00 24.76           C  
ATOM    299  O   ASP A  37       8.072  31.881  31.682  1.00 27.32           O  
ATOM    300  CB  ASP A  37       7.135  34.098  30.685  1.00 23.28           C  
ATOM    301  CG  ASP A  37       5.635  33.873  30.613  1.00 24.88           C  
ATOM    302  OD1 ASP A  37       4.865  33.766  31.600  1.00 26.76           O  
ATOM    303  OD2 ASP A  37       5.168  33.729  29.469  1.00 17.34           O  
ATOM    304  N   ASN A  38       8.640  32.548  33.737  1.00 26.64           N  
ATOM    305  CA  ASN A  38       8.945  31.203  34.252  1.00 20.83           C  
ATOM    306  C   ASN A  38       9.897  30.419  33.383  1.00 20.01           C  
ATOM    307  O   ASN A  38       9.810  29.197  33.349  1.00 19.16           O  
ATOM    308  CB  ASN A  38       7.659  30.421  34.500  1.00 23.01           C  
ATOM    309  CG  ASN A  38       6.804  31.099  35.529  1.00 25.40           C  
ATOM    310  OD1 ASN A  38       6.846  30.633  36.685  1.00 33.62           O  
ATOM    311  ND2 ASN A  38       6.093  32.159  35.237  1.00 25.95           N  
ATOM    312  N   TYR A  39      10.777  31.185  32.788  1.00 22.92           N  
ATOM    313  CA  TYR A  39      11.847  30.643  31.961  1.00 25.64           C  
ATOM    314  C   TYR A  39      11.332  30.215  30.600  1.00 25.41           C  
ATOM    315  O   TYR A  39      11.813  29.205  30.046  1.00 30.30           O  
ATOM    316  CB  TYR A  39      12.555  29.477  32.692  1.00 29.48           C  
ATOM    317  CG  TYR A  39      13.425  29.979  33.835  1.00 32.68           C  
ATOM    318  CD1 TYR A  39      14.653  30.545  33.610  1.00 32.28           C  
ATOM    319  CD2 TYR A  39      12.921  29.903  35.150  1.00 34.53           C  
ATOM    320  CE1 TYR A  39      15.398  31.057  34.688  1.00 33.38           C  
ATOM    321  CE2 TYR A  39      13.651  30.404  36.221  1.00 34.99           C  
ATOM    322  CZ  TYR A  39      14.912  30.957  35.961  1.00 33.85           C  
ATOM    323  OH  TYR A  39      15.657  31.433  36.998  1.00 35.19           O  
ATOM    324  N   ILE A  40      10.390  30.966  30.052  1.00 17.55           N  
ATOM    325  CA  ILE A  40       9.974  30.520  28.690  1.00 14.87           C  
ATOM    326  C   ILE A  40      10.925  31.318  27.842  1.00 10.84           C  
ATOM    327  O   ILE A  40      11.289  30.847  26.753  1.00 19.74           O  
ATOM    328  CB  ILE A  40       8.428  30.734  28.319  1.00 11.81           C  
ATOM    329  CG1 ILE A  40       7.639  29.650  29.066  1.00 15.26           C  
ATOM    330  CG2 ILE A  40       8.183  30.638  26.783  1.00  8.96           C  
ATOM    331  CD1 ILE A  40       6.100  29.784  29.150  1.00 21.69           C  
ATOM    332  N   GLY A  41      11.159  32.509  28.299  1.00  8.68           N  
ATOM    333  CA  GLY A  41      12.069  33.392  27.538  1.00 14.67           C  
ATOM    334  C   GLY A  41      11.191  34.355  26.763  1.00 16.38           C  
ATOM    335  O   GLY A  41       9.965  34.261  26.914  1.00 17.31           O  
ATOM    336  N   TYR A  42      11.872  35.175  25.985  1.00 17.59           N  
ATOM    337  CA  TYR A  42      11.188  36.184  25.133  1.00 17.75           C  
ATOM    338  C   TYR A  42      10.873  35.700  23.731  1.00 13.20           C  
ATOM    339  O   TYR A  42      10.437  36.529  22.926  1.00 16.28           O  
ATOM    340  CB  TYR A  42      12.068  37.458  25.059  1.00 17.50           C  
ATOM    341  CG  TYR A  42      12.063  38.298  26.333  1.00 19.69           C  
ATOM    342  CD1 TYR A  42      12.895  38.112  27.410  1.00 24.02           C  
ATOM    343  CD2 TYR A  42      11.106  39.301  26.457  1.00 25.08           C  
ATOM    344  CE1 TYR A  42      12.806  38.929  28.559  1.00 22.54           C  
ATOM    345  CE2 TYR A  42      10.984  40.113  27.589  1.00 24.15           C  
ATOM    346  CZ  TYR A  42      11.867  39.913  28.666  1.00 19.40           C  
ATOM    347  OH  TYR A  42      11.737  40.799  29.657  1.00 20.08           O  
ATOM    348  N   GLY A  43      11.124  34.508  23.411  1.00  9.95           N  
ATOM    349  CA  GLY A  43      10.868  33.795  22.173  1.00 16.68           C  
ATOM    350  C   GLY A  43       9.367  33.943  21.729  1.00 16.93           C  
ATOM    351  O   GLY A  43       9.053  34.739  20.852  1.00 19.97           O  
ATOM    352  N   PRO A  44       8.511  33.218  22.391  1.00 14.92           N  
ATOM    353  CA  PRO A  44       7.082  33.230  22.023  1.00 14.65           C  
ATOM    354  C   PRO A  44       6.565  34.632  21.845  1.00 14.31           C  
ATOM    355  O   PRO A  44       6.127  35.063  20.760  1.00 11.51           O  
ATOM    356  CB  PRO A  44       6.535  32.390  23.196  1.00 18.56           C  
ATOM    357  CG  PRO A  44       7.621  31.319  23.404  1.00 13.57           C  
ATOM    358  CD  PRO A  44       8.829  32.233  23.426  1.00 12.54           C  
ATOM    359  N   VAL A  45       6.719  35.514  22.814  1.00 15.05           N  
ATOM    360  CA  VAL A  45       6.240  36.891  22.694  1.00 16.04           C  
ATOM    361  C   VAL A  45       6.800  37.638  21.522  1.00 18.34           C  
ATOM    362  O   VAL A  45       6.066  38.448  20.855  1.00 25.53           O  
ATOM    363  CB  VAL A  45       6.405  37.665  24.001  1.00 14.32           C  
ATOM    364  CG1 VAL A  45       7.784  38.191  24.129  1.00 11.58           C  
ATOM    365  CG2 VAL A  45       5.416  38.870  23.985  1.00 12.46           C  
ATOM    366  N   LEU A  46       8.045  37.479  21.163  1.00 18.91           N  
ATOM    367  CA  LEU A  46       8.545  38.198  19.966  1.00 14.78           C  
ATOM    368  C   LEU A  46       7.913  37.612  18.725  1.00 14.41           C  
ATOM    369  O   LEU A  46       7.868  38.338  17.732  1.00 16.45           O  
ATOM    370  CB  LEU A  46      10.075  37.940  19.919  1.00 17.42           C  
ATOM    371  CG  LEU A  46      10.995  38.628  20.933  1.00 17.11           C  
ATOM    372  CD1 LEU A  46      12.382  38.618  20.310  1.00 16.83           C  
ATOM    373  CD2 LEU A  46      10.633  40.080  21.168  1.00 16.03           C  
ATOM    374  N   VAL A  47       7.595  36.316  18.681  1.00 16.22           N  
ATOM    375  CA  VAL A  47       6.998  35.788  17.409  1.00 20.82           C  
ATOM    376  C   VAL A  47       5.537  36.253  17.301  1.00 18.67           C  
ATOM    377  O   VAL A  47       5.109  36.603  16.188  1.00 21.89           O  
ATOM    378  CB  VAL A  47       7.243  34.348  17.006  1.00 20.22           C  
ATOM    379  CG1 VAL A  47       8.344  33.629  17.730  1.00 13.91           C  
ATOM    380  CG2 VAL A  47       5.975  33.581  16.807  1.00 19.93           C  
ATOM    381  N   ARG A  48       4.891  36.360  18.431  1.00 15.10           N  
ATOM    382  CA  ARG A  48       3.553  36.922  18.522  1.00 16.09           C  
ATOM    383  C   ARG A  48       3.604  38.399  18.162  1.00 18.19           C  
ATOM    384  O   ARG A  48       2.668  38.888  17.507  1.00 19.44           O  
ATOM    385  CB  ARG A  48       2.980  36.816  19.916  1.00 14.27           C  
ATOM    386  CG  ARG A  48       1.462  37.013  19.843  1.00 11.44           C  
ATOM    387  CD  ARG A  48       0.948  36.848  21.221  1.00 10.33           C  
ATOM    388  NE  ARG A  48      -0.381  37.335  21.345  1.00 18.78           N  
ATOM    389  CZ  ARG A  48      -1.101  38.066  22.146  1.00 21.81           C  
ATOM    390  NH1 ARG A  48      -0.632  38.926  23.055  1.00 14.64           N  
ATOM    391  NH2 ARG A  48      -2.433  37.930  21.973  1.00 27.51           N  
ATOM    392  N   LEU A  49       4.661  39.113  18.554  1.00 17.28           N  
ATOM    393  CA  LEU A  49       4.626  40.548  18.161  1.00 18.74           C  
ATOM    394  C   LEU A  49       4.757  40.616  16.649  1.00 20.72           C  
ATOM    395  O   LEU A  49       4.246  41.536  15.971  1.00 19.61           O  
ATOM    396  CB  LEU A  49       5.677  41.370  18.939  1.00 17.86           C  
ATOM    397  CG  LEU A  49       6.127  42.723  18.441  1.00 17.42           C  
ATOM    398  CD1 LEU A  49       5.060  43.760  18.722  1.00 24.02           C  
ATOM    399  CD2 LEU A  49       7.360  43.241  19.130  1.00 18.84           C  
ATOM    400  N   ALA A  50       5.583  39.724  16.108  1.00 20.24           N  
ATOM    401  CA  ALA A  50       5.860  39.800  14.675  1.00 19.68           C  
ATOM    402  C   ALA A  50       4.525  39.687  13.942  1.00 20.16           C  
ATOM    403  O   ALA A  50       4.259  40.453  13.070  1.00 19.39           O  
ATOM    404  CB  ALA A  50       6.864  38.772  14.213  1.00 23.83           C  
ATOM    405  N   TRP A  51       3.711  38.730  14.314  1.00 22.96           N  
ATOM    406  CA  TRP A  51       2.408  38.352  13.752  1.00 17.79           C  
ATOM    407  C   TRP A  51       1.434  39.462  13.899  1.00 18.46           C  
ATOM    408  O   TRP A  51       0.836  39.898  12.879  1.00 19.47           O  
ATOM    409  CB  TRP A  51       2.025  36.944  14.191  1.00 14.96           C  
ATOM    410  CG  TRP A  51       0.624  36.741  14.625  1.00 18.03           C  
ATOM    411  CD1 TRP A  51       0.144  36.447  15.837  1.00 12.96           C  
ATOM    412  CD2 TRP A  51      -0.537  36.765  13.731  1.00 15.42           C  
ATOM    413  NE1 TRP A  51      -1.237  36.335  15.765  1.00 23.15           N  
ATOM    414  CE2 TRP A  51      -1.645  36.486  14.480  1.00 14.40           C  
ATOM    415  CE3 TRP A  51      -0.668  36.954  12.362  1.00 21.49           C  
ATOM    416  CZ2 TRP A  51      -2.896  36.427  13.912  1.00 21.40           C  
ATOM    417  CZ3 TRP A  51      -1.932  36.913  11.780  1.00 21.75           C  
ATOM    418  CH2 TRP A  51      -3.071  36.663  12.557  1.00 19.13           C  
ATOM    419  N   HIS A  52       1.300  40.046  15.087  1.00 19.60           N  
ATOM    420  CA  HIS A  52       0.356  41.162  15.279  1.00 17.41           C  
ATOM    421  C   HIS A  52       0.540  42.450  14.539  1.00 16.50           C  
ATOM    422  O   HIS A  52      -0.397  43.291  14.581  1.00 16.01           O  
ATOM    423  CB  HIS A  52       0.296  41.610  16.803  1.00 15.80           C  
ATOM    424  CG  HIS A  52      -0.694  40.700  17.508  1.00 10.81           C  
ATOM    425  ND1 HIS A  52      -1.499  41.070  18.535  1.00  9.81           N  
ATOM    426  CD2 HIS A  52      -0.916  39.394  17.272  1.00  6.13           C  
ATOM    427  CE1 HIS A  52      -2.228  39.997  18.931  1.00  5.54           C  
ATOM    428  NE2 HIS A  52      -1.902  38.993  18.157  1.00  6.37           N  
ATOM    429  N   ILE A  53       1.695  42.761  14.081  1.00 14.54           N  
ATOM    430  CA  ILE A  53       2.105  44.036  13.528  1.00 16.30           C  
ATOM    431  C   ILE A  53       1.869  43.790  12.041  1.00 17.99           C  
ATOM    432  O   ILE A  53       1.728  44.782  11.393  1.00 22.98           O  
ATOM    433  CB  ILE A  53       3.531  44.575  13.826  1.00 21.77           C  
ATOM    434  CG1 ILE A  53       4.749  43.693  13.484  1.00 18.22           C  
ATOM    435  CG2 ILE A  53       3.821  45.000  15.321  1.00 16.23           C  
ATOM    436  CD1 ILE A  53       5.412  43.790  12.135  1.00 17.76           C  
ATOM    437  N   SER A  54       1.873  42.517  11.703  1.00 16.33           N  
ATOM    438  CA  SER A  54       1.693  42.176  10.294  1.00 17.99           C  
ATOM    439  C   SER A  54       0.164  41.849  10.067  1.00 20.08           C  
ATOM    440  O   SER A  54      -0.329  42.062   8.975  1.00 22.09           O  
ATOM    441  CB  SER A  54       2.461  40.992   9.859  1.00 12.94           C  
ATOM    442  OG  SER A  54       3.820  40.857   9.868  1.00 17.44           O  
ATOM    443  N   GLY A  55      -0.535  41.299  10.995  1.00 17.68           N  
ATOM    444  CA  GLY A  55      -1.861  40.861  10.896  1.00 20.77           C  
ATOM    445  C   GLY A  55      -2.971  41.874  10.747  1.00 21.25           C  
ATOM    446  O   GLY A  55      -4.134  41.419  10.801  1.00 19.77           O  
ATOM    447  N   THR A  56      -2.625  43.139  10.745  1.00 21.26           N  
ATOM    448  CA  THR A  56      -3.593  44.211  10.550  1.00 17.18           C  
ATOM    449  C   THR A  56      -3.795  44.455   9.042  1.00 18.60           C  
ATOM    450  O   THR A  56      -4.727  45.150   8.602  1.00 22.61           O  
ATOM    451  CB  THR A  56      -3.006  45.515  11.194  1.00 19.98           C  
ATOM    452  OG1 THR A  56      -1.784  45.756  10.430  1.00 21.32           O  
ATOM    453  CG2 THR A  56      -2.808  45.423  12.725  1.00 15.30           C  
ATOM    454  N   TRP A  57      -2.948  43.885   8.215  1.00 17.14           N  
ATOM    455  CA  TRP A  57      -3.035  44.103   6.765  1.00 20.57           C  
ATOM    456  C   TRP A  57      -4.478  43.768   6.322  1.00 18.38           C  
ATOM    457  O   TRP A  57      -5.100  42.861   6.901  1.00 19.75           O  
ATOM    458  CB  TRP A  57      -2.032  43.255   6.001  1.00 15.80           C  
ATOM    459  CG  TRP A  57      -1.906  43.638   4.568  1.00 14.39           C  
ATOM    460  CD1 TRP A  57      -1.672  44.858   4.025  1.00 14.73           C  
ATOM    461  CD2 TRP A  57      -2.022  42.694   3.454  1.00 10.76           C  
ATOM    462  NE1 TRP A  57      -1.605  44.764   2.635  1.00 10.20           N  
ATOM    463  CE2 TRP A  57      -1.829  43.419   2.288  1.00  7.73           C  
ATOM    464  CE3 TRP A  57      -2.296  41.320   3.397  1.00 13.33           C  
ATOM    465  CZ2 TRP A  57      -1.906  42.805   1.036  1.00  6.10           C  
ATOM    466  CZ3 TRP A  57      -2.359  40.661   2.176  1.00  9.34           C  
ATOM    467  CH2 TRP A  57      -2.157  41.421   1.005  1.00  5.75           C  
ATOM    468  N   ASP A  58      -4.863  44.471   5.318  1.00 20.02           N  
ATOM    469  CA  ASP A  58      -6.185  44.307   4.621  1.00 20.70           C  
ATOM    470  C   ASP A  58      -5.902  44.225   3.133  1.00 17.86           C  
ATOM    471  O   ASP A  58      -5.722  45.344   2.619  1.00 20.63           O  
ATOM    472  CB  ASP A  58      -7.156  45.477   4.846  1.00 20.57           C  
ATOM    473  CG  ASP A  58      -8.599  45.046   4.504  1.00 27.90           C  
ATOM    474  OD1 ASP A  58      -8.811  44.463   3.408  1.00 28.31           O  
ATOM    475  OD2 ASP A  58      -9.492  45.357   5.347  1.00 23.19           O  
ATOM    476  N   LYS A  59      -5.887  43.114   2.500  1.00 18.23           N  
ATOM    477  CA  LYS A  59      -5.533  43.168   1.059  1.00 18.97           C  
ATOM    478  C   LYS A  59      -6.420  43.976   0.178  1.00 22.00           C  
ATOM    479  O   LYS A  59      -5.950  44.304  -0.926  1.00 23.07           O  
ATOM    480  CB  LYS A  59      -5.491  41.702   0.507  1.00 15.91           C  
ATOM    481  CG  LYS A  59      -6.934  41.154   0.630  1.00 14.51           C  
ATOM    482  CD  LYS A  59      -7.038  39.860  -0.137  1.00 12.49           C  
ATOM    483  CE  LYS A  59      -8.388  39.315  -0.186  1.00 12.53           C  
ATOM    484  NZ  LYS A  59      -8.336  37.842  -0.438  1.00 20.59           N  
ATOM    485  N   HIS A  60      -7.661  44.274   0.519  1.00 24.36           N  
ATOM    486  CA  HIS A  60      -8.560  45.069  -0.332  1.00 20.92           C  
ATOM    487  C   HIS A  60      -8.111  46.484  -0.535  1.00 24.77           C  
ATOM    488  O   HIS A  60      -8.259  47.033  -1.676  1.00 27.60           O  
ATOM    489  CB  HIS A  60     -10.011  45.154   0.306  1.00 21.18           C  
ATOM    490  CG  HIS A  60     -10.516  43.738   0.475  1.00  4.41           C  
ATOM    491  ND1 HIS A  60     -10.649  43.230   1.746  1.00  7.28           N  
ATOM    492  CD2 HIS A  60     -10.715  42.770  -0.360  1.00  5.51           C  
ATOM    493  CE1 HIS A  60     -11.038  41.936   1.655  1.00  7.07           C  
ATOM    494  NE2 HIS A  60     -11.103  41.633   0.384  1.00 11.85           N  
ATOM    495  N   ASP A  61      -7.642  47.195   0.468  1.00 22.14           N  
ATOM    496  CA  ASP A  61      -7.120  48.548   0.299  1.00 23.87           C  
ATOM    497  C   ASP A  61      -5.603  48.592   0.686  1.00 27.17           C  
ATOM    498  O   ASP A  61      -5.047  49.718   0.613  1.00 28.93           O  
ATOM    499  CB  ASP A  61      -7.826  49.597   1.159  1.00 25.65           C  
ATOM    500  CG  ASP A  61      -7.918  49.001   2.559  1.00 27.18           C  
ATOM    501  OD1 ASP A  61      -7.334  47.919   2.767  1.00 32.82           O  
ATOM    502  OD2 ASP A  61      -8.591  49.601   3.364  1.00 26.63           O  
ATOM    503  N   ASN A  62      -4.959  47.508   1.020  1.00 24.18           N  
ATOM    504  CA  ASN A  62      -3.576  47.471   1.404  1.00 24.38           C  
ATOM    505  C   ASN A  62      -3.222  48.381   2.611  1.00 25.65           C  
ATOM    506  O   ASN A  62      -2.197  49.124   2.488  1.00 27.04           O  
ATOM    507  CB  ASN A  62      -2.720  47.978   0.215  1.00 25.16           C  
ATOM    508  CG  ASN A  62      -1.292  47.528   0.496  1.00 28.82           C  
ATOM    509  OD1 ASN A  62      -1.071  46.456   1.080  1.00 32.57           O  
ATOM    510  ND2 ASN A  62      -0.397  48.405   0.127  1.00 34.48           N  
ATOM    511  N   THR A  63      -3.981  48.452   3.633  1.00 21.46           N  
ATOM    512  CA  THR A  63      -3.627  49.261   4.810  1.00 23.92           C  
ATOM    513  C   THR A  63      -3.176  48.262   5.883  1.00 22.70           C  
ATOM    514  O   THR A  63      -3.500  47.065   5.729  1.00 21.32           O  
ATOM    515  CB  THR A  63      -4.940  49.956   5.329  1.00 25.68           C  
ATOM    516  OG1 THR A  63      -5.693  48.845   5.953  1.00 25.20           O  
ATOM    517  CG2 THR A  63      -5.635  50.611   4.183  1.00 28.33           C  
ATOM    518  N   GLY A  64      -2.538  48.789   6.914  1.00 24.10           N  
ATOM    519  CA  GLY A  64      -2.053  47.845   8.015  1.00 23.47           C  
ATOM    520  C   GLY A  64      -0.863  47.070   7.419  1.00 21.26           C  
ATOM    521  O   GLY A  64      -0.480  47.509   6.322  1.00 18.77           O  
ATOM    522  N   GLY A  65      -0.413  46.019   8.092  1.00 20.43           N  
ATOM    523  CA  GLY A  65       0.763  45.283   7.510  1.00 21.00           C  
ATOM    524  C   GLY A  65       2.004  45.864   8.262  1.00 22.06           C  
ATOM    525  O   GLY A  65       1.875  46.870   8.966  1.00 20.74           O  
ATOM    526  N   SER A  66       3.113  45.224   8.108  1.00 21.36           N  
ATOM    527  CA  SER A  66       4.373  45.460   8.774  1.00 23.41           C  
ATOM    528  C   SER A  66       5.052  46.761   8.358  1.00 25.84           C  
ATOM    529  O   SER A  66       5.556  47.516   9.252  1.00 27.57           O  
ATOM    530  CB  SER A  66       5.304  44.293   8.638  1.00 22.93           C  
ATOM    531  OG  SER A  66       5.623  44.033   7.284  1.00 16.83           O  
ATOM    532  N   TYR A  67       4.946  47.043   7.105  1.00 23.30           N  
ATOM    533  CA  TYR A  67       5.518  48.234   6.513  1.00 25.84           C  
ATOM    534  C   TYR A  67       5.733  49.394   7.448  1.00 26.92           C  
ATOM    535  O   TYR A  67       6.941  49.754   7.667  1.00 34.41           O  
ATOM    536  CB  TYR A  67       4.836  48.649   5.197  1.00 20.59           C  
ATOM    537  CG  TYR A  67       5.558  49.731   4.404  1.00 16.59           C  
ATOM    538  CD1 TYR A  67       6.580  49.388   3.530  1.00 15.22           C  
ATOM    539  CD2 TYR A  67       5.257  51.089   4.560  1.00 14.31           C  
ATOM    540  CE1 TYR A  67       7.292  50.342   2.814  1.00 14.52           C  
ATOM    541  CE2 TYR A  67       5.932  52.060   3.845  1.00 15.72           C  
ATOM    542  CZ  TYR A  67       6.928  51.669   2.957  1.00 18.68           C  
ATOM    543  OH  TYR A  67       7.617  52.643   2.191  1.00 22.63           O  
ATOM    544  N   GLY A  68       4.781  50.095   7.963  1.00 25.24           N  
ATOM    545  CA  GLY A  68       4.804  51.280   8.731  1.00 20.74           C  
ATOM    546  C   GLY A  68       5.250  51.305  10.135  1.00 25.22           C  
ATOM    547  O   GLY A  68       5.232  52.441  10.718  1.00 24.06           O  
ATOM    548  N   GLY A  69       5.572  50.154  10.722  1.00 23.14           N  
ATOM    549  CA  GLY A  69       5.933  50.156  12.160  1.00 24.89           C  
ATOM    550  C   GLY A  69       5.013  51.042  12.964  1.00 26.25           C  
ATOM    551  O   GLY A  69       5.356  51.805  13.888  1.00 29.48           O  
ATOM    552  N   THR A  70       3.730  50.966  12.674  1.00 26.15           N  
ATOM    553  CA  THR A  70       2.742  51.772  13.414  1.00 25.05           C  
ATOM    554  C   THR A  70       2.402  51.187  14.741  1.00 26.48           C  
ATOM    555  O   THR A  70       1.614  51.854  15.459  1.00 29.60           O  
ATOM    556  CB  THR A  70       1.476  51.990  12.493  1.00 26.22           C  
ATOM    557  OG1 THR A  70       1.137  50.676  11.959  1.00 22.61           O  
ATOM    558  CG2 THR A  70       1.770  52.912  11.289  1.00 30.59           C  
ATOM    559  N   TYR A  71       2.871  50.034  15.162  1.00 27.10           N  
ATOM    560  CA  TYR A  71       2.511  49.479  16.485  1.00 25.12           C  
ATOM    561  C   TYR A  71       3.035  50.384  17.575  1.00 27.81           C  
ATOM    562  O   TYR A  71       2.640  50.471  18.766  1.00 30.90           O  
ATOM    563  CB  TYR A  71       2.972  48.028  16.624  1.00 25.13           C  
ATOM    564  CG  TYR A  71       3.019  47.519  18.034  1.00 20.78           C  
ATOM    565  CD1 TYR A  71       1.870  47.075  18.671  1.00 20.74           C  
ATOM    566  CD2 TYR A  71       4.202  47.521  18.765  1.00 20.73           C  
ATOM    567  CE1 TYR A  71       1.917  46.686  20.016  1.00 24.27           C  
ATOM    568  CE2 TYR A  71       4.279  47.100  20.111  1.00 20.43           C  
ATOM    569  CZ  TYR A  71       3.124  46.672  20.723  1.00 21.93           C  
ATOM    570  OH  TYR A  71       3.089  46.196  21.999  1.00 22.60           O  
ATOM    571  N   ARG A  72       3.998  51.168  17.206  1.00 30.59           N  
ATOM    572  CA  ARG A  72       4.638  52.135  18.136  1.00 31.53           C  
ATOM    573  C   ARG A  72       3.725  53.296  18.448  1.00 34.56           C  
ATOM    574  O   ARG A  72       4.187  54.154  19.253  1.00 38.49           O  
ATOM    575  CB  ARG A  72       5.994  52.612  17.594  1.00 22.39           C  
ATOM    576  CG  ARG A  72       5.974  53.875  16.782  1.00 24.72           C  
ATOM    577  CD  ARG A  72       6.656  53.736  15.475  1.00 25.60           C  
ATOM    578  NE  ARG A  72       6.843  55.032  14.824  1.00 29.50           N  
ATOM    579  CZ  ARG A  72       6.557  55.178  13.511  1.00 31.87           C  
ATOM    580  NH1 ARG A  72       6.219  54.111  12.777  1.00 36.33           N  
ATOM    581  NH2 ARG A  72       6.554  56.382  12.989  1.00 30.46           N  
ATOM    582  N   PHE A  73       2.515  53.378  17.894  1.00 34.51           N  
ATOM    583  CA  PHE A  73       1.692  54.594  18.223  1.00 31.28           C  
ATOM    584  C   PHE A  73       0.708  54.013  19.221  1.00 33.01           C  
ATOM    585  O   PHE A  73       0.453  52.818  19.045  1.00 35.12           O  
ATOM    586  CB  PHE A  73       1.153  55.228  16.997  1.00 34.00           C  
ATOM    587  CG  PHE A  73       2.057  55.836  15.978  1.00 38.38           C  
ATOM    588  CD1 PHE A  73       2.735  57.037  16.242  1.00 40.99           C  
ATOM    589  CD2 PHE A  73       2.227  55.236  14.721  1.00 36.70           C  
ATOM    590  CE1 PHE A  73       3.567  57.624  15.278  1.00 37.17           C  
ATOM    591  CE2 PHE A  73       3.017  55.806  13.750  1.00 39.12           C  
ATOM    592  CZ  PHE A  73       3.680  57.016  14.025  1.00 39.43           C  
ATOM    593  N   LYS A  74       0.235  54.748  20.170  1.00 34.90           N  
ATOM    594  CA  LYS A  74      -0.618  54.356  21.274  1.00 36.22           C  
ATOM    595  C   LYS A  74      -1.902  53.638  20.822  1.00 35.62           C  
ATOM    596  O   LYS A  74      -2.359  52.727  21.517  1.00 35.62           O  
ATOM    597  CB  LYS A  74      -1.143  55.491  22.133  1.00 37.54           C  
ATOM    598  CG  LYS A  74      -0.243  56.434  22.876  1.00 44.59           C  
ATOM    599  CD  LYS A  74      -0.584  57.890  22.506  1.00 50.31           C  
ATOM    600  CE  LYS A  74      -0.551  58.851  23.673  1.00 54.02           C  
ATOM    601  NZ  LYS A  74       0.410  58.337  24.706  1.00 58.67           N  
ATOM    602  N   LYS A  75      -2.481  54.202  19.779  1.00 33.06           N  
ATOM    603  CA  LYS A  75      -3.714  53.683  19.254  1.00 30.81           C  
ATOM    604  C   LYS A  75      -3.513  52.197  19.036  1.00 28.42           C  
ATOM    605  O   LYS A  75      -4.179  51.334  19.535  1.00 26.51           O  
ATOM    606  CB  LYS A  75      -4.147  54.237  17.878  1.00 36.60           C  
ATOM    607  CG  LYS A  75      -5.636  53.786  17.673  1.00 34.75           C  
ATOM    608  CD  LYS A  75      -6.256  54.535  16.554  1.00 40.62           C  
ATOM    609  CE  LYS A  75      -6.116  53.854  15.202  1.00 42.15           C  
ATOM    610  NZ  LYS A  75      -6.951  54.641  14.229  1.00 46.45           N  
ATOM    611  N   GLU A  76      -2.478  51.971  18.231  1.00 32.35           N  
ATOM    612  CA  GLU A  76      -2.202  50.549  17.928  1.00 31.45           C  
ATOM    613  C   GLU A  76      -1.694  49.765  19.117  1.00 32.45           C  
ATOM    614  O   GLU A  76      -2.124  48.645  19.439  1.00 33.25           O  
ATOM    615  CB  GLU A  76      -1.240  50.535  16.721  1.00 26.11           C  
ATOM    616  CG  GLU A  76      -1.012  49.077  16.317  1.00 28.15           C  
ATOM    617  CD  GLU A  76      -0.507  48.685  15.006  1.00 22.91           C  
ATOM    618  OE1 GLU A  76      -0.423  49.629  14.215  1.00 27.43           O  
ATOM    619  OE2 GLU A  76      -0.181  47.506  14.763  1.00 18.65           O  
ATOM    620  N   PHE A  77      -0.747  50.318  19.844  1.00 33.09           N  
ATOM    621  CA  PHE A  77      -0.017  49.821  20.990  1.00 31.35           C  
ATOM    622  C   PHE A  77      -1.005  49.424  22.071  1.00 30.42           C  
ATOM    623  O   PHE A  77      -0.778  48.404  22.761  1.00 33.04           O  
ATOM    624  CB  PHE A  77       0.967  50.856  21.506  1.00 34.73           C  
ATOM    625  CG  PHE A  77       1.780  50.465  22.675  1.00 42.30           C  
ATOM    626  CD1 PHE A  77       3.014  49.803  22.499  1.00 44.08           C  
ATOM    627  CD2 PHE A  77       1.364  50.753  23.986  1.00 45.59           C  
ATOM    628  CE1 PHE A  77       3.800  49.426  23.605  1.00 41.20           C  
ATOM    629  CE2 PHE A  77       2.127  50.353  25.087  1.00 42.48           C  
ATOM    630  CZ  PHE A  77       3.353  49.709  24.896  1.00 39.62           C  
ATOM    631  N   ASN A  78      -2.054  50.206  22.110  1.00 26.71           N  
ATOM    632  CA  ASN A  78      -3.096  49.991  23.118  1.00 29.65           C  
ATOM    633  C   ASN A  78      -4.221  49.096  22.694  1.00 30.71           C  
ATOM    634  O   ASN A  78      -5.099  48.824  23.541  1.00 30.35           O  
ATOM    635  CB  ASN A  78      -3.539  51.314  23.734  1.00 38.45           C  
ATOM    636  CG  ASN A  78      -2.368  51.980  24.488  1.00 44.73           C  
ATOM    637  OD1 ASN A  78      -2.045  51.604  25.631  1.00 46.99           O  
ATOM    638  ND2 ASN A  78      -1.709  52.943  23.854  1.00 43.37           N  
ATOM    639  N   ASP A  79      -4.242  48.621  21.467  1.00 31.48           N  
ATOM    640  CA  ASP A  79      -5.310  47.676  21.037  1.00 27.98           C  
ATOM    641  C   ASP A  79      -5.349  46.568  22.056  1.00 28.04           C  
ATOM    642  O   ASP A  79      -4.309  45.934  22.268  1.00 31.21           O  
ATOM    643  CB  ASP A  79      -5.010  47.065  19.662  1.00 28.18           C  
ATOM    644  CG  ASP A  79      -6.072  46.103  19.196  1.00 24.98           C  
ATOM    645  OD1 ASP A  79      -6.935  45.686  19.971  1.00 26.78           O  
ATOM    646  OD2 ASP A  79      -6.007  45.711  18.015  1.00 25.83           O  
ATOM    647  N   PRO A  80      -6.531  46.304  22.588  1.00 28.81           N  
ATOM    648  CA  PRO A  80      -6.685  45.242  23.557  1.00 24.89           C  
ATOM    649  C   PRO A  80      -6.302  43.884  23.029  1.00 26.46           C  
ATOM    650  O   PRO A  80      -6.075  43.015  23.911  1.00 29.38           O  
ATOM    651  CB  PRO A  80      -8.113  45.325  24.008  1.00 25.49           C  
ATOM    652  CG  PRO A  80      -8.652  46.580  23.453  1.00 26.07           C  
ATOM    653  CD  PRO A  80      -7.791  47.013  22.306  1.00 26.82           C  
ATOM    654  N   SER A  81      -6.239  43.619  21.730  1.00 25.17           N  
ATOM    655  CA  SER A  81      -5.857  42.214  21.350  1.00 25.41           C  
ATOM    656  C   SER A  81      -4.340  42.136  21.314  1.00 23.04           C  
ATOM    657  O   SER A  81      -3.721  41.133  20.953  1.00 23.18           O  
ATOM    658  CB  SER A  81      -6.511  41.821  20.050  1.00 26.59           C  
ATOM    659  OG  SER A  81      -6.596  42.894  19.139  1.00 26.12           O  
ATOM    660  N   ASN A  82      -3.792  43.253  21.702  1.00 19.57           N  
ATOM    661  CA  ASN A  82      -2.354  43.429  21.753  1.00 21.56           C  
ATOM    662  C   ASN A  82      -1.856  43.359  23.182  1.00 22.11           C  
ATOM    663  O   ASN A  82      -0.727  43.794  23.446  1.00 25.38           O  
ATOM    664  CB  ASN A  82      -1.963  44.749  21.046  1.00 17.78           C  
ATOM    665  CG  ASN A  82      -1.677  44.463  19.596  1.00 16.50           C  
ATOM    666  OD1 ASN A  82      -1.674  43.308  19.092  1.00 22.14           O  
ATOM    667  ND2 ASN A  82      -1.465  45.517  18.844  1.00 21.61           N  
ATOM    668  N   ALA A  83      -2.701  42.909  24.068  1.00 22.92           N  
ATOM    669  CA  ALA A  83      -2.259  42.880  25.480  1.00 25.99           C  
ATOM    670  C   ALA A  83      -1.116  41.864  25.612  1.00 26.84           C  
ATOM    671  O   ALA A  83      -1.193  40.748  25.074  1.00 27.35           O  
ATOM    672  CB  ALA A  83      -3.402  42.612  26.429  1.00 25.04           C  
ATOM    673  N   GLY A  84      -0.106  42.265  26.337  1.00 26.57           N  
ATOM    674  CA  GLY A  84       1.064  41.424  26.647  1.00 23.16           C  
ATOM    675  C   GLY A  84       2.236  41.672  25.721  1.00 22.38           C  
ATOM    676  O   GLY A  84       3.337  41.161  25.992  1.00 23.36           O  
ATOM    677  N   LEU A  85       2.032  42.371  24.625  1.00 18.11           N  
ATOM    678  CA  LEU A  85       3.098  42.588  23.676  1.00 17.88           C  
ATOM    679  C   LEU A  85       3.944  43.760  24.177  1.00 17.90           C  
ATOM    680  O   LEU A  85       4.988  43.918  23.569  1.00 19.44           O  
ATOM    681  CB  LEU A  85       2.500  42.811  22.279  1.00 12.14           C  
ATOM    682  CG  LEU A  85       1.641  41.722  21.675  1.00 14.47           C  
ATOM    683  CD1 LEU A  85       1.397  42.014  20.185  1.00 14.54           C  
ATOM    684  CD2 LEU A  85       2.361  40.376  21.776  1.00 14.18           C  
ATOM    685  N   GLN A  86       3.492  44.494  25.144  1.00 16.83           N  
ATOM    686  CA  GLN A  86       4.370  45.607  25.606  1.00 23.35           C  
ATOM    687  C   GLN A  86       5.724  44.998  26.070  1.00 24.78           C  
ATOM    688  O   GLN A  86       6.748  45.620  25.832  1.00 24.11           O  
ATOM    689  CB  GLN A  86       3.742  46.430  26.689  1.00 28.95           C  
ATOM    690  CG  GLN A  86       2.290  46.783  26.416  1.00 32.91           C  
ATOM    691  CD  GLN A  86       1.357  45.630  26.705  1.00 42.87           C  
ATOM    692  OE1 GLN A  86       1.774  44.471  26.739  1.00 41.64           O  
ATOM    693  NE2 GLN A  86       0.081  46.023  26.923  1.00 42.00           N  
ATOM    694  N   ASN A  87       5.691  43.816  26.646  1.00 21.54           N  
ATOM    695  CA  ASN A  87       6.813  43.068  27.116  1.00 24.09           C  
ATOM    696  C   ASN A  87       7.786  42.791  25.969  1.00 26.84           C  
ATOM    697  O   ASN A  87       8.997  42.689  26.245  1.00 31.65           O  
ATOM    698  CB  ASN A  87       6.416  41.717  27.736  1.00 25.49           C  
ATOM    699  CG  ASN A  87       5.662  41.909  29.028  1.00 29.79           C  
ATOM    700  OD1 ASN A  87       5.777  42.976  29.666  1.00 36.03           O  
ATOM    701  ND2 ASN A  87       4.914  40.937  29.457  1.00 32.05           N  
ATOM    702  N   GLY A  88       7.235  42.665  24.777  1.00 23.87           N  
ATOM    703  CA  GLY A  88       8.080  42.392  23.582  1.00 18.92           C  
ATOM    704  C   GLY A  88       8.588  43.734  23.136  1.00 18.57           C  
ATOM    705  O   GLY A  88       9.722  43.855  22.716  1.00 21.90           O  
ATOM    706  N   PHE A  89       7.770  44.775  23.257  1.00 19.79           N  
ATOM    707  CA  PHE A  89       8.258  46.100  22.795  1.00 21.34           C  
ATOM    708  C   PHE A  89       9.492  46.587  23.588  1.00 23.53           C  
ATOM    709  O   PHE A  89      10.464  47.127  23.057  1.00 19.34           O  
ATOM    710  CB  PHE A  89       7.121  47.073  22.752  1.00 24.28           C  
ATOM    711  CG  PHE A  89       7.458  48.473  22.295  1.00 25.46           C  
ATOM    712  CD1 PHE A  89       7.471  48.843  20.979  1.00 23.88           C  
ATOM    713  CD2 PHE A  89       7.792  49.423  23.295  1.00 31.58           C  
ATOM    714  CE1 PHE A  89       7.769  50.154  20.543  1.00 18.68           C  
ATOM    715  CE2 PHE A  89       8.077  50.751  22.936  1.00 29.61           C  
ATOM    716  CZ  PHE A  89       8.042  51.075  21.552  1.00 29.66           C  
ATOM    717  N   LYS A  90       9.486  46.486  24.890  1.00 23.09           N  
ATOM    718  CA  LYS A  90      10.487  46.853  25.828  1.00 26.63           C  
ATOM    719  C   LYS A  90      11.815  46.109  25.548  1.00 27.49           C  
ATOM    720  O   LYS A  90      12.866  46.764  25.495  1.00 31.50           O  
ATOM    721  CB  LYS A  90      10.088  46.660  27.269  1.00 29.37           C  
ATOM    722  CG  LYS A  90       8.673  46.959  27.672  1.00 37.95           C  
ATOM    723  CD  LYS A  90       8.324  48.425  27.834  1.00 43.30           C  
ATOM    724  CE  LYS A  90       8.542  48.853  29.283  1.00 47.16           C  
ATOM    725  NZ  LYS A  90       8.659  50.346  29.353  1.00 51.19           N  
ATOM    726  N   PHE A  91      11.729  44.830  25.347  1.00 24.91           N  
ATOM    727  CA  PHE A  91      12.819  43.956  25.051  1.00 19.16           C  
ATOM    728  C   PHE A  91      13.557  44.456  23.830  1.00 24.20           C  
ATOM    729  O   PHE A  91      14.815  44.244  23.738  1.00 25.16           O  
ATOM    730  CB  PHE A  91      12.346  42.537  24.868  1.00 18.05           C  
ATOM    731  CG  PHE A  91      13.390  41.549  24.391  1.00 17.01           C  
ATOM    732  CD1 PHE A  91      13.821  41.573  23.092  1.00 16.65           C  
ATOM    733  CD2 PHE A  91      13.936  40.649  25.302  1.00 17.40           C  
ATOM    734  CE1 PHE A  91      14.783  40.666  22.615  1.00 14.06           C  
ATOM    735  CE2 PHE A  91      14.919  39.747  24.879  1.00 10.62           C  
ATOM    736  CZ  PHE A  91      15.236  39.739  23.547  1.00 10.02           C  
ATOM    737  N   LEU A  92      12.846  45.107  22.912  1.00 20.61           N  
ATOM    738  CA  LEU A  92      13.699  45.570  21.761  1.00 19.88           C  
ATOM    739  C   LEU A  92      13.943  47.055  21.866  1.00 22.50           C  
ATOM    740  O   LEU A  92      14.661  47.520  20.948  1.00 24.57           O  
ATOM    741  CB  LEU A  92      13.067  45.193  20.459  1.00 17.92           C  
ATOM    742  CG  LEU A  92      12.582  43.829  20.045  1.00 16.90           C  
ATOM    743  CD1 LEU A  92      11.241  44.025  19.265  1.00 13.91           C  
ATOM    744  CD2 LEU A  92      13.553  43.182  19.105  1.00  7.95           C  
ATOM    745  N   GLU A  93      13.413  47.845  22.769  1.00 26.87           N  
ATOM    746  CA  GLU A  93      13.733  49.315  22.687  1.00 30.89           C  
ATOM    747  C   GLU A  93      15.230  49.516  22.855  1.00 31.32           C  
ATOM    748  O   GLU A  93      15.808  50.251  22.033  1.00 32.82           O  
ATOM    749  CB  GLU A  93      12.896  50.292  23.342  1.00 36.04           C  
ATOM    750  CG  GLU A  93      12.347  50.557  24.691  1.00 46.13           C  
ATOM    751  CD  GLU A  93      11.560  51.859  24.826  1.00 52.73           C  
ATOM    752  OE1 GLU A  93      11.672  52.906  24.124  1.00 51.40           O  
ATOM    753  OE2 GLU A  93      10.755  51.763  25.801  1.00 57.19           O  
ATOM    754  N   PRO A  94      15.849  48.861  23.791  1.00 30.92           N  
ATOM    755  CA  PRO A  94      17.300  48.916  23.995  1.00 32.49           C  
ATOM    756  C   PRO A  94      18.012  48.766  22.669  1.00 36.53           C  
ATOM    757  O   PRO A  94      18.658  49.766  22.268  1.00 42.07           O  
ATOM    758  CB  PRO A  94      17.554  47.695  24.866  1.00 32.71           C  
ATOM    759  CG  PRO A  94      16.375  47.790  25.811  1.00 32.07           C  
ATOM    760  CD  PRO A  94      15.213  47.999  24.792  1.00 33.33           C  
ATOM    761  N   ILE A  95      17.882  47.605  22.062  1.00 36.12           N  
ATOM    762  CA  ILE A  95      18.454  47.261  20.757  1.00 33.76           C  
ATOM    763  C   ILE A  95      18.136  48.319  19.722  1.00 35.49           C  
ATOM    764  O   ILE A  95      18.873  48.520  18.740  1.00 38.08           O  
ATOM    765  CB  ILE A  95      17.944  45.850  20.245  1.00 30.55           C  
ATOM    766  CG1 ILE A  95      18.447  44.822  21.285  1.00 27.81           C  
ATOM    767  CG2 ILE A  95      18.264  45.455  18.779  1.00 19.22           C  
ATOM    768  CD1 ILE A  95      18.063  43.347  20.999  1.00 33.05           C  
ATOM    769  N   HIS A  96      17.032  48.987  19.881  1.00 35.42           N  
ATOM    770  CA  HIS A  96      16.709  50.014  18.871  1.00 38.87           C  
ATOM    771  C   HIS A  96      17.637  51.206  19.007  1.00 41.87           C  
ATOM    772  O   HIS A  96      18.060  51.772  17.974  1.00 46.45           O  
ATOM    773  CB  HIS A  96      15.224  50.380  18.961  1.00 36.57           C  
ATOM    774  CG  HIS A  96      14.708  50.825  17.633  1.00 36.03           C  
ATOM    775  ND1 HIS A  96      13.575  51.562  17.457  1.00 33.71           N  
ATOM    776  CD2 HIS A  96      15.251  50.599  16.401  1.00 36.59           C  
ATOM    777  CE1 HIS A  96      13.446  51.792  16.169  1.00 34.53           C  
ATOM    778  NE2 HIS A  96      14.418  51.211  15.509  1.00 34.55           N  
ATOM    779  N   LYS A  97      17.990  51.598  20.214  1.00 43.72           N  
ATOM    780  CA  LYS A  97      18.879  52.701  20.600  1.00 41.00           C  
ATOM    781  C   LYS A  97      20.291  52.413  20.113  1.00 40.23           C  
ATOM    782  O   LYS A  97      21.070  53.277  19.704  1.00 42.14           O  
ATOM    783  CB  LYS A  97      18.875  52.919  22.091  1.00 42.10           C  
ATOM    784  CG  LYS A  97      17.842  53.873  22.641  1.00 46.25           C  
ATOM    785  CD  LYS A  97      16.403  53.429  22.450  1.00 54.67           C  
ATOM    786  CE  LYS A  97      15.454  54.573  22.079  1.00 58.54           C  
ATOM    787  NZ  LYS A  97      15.574  54.962  20.633  1.00 55.92           N  
ATOM    788  N   GLU A  98      20.611  51.140  20.169  1.00 38.82           N  
ATOM    789  CA  GLU A  98      21.877  50.606  19.651  1.00 37.75           C  
ATOM    790  C   GLU A  98      21.880  50.870  18.151  1.00 39.98           C  
ATOM    791  O   GLU A  98      22.814  51.507  17.576  1.00 43.06           O  
ATOM    792  CB  GLU A  98      21.999  49.178  20.058  1.00 42.60           C  
ATOM    793  CG  GLU A  98      23.102  48.186  20.020  1.00 48.52           C  
ATOM    794  CD  GLU A  98      23.157  47.047  20.997  1.00 57.11           C  
ATOM    795  OE1 GLU A  98      22.236  47.021  21.854  1.00 59.53           O  
ATOM    796  OE2 GLU A  98      24.060  46.138  21.016  1.00 61.24           O  
ATOM    797  N   PHE A  99      20.875  50.493  17.380  1.00 38.30           N  
ATOM    798  CA  PHE A  99      20.766  50.659  15.932  1.00 35.65           C  
ATOM    799  C   PHE A  99      19.662  51.589  15.491  1.00 36.54           C  
ATOM    800  O   PHE A  99      18.752  51.089  14.801  1.00 38.22           O  
ATOM    801  CB  PHE A  99      20.306  49.250  15.387  1.00 35.49           C  
ATOM    802  CG  PHE A  99      21.338  48.212  15.623  1.00 31.14           C  
ATOM    803  CD1 PHE A  99      22.376  48.071  14.699  1.00 34.79           C  
ATOM    804  CD2 PHE A  99      21.299  47.440  16.758  1.00 32.34           C  
ATOM    805  CE1 PHE A  99      23.378  47.123  14.905  1.00 34.08           C  
ATOM    806  CE2 PHE A  99      22.276  46.477  16.987  1.00 31.75           C  
ATOM    807  CZ  PHE A  99      23.301  46.326  16.081  1.00 34.70           C  
ATOM    808  N   PRO A 100      19.691  52.845  15.798  1.00 36.96           N  
ATOM    809  CA  PRO A 100      18.627  53.749  15.429  1.00 38.58           C  
ATOM    810  C   PRO A 100      18.343  53.932  13.969  1.00 38.29           C  
ATOM    811  O   PRO A 100      17.351  54.666  13.683  1.00 40.67           O  
ATOM    812  CB  PRO A 100      18.942  55.001  16.247  1.00 40.08           C  
ATOM    813  CG  PRO A 100      20.465  55.008  16.352  1.00 39.32           C  
ATOM    814  CD  PRO A 100      20.746  53.519  16.568  1.00 40.41           C  
ATOM    815  N   TRP A 101      19.050  53.341  13.049  1.00 38.12           N  
ATOM    816  CA  TRP A 101      18.824  53.495  11.611  1.00 39.93           C  
ATOM    817  C   TRP A 101      17.735  52.570  11.037  1.00 42.93           C  
ATOM    818  O   TRP A 101      17.017  52.922  10.051  1.00 45.83           O  
ATOM    819  CB  TRP A 101      20.142  53.269  10.846  1.00 36.78           C  
ATOM    820  CG  TRP A 101      20.935  52.096  11.250  1.00 34.99           C  
ATOM    821  CD1 TRP A 101      21.975  52.138  12.153  1.00 35.19           C  
ATOM    822  CD2 TRP A 101      20.861  50.735  10.818  1.00 35.17           C  
ATOM    823  NE1 TRP A 101      22.549  50.903  12.314  1.00 36.18           N  
ATOM    824  CE2 TRP A 101      21.876  50.016  11.488  1.00 36.48           C  
ATOM    825  CE3 TRP A 101      20.057  50.042   9.945  1.00 34.97           C  
ATOM    826  CZ2 TRP A 101      22.084  48.653  11.333  1.00 36.01           C  
ATOM    827  CZ3 TRP A 101      20.284  48.691   9.761  1.00 34.64           C  
ATOM    828  CH2 TRP A 101      21.250  47.987  10.457  1.00 35.25           C  
ATOM    829  N   ILE A 102      17.646  51.381  11.586  1.00 40.34           N  
ATOM    830  CA  ILE A 102      16.679  50.349  11.159  1.00 36.68           C  
ATOM    831  C   ILE A 102      15.304  50.918  11.439  1.00 36.76           C  
ATOM    832  O   ILE A 102      15.247  51.589  12.483  1.00 37.67           O  
ATOM    833  CB  ILE A 102      16.983  49.082  12.047  1.00 31.08           C  
ATOM    834  CG1 ILE A 102      16.613  47.800  11.294  1.00 29.07           C  
ATOM    835  CG2 ILE A 102      16.363  49.176  13.446  1.00 28.79           C  
ATOM    836  CD1 ILE A 102      16.512  46.525  12.161  1.00 24.37           C  
ATOM    837  N   SER A 103      14.305  50.674  10.619  1.00 34.85           N  
ATOM    838  CA  SER A 103      12.927  51.216  10.905  1.00 31.19           C  
ATOM    839  C   SER A 103      12.217  50.328  11.901  1.00 28.07           C  
ATOM    840  O   SER A 103      12.627  49.151  11.949  1.00 29.26           O  
ATOM    841  CB  SER A 103      12.114  51.059   9.600  1.00 29.01           C  
ATOM    842  OG  SER A 103      12.473  49.762   9.105  1.00 28.94           O  
ATOM    843  N   SER A 104      11.158  50.813  12.536  1.00 27.78           N  
ATOM    844  CA  SER A 104      10.382  50.023  13.499  1.00 25.07           C  
ATOM    845  C   SER A 104       9.813  48.724  12.963  1.00 24.92           C  
ATOM    846  O   SER A 104       9.856  47.683  13.625  1.00 26.68           O  
ATOM    847  CB  SER A 104       9.273  50.875  14.041  1.00 25.47           C  
ATOM    848  OG  SER A 104       9.881  52.081  14.398  1.00 31.01           O  
ATOM    849  N   GLY A 105       9.300  48.800  11.746  1.00 22.79           N  
ATOM    850  CA  GLY A 105       8.753  47.723  11.000  1.00 19.41           C  
ATOM    851  C   GLY A 105       9.770  46.672  10.740  1.00 21.56           C  
ATOM    852  O   GLY A 105       9.462  45.459  10.854  1.00 26.55           O  
ATOM    853  N   ASP A 106      10.996  47.063  10.424  1.00 24.00           N  
ATOM    854  CA  ASP A 106      12.121  46.092  10.117  1.00 22.03           C  
ATOM    855  C   ASP A 106      12.606  45.393  11.378  1.00 21.01           C  
ATOM    856  O   ASP A 106      13.066  44.216  11.335  1.00 21.97           O  
ATOM    857  CB  ASP A 106      13.128  46.901   9.339  1.00 26.29           C  
ATOM    858  CG  ASP A 106      13.102  46.774   7.846  1.00 34.85           C  
ATOM    859  OD1 ASP A 106      12.146  46.344   7.138  1.00 34.28           O  
ATOM    860  OD2 ASP A 106      14.172  47.159   7.315  1.00 33.74           O  
ATOM    861  N   LEU A 107      12.508  46.110  12.498  1.00 20.77           N  
ATOM    862  CA  LEU A 107      12.900  45.557  13.833  1.00 22.75           C  
ATOM    863  C   LEU A 107      11.890  44.559  14.369  1.00 23.36           C  
ATOM    864  O   LEU A 107      12.219  43.464  14.882  1.00 22.31           O  
ATOM    865  CB  LEU A 107      13.067  46.775  14.786  1.00 18.08           C  
ATOM    866  CG  LEU A 107      13.431  46.524  16.227  1.00 19.28           C  
ATOM    867  CD1 LEU A 107      14.714  45.736  16.402  1.00 13.60           C  
ATOM    868  CD2 LEU A 107      13.595  47.869  16.969  1.00 17.02           C  
ATOM    869  N   PHE A 108      10.577  44.947  14.313  1.00 24.04           N  
ATOM    870  CA  PHE A 108       9.562  44.010  14.878  1.00 19.28           C  
ATOM    871  C   PHE A 108       9.576  42.737  14.097  1.00 19.99           C  
ATOM    872  O   PHE A 108       9.402  41.657  14.710  1.00 25.08           O  
ATOM    873  CB  PHE A 108       8.185  44.636  14.916  1.00 23.70           C  
ATOM    874  CG  PHE A 108       8.114  45.906  15.685  1.00 23.76           C  
ATOM    875  CD1 PHE A 108       8.859  46.048  16.865  1.00 29.56           C  
ATOM    876  CD2 PHE A 108       7.338  46.958  15.244  1.00 29.03           C  
ATOM    877  CE1 PHE A 108       8.812  47.233  17.593  1.00 27.62           C  
ATOM    878  CE2 PHE A 108       7.273  48.173  15.925  1.00 27.03           C  
ATOM    879  CZ  PHE A 108       8.011  48.288  17.091  1.00 29.51           C  
ATOM    880  N   SER A 109       9.717  42.788  12.782  1.00 18.30           N  
ATOM    881  CA  SER A 109       9.696  41.489  12.041  1.00 17.49           C  
ATOM    882  C   SER A 109      10.995  40.682  12.162  1.00 22.79           C  
ATOM    883  O   SER A 109      10.909  39.413  12.229  1.00 25.40           O  
ATOM    884  CB  SER A 109       9.339  41.808  10.639  1.00 15.84           C  
ATOM    885  OG  SER A 109      10.237  42.686   9.973  1.00 13.40           O  
ATOM    886  N   LEU A 110      12.175  41.349  12.104  1.00 20.92           N  
ATOM    887  CA  LEU A 110      13.475  40.672  12.200  1.00 18.49           C  
ATOM    888  C   LEU A 110      13.492  39.887  13.501  1.00 19.09           C  
ATOM    889  O   LEU A 110      13.895  38.706  13.615  1.00 23.34           O  
ATOM    890  CB  LEU A 110      14.549  41.757  12.129  1.00 21.53           C  
ATOM    891  CG  LEU A 110      15.986  41.207  12.223  1.00 16.17           C  
ATOM    892  CD1 LEU A 110      16.210  40.157  11.185  1.00 15.33           C  
ATOM    893  CD2 LEU A 110      16.966  42.341  12.088  1.00 12.05           C  
ATOM    894  N   GLY A 111      12.891  40.551  14.460  1.00 16.94           N  
ATOM    895  CA  GLY A 111      12.740  39.955  15.798  1.00 19.59           C  
ATOM    896  C   GLY A 111      11.986  38.668  15.793  1.00 21.16           C  
ATOM    897  O   GLY A 111      12.260  37.760  16.678  1.00 23.64           O  
ATOM    898  N   GLY A 112      10.936  38.573  14.902  1.00 17.00           N  
ATOM    899  CA  GLY A 112      10.214  37.279  15.067  1.00 14.07           C  
ATOM    900  C   GLY A 112      11.028  36.209  14.355  1.00 12.08           C  
ATOM    901  O   GLY A 112      10.899  35.066  14.734  1.00 16.72           O  
ATOM    902  N   VAL A 113      11.758  36.586  13.334  1.00 11.88           N  
ATOM    903  CA  VAL A 113      12.604  35.703  12.529  1.00 12.08           C  
ATOM    904  C   VAL A 113      13.750  35.153  13.380  1.00 12.91           C  
ATOM    905  O   VAL A 113      14.110  33.970  13.220  1.00 15.36           O  
ATOM    906  CB  VAL A 113      13.157  36.483  11.324  1.00 12.06           C  
ATOM    907  CG1 VAL A 113      14.360  35.787  10.685  1.00 15.25           C  
ATOM    908  CG2 VAL A 113      12.098  36.619  10.197  1.00 14.14           C  
ATOM    909  N   THR A 114      14.267  36.012  14.223  1.00 14.07           N  
ATOM    910  CA  THR A 114      15.368  35.631  15.136  1.00 17.02           C  
ATOM    911  C   THR A 114      14.906  34.592  16.125  1.00 18.74           C  
ATOM    912  O   THR A 114      15.628  33.637  16.482  1.00 23.39           O  
ATOM    913  CB  THR A 114      15.922  36.862  15.950  1.00 17.40           C  
ATOM    914  OG1 THR A 114      16.209  37.899  14.944  1.00 14.64           O  
ATOM    915  CG2 THR A 114      17.227  36.501  16.756  1.00 15.05           C  
ATOM    916  N   ALA A 115      13.707  34.839  16.649  1.00 16.15           N  
ATOM    917  CA  ALA A 115      13.161  34.000  17.733  1.00 12.75           C  
ATOM    918  C   ALA A 115      12.875  32.644  17.261  1.00 15.57           C  
ATOM    919  O   ALA A 115      13.106  31.630  18.005  1.00 17.07           O  
ATOM    920  CB  ALA A 115      12.156  34.912  18.397  1.00 12.94           C  
ATOM    921  N   VAL A 116      12.363  32.529  16.044  1.00 16.00           N  
ATOM    922  CA  VAL A 116      12.036  31.209  15.423  1.00 12.50           C  
ATOM    923  C   VAL A 116      13.277  30.420  15.169  1.00 14.48           C  
ATOM    924  O   VAL A 116      13.395  29.211  15.434  1.00 18.29           O  
ATOM    925  CB  VAL A 116      11.259  31.422  14.069  1.00 13.81           C  
ATOM    926  CG1 VAL A 116      11.082  30.086  13.338  1.00 12.13           C  
ATOM    927  CG2 VAL A 116       9.852  31.980  14.282  1.00  6.69           C  
ATOM    928  N   GLN A 117      14.224  31.071  14.484  1.00 18.21           N  
ATOM    929  CA  GLN A 117      15.563  30.467  14.173  1.00 14.93           C  
ATOM    930  C   GLN A 117      16.276  30.142  15.496  1.00 17.30           C  
ATOM    931  O   GLN A 117      16.716  29.003  15.609  1.00 16.08           O  
ATOM    932  CB  GLN A 117      16.407  31.321  13.299  1.00 16.66           C  
ATOM    933  CG  GLN A 117      15.850  31.882  12.027  1.00 19.83           C  
ATOM    934  CD  GLN A 117      16.858  32.328  11.037  1.00 23.23           C  
ATOM    935  OE1 GLN A 117      16.655  32.741   9.908  1.00 25.05           O  
ATOM    936  NE2 GLN A 117      18.105  32.242  11.498  1.00 24.91           N  
ATOM    937  N   GLU A 118      16.350  31.109  16.448  1.00 15.65           N  
ATOM    938  CA  GLU A 118      16.976  30.879  17.725  1.00 17.40           C  
ATOM    939  C   GLU A 118      16.327  29.757  18.493  1.00 20.84           C  
ATOM    940  O   GLU A 118      17.054  29.027  19.224  1.00 25.73           O  
ATOM    941  CB  GLU A 118      17.227  32.116  18.533  1.00 12.78           C  
ATOM    942  CG  GLU A 118      18.407  33.056  18.105  1.00 15.86           C  
ATOM    943  CD  GLU A 118      19.690  32.366  17.778  1.00 19.79           C  
ATOM    944  OE1 GLU A 118      20.136  31.714  18.729  1.00 18.21           O  
ATOM    945  OE2 GLU A 118      20.321  32.273  16.700  1.00 22.00           O  
ATOM    946  N   MET A 119      15.055  29.479  18.425  1.00 21.70           N  
ATOM    947  CA  MET A 119      14.365  28.329  19.039  1.00 18.16           C  
ATOM    948  C   MET A 119      14.429  27.071  18.210  1.00 17.40           C  
ATOM    949  O   MET A 119      13.710  26.078  18.405  1.00 18.88           O  
ATOM    950  CB  MET A 119      12.896  28.664  19.374  1.00 16.46           C  
ATOM    951  CG  MET A 119      12.907  29.817  20.318  1.00 17.70           C  
ATOM    952  SD  MET A 119      11.334  30.085  21.101  1.00 20.79           S  
ATOM    953  CE  MET A 119      10.654  31.127  19.799  1.00 12.69           C  
ATOM    954  N   GLN A 120      15.324  27.033  17.242  1.00 21.49           N  
ATOM    955  CA  GLN A 120      15.512  25.856  16.413  1.00 24.32           C  
ATOM    956  C   GLN A 120      14.447  25.603  15.357  1.00 28.79           C  
ATOM    957  O   GLN A 120      14.292  24.413  14.942  1.00 29.69           O  
ATOM    958  CB  GLN A 120      15.568  24.614  17.304  1.00 24.50           C  
ATOM    959  CG  GLN A 120      16.794  24.594  18.181  1.00 25.95           C  
ATOM    960  CD  GLN A 120      16.622  23.403  19.105  1.00 31.08           C  
ATOM    961  OE1 GLN A 120      16.621  23.501  20.304  1.00 38.86           O  
ATOM    962  NE2 GLN A 120      16.358  22.241  18.517  1.00 34.23           N  
ATOM    963  N   GLY A 121      13.782  26.682  14.949  1.00 28.49           N  
ATOM    964  CA  GLY A 121      12.744  26.496  13.874  1.00 26.59           C  
ATOM    965  C   GLY A 121      13.575  26.553  12.589  1.00 23.61           C  
ATOM    966  O   GLY A 121      14.790  26.577  12.730  1.00 21.13           O  
ATOM    967  N   PRO A 122      12.881  26.589  11.479  1.00 20.82           N  
ATOM    968  CA  PRO A 122      13.559  26.638  10.169  1.00 16.88           C  
ATOM    969  C   PRO A 122      14.043  28.049   9.981  1.00 15.32           C  
ATOM    970  O   PRO A 122      13.601  28.899  10.730  1.00 17.97           O  
ATOM    971  CB  PRO A 122      12.398  26.413   9.169  1.00 17.45           C  
ATOM    972  CG  PRO A 122      11.128  26.810   9.863  1.00 15.30           C  
ATOM    973  CD  PRO A 122      11.413  26.564  11.349  1.00 20.20           C  
ATOM    974  N   LYS A 123      14.782  28.259   8.954  1.00 16.50           N  
ATOM    975  CA  LYS A 123      15.343  29.475   8.506  1.00 24.03           C  
ATOM    976  C   LYS A 123      14.246  30.259   7.800  1.00 26.09           C  
ATOM    977  O   LYS A 123      13.431  29.735   7.019  1.00 30.10           O  
ATOM    978  CB  LYS A 123      16.566  29.284   7.571  1.00 29.71           C  
ATOM    979  CG  LYS A 123      17.682  28.435   8.268  1.00 33.09           C  
ATOM    980  CD  LYS A 123      18.522  29.240   9.222  1.00 37.23           C  
ATOM    981  CE  LYS A 123      20.006  28.793   9.154  1.00 41.26           C  
ATOM    982  NZ  LYS A 123      20.827  30.068   9.206  1.00 39.89           N  
ATOM    983  N   ILE A 124      14.269  31.555   8.020  1.00 23.53           N  
ATOM    984  CA  ILE A 124      13.243  32.347   7.400  1.00 20.57           C  
ATOM    985  C   ILE A 124      13.843  33.467   6.653  1.00 16.56           C  
ATOM    986  O   ILE A 124      14.152  34.407   7.342  1.00 24.14           O  
ATOM    987  CB  ILE A 124      12.243  32.785   8.576  1.00 20.22           C  
ATOM    988  CG1 ILE A 124      11.599  31.500   9.033  1.00 14.57           C  
ATOM    989  CG2 ILE A 124      11.282  33.873   8.035  1.00 23.80           C  
ATOM    990  CD1 ILE A 124      10.691  31.225  10.186  1.00 13.42           C  
ATOM    991  N   PRO A 125      13.871  33.372   5.353  1.00 13.69           N  
ATOM    992  CA  PRO A 125      14.436  34.434   4.512  1.00 11.17           C  
ATOM    993  C   PRO A 125      13.874  35.696   4.989  1.00 14.68           C  
ATOM    994  O   PRO A 125      12.715  35.612   5.407  1.00 26.89           O  
ATOM    995  CB  PRO A 125      14.028  34.001   3.144  1.00 12.01           C  
ATOM    996  CG  PRO A 125      14.025  32.468   3.224  1.00 10.33           C  
ATOM    997  CD  PRO A 125      13.478  32.176   4.584  1.00 11.02           C  
ATOM    998  N   TRP A 126      14.474  36.831   4.898  1.00 15.99           N  
ATOM    999  CA  TRP A 126      13.811  38.044   5.431  1.00 14.26           C  
ATOM   1000  C   TRP A 126      14.277  39.199   4.547  1.00 16.29           C  
ATOM   1001  O   TRP A 126      15.380  39.072   3.978  1.00 17.80           O  
ATOM   1002  CB  TRP A 126      14.323  38.181   6.826  1.00 12.71           C  
ATOM   1003  CG  TRP A 126      13.992  39.464   7.455  1.00 13.05           C  
ATOM   1004  CD1 TRP A 126      12.895  39.739   8.201  1.00 14.76           C  
ATOM   1005  CD2 TRP A 126      14.780  40.656   7.473  1.00 18.43           C  
ATOM   1006  NE1 TRP A 126      12.898  41.044   8.607  1.00 20.01           N  
ATOM   1007  CE2 TRP A 126      14.047  41.637   8.123  1.00 11.52           C  
ATOM   1008  CE3 TRP A 126      16.054  40.976   6.941  1.00 21.36           C  
ATOM   1009  CZ2 TRP A 126      14.514  42.908   8.339  1.00 19.09           C  
ATOM   1010  CZ3 TRP A 126      16.498  42.270   7.150  1.00 17.47           C  
ATOM   1011  CH2 TRP A 126      15.733  43.207   7.881  1.00 14.63           C  
ATOM   1012  N   ARG A 127      13.480  40.250   4.518  1.00 14.74           N  
ATOM   1013  CA  ARG A 127      13.875  41.415   3.721  1.00 18.06           C  
ATOM   1014  C   ARG A 127      13.741  42.682   4.459  1.00 15.85           C  
ATOM   1015  O   ARG A 127      12.960  42.880   5.396  1.00 22.88           O  
ATOM   1016  CB  ARG A 127      13.147  41.354   2.378  1.00 21.94           C  
ATOM   1017  CG  ARG A 127      13.215  39.861   1.859  1.00 20.87           C  
ATOM   1018  CD  ARG A 127      12.237  39.770   0.721  1.00 30.04           C  
ATOM   1019  NE  ARG A 127      12.500  40.770  -0.301  1.00 36.69           N  
ATOM   1020  CZ  ARG A 127      12.134  40.529  -1.586  1.00 43.26           C  
ATOM   1021  NH1 ARG A 127      11.169  39.638  -1.792  1.00 41.67           N  
ATOM   1022  NH2 ARG A 127      12.868  41.089  -2.573  1.00 40.72           N  
ATOM   1023  N   CYS A 128      14.492  43.660   4.059  1.00 15.34           N  
ATOM   1024  CA  CYS A 128      14.492  44.953   4.749  1.00 21.93           C  
ATOM   1025  C   CYS A 128      13.780  45.905   3.795  1.00 24.25           C  
ATOM   1026  O   CYS A 128      13.599  45.514   2.635  1.00 26.09           O  
ATOM   1027  CB  CYS A 128      15.934  45.452   4.953  1.00 25.66           C  
ATOM   1028  SG  CYS A 128      17.051  45.466   3.501  1.00 35.92           S  
ATOM   1029  N   GLY A 129      13.574  47.100   4.314  1.00 24.80           N  
ATOM   1030  CA  GLY A 129      13.029  48.159   3.429  1.00 23.56           C  
ATOM   1031  C   GLY A 129      11.807  48.720   4.085  1.00 25.44           C  
ATOM   1032  O   GLY A 129      11.405  49.749   3.571  1.00 26.96           O  
ATOM   1033  N   ARG A 130      11.269  48.067   5.120  1.00 25.95           N  
ATOM   1034  CA  ARG A 130      10.052  48.730   5.701  1.00 29.74           C  
ATOM   1035  C   ARG A 130      10.434  50.177   5.994  1.00 31.84           C  
ATOM   1036  O   ARG A 130      11.606  50.469   6.257  1.00 34.30           O  
ATOM   1037  CB  ARG A 130       9.509  47.953   6.904  1.00 25.50           C  
ATOM   1038  CG  ARG A 130       8.997  46.555   6.431  1.00 20.77           C  
ATOM   1039  CD  ARG A 130       8.699  45.712   7.652  1.00 11.83           C  
ATOM   1040  NE  ARG A 130       8.512  44.332   7.217  1.00 12.94           N  
ATOM   1041  CZ  ARG A 130       9.400  43.573   6.637  1.00 12.45           C  
ATOM   1042  NH1 ARG A 130      10.629  44.099   6.487  1.00 21.54           N  
ATOM   1043  NH2 ARG A 130       9.223  42.310   6.170  1.00 15.69           N  
ATOM   1044  N   VAL A 131       9.529  51.113   5.935  1.00 33.13           N  
ATOM   1045  CA  VAL A 131       9.725  52.558   6.153  1.00 30.42           C  
ATOM   1046  C   VAL A 131       8.643  52.948   7.168  1.00 33.20           C  
ATOM   1047  O   VAL A 131       7.533  52.369   7.128  1.00 36.10           O  
ATOM   1048  CB  VAL A 131       9.662  53.248   4.793  1.00 32.11           C  
ATOM   1049  CG1 VAL A 131       9.626  54.781   4.811  1.00 36.06           C  
ATOM   1050  CG2 VAL A 131      10.743  52.783   3.840  1.00 26.41           C  
ATOM   1051  N   ASP A 132       8.941  53.801   8.074  1.00 30.70           N  
ATOM   1052  CA  ASP A 132       8.128  54.310   9.145  1.00 32.80           C  
ATOM   1053  C   ASP A 132       7.139  55.302   8.552  1.00 35.95           C  
ATOM   1054  O   ASP A 132       7.463  56.040   7.613  1.00 39.50           O  
ATOM   1055  CB  ASP A 132       9.067  54.816  10.219  1.00 36.20           C  
ATOM   1056  CG  ASP A 132       9.623  53.736  11.148  1.00 42.24           C  
ATOM   1057  OD1 ASP A 132       9.795  52.518  10.898  1.00 39.26           O  
ATOM   1058  OD2 ASP A 132       9.896  54.223  12.289  1.00 42.89           O  
ATOM   1059  N   THR A 133       5.908  55.285   9.035  1.00 36.51           N  
ATOM   1060  CA  THR A 133       4.836  56.117   8.510  1.00 35.24           C  
ATOM   1061  C   THR A 133       4.078  56.818   9.626  1.00 36.04           C  
ATOM   1062  O   THR A 133       3.905  56.244  10.703  1.00 37.45           O  
ATOM   1063  CB  THR A 133       3.918  55.274   7.547  1.00 36.19           C  
ATOM   1064  OG1 THR A 133       3.191  54.247   8.300  1.00 35.69           O  
ATOM   1065  CG2 THR A 133       4.728  54.711   6.380  1.00 31.20           C  
ATOM   1066  N   PRO A 134       3.677  58.046   9.310  1.00 35.97           N  
ATOM   1067  CA  PRO A 134       3.011  58.926  10.224  1.00 36.80           C  
ATOM   1068  C   PRO A 134       1.897  58.295  11.031  1.00 39.16           C  
ATOM   1069  O   PRO A 134       1.209  57.334  10.632  1.00 38.07           O  
ATOM   1070  CB  PRO A 134       2.514  60.099   9.355  1.00 37.19           C  
ATOM   1071  CG  PRO A 134       3.406  60.103   8.159  1.00 35.92           C  
ATOM   1072  CD  PRO A 134       3.923  58.696   7.993  1.00 35.44           C  
ATOM   1073  N   GLU A 135       1.747  58.922  12.209  1.00 39.41           N  
ATOM   1074  CA  GLU A 135       0.710  58.486  13.119  1.00 43.48           C  
ATOM   1075  C   GLU A 135      -0.606  58.294  12.386  1.00 44.90           C  
ATOM   1076  O   GLU A 135      -1.518  57.588  12.869  1.00 44.47           O  
ATOM   1077  CB  GLU A 135       0.476  59.508  14.231  1.00 49.13           C  
ATOM   1078  CG  GLU A 135      -0.407  59.091  15.426  1.00 53.02           C  
ATOM   1079  CD  GLU A 135       0.004  59.827  16.688  1.00 56.96           C  
ATOM   1080  OE1 GLU A 135       0.484  60.980  16.555  1.00 60.79           O  
ATOM   1081  OE2 GLU A 135      -0.149  59.192  17.741  1.00 55.28           O  
ATOM   1082  N   ASP A 136      -0.747  58.933  11.225  1.00 45.90           N  
ATOM   1083  CA  ASP A 136      -2.080  58.812  10.567  1.00 47.36           C  
ATOM   1084  C   ASP A 136      -2.292  57.443   9.948  1.00 45.25           C  
ATOM   1085  O   ASP A 136      -3.486  57.104   9.807  1.00 46.38           O  
ATOM   1086  CB  ASP A 136      -2.561  60.001   9.787  1.00 52.06           C  
ATOM   1087  CG  ASP A 136      -1.713  60.722   8.798  1.00 56.98           C  
ATOM   1088  OD1 ASP A 136      -1.364  60.162   7.726  1.00 62.16           O  
ATOM   1089  OD2 ASP A 136      -1.375  61.918   9.032  1.00 58.40           O  
ATOM   1090  N   THR A 137      -1.231  56.730   9.625  1.00 42.78           N  
ATOM   1091  CA  THR A 137      -1.408  55.409   8.988  1.00 39.01           C  
ATOM   1092  C   THR A 137      -1.794  54.372  10.014  1.00 37.80           C  
ATOM   1093  O   THR A 137      -1.887  53.175   9.721  1.00 38.28           O  
ATOM   1094  CB  THR A 137      -0.124  55.058   8.161  1.00 37.82           C  
ATOM   1095  OG1 THR A 137       0.954  54.793   9.102  1.00 39.98           O  
ATOM   1096  CG2 THR A 137       0.327  56.138   7.168  1.00 37.69           C  
ATOM   1097  N   THR A 138      -2.063  54.749  11.258  1.00 37.83           N  
ATOM   1098  CA  THR A 138      -2.343  53.718  12.275  1.00 39.01           C  
ATOM   1099  C   THR A 138      -3.715  53.084  12.133  1.00 38.84           C  
ATOM   1100  O   THR A 138      -4.707  53.797  12.352  1.00 40.85           O  
ATOM   1101  CB  THR A 138      -2.087  54.134  13.778  1.00 36.93           C  
ATOM   1102  OG1 THR A 138      -0.970  55.089  13.765  1.00 38.54           O  
ATOM   1103  CG2 THR A 138      -1.788  52.955  14.716  1.00 37.22           C  
ATOM   1104  N   PRO A 139      -3.714  51.786  11.828  1.00 37.51           N  
ATOM   1105  CA  PRO A 139      -4.907  50.977  11.726  1.00 34.67           C  
ATOM   1106  C   PRO A 139      -5.725  51.028  13.020  1.00 34.01           C  
ATOM   1107  O   PRO A 139      -5.188  50.979  14.143  1.00 32.13           O  
ATOM   1108  CB  PRO A 139      -4.413  49.521  11.554  1.00 34.67           C  
ATOM   1109  CG  PRO A 139      -3.066  49.684  10.927  1.00 34.89           C  
ATOM   1110  CD  PRO A 139      -2.503  50.957  11.572  1.00 37.38           C  
ATOM   1111  N   ASP A 140      -7.037  51.075  12.778  1.00 30.50           N  
ATOM   1112  CA  ASP A 140      -7.946  51.083  13.915  1.00 29.02           C  
ATOM   1113  C   ASP A 140      -7.836  49.683  14.510  1.00 28.25           C  
ATOM   1114  O   ASP A 140      -7.479  48.780  13.760  1.00 25.89           O  
ATOM   1115  CB  ASP A 140      -9.332  51.462  13.433  1.00 38.11           C  
ATOM   1116  CG  ASP A 140      -9.500  52.979  13.603  1.00 45.18           C  
ATOM   1117  OD1 ASP A 140      -9.140  53.750  12.715  1.00 45.33           O  
ATOM   1118  OD2 ASP A 140      -9.937  53.332  14.742  1.00 54.12           O  
ATOM   1119  N   ASN A 141      -8.131  49.613  15.776  1.00 27.57           N  
ATOM   1120  CA  ASN A 141      -8.127  48.413  16.571  1.00 27.50           C  
ATOM   1121  C   ASN A 141      -9.212  47.472  16.082  1.00 28.94           C  
ATOM   1122  O   ASN A 141     -10.265  48.060  15.754  1.00 29.56           O  
ATOM   1123  CB  ASN A 141      -8.638  48.830  17.979  1.00 29.32           C  
ATOM   1124  CG  ASN A 141      -7.528  49.631  18.624  1.00 34.07           C  
ATOM   1125  OD1 ASN A 141      -7.713  49.975  19.800  1.00 39.36           O  
ATOM   1126  ND2 ASN A 141      -6.503  49.907  17.842  1.00 33.41           N  
ATOM   1127  N   GLY A 142      -8.957  46.181  16.188  1.00 27.08           N  
ATOM   1128  CA  GLY A 142     -10.023  45.288  15.731  1.00 21.18           C  
ATOM   1129  C   GLY A 142      -9.756  44.506  14.478  1.00 21.97           C  
ATOM   1130  O   GLY A 142     -10.658  43.690  14.090  1.00 22.22           O  
ATOM   1131  N   ARG A 143      -8.574  44.641  13.856  1.00 17.77           N  
ATOM   1132  CA  ARG A 143      -8.301  43.826  12.701  1.00 10.67           C  
ATOM   1133  C   ARG A 143      -7.723  42.491  13.051  1.00 14.21           C  
ATOM   1134  O   ARG A 143      -7.500  41.701  12.065  1.00 15.23           O  
ATOM   1135  CB  ARG A 143      -7.474  44.525  11.667  1.00 11.11           C  
ATOM   1136  CG  ARG A 143      -7.885  46.009  11.336  1.00  9.87           C  
ATOM   1137  CD  ARG A 143      -7.164  46.153   9.941  1.00  5.91           C  
ATOM   1138  NE  ARG A 143      -7.490  47.552   9.632  1.00 10.59           N  
ATOM   1139  CZ  ARG A 143      -7.008  47.922   8.429  1.00 14.05           C  
ATOM   1140  NH1 ARG A 143      -5.967  47.240   7.922  1.00 10.07           N  
ATOM   1141  NH2 ARG A 143      -7.478  48.996   7.850  1.00 17.94           N  
ATOM   1142  N   LEU A 144      -7.554  42.170  14.317  1.00 17.79           N  
ATOM   1143  CA  LEU A 144      -6.951  40.865  14.707  1.00 18.66           C  
ATOM   1144  C   LEU A 144      -8.017  39.935  15.229  1.00 18.80           C  
ATOM   1145  O   LEU A 144      -9.008  40.386  15.823  1.00 17.17           O  
ATOM   1146  CB  LEU A 144      -5.826  41.074  15.760  1.00 21.87           C  
ATOM   1147  CG  LEU A 144      -4.603  41.828  15.216  1.00 22.72           C  
ATOM   1148  CD1 LEU A 144      -3.928  42.521  16.411  1.00 18.81           C  
ATOM   1149  CD2 LEU A 144      -3.705  40.767  14.594  1.00 21.89           C  
ATOM   1150  N   PRO A 145      -7.693  38.643  15.108  1.00 20.68           N  
ATOM   1151  CA  PRO A 145      -8.604  37.573  15.394  1.00 18.56           C  
ATOM   1152  C   PRO A 145      -9.061  37.387  16.786  1.00 22.47           C  
ATOM   1153  O   PRO A 145      -8.394  37.687  17.761  1.00 28.33           O  
ATOM   1154  CB  PRO A 145      -7.952  36.337  14.771  1.00 18.73           C  
ATOM   1155  CG  PRO A 145      -6.494  36.642  14.668  1.00 18.19           C  
ATOM   1156  CD  PRO A 145      -6.464  38.151  14.445  1.00 19.92           C  
ATOM   1157  N   ASP A 146     -10.235  36.802  16.909  1.00 22.44           N  
ATOM   1158  CA  ASP A 146     -10.904  36.426  18.118  1.00 22.07           C  
ATOM   1159  C   ASP A 146     -10.572  34.938  18.277  1.00 18.56           C  
ATOM   1160  O   ASP A 146     -10.507  34.261  17.254  1.00 14.69           O  
ATOM   1161  CB  ASP A 146     -12.420  36.737  18.108  1.00 29.20           C  
ATOM   1162  CG  ASP A 146     -13.039  36.434  19.451  1.00 38.70           C  
ATOM   1163  OD1 ASP A 146     -13.019  35.288  19.988  1.00 44.42           O  
ATOM   1164  OD2 ASP A 146     -13.575  37.342  20.109  1.00 48.03           O  
ATOM   1165  N   ALA A 147     -10.501  34.470  19.512  1.00 20.40           N  
ATOM   1166  CA  ALA A 147     -10.135  33.083  19.858  1.00 20.33           C  
ATOM   1167  C   ALA A 147     -11.260  32.140  20.013  1.00 18.45           C  
ATOM   1168  O   ALA A 147     -11.176  30.916  19.803  1.00 23.14           O  
ATOM   1169  CB  ALA A 147      -9.389  33.211  21.228  1.00 19.86           C  
ATOM   1170  N   ASP A 148     -12.331  32.769  20.380  1.00 20.72           N  
ATOM   1171  CA  ASP A 148     -13.633  32.181  20.650  1.00 26.53           C  
ATOM   1172  C   ASP A 148     -14.452  31.893  19.404  1.00 28.31           C  
ATOM   1173  O   ASP A 148     -15.672  32.183  19.472  1.00 32.00           O  
ATOM   1174  CB  ASP A 148     -14.364  33.222  21.560  1.00 22.56           C  
ATOM   1175  CG  ASP A 148     -15.348  32.523  22.461  1.00 25.76           C  
ATOM   1176  OD1 ASP A 148     -15.454  31.270  22.327  1.00 23.74           O  
ATOM   1177  OD2 ASP A 148     -16.013  33.221  23.286  1.00 32.70           O  
ATOM   1178  N   LYS A 149     -13.929  31.362  18.346  1.00 26.47           N  
ATOM   1179  CA  LYS A 149     -14.666  31.167  17.082  1.00 26.24           C  
ATOM   1180  C   LYS A 149     -14.424  29.806  16.501  1.00 26.27           C  
ATOM   1181  O   LYS A 149     -13.917  28.961  17.294  1.00 26.90           O  
ATOM   1182  CB  LYS A 149     -14.342  32.357  16.146  1.00 21.88           C  
ATOM   1183  CG  LYS A 149     -15.018  33.518  16.890  1.00 30.87           C  
ATOM   1184  CD  LYS A 149     -15.502  34.648  16.045  1.00 33.39           C  
ATOM   1185  CE  LYS A 149     -15.913  35.805  16.953  1.00 33.54           C  
ATOM   1186  NZ  LYS A 149     -17.374  35.913  16.942  1.00 42.21           N  
ATOM   1187  N   ASP A 150     -14.802  29.539  15.258  1.00 19.77           N  
ATOM   1188  CA  ASP A 150     -14.714  28.174  14.697  1.00 17.75           C  
ATOM   1189  C   ASP A 150     -14.010  28.202  13.363  1.00 13.84           C  
ATOM   1190  O   ASP A 150     -13.712  29.334  12.943  1.00 15.69           O  
ATOM   1191  CB  ASP A 150     -16.174  27.641  14.483  1.00 24.86           C  
ATOM   1192  CG  ASP A 150     -16.951  28.526  13.545  1.00 25.69           C  
ATOM   1193  OD1 ASP A 150     -16.981  29.755  13.695  1.00 31.37           O  
ATOM   1194  OD2 ASP A 150     -17.510  28.048  12.549  1.00 35.08           O  
ATOM   1195  N   ALA A 151     -13.913  27.049  12.736  1.00 11.26           N  
ATOM   1196  CA  ALA A 151     -13.233  26.916  11.468  1.00 10.99           C  
ATOM   1197  C   ALA A 151     -13.602  27.886  10.434  1.00 15.55           C  
ATOM   1198  O   ALA A 151     -12.802  28.321   9.567  1.00 20.00           O  
ATOM   1199  CB  ALA A 151     -13.288  25.452  11.036  1.00 16.67           C  
ATOM   1200  N   GLY A 152     -14.907  28.253  10.425  1.00 15.72           N  
ATOM   1201  CA  GLY A 152     -15.329  29.152   9.366  1.00 13.52           C  
ATOM   1202  C   GLY A 152     -14.978  30.550   9.611  1.00 15.71           C  
ATOM   1203  O   GLY A 152     -14.723  31.354   8.673  1.00 20.91           O  
ATOM   1204  N   TYR A 153     -14.951  31.014  10.842  1.00 17.39           N  
ATOM   1205  CA  TYR A 153     -14.491  32.444  11.017  1.00 17.29           C  
ATOM   1206  C   TYR A 153     -13.016  32.594  10.619  1.00 18.50           C  
ATOM   1207  O   TYR A 153     -12.575  33.683  10.134  1.00 19.91           O  
ATOM   1208  CB  TYR A 153     -14.716  32.715  12.488  1.00 16.60           C  
ATOM   1209  CG  TYR A 153     -13.974  33.945  12.979  1.00 22.44           C  
ATOM   1210  CD1 TYR A 153     -12.694  33.882  13.538  1.00 20.63           C  
ATOM   1211  CD2 TYR A 153     -14.638  35.149  12.986  1.00 18.40           C  
ATOM   1212  CE1 TYR A 153     -12.062  35.049  13.976  1.00 18.86           C  
ATOM   1213  CE2 TYR A 153     -14.005  36.305  13.386  1.00 18.00           C  
ATOM   1214  CZ  TYR A 153     -12.723  36.254  13.897  1.00 20.01           C  
ATOM   1215  OH  TYR A 153     -12.164  37.419  14.348  1.00 22.21           O  
ATOM   1216  N   VAL A 154     -12.241  31.545  10.896  1.00 16.75           N  
ATOM   1217  CA  VAL A 154     -10.812  31.373  10.659  1.00 16.84           C  
ATOM   1218  C   VAL A 154     -10.518  31.415   9.173  1.00 17.23           C  
ATOM   1219  O   VAL A 154      -9.637  32.169   8.776  1.00 22.32           O  
ATOM   1220  CB  VAL A 154     -10.283  30.064  11.326  1.00 15.34           C  
ATOM   1221  CG1 VAL A 154      -8.932  29.549  10.856  1.00 16.53           C  
ATOM   1222  CG2 VAL A 154     -10.265  30.185  12.826  1.00 10.79           C  
ATOM   1223  N   ARG A 155     -11.215  30.594   8.411  1.00 18.48           N  
ATOM   1224  CA  ARG A 155     -10.993  30.507   6.955  1.00 17.62           C  
ATOM   1225  C   ARG A 155     -11.212  31.868   6.359  1.00 18.05           C  
ATOM   1226  O   ARG A 155     -10.581  32.372   5.482  1.00 17.97           O  
ATOM   1227  CB  ARG A 155     -12.015  29.528   6.349  1.00 18.19           C  
ATOM   1228  CG  ARG A 155     -11.860  29.130   4.888  1.00 16.36           C  
ATOM   1229  CD  ARG A 155     -12.493  27.790   4.740  1.00 14.33           C  
ATOM   1230  NE  ARG A 155     -11.688  26.592   4.608  1.00 13.19           N  
ATOM   1231  CZ  ARG A 155     -11.923  25.579   5.473  1.00 10.17           C  
ATOM   1232  NH1 ARG A 155     -12.901  25.824   6.279  1.00 10.83           N  
ATOM   1233  NH2 ARG A 155     -11.224  24.452   5.623  1.00 16.81           N  
ATOM   1234  N   THR A 156     -12.261  32.539   6.831  1.00 20.02           N  
ATOM   1235  CA  THR A 156     -12.576  33.837   6.255  1.00 20.98           C  
ATOM   1236  C   THR A 156     -11.709  34.957   6.761  1.00 18.74           C  
ATOM   1237  O   THR A 156     -11.513  35.910   5.974  1.00 17.88           O  
ATOM   1238  CB  THR A 156     -14.140  34.167   6.298  1.00 20.49           C  
ATOM   1239  OG1 THR A 156     -14.541  33.799   7.613  1.00 29.44           O  
ATOM   1240  CG2 THR A 156     -14.977  33.282   5.354  1.00 26.87           C  
ATOM   1241  N   PHE A 157     -11.390  34.924   8.048  1.00 19.54           N  
ATOM   1242  CA  PHE A 157     -10.538  35.986   8.625  1.00 16.44           C  
ATOM   1243  C   PHE A 157      -9.273  35.882   7.767  1.00 15.91           C  
ATOM   1244  O   PHE A 157      -8.671  36.828   7.207  1.00 17.38           O  
ATOM   1245  CB  PHE A 157     -10.281  35.816  10.141  1.00 19.65           C  
ATOM   1246  CG  PHE A 157      -9.118  36.723  10.590  1.00 18.63           C  
ATOM   1247  CD1 PHE A 157      -7.810  36.290  10.400  1.00 19.01           C  
ATOM   1248  CD2 PHE A 157      -9.340  37.982  11.069  1.00 18.20           C  
ATOM   1249  CE1 PHE A 157      -6.739  37.115  10.625  1.00 20.50           C  
ATOM   1250  CE2 PHE A 157      -8.312  38.842  11.336  1.00 22.91           C  
ATOM   1251  CZ  PHE A 157      -7.002  38.374  11.125  1.00 21.46           C  
ATOM   1252  N   PHE A 158      -8.846  34.654   7.562  1.00 15.17           N  
ATOM   1253  CA  PHE A 158      -7.594  34.658   6.728  1.00 17.56           C  
ATOM   1254  C   PHE A 158      -7.731  35.036   5.294  1.00 23.11           C  
ATOM   1255  O   PHE A 158      -6.612  35.370   4.740  1.00 29.43           O  
ATOM   1256  CB  PHE A 158      -6.879  33.342   6.889  1.00 19.52           C  
ATOM   1257  CG  PHE A 158      -6.061  33.327   8.159  1.00 20.30           C  
ATOM   1258  CD1 PHE A 158      -4.784  33.844   8.165  1.00 18.87           C  
ATOM   1259  CD2 PHE A 158      -6.643  32.841   9.328  1.00 15.83           C  
ATOM   1260  CE1 PHE A 158      -4.061  33.781   9.369  1.00 17.91           C  
ATOM   1261  CE2 PHE A 158      -5.944  32.754  10.495  1.00 17.57           C  
ATOM   1262  CZ  PHE A 158      -4.605  33.214  10.497  1.00 14.59           C  
ATOM   1263  N   GLN A 159      -8.799  34.925   4.533  1.00 19.57           N  
ATOM   1264  CA  GLN A 159      -8.745  35.360   3.151  1.00 15.70           C  
ATOM   1265  C   GLN A 159      -8.352  36.834   3.127  1.00 10.55           C  
ATOM   1266  O   GLN A 159      -7.788  37.316   2.123  1.00 13.81           O  
ATOM   1267  CB  GLN A 159      -9.977  35.120   2.327  1.00 21.81           C  
ATOM   1268  CG  GLN A 159     -10.634  33.770   2.179  1.00 22.97           C  
ATOM   1269  CD  GLN A 159     -12.128  33.963   1.908  1.00 29.83           C  
ATOM   1270  OE1 GLN A 159     -12.911  33.149   2.422  1.00 33.36           O  
ATOM   1271  NE2 GLN A 159     -12.548  35.022   1.170  1.00 22.03           N  
ATOM   1272  N   ARG A 160      -8.614  37.613   4.111  1.00 11.86           N  
ATOM   1273  CA  ARG A 160      -8.241  39.050   4.148  1.00 10.00           C  
ATOM   1274  C   ARG A 160      -6.734  39.245   4.125  1.00 18.02           C  
ATOM   1275  O   ARG A 160      -6.266  40.332   3.612  1.00 21.39           O  
ATOM   1276  CB  ARG A 160      -8.892  39.561   5.447  1.00  5.64           C  
ATOM   1277  CG  ARG A 160      -9.048  41.103   5.274  1.00 15.46           C  
ATOM   1278  CD  ARG A 160      -9.317  41.745   6.633  1.00  9.69           C  
ATOM   1279  NE  ARG A 160      -7.988  42.033   7.240  1.00 20.88           N  
ATOM   1280  CZ  ARG A 160      -7.823  41.885   8.564  1.00 23.84           C  
ATOM   1281  NH1 ARG A 160      -8.913  41.711   9.330  1.00 24.23           N  
ATOM   1282  NH2 ARG A 160      -6.618  41.865   9.058  1.00 21.22           N  
ATOM   1283  N   LEU A 161      -5.923  38.278   4.571  1.00 15.24           N  
ATOM   1284  CA  LEU A 161      -4.445  38.325   4.575  1.00 20.09           C  
ATOM   1285  C   LEU A 161      -3.876  37.637   3.336  1.00 19.26           C  
ATOM   1286  O   LEU A 161      -2.670  37.506   3.092  1.00 20.77           O  
ATOM   1287  CB  LEU A 161      -3.864  37.538   5.827  1.00  8.89           C  
ATOM   1288  CG  LEU A 161      -4.369  38.141   7.160  1.00 13.69           C  
ATOM   1289  CD1 LEU A 161      -3.726  37.385   8.314  1.00 15.70           C  
ATOM   1290  CD2 LEU A 161      -4.017  39.581   7.079  1.00  2.00           C  
ATOM   1291  N   ASN A 162      -4.809  37.003   2.655  1.00 15.47           N  
ATOM   1292  CA  ASN A 162      -4.529  36.359   1.386  1.00 12.33           C  
ATOM   1293  C   ASN A 162      -3.943  35.031   1.598  1.00 13.23           C  
ATOM   1294  O   ASN A 162      -3.112  34.642   0.774  1.00 14.64           O  
ATOM   1295  CB  ASN A 162      -3.608  37.315   0.571  1.00 17.24           C  
ATOM   1296  CG  ASN A 162      -3.444  36.805  -0.824  1.00 22.19           C  
ATOM   1297  OD1 ASN A 162      -4.376  36.053  -1.213  1.00 22.31           O  
ATOM   1298  ND2 ASN A 162      -2.367  37.179  -1.501  1.00 19.71           N  
ATOM   1299  N   MET A 163      -4.420  34.321   2.600  1.00 13.81           N  
ATOM   1300  CA  MET A 163      -3.857  33.020   2.869  1.00 14.36           C  
ATOM   1301  C   MET A 163      -4.871  31.919   2.719  1.00 16.66           C  
ATOM   1302  O   MET A 163      -6.025  32.065   3.157  1.00 17.45           O  
ATOM   1303  CB  MET A 163      -3.350  32.972   4.363  1.00 15.18           C  
ATOM   1304  CG  MET A 163      -2.459  34.150   4.693  1.00 20.95           C  
ATOM   1305  SD  MET A 163      -0.721  33.608   4.503  1.00 20.85           S  
ATOM   1306  CE  MET A 163       0.051  35.042   5.209  1.00 15.17           C  
ATOM   1307  N   ASN A 164      -4.349  30.824   2.219  1.00 15.95           N  
ATOM   1308  CA  ASN A 164      -5.109  29.616   1.999  1.00 18.90           C  
ATOM   1309  C   ASN A 164      -5.092  28.741   3.222  1.00 24.40           C  
ATOM   1310  O   ASN A 164      -4.495  29.063   4.263  1.00 29.70           O  
ATOM   1311  CB  ASN A 164      -4.712  28.940   0.700  1.00 19.62           C  
ATOM   1312  CG  ASN A 164      -3.360  28.313   0.567  1.00 25.15           C  
ATOM   1313  OD1 ASN A 164      -2.826  27.748   1.524  1.00 30.30           O  
ATOM   1314  ND2 ASN A 164      -2.766  28.298  -0.635  1.00 25.31           N  
ATOM   1315  N   ASP A 165      -5.746  27.586   3.045  1.00 23.45           N  
ATOM   1316  CA  ASP A 165      -5.897  26.599   4.077  1.00 22.69           C  
ATOM   1317  C   ASP A 165      -4.585  26.062   4.587  1.00 21.73           C  
ATOM   1318  O   ASP A 165      -4.491  25.824   5.792  1.00 24.65           O  
ATOM   1319  CB  ASP A 165      -6.832  25.437   3.717  1.00 29.34           C  
ATOM   1320  CG  ASP A 165      -8.275  25.777   3.384  1.00 28.49           C  
ATOM   1321  OD1 ASP A 165      -8.642  26.941   3.291  1.00 29.50           O  
ATOM   1322  OD2 ASP A 165      -9.091  24.842   3.233  1.00 33.54           O  
ATOM   1323  N   ARG A 166      -3.677  25.759   3.733  1.00 24.41           N  
ATOM   1324  CA  ARG A 166      -2.367  25.167   4.098  1.00 22.57           C  
ATOM   1325  C   ARG A 166      -1.515  26.188   4.805  1.00 20.00           C  
ATOM   1326  O   ARG A 166      -0.864  25.917   5.833  1.00 20.24           O  
ATOM   1327  CB  ARG A 166      -1.826  24.509   2.885  1.00 26.27           C  
ATOM   1328  CG  ARG A 166      -0.495  23.796   2.967  1.00 32.00           C  
ATOM   1329  CD  ARG A 166      -0.372  23.087   1.614  1.00 33.00           C  
ATOM   1330  NE  ARG A 166      -0.742  21.681   1.861  1.00 35.61           N  
ATOM   1331  CZ  ARG A 166       0.215  20.949   2.452  1.00 34.30           C  
ATOM   1332  NH1 ARG A 166       1.425  21.492   2.488  1.00 37.18           N  
ATOM   1333  NH2 ARG A 166      -0.109  19.848   3.039  1.00 35.38           N  
ATOM   1334  N   GLU A 167      -1.538  27.405   4.348  1.00 16.04           N  
ATOM   1335  CA  GLU A 167      -0.861  28.490   5.010  1.00 12.33           C  
ATOM   1336  C   GLU A 167      -1.465  28.783   6.326  1.00 14.52           C  
ATOM   1337  O   GLU A 167      -0.703  29.321   7.150  1.00 21.20           O  
ATOM   1338  CB  GLU A 167      -0.917  29.801   4.191  1.00  7.13           C  
ATOM   1339  CG  GLU A 167      -0.313  29.534   2.787  1.00 10.37           C  
ATOM   1340  CD  GLU A 167      -0.517  30.686   1.852  1.00 21.82           C  
ATOM   1341  OE1 GLU A 167      -1.688  31.102   1.807  1.00 18.96           O  
ATOM   1342  OE2 GLU A 167       0.418  31.199   1.201  1.00 24.54           O  
ATOM   1343  N   VAL A 168      -2.740  28.546   6.589  1.00 15.80           N  
ATOM   1344  CA  VAL A 168      -3.354  28.894   7.822  1.00 11.18           C  
ATOM   1345  C   VAL A 168      -3.104  27.857   8.877  1.00 12.09           C  
ATOM   1346  O   VAL A 168      -3.086  28.254  10.041  1.00 17.30           O  
ATOM   1347  CB  VAL A 168      -4.772  29.462   7.940  1.00 10.61           C  
ATOM   1348  CG1 VAL A 168      -5.362  30.171   6.839  1.00  5.88           C  
ATOM   1349  CG2 VAL A 168      -5.726  28.653   8.782  1.00 12.93           C  
ATOM   1350  N   VAL A 169      -3.022  26.643   8.483  1.00 14.09           N  
ATOM   1351  CA  VAL A 169      -2.730  25.512   9.319  1.00 14.87           C  
ATOM   1352  C   VAL A 169      -1.216  25.546   9.725  1.00 16.13           C  
ATOM   1353  O   VAL A 169      -0.923  25.093  10.835  1.00 15.88           O  
ATOM   1354  CB  VAL A 169      -3.111  24.174   8.682  1.00 12.54           C  
ATOM   1355  CG1 VAL A 169      -2.776  22.950   9.517  1.00 11.83           C  
ATOM   1356  CG2 VAL A 169      -4.639  24.183   8.505  1.00 18.13           C  
ATOM   1357  N   ALA A 170      -0.336  25.883   8.828  1.00 16.15           N  
ATOM   1358  CA  ALA A 170       1.084  25.995   9.031  1.00 15.74           C  
ATOM   1359  C   ALA A 170       1.326  27.145  10.028  1.00 17.63           C  
ATOM   1360  O   ALA A 170       1.946  26.840  11.075  1.00 15.79           O  
ATOM   1361  CB  ALA A 170       1.862  26.342   7.790  1.00 17.19           C  
ATOM   1362  N   LEU A 171       0.729  28.308   9.750  1.00 15.32           N  
ATOM   1363  CA  LEU A 171       0.943  29.419  10.655  1.00 15.49           C  
ATOM   1364  C   LEU A 171       0.583  29.072  12.111  1.00 22.14           C  
ATOM   1365  O   LEU A 171       1.301  29.460  13.071  1.00 21.93           O  
ATOM   1366  CB  LEU A 171       0.251  30.680  10.227  1.00 13.82           C  
ATOM   1367  CG  LEU A 171       0.809  31.275   8.925  1.00 19.59           C  
ATOM   1368  CD1 LEU A 171      -0.033  32.466   8.466  1.00 14.84           C  
ATOM   1369  CD2 LEU A 171       2.216  31.787   9.263  1.00 18.56           C  
ATOM   1370  N   MET A 172      -0.528  28.354  12.180  1.00 19.76           N  
ATOM   1371  CA  MET A 172      -1.056  28.041  13.527  1.00 18.57           C  
ATOM   1372  C   MET A 172      -0.090  27.155  14.263  1.00 19.37           C  
ATOM   1373  O   MET A 172      -0.069  27.175  15.534  1.00 22.05           O  
ATOM   1374  CB  MET A 172      -2.487  27.504  13.368  1.00 12.44           C  
ATOM   1375  CG  MET A 172      -3.366  27.851  14.544  1.00 15.20           C  
ATOM   1376  SD  MET A 172      -3.871  29.624  14.393  1.00 24.44           S  
ATOM   1377  CE  MET A 172      -4.396  29.488  12.660  1.00 24.52           C  
ATOM   1378  N   GLY A 173       0.735  26.365  13.601  1.00 17.20           N  
ATOM   1379  CA  GLY A 173       1.710  25.494  14.355  1.00 16.93           C  
ATOM   1380  C   GLY A 173       2.610  26.300  15.301  1.00 14.67           C  
ATOM   1381  O   GLY A 173       3.297  25.731  16.169  1.00 17.76           O  
ATOM   1382  N   ALA A 174       2.671  27.591  15.131  1.00 13.49           N  
ATOM   1383  CA  ALA A 174       3.387  28.525  15.959  1.00 14.79           C  
ATOM   1384  C   ALA A 174       2.778  28.431  17.351  1.00 16.37           C  
ATOM   1385  O   ALA A 174       3.308  28.911  18.311  1.00 19.09           O  
ATOM   1386  CB  ALA A 174       3.284  29.950  15.446  1.00 11.12           C  
ATOM   1387  N   HIS A 175       1.596  27.869  17.450  1.00 18.10           N  
ATOM   1388  CA  HIS A 175       0.942  27.697  18.760  1.00 16.63           C  
ATOM   1389  C   HIS A 175       1.684  26.619  19.536  1.00 16.19           C  
ATOM   1390  O   HIS A 175       1.230  26.150  20.606  1.00 18.63           O  
ATOM   1391  CB  HIS A 175      -0.618  27.498  18.715  1.00 10.07           C  
ATOM   1392  CG  HIS A 175      -1.239  28.901  18.683  1.00  7.26           C  
ATOM   1393  ND1 HIS A 175      -2.564  29.134  18.752  1.00  2.17           N  
ATOM   1394  CD2 HIS A 175      -0.662  30.116  18.583  1.00  6.47           C  
ATOM   1395  CE1 HIS A 175      -2.762  30.497  18.799  1.00  7.68           C  
ATOM   1396  NE2 HIS A 175      -1.613  31.114  18.668  1.00  4.26           N  
ATOM   1397  N   ALA A 176       2.840  26.193  19.015  1.00 17.91           N  
ATOM   1398  CA  ALA A 176       3.624  25.201  19.842  1.00 16.09           C  
ATOM   1399  C   ALA A 176       4.356  25.996  20.949  1.00 16.89           C  
ATOM   1400  O   ALA A 176       4.562  25.448  22.040  1.00 20.32           O  
ATOM   1401  CB  ALA A 176       4.560  24.436  18.984  1.00 14.23           C  
ATOM   1402  N   LEU A 177       4.615  27.262  20.778  1.00 16.96           N  
ATOM   1403  CA  LEU A 177       5.340  28.224  21.500  1.00 16.41           C  
ATOM   1404  C   LEU A 177       4.610  29.100  22.481  1.00 17.30           C  
ATOM   1405  O   LEU A 177       3.620  29.728  22.128  1.00 22.43           O  
ATOM   1406  CB  LEU A 177       6.201  29.099  20.522  1.00 15.75           C  
ATOM   1407  CG  LEU A 177       7.000  28.449  19.431  1.00 15.59           C  
ATOM   1408  CD1 LEU A 177       7.433  29.496  18.419  1.00 13.96           C  
ATOM   1409  CD2 LEU A 177       8.210  27.656  19.951  1.00 11.80           C  
ATOM   1410  N   GLY A 178       5.154  29.184  23.700  1.00 15.13           N  
ATOM   1411  CA  GLY A 178       4.522  29.995  24.731  1.00 11.78           C  
ATOM   1412  C   GLY A 178       3.323  29.248  25.354  1.00 11.05           C  
ATOM   1413  O   GLY A 178       3.162  28.024  25.413  1.00 10.39           O  
ATOM   1414  N   LYS A 179       2.401  30.145  25.776  1.00 12.07           N  
ATOM   1415  CA  LYS A 179       1.136  29.664  26.354  1.00 14.80           C  
ATOM   1416  C   LYS A 179       0.140  30.823  26.383  1.00 14.82           C  
ATOM   1417  O   LYS A 179       0.532  31.896  25.932  1.00 11.59           O  
ATOM   1418  CB  LYS A 179       1.521  29.285  27.798  1.00 12.51           C  
ATOM   1419  CG  LYS A 179       2.080  30.685  28.351  1.00 11.65           C  
ATOM   1420  CD  LYS A 179       2.445  30.471  29.819  1.00 15.64           C  
ATOM   1421  CE  LYS A 179       1.285  29.845  30.585  1.00 21.84           C  
ATOM   1422  NZ  LYS A 179       0.805  30.802  31.568  1.00 20.91           N  
ATOM   1423  N   THR A 180      -1.065  30.556  26.974  1.00 14.34           N  
ATOM   1424  CA  THR A 180      -1.976  31.766  27.048  1.00 14.74           C  
ATOM   1425  C   THR A 180      -1.866  32.243  28.478  1.00 17.92           C  
ATOM   1426  O   THR A 180      -1.748  31.279  29.300  1.00 20.24           O  
ATOM   1427  CB  THR A 180      -3.416  31.354  26.610  1.00 15.06           C  
ATOM   1428  OG1 THR A 180      -3.948  30.361  27.531  1.00 21.37           O  
ATOM   1429  CG2 THR A 180      -3.362  30.642  25.229  1.00 17.70           C  
ATOM   1430  N   HIS A 181      -1.958  33.504  28.763  1.00 16.36           N  
ATOM   1431  CA  HIS A 181      -1.912  34.086  30.079  1.00 17.42           C  
ATOM   1432  C   HIS A 181      -3.288  34.667  30.399  1.00 20.06           C  
ATOM   1433  O   HIS A 181      -3.555  35.655  29.674  1.00 21.55           O  
ATOM   1434  CB  HIS A 181      -0.949  35.371  30.008  1.00 14.86           C  
ATOM   1435  CG  HIS A 181       0.402  34.885  29.584  1.00 21.21           C  
ATOM   1436  ND1 HIS A 181       0.834  34.763  28.269  1.00 15.97           N  
ATOM   1437  CD2 HIS A 181       1.440  34.488  30.385  1.00 15.21           C  
ATOM   1438  CE1 HIS A 181       2.054  34.273  28.304  1.00 17.55           C  
ATOM   1439  NE2 HIS A 181       2.415  34.094  29.565  1.00 15.38           N  
ATOM   1440  N   LEU A 182      -4.037  34.227  31.339  1.00 23.95           N  
ATOM   1441  CA  LEU A 182      -5.384  34.723  31.721  1.00 26.96           C  
ATOM   1442  C   LEU A 182      -5.425  36.228  31.897  1.00 30.86           C  
ATOM   1443  O   LEU A 182      -6.416  36.870  31.482  1.00 35.36           O  
ATOM   1444  CB  LEU A 182      -5.875  33.995  32.966  1.00 24.07           C  
ATOM   1445  CG  LEU A 182      -7.277  33.915  33.445  1.00 21.52           C  
ATOM   1446  CD1 LEU A 182      -7.941  32.569  33.072  1.00 21.31           C  
ATOM   1447  CD2 LEU A 182      -7.414  34.028  34.969  1.00 17.25           C  
ATOM   1448  N   LYS A 183      -4.405  36.859  32.449  1.00 32.94           N  
ATOM   1449  CA  LYS A 183      -4.433  38.321  32.655  1.00 31.97           C  
ATOM   1450  C   LYS A 183      -4.335  39.026  31.323  1.00 29.65           C  
ATOM   1451  O   LYS A 183      -4.690  40.211  31.281  1.00 28.98           O  
ATOM   1452  CB  LYS A 183      -3.272  38.854  33.548  1.00 39.77           C  
ATOM   1453  CG  LYS A 183      -1.930  38.351  32.949  1.00 49.38           C  
ATOM   1454  CD  LYS A 183      -0.663  38.857  33.605  1.00 55.43           C  
ATOM   1455  CE  LYS A 183       0.486  39.083  32.624  1.00 57.48           C  
ATOM   1456  NZ  LYS A 183       1.269  37.839  32.345  1.00 55.08           N  
ATOM   1457  N   ASN A 184      -3.763  38.374  30.321  1.00 25.67           N  
ATOM   1458  CA  ASN A 184      -3.623  39.029  29.004  1.00 24.90           C  
ATOM   1459  C   ASN A 184      -4.901  38.845  28.131  1.00 22.57           C  
ATOM   1460  O   ASN A 184      -5.385  39.658  27.372  1.00 19.43           O  
ATOM   1461  CB  ASN A 184      -2.452  38.318  28.300  1.00 24.59           C  
ATOM   1462  CG  ASN A 184      -1.102  38.853  28.738  1.00 29.52           C  
ATOM   1463  OD1 ASN A 184      -1.052  39.875  29.410  1.00 25.37           O  
ATOM   1464  ND2 ASN A 184      -0.040  38.143  28.335  1.00 28.97           N  
ATOM   1465  N   SER A 185      -5.423  37.597  28.226  1.00 20.09           N  
ATOM   1466  CA  SER A 185      -6.458  37.261  27.274  1.00 20.45           C  
ATOM   1467  C   SER A 185      -7.587  36.426  27.715  1.00 21.08           C  
ATOM   1468  O   SER A 185      -8.355  36.117  26.773  1.00 25.51           O  
ATOM   1469  CB  SER A 185      -5.651  36.544  26.129  1.00 14.03           C  
ATOM   1470  OG  SER A 185      -5.378  35.203  26.596  1.00 15.43           O  
ATOM   1471  N   GLY A 186      -7.793  36.082  28.954  1.00 21.18           N  
ATOM   1472  CA  GLY A 186      -8.977  35.246  29.304  1.00 17.11           C  
ATOM   1473  C   GLY A 186      -8.766  33.777  29.153  1.00 14.25           C  
ATOM   1474  O   GLY A 186      -9.620  32.984  29.669  1.00 16.82           O  
ATOM   1475  N   TYR A 187      -7.659  33.354  28.581  1.00 11.97           N  
ATOM   1476  CA  TYR A 187      -7.337  31.929  28.440  1.00 14.77           C  
ATOM   1477  C   TYR A 187      -6.062  31.662  29.247  1.00 19.46           C  
ATOM   1478  O   TYR A 187      -5.246  32.625  29.461  1.00 25.22           O  
ATOM   1479  CB  TYR A 187      -7.154  31.527  26.966  1.00 13.38           C  
ATOM   1480  CG  TYR A 187      -8.435  31.804  26.175  1.00 23.26           C  
ATOM   1481  CD1 TYR A 187      -9.468  30.852  26.225  1.00 22.68           C  
ATOM   1482  CD2 TYR A 187      -8.620  32.997  25.453  1.00 17.96           C  
ATOM   1483  CE1 TYR A 187     -10.671  31.064  25.543  1.00 24.09           C  
ATOM   1484  CE2 TYR A 187      -9.835  33.209  24.798  1.00 23.80           C  
ATOM   1485  CZ  TYR A 187     -10.822  32.243  24.830  1.00 23.12           C  
ATOM   1486  OH  TYR A 187     -11.995  32.504  24.207  1.00 30.05           O  
ATOM   1487  N   GLU A 188      -5.813  30.420  29.609  1.00 15.08           N  
ATOM   1488  CA  GLU A 188      -4.659  30.121  30.397  1.00 14.20           C  
ATOM   1489  C   GLU A 188      -4.053  28.759  30.189  1.00 14.77           C  
ATOM   1490  O   GLU A 188      -4.772  27.811  30.386  1.00 15.94           O  
ATOM   1491  CB  GLU A 188      -5.033  30.111  31.881  1.00 18.44           C  
ATOM   1492  CG  GLU A 188      -3.976  29.735  32.913  1.00 23.49           C  
ATOM   1493  CD  GLU A 188      -2.736  30.552  32.978  1.00 24.59           C  
ATOM   1494  OE1 GLU A 188      -2.834  31.764  33.178  1.00 28.90           O  
ATOM   1495  OE2 GLU A 188      -1.612  30.062  32.787  1.00 31.23           O  
ATOM   1496  N   GLY A 189      -2.731  28.742  29.901  1.00 12.84           N  
ATOM   1497  CA  GLY A 189      -2.098  27.420  29.802  1.00  6.82           C  
ATOM   1498  C   GLY A 189      -1.346  27.454  28.531  1.00 12.62           C  
ATOM   1499  O   GLY A 189      -1.492  28.435  27.719  1.00 18.43           O  
ATOM   1500  N   PRO A 190      -0.544  26.419  28.431  1.00 15.58           N  
ATOM   1501  CA  PRO A 190       0.297  26.166  27.280  1.00 16.52           C  
ATOM   1502  C   PRO A 190      -0.343  25.101  26.351  1.00 14.18           C  
ATOM   1503  O   PRO A 190      -1.050  24.201  26.807  1.00  9.44           O  
ATOM   1504  CB  PRO A 190       1.511  25.447  27.926  1.00 13.45           C  
ATOM   1505  CG  PRO A 190       0.752  24.480  28.873  1.00 14.27           C  
ATOM   1506  CD  PRO A 190      -0.354  25.344  29.447  1.00 15.66           C  
ATOM   1507  N   TRP A 191       0.063  25.200  25.099  1.00 13.65           N  
ATOM   1508  CA  TRP A 191      -0.430  24.184  24.135  1.00 18.24           C  
ATOM   1509  C   TRP A 191       0.292  22.881  24.288  1.00 23.33           C  
ATOM   1510  O   TRP A 191      -0.110  21.812  23.774  1.00 26.84           O  
ATOM   1511  CB  TRP A 191      -0.171  24.751  22.698  1.00 17.32           C  
ATOM   1512  CG  TRP A 191      -1.152  25.856  22.427  1.00 19.13           C  
ATOM   1513  CD1 TRP A 191      -2.436  25.747  21.949  1.00 17.24           C  
ATOM   1514  CD2 TRP A 191      -0.857  27.260  22.557  1.00 20.24           C  
ATOM   1515  NE1 TRP A 191      -2.964  26.994  21.811  1.00 19.89           N  
ATOM   1516  CE2 TRP A 191      -2.031  27.942  22.229  1.00 18.65           C  
ATOM   1517  CE3 TRP A 191       0.270  27.978  22.910  1.00 18.70           C  
ATOM   1518  CZ2 TRP A 191      -2.103  29.331  22.244  1.00 18.69           C  
ATOM   1519  CZ3 TRP A 191       0.163  29.334  22.962  1.00 21.15           C  
ATOM   1520  CH2 TRP A 191      -1.005  30.037  22.629  1.00 19.01           C  
ATOM   1521  N   GLY A 192       1.519  23.017  24.821  1.00 25.06           N  
ATOM   1522  CA  GLY A 192       2.364  21.793  24.899  1.00 24.44           C  
ATOM   1523  C   GLY A 192       3.413  21.932  26.026  1.00 22.85           C  
ATOM   1524  O   GLY A 192       3.383  22.855  26.832  1.00 20.77           O  
ATOM   1525  N   ALA A 193       4.281  20.956  25.920  1.00 21.91           N  
ATOM   1526  CA  ALA A 193       5.402  20.741  26.832  1.00 21.00           C  
ATOM   1527  C   ALA A 193       6.645  21.486  26.403  1.00 19.60           C  
ATOM   1528  O   ALA A 193       7.115  22.144  27.356  1.00 24.52           O  
ATOM   1529  CB  ALA A 193       5.664  19.275  27.021  1.00 17.85           C  
ATOM   1530  N   ALA A 194       7.127  21.544  25.194  1.00 16.53           N  
ATOM   1531  CA  ALA A 194       8.349  22.314  24.881  1.00 14.00           C  
ATOM   1532  C   ALA A 194       8.051  23.724  24.482  1.00 15.97           C  
ATOM   1533  O   ALA A 194       8.377  24.013  23.304  1.00 22.25           O  
ATOM   1534  CB  ALA A 194       9.123  21.596  23.771  1.00  8.76           C  
ATOM   1535  N   ASN A 195       7.500  24.568  25.301  1.00 14.78           N  
ATOM   1536  CA  ASN A 195       7.111  25.904  24.915  1.00 18.47           C  
ATOM   1537  C   ASN A 195       8.093  26.828  24.297  1.00 17.31           C  
ATOM   1538  O   ASN A 195       7.649  27.970  24.009  1.00 17.01           O  
ATOM   1539  CB  ASN A 195       6.565  26.719  26.147  1.00 27.38           C  
ATOM   1540  CG  ASN A 195       6.054  25.738  27.170  1.00 30.78           C  
ATOM   1541  OD1 ASN A 195       5.208  24.923  26.805  1.00 35.11           O  
ATOM   1542  ND2 ASN A 195       6.603  25.770  28.374  1.00 38.06           N  
ATOM   1543  N   ASN A 196       9.345  26.458  24.311  1.00 18.98           N  
ATOM   1544  CA  ASN A 196      10.348  27.398  23.787  1.00 15.77           C  
ATOM   1545  C   ASN A 196      11.167  26.734  22.718  1.00 14.39           C  
ATOM   1546  O   ASN A 196      12.117  27.441  22.319  1.00 19.98           O  
ATOM   1547  CB  ASN A 196      11.141  28.142  24.801  1.00 21.66           C  
ATOM   1548  CG  ASN A 196      11.871  27.305  25.855  1.00 24.27           C  
ATOM   1549  OD1 ASN A 196      12.038  27.934  26.942  1.00 24.32           O  
ATOM   1550  ND2 ASN A 196      12.225  26.031  25.632  1.00 13.63           N  
ATOM   1551  N   VAL A 197      10.858  25.576  22.228  1.00 13.76           N  
ATOM   1552  CA  VAL A 197      11.616  25.007  21.100  1.00 21.27           C  
ATOM   1553  C   VAL A 197      10.559  24.689  20.028  1.00 23.54           C  
ATOM   1554  O   VAL A 197       9.568  24.110  20.496  1.00 29.95           O  
ATOM   1555  CB  VAL A 197      12.671  23.969  21.412  1.00 23.96           C  
ATOM   1556  CG1 VAL A 197      12.738  23.447  22.812  1.00 23.93           C  
ATOM   1557  CG2 VAL A 197      12.877  22.862  20.362  1.00 20.46           C  
ATOM   1558  N   PHE A 198      10.774  25.059  18.822  1.00 22.56           N  
ATOM   1559  CA  PHE A 198       9.921  24.916  17.650  1.00 22.35           C  
ATOM   1560  C   PHE A 198       9.860  23.557  16.977  1.00 22.79           C  
ATOM   1561  O   PHE A 198      10.699  23.079  16.218  1.00 22.17           O  
ATOM   1562  CB  PHE A 198      10.308  25.989  16.649  1.00 19.16           C  
ATOM   1563  CG  PHE A 198       9.320  26.319  15.591  1.00 31.49           C  
ATOM   1564  CD1 PHE A 198       9.237  25.557  14.410  1.00 36.52           C  
ATOM   1565  CD2 PHE A 198       8.491  27.435  15.694  1.00 32.52           C  
ATOM   1566  CE1 PHE A 198       8.320  25.867  13.395  1.00 36.60           C  
ATOM   1567  CE2 PHE A 198       7.592  27.760  14.688  1.00 34.50           C  
ATOM   1568  CZ  PHE A 198       7.494  26.988  13.531  1.00 34.21           C  
ATOM   1569  N   THR A 199       8.769  22.832  17.217  1.00 21.53           N  
ATOM   1570  CA  THR A 199       8.515  21.546  16.613  1.00 23.57           C  
ATOM   1571  C   THR A 199       7.039  21.521  16.144  1.00 25.55           C  
ATOM   1572  O   THR A 199       6.460  22.605  16.036  1.00 24.90           O  
ATOM   1573  CB  THR A 199       8.790  20.379  17.661  1.00 20.52           C  
ATOM   1574  OG1 THR A 199       7.674  20.596  18.582  1.00 26.05           O  
ATOM   1575  CG2 THR A 199      10.154  20.509  18.322  1.00 18.54           C  
ATOM   1576  N   ASN A 200       6.530  20.315  15.913  1.00 25.14           N  
ATOM   1577  CA  ASN A 200       5.167  20.130  15.420  1.00 25.98           C  
ATOM   1578  C   ASN A 200       4.296  19.560  16.525  1.00 26.41           C  
ATOM   1579  O   ASN A 200       3.317  18.860  16.244  1.00 28.70           O  
ATOM   1580  CB  ASN A 200       5.137  19.170  14.231  1.00 22.53           C  
ATOM   1581  CG  ASN A 200       5.667  17.803  14.532  1.00 23.55           C  
ATOM   1582  OD1 ASN A 200       5.450  16.868  13.730  1.00 23.86           O  
ATOM   1583  ND2 ASN A 200       6.393  17.661  15.613  1.00 25.84           N  
ATOM   1584  N   GLU A 201       4.729  19.834  17.735  1.00 23.19           N  
ATOM   1585  CA  GLU A 201       4.005  19.320  18.887  1.00 20.25           C  
ATOM   1586  C   GLU A 201       2.538  19.742  18.800  1.00 21.45           C  
ATOM   1587  O   GLU A 201       1.676  18.934  19.101  1.00 25.17           O  
ATOM   1588  CB  GLU A 201       4.626  19.955  20.139  1.00 19.66           C  
ATOM   1589  CG  GLU A 201       4.488  19.104  21.373  1.00 18.12           C  
ATOM   1590  CD  GLU A 201       4.689  19.776  22.682  1.00 16.95           C  
ATOM   1591  OE1 GLU A 201       5.271  20.855  22.837  1.00 24.96           O  
ATOM   1592  OE2 GLU A 201       4.012  19.152  23.538  1.00 22.72           O  
ATOM   1593  N   PHE A 202       2.252  20.980  18.470  1.00 21.76           N  
ATOM   1594  CA  PHE A 202       0.967  21.594  18.280  1.00 18.91           C  
ATOM   1595  C   PHE A 202      -0.001  20.566  17.641  1.00 17.60           C  
ATOM   1596  O   PHE A 202      -0.959  20.232  18.284  1.00 18.12           O  
ATOM   1597  CB  PHE A 202       1.043  22.819  17.381  1.00 16.55           C  
ATOM   1598  CG  PHE A 202      -0.334  23.421  17.229  1.00 18.09           C  
ATOM   1599  CD1 PHE A 202      -0.917  24.091  18.320  1.00 19.83           C  
ATOM   1600  CD2 PHE A 202      -1.053  23.313  16.056  1.00 20.69           C  
ATOM   1601  CE1 PHE A 202      -2.175  24.639  18.187  1.00 17.40           C  
ATOM   1602  CE2 PHE A 202      -2.330  23.882  15.898  1.00 16.47           C  
ATOM   1603  CZ  PHE A 202      -2.851  24.565  16.975  1.00 13.53           C  
ATOM   1604  N   TYR A 203       0.269  20.060  16.505  1.00 17.15           N  
ATOM   1605  CA  TYR A 203      -0.470  19.051  15.761  1.00 19.36           C  
ATOM   1606  C   TYR A 203      -0.449  17.678  16.433  1.00 23.71           C  
ATOM   1607  O   TYR A 203      -1.485  16.959  16.435  1.00 25.16           O  
ATOM   1608  CB  TYR A 203       0.123  18.923  14.321  1.00 13.44           C  
ATOM   1609  CG  TYR A 203       0.297  20.260  13.638  1.00 17.60           C  
ATOM   1610  CD1 TYR A 203      -0.733  20.998  13.086  1.00 12.23           C  
ATOM   1611  CD2 TYR A 203       1.570  20.843  13.600  1.00 15.29           C  
ATOM   1612  CE1 TYR A 203      -0.526  22.231  12.482  1.00 12.73           C  
ATOM   1613  CE2 TYR A 203       1.786  22.094  13.077  1.00 15.79           C  
ATOM   1614  CZ  TYR A 203       0.727  22.757  12.442  1.00 17.78           C  
ATOM   1615  OH  TYR A 203       0.980  23.957  11.860  1.00 24.60           O  
ATOM   1616  N   LEU A 204       0.652  17.179  17.016  1.00 21.80           N  
ATOM   1617  CA  LEU A 204       0.447  15.832  17.632  1.00 21.95           C  
ATOM   1618  C   LEU A 204      -0.449  15.996  18.806  1.00 18.51           C  
ATOM   1619  O   LEU A 204      -1.145  15.105  19.249  1.00 26.54           O  
ATOM   1620  CB  LEU A 204       1.848  15.296  17.967  1.00 22.42           C  
ATOM   1621  CG  LEU A 204       2.752  15.102  16.757  1.00 26.99           C  
ATOM   1622  CD1 LEU A 204       4.213  15.147  17.188  1.00 27.28           C  
ATOM   1623  CD2 LEU A 204       2.498  13.739  16.123  1.00 31.88           C  
ATOM   1624  N   ASN A 205      -0.405  17.104  19.483  1.00 20.79           N  
ATOM   1625  CA  ASN A 205      -1.183  17.253  20.743  1.00 20.60           C  
ATOM   1626  C   ASN A 205      -2.654  17.290  20.401  1.00 22.22           C  
ATOM   1627  O   ASN A 205      -3.497  16.709  21.022  1.00 26.28           O  
ATOM   1628  CB  ASN A 205      -0.663  18.492  21.447  1.00 24.59           C  
ATOM   1629  CG  ASN A 205       0.459  18.233  22.436  1.00 26.49           C  
ATOM   1630  OD1 ASN A 205       0.861  17.085  22.600  1.00 26.83           O  
ATOM   1631  ND2 ASN A 205       0.994  19.251  23.075  1.00 23.67           N  
ATOM   1632  N   LEU A 206      -2.994  18.078  19.443  1.00 25.58           N  
ATOM   1633  CA  LEU A 206      -4.350  18.344  18.873  1.00 24.69           C  
ATOM   1634  C   LEU A 206      -5.009  17.016  18.614  1.00 25.19           C  
ATOM   1635  O   LEU A 206      -6.045  16.662  19.221  1.00 25.26           O  
ATOM   1636  CB  LEU A 206      -4.041  19.289  17.712  1.00 20.52           C  
ATOM   1637  CG  LEU A 206      -5.142  20.200  17.232  1.00 26.76           C  
ATOM   1638  CD1 LEU A 206      -5.956  20.796  18.382  1.00 24.84           C  
ATOM   1639  CD2 LEU A 206      -4.529  21.239  16.319  1.00 22.17           C  
ATOM   1640  N   LEU A 207      -4.329  16.177  17.848  1.00 27.56           N  
ATOM   1641  CA  LEU A 207      -4.848  14.823  17.586  1.00 32.72           C  
ATOM   1642  C   LEU A 207      -4.509  13.747  18.571  1.00 33.10           C  
ATOM   1643  O   LEU A 207      -5.322  12.775  18.648  1.00 35.63           O  
ATOM   1644  CB  LEU A 207      -4.720  14.485  16.092  1.00 32.41           C  
ATOM   1645  CG  LEU A 207      -3.405  14.492  15.412  1.00 36.57           C  
ATOM   1646  CD1 LEU A 207      -2.689  13.135  15.589  1.00 39.43           C  
ATOM   1647  CD2 LEU A 207      -3.560  14.782  13.934  1.00 29.69           C  
ATOM   1648  N   ASN A 208      -3.521  13.780  19.462  1.00 33.34           N  
ATOM   1649  CA  ASN A 208      -3.369  12.570  20.324  1.00 29.88           C  
ATOM   1650  C   ASN A 208      -3.975  12.790  21.688  1.00 28.67           C  
ATOM   1651  O   ASN A 208      -4.327  11.817  22.401  1.00 31.35           O  
ATOM   1652  CB  ASN A 208      -1.928  12.161  20.290  1.00 32.06           C  
ATOM   1653  CG  ASN A 208      -1.384  11.644  19.010  1.00 34.14           C  
ATOM   1654  OD1 ASN A 208      -0.426  12.201  18.448  1.00 37.99           O  
ATOM   1655  ND2 ASN A 208      -1.912  10.544  18.480  1.00 37.92           N  
ATOM   1656  N   GLU A 209      -4.070  14.018  22.111  1.00 25.72           N  
ATOM   1657  CA  GLU A 209      -4.673  14.259  23.435  1.00 25.80           C  
ATOM   1658  C   GLU A 209      -6.169  14.003  23.341  1.00 28.34           C  
ATOM   1659  O   GLU A 209      -6.788  13.735  22.342  1.00 29.26           O  
ATOM   1660  CB  GLU A 209      -4.433  15.649  23.937  1.00 25.92           C  
ATOM   1661  CG  GLU A 209      -2.980  16.008  24.231  1.00 35.45           C  
ATOM   1662  CD  GLU A 209      -2.338  15.184  25.327  1.00 40.25           C  
ATOM   1663  OE1 GLU A 209      -2.692  15.218  26.534  1.00 45.43           O  
ATOM   1664  OE2 GLU A 209      -1.405  14.490  24.885  1.00 43.59           O  
ATOM   1665  N   ASP A 210      -6.823  14.045  24.436  1.00 30.71           N  
ATOM   1666  CA  ASP A 210      -8.184  13.819  24.831  1.00 31.46           C  
ATOM   1667  C   ASP A 210      -8.640  15.196  25.315  1.00 31.39           C  
ATOM   1668  O   ASP A 210      -8.242  15.534  26.436  1.00 34.69           O  
ATOM   1669  CB  ASP A 210      -8.043  12.905  26.075  1.00 39.31           C  
ATOM   1670  CG  ASP A 210      -9.060  11.782  26.022  1.00 48.52           C  
ATOM   1671  OD1 ASP A 210      -8.678  10.775  25.372  1.00 54.18           O  
ATOM   1672  OD2 ASP A 210     -10.145  11.999  26.616  1.00 48.93           O  
ATOM   1673  N   TRP A 211      -9.352  15.941  24.527  1.00 30.51           N  
ATOM   1674  CA  TRP A 211      -9.760  17.283  24.978  1.00 23.91           C  
ATOM   1675  C   TRP A 211     -11.179  17.283  25.510  1.00 28.85           C  
ATOM   1676  O   TRP A 211     -12.074  16.590  24.988  1.00 29.82           O  
ATOM   1677  CB  TRP A 211      -9.587  18.129  23.749  1.00 23.81           C  
ATOM   1678  CG  TRP A 211      -8.262  18.053  23.110  1.00 20.94           C  
ATOM   1679  CD1 TRP A 211      -7.855  17.432  21.969  1.00 21.61           C  
ATOM   1680  CD2 TRP A 211      -7.103  18.738  23.594  1.00 22.01           C  
ATOM   1681  NE1 TRP A 211      -6.538  17.627  21.693  1.00 17.41           N  
ATOM   1682  CE2 TRP A 211      -6.072  18.450  22.710  1.00 24.62           C  
ATOM   1683  CE3 TRP A 211      -6.906  19.569  24.693  1.00 24.17           C  
ATOM   1684  CZ2 TRP A 211      -4.800  18.966  22.922  1.00 28.51           C  
ATOM   1685  CZ3 TRP A 211      -5.669  20.090  24.890  1.00 28.72           C  
ATOM   1686  CH2 TRP A 211      -4.648  19.822  23.979  1.00 25.99           C  
ATOM   1687  N   LYS A 212     -11.419  18.073  26.540  1.00 27.12           N  
ATOM   1688  CA  LYS A 212     -12.630  18.292  27.239  1.00 26.54           C  
ATOM   1689  C   LYS A 212     -12.739  19.833  27.271  1.00 29.58           C  
ATOM   1690  O   LYS A 212     -11.734  20.494  27.541  1.00 32.71           O  
ATOM   1691  CB  LYS A 212     -12.675  17.947  28.700  1.00 28.44           C  
ATOM   1692  CG  LYS A 212     -13.116  16.626  29.176  1.00 38.32           C  
ATOM   1693  CD  LYS A 212     -13.942  16.520  30.451  1.00 42.65           C  
ATOM   1694  CE  LYS A 212     -14.145  17.749  31.273  1.00 48.78           C  
ATOM   1695  NZ  LYS A 212     -14.841  17.435  32.559  1.00 53.34           N  
ATOM   1696  N   LEU A 213     -13.923  20.272  27.048  1.00 28.79           N  
ATOM   1697  CA  LEU A 213     -14.122  21.749  27.014  1.00 27.99           C  
ATOM   1698  C   LEU A 213     -14.450  22.066  28.460  1.00 27.74           C  
ATOM   1699  O   LEU A 213     -14.900  21.124  29.120  1.00 30.57           O  
ATOM   1700  CB  LEU A 213     -15.150  21.952  25.931  1.00 26.26           C  
ATOM   1701  CG  LEU A 213     -15.788  23.332  25.894  1.00 23.13           C  
ATOM   1702  CD1 LEU A 213     -14.850  24.295  25.207  1.00 18.99           C  
ATOM   1703  CD2 LEU A 213     -17.065  23.068  25.071  1.00 27.17           C  
ATOM   1704  N   GLU A 214     -14.124  23.230  28.885  1.00 24.73           N  
ATOM   1705  CA  GLU A 214     -14.252  23.649  30.255  1.00 25.42           C  
ATOM   1706  C   GLU A 214     -14.089  25.159  30.291  1.00 24.19           C  
ATOM   1707  O   GLU A 214     -13.693  25.605  29.215  1.00 26.66           O  
ATOM   1708  CB  GLU A 214     -12.966  23.186  31.001  1.00 28.24           C  
ATOM   1709  CG  GLU A 214     -13.032  21.670  31.170  1.00 36.13           C  
ATOM   1710  CD  GLU A 214     -12.038  21.152  32.178  1.00 41.92           C  
ATOM   1711  OE1 GLU A 214     -10.951  21.760  32.116  1.00 42.07           O  
ATOM   1712  OE2 GLU A 214     -12.397  20.222  32.950  1.00 47.42           O  
ATOM   1713  N   LYS A 215     -14.385  25.703  31.416  1.00 24.11           N  
ATOM   1714  CA  LYS A 215     -14.304  27.088  31.733  1.00 28.78           C  
ATOM   1715  C   LYS A 215     -13.100  27.344  32.696  1.00 27.00           C  
ATOM   1716  O   LYS A 215     -12.922  26.622  33.677  1.00 28.63           O  
ATOM   1717  CB  LYS A 215     -15.412  27.618  32.663  1.00 31.94           C  
ATOM   1718  CG  LYS A 215     -16.727  26.915  32.446  1.00 42.05           C  
ATOM   1719  CD  LYS A 215     -17.843  27.978  32.719  1.00 49.21           C  
ATOM   1720  CE  LYS A 215     -17.917  28.229  34.231  1.00 51.40           C  
ATOM   1721  NZ  LYS A 215     -16.789  29.185  34.557  1.00 56.52           N  
ATOM   1722  N   ASN A 216     -12.515  28.412  32.325  1.00 24.60           N  
ATOM   1723  CA  ASN A 216     -11.346  28.922  33.061  1.00 26.69           C  
ATOM   1724  C   ASN A 216     -12.026  29.844  34.070  1.00 30.16           C  
ATOM   1725  O   ASN A 216     -13.284  29.684  34.144  1.00 32.84           O  
ATOM   1726  CB  ASN A 216     -10.291  29.347  32.118  1.00 20.63           C  
ATOM   1727  CG  ASN A 216     -10.681  30.572  31.311  1.00 23.09           C  
ATOM   1728  OD1 ASN A 216     -11.506  31.278  31.906  1.00 22.62           O  
ATOM   1729  ND2 ASN A 216     -10.046  30.733  30.145  1.00 18.66           N  
ATOM   1730  N   ASP A 217     -11.263  30.640  34.716  1.00 29.00           N  
ATOM   1731  CA  ASP A 217     -11.551  31.541  35.785  1.00 28.90           C  
ATOM   1732  C   ASP A 217     -11.946  32.895  35.264  1.00 30.54           C  
ATOM   1733  O   ASP A 217     -12.435  33.670  36.098  1.00 31.70           O  
ATOM   1734  CB  ASP A 217     -10.281  31.806  36.649  1.00 33.86           C  
ATOM   1735  CG  ASP A 217      -9.740  30.605  37.362  1.00 34.40           C  
ATOM   1736  OD1 ASP A 217     -10.158  29.458  37.230  1.00 36.88           O  
ATOM   1737  OD2 ASP A 217      -8.768  30.820  38.140  1.00 43.74           O  
ATOM   1738  N   ALA A 218     -11.555  33.046  34.009  1.00 30.25           N  
ATOM   1739  CA  ALA A 218     -11.879  34.380  33.373  1.00 32.55           C  
ATOM   1740  C   ALA A 218     -13.326  34.307  32.874  1.00 32.15           C  
ATOM   1741  O   ALA A 218     -13.911  35.282  32.394  1.00 33.94           O  
ATOM   1742  CB  ALA A 218     -10.877  34.673  32.285  1.00 32.64           C  
ATOM   1743  N   ASN A 219     -13.813  33.088  32.982  1.00 31.51           N  
ATOM   1744  CA  ASN A 219     -15.110  32.591  32.697  1.00 30.99           C  
ATOM   1745  C   ASN A 219     -15.280  32.133  31.276  1.00 31.37           C  
ATOM   1746  O   ASN A 219     -16.461  31.914  30.842  1.00 35.80           O  
ATOM   1747  CB  ASN A 219     -16.164  33.618  33.201  1.00 36.97           C  
ATOM   1748  CG  ASN A 219     -17.577  33.029  33.283  1.00 42.26           C  
ATOM   1749  OD1 ASN A 219     -17.897  32.176  34.166  1.00 44.40           O  
ATOM   1750  ND2 ASN A 219     -18.421  33.488  32.361  1.00 33.67           N  
ATOM   1751  N   ASN A 220     -14.194  31.965  30.539  1.00 27.67           N  
ATOM   1752  CA  ASN A 220     -14.281  31.560  29.133  1.00 21.88           C  
ATOM   1753  C   ASN A 220     -14.115  30.042  29.087  1.00 22.44           C  
ATOM   1754  O   ASN A 220     -13.691  29.434  30.049  1.00 24.14           O  
ATOM   1755  CB  ASN A 220     -13.310  32.191  28.219  1.00 15.51           C  
ATOM   1756  CG  ASN A 220     -13.360  33.673  28.102  1.00 20.11           C  
ATOM   1757  OD1 ASN A 220     -14.365  34.274  27.740  1.00 24.27           O  
ATOM   1758  ND2 ASN A 220     -12.194  34.278  28.368  1.00 16.13           N  
ATOM   1759  N   GLU A 221     -14.495  29.476  27.948  1.00 22.10           N  
ATOM   1760  CA  GLU A 221     -14.346  28.025  27.823  1.00 19.66           C  
ATOM   1761  C   GLU A 221     -13.144  27.791  26.901  1.00 18.65           C  
ATOM   1762  O   GLU A 221     -12.901  28.574  25.970  1.00 15.83           O  
ATOM   1763  CB  GLU A 221     -15.557  27.298  27.254  1.00 19.84           C  
ATOM   1764  CG  GLU A 221     -16.893  27.996  27.673  1.00 27.17           C  
ATOM   1765  CD  GLU A 221     -18.031  27.020  27.666  1.00 23.31           C  
ATOM   1766  OE1 GLU A 221     -18.447  26.414  26.678  1.00 24.80           O  
ATOM   1767  OE2 GLU A 221     -18.461  26.894  28.814  1.00 28.70           O  
ATOM   1768  N   GLN A 222     -12.545  26.675  27.231  1.00 17.87           N  
ATOM   1769  CA  GLN A 222     -11.390  26.175  26.524  1.00 22.31           C  
ATOM   1770  C   GLN A 222     -11.440  24.659  26.710  1.00 25.36           C  
ATOM   1771  O   GLN A 222     -12.240  24.145  27.529  1.00 27.10           O  
ATOM   1772  CB  GLN A 222     -10.090  26.842  26.959  1.00 21.04           C  
ATOM   1773  CG  GLN A 222      -9.891  26.913  28.426  1.00 24.29           C  
ATOM   1774  CD  GLN A 222      -8.517  27.151  28.986  1.00 25.46           C  
ATOM   1775  OE1 GLN A 222      -7.829  26.189  29.383  1.00 29.68           O  
ATOM   1776  NE2 GLN A 222      -8.151  28.411  29.112  1.00 23.69           N  
ATOM   1777  N   TRP A 223     -10.681  24.037  25.866  1.00 24.48           N  
ATOM   1778  CA  TRP A 223     -10.441  22.599  25.773  1.00 25.25           C  
ATOM   1779  C   TRP A 223      -9.177  22.274  26.565  1.00 25.08           C  
ATOM   1780  O   TRP A 223      -8.119  22.834  26.265  1.00 28.38           O  
ATOM   1781  CB  TRP A 223     -10.197  22.262  24.283  1.00 22.15           C  
ATOM   1782  CG  TRP A 223     -11.384  22.586  23.451  1.00 24.83           C  
ATOM   1783  CD1 TRP A 223     -11.628  23.716  22.724  1.00 19.79           C  
ATOM   1784  CD2 TRP A 223     -12.521  21.698  23.261  1.00 23.25           C  
ATOM   1785  NE1 TRP A 223     -12.835  23.607  22.114  1.00 25.10           N  
ATOM   1786  CE2 TRP A 223     -13.395  22.372  22.388  1.00 26.71           C  
ATOM   1787  CE3 TRP A 223     -12.840  20.429  23.703  1.00 26.37           C  
ATOM   1788  CZ2 TRP A 223     -14.619  21.805  21.969  1.00 24.78           C  
ATOM   1789  CZ3 TRP A 223     -14.040  19.855  23.287  1.00 29.26           C  
ATOM   1790  CH2 TRP A 223     -14.931  20.553  22.440  1.00 27.11           C  
ATOM   1791  N   ASP A 224      -9.240  21.428  27.526  1.00 26.28           N  
ATOM   1792  CA  ASP A 224      -8.120  21.080  28.406  1.00 25.78           C  
ATOM   1793  C   ASP A 224      -7.856  19.618  28.186  1.00 28.32           C  
ATOM   1794  O   ASP A 224      -8.901  18.970  28.009  1.00 28.70           O  
ATOM   1795  CB  ASP A 224      -8.610  21.437  29.836  1.00 25.39           C  
ATOM   1796  CG  ASP A 224      -8.665  22.958  29.896  1.00 21.52           C  
ATOM   1797  OD1 ASP A 224      -7.963  23.670  29.177  1.00 24.40           O  
ATOM   1798  OD2 ASP A 224      -9.390  23.470  30.723  1.00 24.62           O  
ATOM   1799  N   SER A 225      -6.595  19.232  28.159  1.00 31.37           N  
ATOM   1800  CA  SER A 225      -6.294  17.779  28.002  1.00 31.78           C  
ATOM   1801  C   SER A 225      -5.844  17.449  29.437  1.00 34.94           C  
ATOM   1802  O   SER A 225      -5.468  18.420  30.101  1.00 34.90           O  
ATOM   1803  CB  SER A 225      -5.197  17.451  27.061  1.00 32.43           C  
ATOM   1804  OG  SER A 225      -3.930  17.559  27.639  1.00 26.23           O  
ATOM   1805  N   LYS A 226      -5.933  16.205  29.772  1.00 39.12           N  
ATOM   1806  CA  LYS A 226      -5.598  15.671  31.099  1.00 42.79           C  
ATOM   1807  C   LYS A 226      -4.152  15.962  31.482  1.00 40.71           C  
ATOM   1808  O   LYS A 226      -3.824  16.128  32.664  1.00 41.92           O  
ATOM   1809  CB  LYS A 226      -5.800  14.156  31.171  1.00 49.43           C  
ATOM   1810  CG  LYS A 226      -4.813  13.365  30.313  1.00 61.38           C  
ATOM   1811  CD  LYS A 226      -3.780  12.600  31.140  1.00 67.49           C  
ATOM   1812  CE  LYS A 226      -4.388  11.409  31.869  1.00 72.14           C  
ATOM   1813  NZ  LYS A 226      -3.340  10.427  32.265  1.00 75.33           N  
ATOM   1814  N   SER A 227      -3.345  15.989  30.449  1.00 38.61           N  
ATOM   1815  CA  SER A 227      -1.926  16.244  30.508  1.00 35.90           C  
ATOM   1816  C   SER A 227      -1.551  17.643  30.902  1.00 33.75           C  
ATOM   1817  O   SER A 227      -0.331  17.831  30.944  1.00 35.81           O  
ATOM   1818  CB  SER A 227      -1.247  15.992  29.156  1.00 36.88           C  
ATOM   1819  OG  SER A 227      -0.846  14.636  29.116  1.00 42.59           O  
ATOM   1820  N   GLY A 228      -2.464  18.524  31.128  1.00 33.12           N  
ATOM   1821  CA  GLY A 228      -2.176  19.914  31.481  1.00 31.38           C  
ATOM   1822  C   GLY A 228      -2.208  20.872  30.306  1.00 31.82           C  
ATOM   1823  O   GLY A 228      -2.011  22.110  30.493  1.00 34.98           O  
ATOM   1824  N   TYR A 229      -2.406  20.435  29.074  1.00 27.94           N  
ATOM   1825  CA  TYR A 229      -2.440  21.481  27.997  1.00 27.12           C  
ATOM   1826  C   TYR A 229      -3.895  21.952  27.838  1.00 26.46           C  
ATOM   1827  O   TYR A 229      -4.823  21.319  28.401  1.00 27.74           O  
ATOM   1828  CB  TYR A 229      -1.821  20.921  26.715  1.00 24.82           C  
ATOM   1829  CG  TYR A 229      -0.641  19.989  26.899  1.00 24.30           C  
ATOM   1830  CD1 TYR A 229       0.415  20.314  27.773  1.00 23.59           C  
ATOM   1831  CD2 TYR A 229      -0.576  18.791  26.250  1.00 25.59           C  
ATOM   1832  CE1 TYR A 229       1.486  19.469  27.977  1.00 23.68           C  
ATOM   1833  CE2 TYR A 229       0.486  17.916  26.411  1.00 30.62           C  
ATOM   1834  CZ  TYR A 229       1.535  18.282  27.281  1.00 29.03           C  
ATOM   1835  OH  TYR A 229       2.584  17.428  27.438  1.00 34.39           O  
ATOM   1836  N   MET A 230      -4.058  23.006  27.092  1.00 22.52           N  
ATOM   1837  CA  MET A 230      -5.245  23.685  26.668  1.00 20.03           C  
ATOM   1838  C   MET A 230      -5.208  23.912  25.139  1.00 22.15           C  
ATOM   1839  O   MET A 230      -4.156  23.910  24.484  1.00 19.90           O  
ATOM   1840  CB  MET A 230      -5.386  25.054  27.379  1.00 14.13           C  
ATOM   1841  CG  MET A 230      -4.415  26.025  26.880  1.00 18.27           C  
ATOM   1842  SD  MET A 230      -4.904  27.116  25.570  1.00 26.43           S  
ATOM   1843  CE  MET A 230      -6.342  27.745  26.392  1.00 17.07           C  
ATOM   1844  N   MET A 231      -6.373  24.136  24.487  1.00 21.36           N  
ATOM   1845  CA  MET A 231      -6.423  24.481  23.046  1.00 18.00           C  
ATOM   1846  C   MET A 231      -7.443  25.583  22.940  1.00 19.49           C  
ATOM   1847  O   MET A 231      -8.416  25.537  23.713  1.00 18.94           O  
ATOM   1848  CB  MET A 231      -6.667  23.333  22.127  1.00 16.95           C  
ATOM   1849  CG  MET A 231      -5.498  22.363  22.037  1.00 15.61           C  
ATOM   1850  SD  MET A 231      -4.400  22.804  20.730  1.00 16.12           S  
ATOM   1851  CE  MET A 231      -3.271  21.405  20.860  1.00 16.11           C  
ATOM   1852  N   LEU A 232      -7.215  26.651  22.208  1.00 18.58           N  
ATOM   1853  CA  LEU A 232      -8.297  27.625  22.066  1.00 18.41           C  
ATOM   1854  C   LEU A 232      -9.346  27.082  21.013  1.00 15.72           C  
ATOM   1855  O   LEU A 232      -8.958  26.391  20.091  1.00 17.50           O  
ATOM   1856  CB  LEU A 232      -7.732  28.901  21.453  1.00 12.12           C  
ATOM   1857  CG  LEU A 232      -6.537  29.549  22.070  1.00 11.92           C  
ATOM   1858  CD1 LEU A 232      -6.059  30.665  21.144  1.00  8.69           C  
ATOM   1859  CD2 LEU A 232      -7.060  30.178  23.349  1.00 14.07           C  
ATOM   1860  N   PRO A 233     -10.566  27.542  21.118  1.00 16.74           N  
ATOM   1861  CA  PRO A 233     -11.649  27.251  20.123  1.00 14.17           C  
ATOM   1862  C   PRO A 233     -11.104  27.270  18.760  1.00 11.29           C  
ATOM   1863  O   PRO A 233     -11.079  26.247  18.010  1.00 16.08           O  
ATOM   1864  CB  PRO A 233     -12.494  28.530  20.399  1.00 16.91           C  
ATOM   1865  CG  PRO A 233     -12.653  28.301  21.939  1.00 15.72           C  
ATOM   1866  CD  PRO A 233     -11.087  28.382  22.243  1.00 16.10           C  
ATOM   1867  N   THR A 234     -10.534  28.423  18.373  1.00 12.92           N  
ATOM   1868  CA  THR A 234      -9.874  28.472  17.032  1.00 11.46           C  
ATOM   1869  C   THR A 234      -8.868  27.389  16.783  1.00 16.34           C  
ATOM   1870  O   THR A 234      -8.708  27.016  15.551  1.00 18.49           O  
ATOM   1871  CB  THR A 234      -9.349  29.897  16.713  1.00 10.05           C  
ATOM   1872  OG1 THR A 234      -8.582  30.261  17.931  1.00 12.98           O  
ATOM   1873  CG2 THR A 234     -10.529  30.894  16.667  1.00 13.37           C  
ATOM   1874  N   ASP A 235      -8.178  26.805  17.780  1.00 13.21           N  
ATOM   1875  CA  ASP A 235      -7.201  25.739  17.445  1.00 10.21           C  
ATOM   1876  C   ASP A 235      -7.966  24.448  17.249  1.00 11.52           C  
ATOM   1877  O   ASP A 235      -7.733  23.600  16.393  1.00  8.21           O  
ATOM   1878  CB  ASP A 235      -6.182  25.499  18.638  1.00 12.45           C  
ATOM   1879  CG  ASP A 235      -5.513  26.721  19.176  1.00  8.65           C  
ATOM   1880  OD1 ASP A 235      -5.053  27.539  18.359  1.00 10.40           O  
ATOM   1881  OD2 ASP A 235      -5.507  27.010  20.388  1.00  9.41           O  
ATOM   1882  N   TYR A 236      -8.842  24.198  18.218  1.00  8.68           N  
ATOM   1883  CA  TYR A 236      -9.649  22.948  18.099  1.00 15.32           C  
ATOM   1884  C   TYR A 236     -10.404  22.846  16.771  1.00 16.43           C  
ATOM   1885  O   TYR A 236     -10.547  21.801  16.099  1.00 17.96           O  
ATOM   1886  CB  TYR A 236     -10.575  22.875  19.323  1.00 20.05           C  
ATOM   1887  CG  TYR A 236     -11.004  21.420  19.544  1.00 23.45           C  
ATOM   1888  CD1 TYR A 236     -10.159  20.477  20.071  1.00 21.51           C  
ATOM   1889  CD2 TYR A 236     -12.302  21.021  19.213  1.00 24.18           C  
ATOM   1890  CE1 TYR A 236     -10.555  19.162  20.267  1.00 19.27           C  
ATOM   1891  CE2 TYR A 236     -12.708  19.704  19.405  1.00 24.36           C  
ATOM   1892  CZ  TYR A 236     -11.820  18.776  19.909  1.00 24.53           C  
ATOM   1893  OH  TYR A 236     -12.193  17.449  20.029  1.00 31.52           O  
ATOM   1894  N   SER A 237     -10.856  24.008  16.319  1.00 13.78           N  
ATOM   1895  CA  SER A 237     -11.621  24.105  15.091  1.00 13.91           C  
ATOM   1896  C   SER A 237     -10.898  23.566  13.929  1.00 18.98           C  
ATOM   1897  O   SER A 237     -11.555  23.232  12.894  1.00 23.41           O  
ATOM   1898  CB  SER A 237     -12.232  25.495  14.886  1.00 13.24           C  
ATOM   1899  OG  SER A 237     -11.403  26.240  14.032  1.00 17.80           O  
ATOM   1900  N   LEU A 238      -9.581  23.405  14.081  1.00 20.89           N  
ATOM   1901  CA  LEU A 238      -8.689  22.936  13.009  1.00 18.05           C  
ATOM   1902  C   LEU A 238      -8.907  21.445  12.846  1.00 19.02           C  
ATOM   1903  O   LEU A 238      -8.671  20.959  11.731  1.00 23.67           O  
ATOM   1904  CB  LEU A 238      -7.228  23.327  13.185  1.00 20.03           C  
ATOM   1905  CG  LEU A 238      -6.635  24.697  13.075  1.00 19.72           C  
ATOM   1906  CD1 LEU A 238      -5.142  24.691  12.861  1.00 18.69           C  
ATOM   1907  CD2 LEU A 238      -7.234  25.521  11.902  1.00 18.52           C  
ATOM   1908  N   ILE A 239      -9.299  20.751  13.885  1.00 20.59           N  
ATOM   1909  CA  ILE A 239      -9.543  19.324  13.644  1.00 23.97           C  
ATOM   1910  C   ILE A 239     -11.024  19.031  13.409  1.00 26.00           C  
ATOM   1911  O   ILE A 239     -11.301  17.873  13.016  1.00 30.32           O  
ATOM   1912  CB  ILE A 239      -8.982  18.360  14.710  1.00 21.37           C  
ATOM   1913  CG1 ILE A 239      -9.400  18.838  16.119  1.00 16.06           C  
ATOM   1914  CG2 ILE A 239      -7.485  18.087  14.564  1.00 19.14           C  
ATOM   1915  CD1 ILE A 239      -9.299  17.617  17.083  1.00 15.87           C  
ATOM   1916  N   GLN A 240     -11.906  19.943  13.617  1.00 25.02           N  
ATOM   1917  CA  GLN A 240     -13.333  19.730  13.325  1.00 24.31           C  
ATOM   1918  C   GLN A 240     -13.623  20.016  11.835  1.00 28.63           C  
ATOM   1919  O   GLN A 240     -14.683  19.576  11.381  1.00 31.46           O  
ATOM   1920  CB  GLN A 240     -14.209  20.559  14.196  1.00 17.14           C  
ATOM   1921  CG  GLN A 240     -14.277  20.355  15.651  1.00 14.48           C  
ATOM   1922  CD  GLN A 240     -14.684  21.594  16.368  1.00 21.91           C  
ATOM   1923  OE1 GLN A 240     -14.489  22.715  15.911  1.00 26.26           O  
ATOM   1924  NE2 GLN A 240     -15.309  21.498  17.536  1.00 25.80           N  
ATOM   1925  N   ASP A 241     -12.801  20.708  11.099  1.00 28.72           N  
ATOM   1926  CA  ASP A 241     -12.965  20.999   9.687  1.00 29.14           C  
ATOM   1927  C   ASP A 241     -12.171  19.921   8.946  1.00 32.92           C  
ATOM   1928  O   ASP A 241     -10.958  19.738   9.025  1.00 34.44           O  
ATOM   1929  CB  ASP A 241     -12.684  22.410   9.297  1.00 31.26           C  
ATOM   1930  CG  ASP A 241     -12.583  22.838   7.873  1.00 31.19           C  
ATOM   1931  OD1 ASP A 241     -11.825  22.306   7.041  1.00 33.90           O  
ATOM   1932  OD2 ASP A 241     -13.187  23.827   7.444  1.00 32.52           O  
ATOM   1933  N   PRO A 242     -12.930  19.161   8.185  1.00 34.13           N  
ATOM   1934  CA  PRO A 242     -12.406  18.028   7.445  1.00 33.29           C  
ATOM   1935  C   PRO A 242     -11.205  18.376   6.639  1.00 30.46           C  
ATOM   1936  O   PRO A 242     -10.426  17.504   6.271  1.00 33.38           O  
ATOM   1937  CB  PRO A 242     -13.567  17.643   6.458  1.00 34.25           C  
ATOM   1938  CG  PRO A 242     -14.516  18.797   6.519  1.00 33.61           C  
ATOM   1939  CD  PRO A 242     -14.412  19.271   7.989  1.00 33.66           C  
ATOM   1940  N   LYS A 243     -11.159  19.629   6.285  1.00 30.44           N  
ATOM   1941  CA  LYS A 243     -10.139  20.093   5.342  1.00 29.55           C  
ATOM   1942  C   LYS A 243      -8.882  20.583   6.013  1.00 28.89           C  
ATOM   1943  O   LYS A 243      -7.822  20.535   5.340  1.00 31.00           O  
ATOM   1944  CB  LYS A 243     -10.733  21.177   4.419  1.00 33.08           C  
ATOM   1945  CG  LYS A 243     -12.078  20.788   3.835  1.00 43.48           C  
ATOM   1946  CD  LYS A 243     -13.034  21.941   3.656  1.00 47.84           C  
ATOM   1947  CE  LYS A 243     -14.182  22.067   4.655  1.00 45.98           C  
ATOM   1948  NZ  LYS A 243     -14.895  23.367   4.320  1.00 46.46           N  
ATOM   1949  N   TYR A 244      -9.024  21.093   7.168  1.00 25.52           N  
ATOM   1950  CA  TYR A 244      -8.004  21.636   8.079  1.00 22.51           C  
ATOM   1951  C   TYR A 244      -7.338  20.387   8.664  1.00 22.56           C  
ATOM   1952  O   TYR A 244      -6.124  20.215   8.635  1.00 22.43           O  
ATOM   1953  CB  TYR A 244      -8.673  22.555   9.108  1.00  7.70           C  
ATOM   1954  CG  TYR A 244      -8.847  24.004   8.675  1.00  3.58           C  
ATOM   1955  CD1 TYR A 244      -8.188  24.538   7.587  1.00  3.73           C  
ATOM   1956  CD2 TYR A 244      -9.619  24.896   9.372  1.00  5.28           C  
ATOM   1957  CE1 TYR A 244      -8.257  25.894   7.233  1.00  2.00           C  
ATOM   1958  CE2 TYR A 244      -9.746  26.258   9.006  1.00  3.65           C  
ATOM   1959  CZ  TYR A 244      -9.031  26.725   7.944  1.00  5.18           C  
ATOM   1960  OH  TYR A 244      -9.170  28.079   7.544  1.00 12.23           O  
ATOM   1961  N   LEU A 245      -8.160  19.449   9.045  1.00 26.80           N  
ATOM   1962  CA  LEU A 245      -7.758  18.147   9.636  1.00 28.54           C  
ATOM   1963  C   LEU A 245      -6.859  17.316   8.771  1.00 29.93           C  
ATOM   1964  O   LEU A 245      -6.102  16.421   9.233  1.00 33.71           O  
ATOM   1965  CB  LEU A 245      -9.002  17.460  10.093  1.00 25.40           C  
ATOM   1966  CG  LEU A 245      -9.069  16.119  10.774  1.00 31.88           C  
ATOM   1967  CD1 LEU A 245      -9.592  15.037   9.809  1.00 27.06           C  
ATOM   1968  CD2 LEU A 245      -7.777  15.681  11.417  1.00 24.61           C  
ATOM   1969  N   SER A 246      -6.865  17.445   7.464  1.00 30.90           N  
ATOM   1970  CA  SER A 246      -5.925  16.537   6.753  1.00 29.74           C  
ATOM   1971  C   SER A 246      -4.584  17.216   6.687  1.00 30.34           C  
ATOM   1972  O   SER A 246      -3.594  16.522   6.429  1.00 30.35           O  
ATOM   1973  CB  SER A 246      -6.472  16.086   5.428  1.00 35.63           C  
ATOM   1974  OG  SER A 246      -6.961  17.142   4.639  1.00 39.65           O  
ATOM   1975  N   ILE A 247      -4.574  18.556   6.845  1.00 31.05           N  
ATOM   1976  CA  ILE A 247      -3.284  19.306   6.796  1.00 27.04           C  
ATOM   1977  C   ILE A 247      -2.638  19.106   8.186  1.00 25.03           C  
ATOM   1978  O   ILE A 247      -1.449  18.835   8.342  1.00 27.17           O  
ATOM   1979  CB  ILE A 247      -3.411  20.747   6.296  1.00 27.17           C  
ATOM   1980  CG1 ILE A 247      -4.039  20.815   4.888  1.00 21.98           C  
ATOM   1981  CG2 ILE A 247      -2.046  21.526   6.331  1.00 24.18           C  
ATOM   1982  CD1 ILE A 247      -4.923  22.103   4.740  1.00 22.37           C  
ATOM   1983  N   VAL A 248      -3.491  19.108   9.178  1.00 20.95           N  
ATOM   1984  CA  VAL A 248      -3.038  18.851  10.533  1.00 19.96           C  
ATOM   1985  C   VAL A 248      -2.417  17.490  10.596  1.00 24.43           C  
ATOM   1986  O   VAL A 248      -1.486  17.304  11.406  1.00 31.35           O  
ATOM   1987  CB  VAL A 248      -4.179  18.941  11.562  1.00 15.54           C  
ATOM   1988  CG1 VAL A 248      -3.788  18.273  12.878  1.00 14.20           C  
ATOM   1989  CG2 VAL A 248      -4.653  20.366  11.738  1.00 13.48           C  
ATOM   1990  N   LYS A 249      -2.909  16.527   9.865  1.00 28.50           N  
ATOM   1991  CA  LYS A 249      -2.338  15.139   9.989  1.00 27.66           C  
ATOM   1992  C   LYS A 249      -1.030  15.038   9.218  1.00 27.12           C  
ATOM   1993  O   LYS A 249      -0.045  14.340   9.526  1.00 27.96           O  
ATOM   1994  CB  LYS A 249      -3.295  14.098   9.532  1.00 30.88           C  
ATOM   1995  CG  LYS A 249      -4.418  13.614  10.418  1.00 28.35           C  
ATOM   1996  CD  LYS A 249      -5.448  12.958   9.466  1.00 37.16           C  
ATOM   1997  CE  LYS A 249      -6.614  12.394  10.239  1.00 43.57           C  
ATOM   1998  NZ  LYS A 249      -7.568  11.703   9.335  1.00 51.12           N  
ATOM   1999  N   GLU A 250      -1.016  15.714   8.096  1.00 23.11           N  
ATOM   2000  CA  GLU A 250       0.207  15.750   7.297  1.00 22.79           C  
ATOM   2001  C   GLU A 250       1.336  16.170   8.256  1.00 25.41           C  
ATOM   2002  O   GLU A 250       2.269  15.465   8.615  1.00 26.85           O  
ATOM   2003  CB  GLU A 250      -0.063  16.920   6.347  1.00 22.30           C  
ATOM   2004  CG  GLU A 250       0.940  17.130   5.236  1.00 32.71           C  
ATOM   2005  CD  GLU A 250       0.330  17.480   3.926  1.00 35.90           C  
ATOM   2006  OE1 GLU A 250      -0.904  17.375   3.682  1.00 38.62           O  
ATOM   2007  OE2 GLU A 250       1.225  17.844   3.127  1.00 43.18           O  
ATOM   2008  N   TYR A 251       1.213  17.416   8.760  1.00 23.38           N  
ATOM   2009  CA  TYR A 251       2.131  18.024   9.634  1.00 19.76           C  
ATOM   2010  C   TYR A 251       2.454  17.216  10.863  1.00 21.84           C  
ATOM   2011  O   TYR A 251       3.555  17.364  11.376  1.00 28.47           O  
ATOM   2012  CB  TYR A 251       1.791  19.459  10.018  1.00 11.31           C  
ATOM   2013  CG  TYR A 251       1.742  20.437   8.867  1.00 10.74           C  
ATOM   2014  CD1 TYR A 251       2.479  20.204   7.751  1.00  9.15           C  
ATOM   2015  CD2 TYR A 251       0.883  21.553   8.907  1.00 12.34           C  
ATOM   2016  CE1 TYR A 251       2.367  21.010   6.620  1.00 13.07           C  
ATOM   2017  CE2 TYR A 251       0.796  22.406   7.792  1.00 10.78           C  
ATOM   2018  CZ  TYR A 251       1.540  22.118   6.680  1.00 15.34           C  
ATOM   2019  OH  TYR A 251       1.597  22.927   5.569  1.00 19.35           O  
ATOM   2020  N   ALA A 252       1.637  16.472  11.475  1.00 25.17           N  
ATOM   2021  CA  ALA A 252       1.938  15.758  12.724  1.00 25.04           C  
ATOM   2022  C   ALA A 252       2.904  14.618  12.422  1.00 28.79           C  
ATOM   2023  O   ALA A 252       3.493  14.045  13.316  1.00 27.75           O  
ATOM   2024  CB  ALA A 252       0.627  15.128  13.140  1.00 18.04           C  
ATOM   2025  N   ASN A 253       2.897  14.291  11.155  1.00 33.22           N  
ATOM   2026  CA  ASN A 253       3.612  13.184  10.566  1.00 36.94           C  
ATOM   2027  C   ASN A 253       4.967  13.581   9.983  1.00 34.98           C  
ATOM   2028  O   ASN A 253       5.827  12.689   9.940  1.00 37.66           O  
ATOM   2029  CB  ASN A 253       2.878  12.619   9.319  1.00 43.13           C  
ATOM   2030  CG  ASN A 253       1.827  11.590   9.634  1.00 48.62           C  
ATOM   2031  OD1 ASN A 253       1.517  11.335  10.818  1.00 47.62           O  
ATOM   2032  ND2 ASN A 253       1.301  11.048   8.506  1.00 49.05           N  
ATOM   2033  N   ASP A 254       4.988  14.765   9.458  1.00 33.18           N  
ATOM   2034  CA  ASP A 254       6.212  15.241   8.807  1.00 30.88           C  
ATOM   2035  C   ASP A 254       6.590  16.673   9.126  1.00 29.55           C  
ATOM   2036  O   ASP A 254       6.163  17.638   8.473  1.00 27.89           O  
ATOM   2037  CB  ASP A 254       6.041  14.910   7.354  1.00 31.27           C  
ATOM   2038  CG  ASP A 254       7.177  15.406   6.498  1.00 39.38           C  
ATOM   2039  OD1 ASP A 254       8.240  15.811   7.019  1.00 46.31           O  
ATOM   2040  OD2 ASP A 254       6.984  15.358   5.272  1.00 41.35           O  
ATOM   2041  N   GLN A 255       7.548  16.757  10.078  1.00 28.68           N  
ATOM   2042  CA  GLN A 255       8.067  18.063  10.530  1.00 25.78           C  
ATOM   2043  C   GLN A 255       8.752  18.849   9.462  1.00 24.21           C  
ATOM   2044  O   GLN A 255       8.660  20.112   9.379  1.00 25.03           O  
ATOM   2045  CB  GLN A 255       8.941  17.897  11.780  1.00 30.39           C  
ATOM   2046  CG  GLN A 255       9.185  19.207  12.518  1.00 32.17           C  
ATOM   2047  CD  GLN A 255       9.813  19.064  13.884  1.00 34.18           C  
ATOM   2048  OE1 GLN A 255       9.409  18.456  14.847  1.00 32.77           O  
ATOM   2049  NE2 GLN A 255      10.906  19.818  14.045  1.00 38.48           N  
ATOM   2050  N   ASP A 256       9.441  18.186   8.571  1.00 24.63           N  
ATOM   2051  CA  ASP A 256      10.185  18.944   7.526  1.00 27.64           C  
ATOM   2052  C   ASP A 256       9.233  19.800   6.736  1.00 28.20           C  
ATOM   2053  O   ASP A 256       9.464  21.019   6.524  1.00 28.80           O  
ATOM   2054  CB  ASP A 256      11.201  18.011   6.837  1.00 34.17           C  
ATOM   2055  CG  ASP A 256      12.311  17.700   7.866  1.00 42.04           C  
ATOM   2056  OD1 ASP A 256      12.726  18.649   8.594  1.00 43.46           O  
ATOM   2057  OD2 ASP A 256      12.706  16.523   8.012  1.00 45.21           O  
ATOM   2058  N   LYS A 257       8.157  19.140   6.376  1.00 26.87           N  
ATOM   2059  CA  LYS A 257       7.057  19.720   5.574  1.00 26.34           C  
ATOM   2060  C   LYS A 257       6.481  20.934   6.267  1.00 23.26           C  
ATOM   2061  O   LYS A 257       6.378  22.042   5.711  1.00 25.32           O  
ATOM   2062  CB  LYS A 257       5.985  18.635   5.304  1.00 26.75           C  
ATOM   2063  CG  LYS A 257       4.789  19.273   4.579  1.00 32.21           C  
ATOM   2064  CD  LYS A 257       4.958  19.031   3.095  1.00 38.11           C  
ATOM   2065  CE  LYS A 257       4.652  20.289   2.308  1.00 44.33           C  
ATOM   2066  NZ  LYS A 257       4.668  20.020   0.844  1.00 46.91           N  
ATOM   2067  N   PHE A 258       6.127  20.699   7.521  1.00 21.40           N  
ATOM   2068  CA  PHE A 258       5.614  21.790   8.370  1.00 17.53           C  
ATOM   2069  C   PHE A 258       6.662  22.879   8.310  1.00 20.51           C  
ATOM   2070  O   PHE A 258       6.369  24.051   8.054  1.00 22.47           O  
ATOM   2071  CB  PHE A 258       5.331  21.264   9.777  1.00 16.63           C  
ATOM   2072  CG  PHE A 258       5.258  22.299  10.854  1.00 22.50           C  
ATOM   2073  CD1 PHE A 258       4.568  23.500  10.690  1.00 22.20           C  
ATOM   2074  CD2 PHE A 258       5.949  22.101  12.085  1.00 25.19           C  
ATOM   2075  CE1 PHE A 258       4.524  24.495  11.649  1.00 16.42           C  
ATOM   2076  CE2 PHE A 258       5.869  23.086  13.105  1.00 20.58           C  
ATOM   2077  CZ  PHE A 258       5.200  24.285  12.848  1.00 22.24           C  
ATOM   2078  N   PHE A 259       7.933  22.424   8.594  1.00 20.12           N  
ATOM   2079  CA  PHE A 259       8.995  23.427   8.633  1.00 17.80           C  
ATOM   2080  C   PHE A 259       9.019  24.138   7.322  1.00 17.73           C  
ATOM   2081  O   PHE A 259       9.141  25.386   7.308  1.00 20.58           O  
ATOM   2082  CB  PHE A 259      10.345  22.933   9.137  1.00 24.12           C  
ATOM   2083  CG  PHE A 259      10.616  22.773  10.599  1.00 22.39           C  
ATOM   2084  CD1 PHE A 259       9.607  22.771  11.554  1.00 22.15           C  
ATOM   2085  CD2 PHE A 259      11.927  22.596  11.082  1.00 25.66           C  
ATOM   2086  CE1 PHE A 259       9.759  22.590  12.880  1.00 17.22           C  
ATOM   2087  CE2 PHE A 259      12.159  22.474  12.452  1.00 20.99           C  
ATOM   2088  CZ  PHE A 259      11.104  22.451  13.353  1.00 21.75           C  
ATOM   2089  N   LYS A 260       8.941  23.494   6.197  1.00 20.48           N  
ATOM   2090  CA  LYS A 260       8.925  24.234   4.922  1.00 20.99           C  
ATOM   2091  C   LYS A 260       7.676  25.074   4.723  1.00 24.54           C  
ATOM   2092  O   LYS A 260       7.827  26.202   4.145  1.00 25.24           O  
ATOM   2093  CB  LYS A 260       9.042  23.320   3.730  1.00 29.06           C  
ATOM   2094  CG  LYS A 260      10.481  22.957   3.420  1.00 42.22           C  
ATOM   2095  CD  LYS A 260      10.982  21.777   4.263  1.00 49.41           C  
ATOM   2096  CE  LYS A 260      12.039  20.976   3.470  1.00 54.33           C  
ATOM   2097  NZ  LYS A 260      11.437  19.790   2.771  1.00 56.72           N  
ATOM   2098  N   ASP A 261       6.474  24.573   5.105  1.00 18.63           N  
ATOM   2099  CA  ASP A 261       5.333  25.493   4.815  1.00 17.90           C  
ATOM   2100  C   ASP A 261       5.358  26.686   5.725  1.00 15.81           C  
ATOM   2101  O   ASP A 261       5.096  27.813   5.186  1.00 17.63           O  
ATOM   2102  CB  ASP A 261       3.991  24.777   4.861  1.00 21.15           C  
ATOM   2103  CG  ASP A 261       4.030  23.659   3.825  1.00 18.93           C  
ATOM   2104  OD1 ASP A 261       4.805  23.793   2.873  1.00 18.38           O  
ATOM   2105  OD2 ASP A 261       3.251  22.758   4.130  1.00 23.05           O  
ATOM   2106  N   PHE A 262       5.628  26.395   7.004  1.00 13.04           N  
ATOM   2107  CA  PHE A 262       5.704  27.559   7.915  1.00 12.03           C  
ATOM   2108  C   PHE A 262       6.608  28.645   7.412  1.00 14.20           C  
ATOM   2109  O   PHE A 262       6.252  29.857   7.470  1.00 17.76           O  
ATOM   2110  CB  PHE A 262       6.064  27.127   9.339  1.00 12.63           C  
ATOM   2111  CG  PHE A 262       6.194  28.316  10.293  1.00 15.04           C  
ATOM   2112  CD1 PHE A 262       7.356  29.061  10.366  1.00 15.16           C  
ATOM   2113  CD2 PHE A 262       5.155  28.639  11.178  1.00 11.28           C  
ATOM   2114  CE1 PHE A 262       7.479  30.164  11.221  1.00 15.16           C  
ATOM   2115  CE2 PHE A 262       5.202  29.736  12.009  1.00 11.55           C  
ATOM   2116  CZ  PHE A 262       6.382  30.467  12.073  1.00 17.37           C  
ATOM   2117  N   SER A 263       7.834  28.315   6.971  1.00 16.57           N  
ATOM   2118  CA  SER A 263       8.759  29.417   6.618  1.00 19.46           C  
ATOM   2119  C   SER A 263       8.218  30.215   5.473  1.00 16.15           C  
ATOM   2120  O   SER A 263       8.382  31.428   5.401  1.00 17.09           O  
ATOM   2121  CB  SER A 263      10.194  28.948   6.261  1.00 20.71           C  
ATOM   2122  OG  SER A 263      10.174  27.546   6.406  1.00 30.70           O  
ATOM   2123  N   LYS A 264       7.664  29.452   4.538  1.00 20.44           N  
ATOM   2124  CA  LYS A 264       7.054  30.155   3.318  1.00 16.06           C  
ATOM   2125  C   LYS A 264       5.961  31.061   3.786  1.00 12.31           C  
ATOM   2126  O   LYS A 264       5.894  32.267   3.478  1.00 14.52           O  
ATOM   2127  CB  LYS A 264       6.460  29.021   2.495  1.00 24.73           C  
ATOM   2128  CG  LYS A 264       7.386  28.585   1.356  1.00 31.54           C  
ATOM   2129  CD  LYS A 264       6.571  27.621   0.483  1.00 41.64           C  
ATOM   2130  CE  LYS A 264       7.363  26.696  -0.417  1.00 48.08           C  
ATOM   2131  NZ  LYS A 264       7.505  25.322   0.210  1.00 51.97           N  
ATOM   2132  N   ALA A 265       5.056  30.473   4.649  1.00  9.51           N  
ATOM   2133  CA  ALA A 265       3.984  31.399   5.137  1.00 11.67           C  
ATOM   2134  C   ALA A 265       4.436  32.526   5.973  1.00 13.63           C  
ATOM   2135  O   ALA A 265       4.082  33.735   5.843  1.00 15.27           O  
ATOM   2136  CB  ALA A 265       2.993  30.540   5.955  1.00 13.92           C  
ATOM   2137  N   PHE A 266       5.291  32.139   7.042  1.00 13.73           N  
ATOM   2138  CA  PHE A 266       5.640  33.288   7.943  1.00  6.28           C  
ATOM   2139  C   PHE A 266       6.187  34.377   7.150  1.00  2.58           C  
ATOM   2140  O   PHE A 266       6.019  35.601   7.410  1.00 11.08           O  
ATOM   2141  CB  PHE A 266       6.544  32.861   9.068  1.00 16.83           C  
ATOM   2142  CG  PHE A 266       6.654  33.765  10.244  1.00 18.27           C  
ATOM   2143  CD1 PHE A 266       5.535  34.026  11.034  1.00 15.49           C  
ATOM   2144  CD2 PHE A 266       7.901  34.236  10.657  1.00 21.24           C  
ATOM   2145  CE1 PHE A 266       5.654  34.861  12.161  1.00 25.66           C  
ATOM   2146  CE2 PHE A 266       8.055  35.013  11.806  1.00 25.87           C  
ATOM   2147  CZ  PHE A 266       6.910  35.343  12.557  1.00 26.17           C  
ATOM   2148  N   GLU A 267       7.116  34.042   6.224  1.00  4.81           N  
ATOM   2149  CA  GLU A 267       7.655  35.251   5.489  1.00  2.00           C  
ATOM   2150  C   GLU A 267       6.608  35.936   4.659  1.00 10.24           C  
ATOM   2151  O   GLU A 267       6.647  37.146   4.330  1.00 15.42           O  
ATOM   2152  CB  GLU A 267       8.643  34.616   4.443  1.00  6.41           C  
ATOM   2153  CG  GLU A 267       9.368  35.845   3.761  1.00 11.98           C  
ATOM   2154  CD  GLU A 267      10.361  35.501   2.696  1.00 12.11           C  
ATOM   2155  OE1 GLU A 267      10.387  34.307   2.376  1.00 16.68           O  
ATOM   2156  OE2 GLU A 267      11.004  36.341   2.061  1.00 10.55           O  
ATOM   2157  N   LYS A 268       5.694  35.136   4.063  1.00 10.73           N  
ATOM   2158  CA  LYS A 268       4.676  35.799   3.257  1.00 13.39           C  
ATOM   2159  C   LYS A 268       3.937  36.717   4.160  1.00 12.72           C  
ATOM   2160  O   LYS A 268       3.592  37.838   3.721  1.00 22.10           O  
ATOM   2161  CB  LYS A 268       3.593  34.826   2.744  1.00 17.20           C  
ATOM   2162  CG  LYS A 268       2.666  35.695   1.799  1.00 18.81           C  
ATOM   2163  CD  LYS A 268       1.415  34.937   1.583  1.00 24.63           C  
ATOM   2164  CE  LYS A 268       0.646  34.985   0.295  1.00 22.60           C  
ATOM   2165  NZ  LYS A 268      -0.184  33.713   0.311  1.00 28.42           N  
ATOM   2166  N   LEU A 269       3.728  36.269   5.362  1.00 10.37           N  
ATOM   2167  CA  LEU A 269       2.971  37.154   6.321  1.00 12.26           C  
ATOM   2168  C   LEU A 269       3.607  38.481   6.550  1.00 16.11           C  
ATOM   2169  O   LEU A 269       2.978  39.568   6.829  1.00 15.80           O  
ATOM   2170  CB  LEU A 269       2.937  36.294   7.615  1.00 16.49           C  
ATOM   2171  CG  LEU A 269       1.754  36.263   8.568  1.00 23.61           C  
ATOM   2172  CD1 LEU A 269       2.124  36.067  10.039  1.00 17.19           C  
ATOM   2173  CD2 LEU A 269       0.911  37.486   8.506  1.00 17.97           C  
ATOM   2174  N   LEU A 270       4.981  38.423   6.635  1.00 15.93           N  
ATOM   2175  CA  LEU A 270       5.723  39.636   7.048  1.00 13.76           C  
ATOM   2176  C   LEU A 270       5.982  40.648   5.947  1.00 13.48           C  
ATOM   2177  O   LEU A 270       6.224  41.823   6.351  1.00 11.46           O  
ATOM   2178  CB  LEU A 270       7.120  39.143   7.594  1.00 15.07           C  
ATOM   2179  CG  LEU A 270       7.002  38.218   8.786  1.00 18.38           C  
ATOM   2180  CD1 LEU A 270       8.363  37.662   9.198  1.00 15.94           C  
ATOM   2181  CD2 LEU A 270       6.236  38.967   9.844  1.00 11.91           C  
ATOM   2182  N   GLU A 271       5.986  40.143   4.752  1.00 10.07           N  
ATOM   2183  CA  GLU A 271       6.150  40.990   3.581  1.00 15.53           C  
ATOM   2184  C   GLU A 271       4.857  41.473   2.929  1.00 19.44           C  
ATOM   2185  O   GLU A 271       4.904  42.358   2.059  1.00 20.35           O  
ATOM   2186  CB  GLU A 271       6.926  40.152   2.568  1.00 17.94           C  
ATOM   2187  CG  GLU A 271       8.140  39.428   3.189  1.00 24.85           C  
ATOM   2188  CD  GLU A 271       9.117  38.838   2.219  1.00 27.47           C  
ATOM   2189  OE1 GLU A 271       8.651  38.879   1.047  1.00 32.88           O  
ATOM   2190  OE2 GLU A 271      10.206  38.305   2.465  1.00 19.15           O  
ATOM   2191  N   ASN A 272       3.661  41.008   3.278  1.00 21.53           N  
ATOM   2192  CA  ASN A 272       2.411  41.486   2.750  1.00 20.03           C  
ATOM   2193  C   ASN A 272       2.294  42.998   2.748  1.00 21.91           C  
ATOM   2194  O   ASN A 272       2.421  43.644   3.802  1.00 25.94           O  
ATOM   2195  CB  ASN A 272       1.122  41.022   3.488  1.00 16.56           C  
ATOM   2196  CG  ASN A 272       0.688  39.662   3.080  1.00 12.33           C  
ATOM   2197  OD1 ASN A 272       1.088  39.299   1.962  1.00 10.77           O  
ATOM   2198  ND2 ASN A 272       0.033  38.861   3.918  1.00 13.50           N  
ATOM   2199  N   GLY A 273       1.945  43.487   1.555  1.00 21.28           N  
ATOM   2200  CA  GLY A 273       1.602  44.877   1.319  1.00 17.25           C  
ATOM   2201  C   GLY A 273       2.669  45.754   0.859  1.00 18.53           C  
ATOM   2202  O   GLY A 273       2.519  46.986   0.728  1.00 19.63           O  
ATOM   2203  N   ILE A 274       3.813  45.125   0.677  1.00 24.07           N  
ATOM   2204  CA  ILE A 274       5.090  45.845   0.429  1.00 25.09           C  
ATOM   2205  C   ILE A 274       5.541  45.505  -0.982  1.00 27.24           C  
ATOM   2206  O   ILE A 274       5.594  44.312  -1.304  1.00 27.14           O  
ATOM   2207  CB  ILE A 274       6.232  45.280   1.379  1.00 23.86           C  
ATOM   2208  CG1 ILE A 274       5.999  45.527   2.855  1.00 21.35           C  
ATOM   2209  CG2 ILE A 274       7.660  45.714   0.955  1.00 26.67           C  
ATOM   2210  CD1 ILE A 274       6.992  44.834   3.816  1.00 11.31           C  
ATOM   2211  N   THR A 275       5.923  46.595  -1.635  1.00 30.45           N  
ATOM   2212  CA  THR A 275       6.409  46.374  -3.010  1.00 30.68           C  
ATOM   2213  C   THR A 275       7.921  46.579  -2.976  1.00 28.38           C  
ATOM   2214  O   THR A 275       8.300  47.689  -2.584  1.00 27.19           O  
ATOM   2215  CB  THR A 275       5.723  47.383  -4.024  1.00 29.44           C  
ATOM   2216  OG1 THR A 275       4.290  47.417  -3.760  1.00 32.77           O  
ATOM   2217  CG2 THR A 275       5.945  46.885  -5.448  1.00 34.62           C  
ATOM   2218  N   PHE A 276       8.630  45.589  -3.416  1.00 29.64           N  
ATOM   2219  CA  PHE A 276      10.095  45.585  -3.536  1.00 33.10           C  
ATOM   2220  C   PHE A 276      10.529  45.925  -4.940  1.00 38.71           C  
ATOM   2221  O   PHE A 276      10.311  45.108  -5.889  1.00 42.96           O  
ATOM   2222  CB  PHE A 276      10.565  44.154  -3.154  1.00 29.31           C  
ATOM   2223  CG  PHE A 276      10.275  43.758  -1.750  1.00 31.67           C  
ATOM   2224  CD1 PHE A 276      10.976  44.384  -0.701  1.00 32.85           C  
ATOM   2225  CD2 PHE A 276       9.328  42.804  -1.427  1.00 30.12           C  
ATOM   2226  CE1 PHE A 276      10.689  44.079   0.635  1.00 34.47           C  
ATOM   2227  CE2 PHE A 276       9.009  42.483  -0.108  1.00 27.73           C  
ATOM   2228  CZ  PHE A 276       9.715  43.122   0.921  1.00 32.04           C  
ATOM   2229  N   PRO A 277      11.161  47.047  -5.192  1.00 41.10           N  
ATOM   2230  CA  PRO A 277      11.623  47.387  -6.561  1.00 44.28           C  
ATOM   2231  C   PRO A 277      12.427  46.239  -7.112  1.00 47.93           C  
ATOM   2232  O   PRO A 277      12.877  45.428  -6.297  1.00 49.04           O  
ATOM   2233  CB  PRO A 277      12.486  48.623  -6.376  1.00 43.57           C  
ATOM   2234  CG  PRO A 277      12.081  49.194  -5.068  1.00 43.95           C  
ATOM   2235  CD  PRO A 277      11.489  48.066  -4.222  1.00 42.74           C  
ATOM   2236  N   LYS A 278      12.667  46.142  -8.412  1.00 54.60           N  
ATOM   2237  CA  LYS A 278      13.438  45.000  -8.955  1.00 58.88           C  
ATOM   2238  C   LYS A 278      14.924  45.122  -8.663  1.00 59.05           C  
ATOM   2239  O   LYS A 278      15.711  44.193  -8.928  1.00 59.40           O  
ATOM   2240  CB  LYS A 278      13.179  44.741 -10.425  1.00 65.07           C  
ATOM   2241  CG  LYS A 278      13.775  43.445 -10.987  1.00 69.12           C  
ATOM   2242  CD  LYS A 278      13.273  43.097 -12.389  1.00 72.25           C  
ATOM   2243  CE  LYS A 278      13.983  43.789 -13.529  1.00 72.96           C  
ATOM   2244  NZ  LYS A 278      13.204  43.761 -14.810  1.00 71.73           N  
ATOM   2245  N   ASP A 279      15.312  46.233  -8.076  1.00 60.65           N  
ATOM   2246  CA  ASP A 279      16.711  46.486  -7.704  1.00 61.18           C  
ATOM   2247  C   ASP A 279      17.016  46.125  -6.250  1.00 60.07           C  
ATOM   2248  O   ASP A 279      18.204  46.220  -5.856  1.00 59.19           O  
ATOM   2249  CB  ASP A 279      17.067  47.940  -8.049  1.00 68.03           C  
ATOM   2250  CG  ASP A 279      16.957  48.834  -6.811  1.00 73.46           C  
ATOM   2251  OD1 ASP A 279      15.873  48.935  -6.222  1.00 75.88           O  
ATOM   2252  OD2 ASP A 279      18.004  49.408  -6.408  1.00 77.67           O  
ATOM   2253  N   ALA A 280      16.042  45.765  -5.435  1.00 58.54           N  
ATOM   2254  CA  ALA A 280      16.326  45.414  -4.012  1.00 57.56           C  
ATOM   2255  C   ALA A 280      17.070  44.082  -3.918  1.00 56.45           C  
ATOM   2256  O   ALA A 280      17.027  43.210  -4.831  1.00 56.45           O  
ATOM   2257  CB  ALA A 280      15.026  45.417  -3.227  1.00 55.18           C  
ATOM   2258  N   PRO A 281      17.780  43.905  -2.803  1.00 54.20           N  
ATOM   2259  CA  PRO A 281      18.584  42.700  -2.599  1.00 52.47           C  
ATOM   2260  C   PRO A 281      17.717  41.486  -2.343  1.00 50.56           C  
ATOM   2261  O   PRO A 281      16.664  41.627  -1.708  1.00 51.73           O  
ATOM   2262  CB  PRO A 281      19.477  43.044  -1.411  1.00 51.46           C  
ATOM   2263  CG  PRO A 281      18.952  44.275  -0.762  1.00 51.20           C  
ATOM   2264  CD  PRO A 281      17.934  44.876  -1.696  1.00 53.94           C  
ATOM   2265  N   SER A 282      18.166  40.347  -2.783  1.00 48.71           N  
ATOM   2266  CA  SER A 282      17.483  39.049  -2.514  1.00 48.12           C  
ATOM   2267  C   SER A 282      17.332  38.959  -0.977  1.00 45.83           C  
ATOM   2268  O   SER A 282      18.029  39.603  -0.185  1.00 44.71           O  
ATOM   2269  CB  SER A 282      18.299  37.950  -3.146  1.00 52.98           C  
ATOM   2270  OG  SER A 282      17.734  36.646  -3.304  1.00 56.63           O  
ATOM   2271  N   PRO A 283      16.303  38.249  -0.538  1.00 43.86           N  
ATOM   2272  CA  PRO A 283      16.008  38.078   0.890  1.00 41.61           C  
ATOM   2273  C   PRO A 283      17.263  37.466   1.528  1.00 39.57           C  
ATOM   2274  O   PRO A 283      17.867  36.663   0.795  1.00 39.40           O  
ATOM   2275  CB  PRO A 283      14.895  37.034   0.958  1.00 40.18           C  
ATOM   2276  CG  PRO A 283      14.847  36.429  -0.392  1.00 41.20           C  
ATOM   2277  CD  PRO A 283      15.367  37.476  -1.381  1.00 41.52           C  
ATOM   2278  N   PHE A 284      17.475  37.835   2.768  1.00 36.34           N  
ATOM   2279  CA  PHE A 284      18.621  37.393   3.573  1.00 29.92           C  
ATOM   2280  C   PHE A 284      18.309  36.141   4.372  1.00 29.55           C  
ATOM   2281  O   PHE A 284      17.196  35.953   4.873  1.00 32.62           O  
ATOM   2282  CB  PHE A 284      19.026  38.509   4.529  1.00 25.82           C  
ATOM   2283  CG  PHE A 284      19.389  39.898   4.119  1.00 24.84           C  
ATOM   2284  CD1 PHE A 284      20.252  40.167   3.070  1.00 25.04           C  
ATOM   2285  CD2 PHE A 284      18.877  41.001   4.803  1.00 25.10           C  
ATOM   2286  CE1 PHE A 284      20.543  41.473   2.694  1.00 26.56           C  
ATOM   2287  CE2 PHE A 284      19.200  42.320   4.532  1.00 24.24           C  
ATOM   2288  CZ  PHE A 284      20.043  42.552   3.446  1.00 28.05           C  
ATOM   2289  N   ILE A 285      19.230  35.290   4.616  1.00 28.15           N  
ATOM   2290  CA  ILE A 285      19.206  34.134   5.505  1.00 29.22           C  
ATOM   2291  C   ILE A 285      20.276  34.434   6.574  1.00 31.79           C  
ATOM   2292  O   ILE A 285      21.484  34.478   6.200  1.00 32.97           O  
ATOM   2293  CB  ILE A 285      19.531  32.816   4.771  1.00 31.65           C  
ATOM   2294  CG1 ILE A 285      18.354  32.579   3.745  1.00 35.42           C  
ATOM   2295  CG2 ILE A 285      19.759  31.571   5.653  1.00 26.02           C  
ATOM   2296  CD1 ILE A 285      17.210  31.738   4.433  1.00 35.13           C  
ATOM   2297  N   PHE A 286      19.887  34.669   7.803  1.00 30.81           N  
ATOM   2298  CA  PHE A 286      20.812  34.959   8.903  1.00 26.83           C  
ATOM   2299  C   PHE A 286      21.261  33.669   9.575  1.00 28.05           C  
ATOM   2300  O   PHE A 286      20.586  32.660   9.539  1.00 29.00           O  
ATOM   2301  CB  PHE A 286      20.280  35.918   9.894  1.00 24.37           C  
ATOM   2302  CG  PHE A 286      19.814  37.217   9.357  1.00 24.16           C  
ATOM   2303  CD1 PHE A 286      20.694  38.133   8.863  1.00 27.15           C  
ATOM   2304  CD2 PHE A 286      18.433  37.481   9.353  1.00 27.90           C  
ATOM   2305  CE1 PHE A 286      20.277  39.362   8.371  1.00 30.50           C  
ATOM   2306  CE2 PHE A 286      17.992  38.733   8.896  1.00 24.43           C  
ATOM   2307  CZ  PHE A 286      18.915  39.644   8.394  1.00 29.93           C  
ATOM   2308  N   LYS A 287      22.458  33.794  10.160  1.00 30.03           N  
ATOM   2309  CA  LYS A 287      23.094  32.647  10.846  1.00 28.33           C  
ATOM   2310  C   LYS A 287      22.688  32.714  12.320  1.00 24.36           C  
ATOM   2311  O   LYS A 287      22.506  33.814  12.817  1.00 24.61           O  
ATOM   2312  CB  LYS A 287      24.596  32.811  10.920  1.00 35.47           C  
ATOM   2313  CG  LYS A 287      25.326  33.267   9.670  1.00 42.43           C  
ATOM   2314  CD  LYS A 287      25.648  32.040   8.807  1.00 48.63           C  
ATOM   2315  CE  LYS A 287      26.835  31.265   9.301  1.00 55.81           C  
ATOM   2316  NZ  LYS A 287      26.984  29.926   8.612  1.00 63.77           N  
ATOM   2317  N   THR A 288      22.609  31.570  12.918  1.00 24.68           N  
ATOM   2318  CA  THR A 288      22.270  31.520  14.359  1.00 26.12           C  
ATOM   2319  C   THR A 288      23.551  31.714  15.170  1.00 22.93           C  
ATOM   2320  O   THR A 288      24.654  31.969  14.709  1.00 24.59           O  
ATOM   2321  CB  THR A 288      21.431  30.213  14.601  1.00 27.23           C  
ATOM   2322  OG1 THR A 288      22.297  29.166  14.174  1.00 26.27           O  
ATOM   2323  CG2 THR A 288      20.163  30.141  13.687  1.00 28.95           C  
ATOM   2324  N   LEU A 289      23.389  31.797  16.429  1.00 22.05           N  
ATOM   2325  CA  LEU A 289      24.418  32.002  17.455  1.00 23.17           C  
ATOM   2326  C   LEU A 289      25.099  30.643  17.355  1.00 24.44           C  
ATOM   2327  O   LEU A 289      26.261  30.661  17.009  1.00 28.93           O  
ATOM   2328  CB  LEU A 289      23.716  32.471  18.675  1.00 15.85           C  
ATOM   2329  CG  LEU A 289      23.947  33.851  19.250  1.00 16.10           C  
ATOM   2330  CD1 LEU A 289      23.834  34.973  18.271  1.00  8.60           C  
ATOM   2331  CD2 LEU A 289      23.012  33.978  20.454  1.00  9.63           C  
ATOM   2332  N   GLU A 290      24.388  29.543  17.423  1.00 25.24           N  
ATOM   2333  CA  GLU A 290      25.037  28.249  17.239  1.00 26.62           C  
ATOM   2334  C   GLU A 290      25.945  28.172  16.025  1.00 29.96           C  
ATOM   2335  O   GLU A 290      27.099  27.722  16.049  1.00 31.62           O  
ATOM   2336  CB  GLU A 290      24.077  27.118  17.088  1.00 30.33           C  
ATOM   2337  CG  GLU A 290      24.674  25.743  16.691  1.00 36.29           C  
ATOM   2338  CD  GLU A 290      23.844  24.684  17.373  1.00 40.39           C  
ATOM   2339  OE1 GLU A 290      23.448  24.943  18.540  1.00 43.55           O  
ATOM   2340  OE2 GLU A 290      23.600  23.687  16.665  1.00 47.15           O  
ATOM   2341  N   GLU A 291      25.398  28.527  14.877  1.00 30.63           N  
ATOM   2342  CA  GLU A 291      26.247  28.507  13.686  1.00 32.70           C  
ATOM   2343  C   GLU A 291      27.419  29.471  13.897  1.00 33.52           C  
ATOM   2344  O   GLU A 291      28.361  29.387  13.081  1.00 31.56           O  
ATOM   2345  CB  GLU A 291      25.529  28.926  12.420  1.00 31.19           C  
ATOM   2346  CG  GLU A 291      24.185  28.275  12.086  1.00 39.98           C  
ATOM   2347  CD  GLU A 291      23.496  28.717  10.819  1.00 37.60           C  
ATOM   2348  OE1 GLU A 291      23.160  29.915  10.754  1.00 35.10           O  
ATOM   2349  OE2 GLU A 291      23.292  27.902   9.897  1.00 45.16           O  
ATOM   2350  N   GLN A 292      27.416  30.407  14.832  1.00 32.25           N  
ATOM   2351  CA  GLN A 292      28.599  31.312  14.906  1.00 33.12           C  
ATOM   2352  C   GLN A 292      29.473  30.976  16.098  1.00 34.51           C  
ATOM   2353  O   GLN A 292      30.120  31.875  16.684  1.00 37.22           O  
ATOM   2354  CB  GLN A 292      28.255  32.791  14.897  1.00 29.29           C  
ATOM   2355  CG  GLN A 292      27.481  33.232  13.680  1.00 31.08           C  
ATOM   2356  CD  GLN A 292      26.756  34.517  14.039  1.00 34.95           C  
ATOM   2357  OE1 GLN A 292      25.562  34.517  14.381  1.00 34.79           O  
ATOM   2358  NE2 GLN A 292      27.548  35.573  13.972  1.00 37.07           N  
ATOM   2359  N   GLY A 293      29.482  29.729  16.535  1.00 35.07           N  
ATOM   2360  CA  GLY A 293      30.301  29.312  17.678  1.00 35.09           C  
ATOM   2361  C   GLY A 293      29.721  29.528  19.043  1.00 37.62           C  
ATOM   2362  O   GLY A 293      30.157  28.878  20.045  1.00 38.72           O  
ATOM   2363  N   LEU A 294      28.724  30.406  19.159  1.00 37.41           N  
ATOM   2364  CA  LEU A 294      28.026  30.716  20.387  1.00 31.75           C  
ATOM   2365  C   LEU A 294      27.000  29.671  20.781  1.00 32.91           C  
ATOM   2366  O   LEU A 294      26.866  28.545  20.258  1.00 32.55           O  
ATOM   2367  CB  LEU A 294      27.450  32.115  20.319  1.00 29.44           C  
ATOM   2368  CG  LEU A 294      28.495  33.199  20.159  1.00 32.69           C  
ATOM   2369  CD1 LEU A 294      28.923  33.367  18.712  1.00 37.32           C  
ATOM   2370  CD2 LEU A 294      27.892  34.528  20.591  1.00 38.17           C  
ATOM   2371  OXT LEU A 294      26.359  30.076  21.758  1.00 36.16           O  
TER    2372      LEU A 294                                                      
ATOM   2373  N   THR B  -5      34.639  19.002  42.195  1.00119.62           N  
ATOM   2374  CA  THR B  -5      34.843  18.378  40.856  1.00118.75           C  
ATOM   2375  C   THR B  -5      35.099  19.489  39.839  1.00118.07           C  
ATOM   2376  O   THR B  -5      35.156  20.689  40.228  1.00118.35           O  
ATOM   2377  CB  THR B  -5      33.655  17.403  40.497  1.00118.11           C  
ATOM   2378  OG1 THR B  -5      32.741  18.072  39.575  1.00116.01           O  
ATOM   2379  CG2 THR B  -5      32.866  16.856  41.714  1.00117.89           C  
ATOM   2380  N   GLU B  -4      35.272  19.116  38.576  1.00116.31           N  
ATOM   2381  CA  GLU B  -4      35.456  20.122  37.498  1.00114.18           C  
ATOM   2382  C   GLU B  -4      34.183  20.996  37.453  1.00112.29           C  
ATOM   2383  O   GLU B  -4      34.205  22.228  37.234  1.00111.81           O  
ATOM   2384  CB  GLU B  -4      35.691  19.432  36.167  1.00115.09           C  
ATOM   2385  CG  GLU B  -4      34.539  19.320  35.169  1.00116.18           C  
ATOM   2386  CD  GLU B  -4      34.376  20.486  34.231  1.00116.05           C  
ATOM   2387  OE1 GLU B  -4      34.975  20.493  33.132  1.00116.52           O  
ATOM   2388  OE2 GLU B  -4      33.623  21.398  34.630  1.00115.54           O  
ATOM   2389  N   PHE B  -3      33.048  20.329  37.666  1.00109.18           N  
ATOM   2390  CA  PHE B  -3      31.701  20.919  37.789  1.00105.36           C  
ATOM   2391  C   PHE B  -3      31.695  21.401  39.270  1.00104.35           C  
ATOM   2392  O   PHE B  -3      32.094  20.556  40.118  1.00104.38           O  
ATOM   2393  CB  PHE B  -3      30.540  19.941  37.565  1.00100.14           C  
ATOM   2394  CG  PHE B  -3      29.576  19.703  38.704  1.00 95.95           C  
ATOM   2395  CD1 PHE B  -3      29.821  18.754  39.698  1.00 94.16           C  
ATOM   2396  CD2 PHE B  -3      28.395  20.456  38.808  1.00 93.71           C  
ATOM   2397  CE1 PHE B  -3      28.932  18.548  40.760  1.00 91.40           C  
ATOM   2398  CE2 PHE B  -3      27.502  20.270  39.852  1.00 90.15           C  
ATOM   2399  CZ  PHE B  -3      27.762  19.321  40.833  1.00 89.03           C  
ATOM   2400  N   LYS B  -2      31.281  22.612  39.564  1.00102.70           N  
ATOM   2401  CA  LYS B  -2      31.290  23.055  40.988  1.00100.46           C  
ATOM   2402  C   LYS B  -2      30.229  22.322  41.807  1.00 96.49           C  
ATOM   2403  O   LYS B  -2      30.379  21.113  42.117  1.00 96.99           O  
ATOM   2404  CB  LYS B  -2      31.273  24.551  41.166  1.00104.86           C  
ATOM   2405  CG  LYS B  -2      32.332  25.317  41.915  1.00107.55           C  
ATOM   2406  CD  LYS B  -2      32.685  24.864  43.321  1.00109.68           C  
ATOM   2407  CE  LYS B  -2      34.016  24.127  43.376  1.00110.86           C  
ATOM   2408  NZ  LYS B  -2      34.164  23.267  44.572  1.00110.18           N  
ATOM   2409  N   ALA B  -1      29.182  22.992  42.209  1.00 91.56           N  
ATOM   2410  CA  ALA B  -1      28.091  22.489  43.049  1.00 86.56           C  
ATOM   2411  C   ALA B  -1      27.439  23.745  43.652  1.00 83.94           C  
ATOM   2412  O   ALA B  -1      28.187  24.578  44.208  1.00 84.12           O  
ATOM   2413  CB  ALA B  -1      28.645  21.636  44.183  1.00 83.78           C  
ATOM   2414  N   GLY B   1      26.119  23.834  43.533  1.00 79.82           N  
ATOM   2415  CA  GLY B   1      25.409  25.009  43.997  1.00 73.14           C  
ATOM   2416  C   GLY B   1      24.192  24.864  44.844  1.00 68.56           C  
ATOM   2417  O   GLY B   1      24.004  23.888  45.563  1.00 67.64           O  
ATOM   2418  N   SER B   2      23.379  25.913  44.780  1.00 65.71           N  
ATOM   2419  CA  SER B   2      22.129  25.989  45.527  1.00 64.84           C  
ATOM   2420  C   SER B   2      21.104  25.036  44.900  1.00 63.32           C  
ATOM   2421  O   SER B   2      20.863  25.063  43.688  1.00 64.21           O  
ATOM   2422  CB  SER B   2      21.582  27.398  45.619  1.00 68.05           C  
ATOM   2423  OG  SER B   2      20.153  27.391  45.580  1.00 68.95           O  
ATOM   2424  N   ALA B   3      20.544  24.245  45.765  1.00 61.05           N  
ATOM   2425  CA  ALA B   3      19.566  23.217  45.535  1.00 61.52           C  
ATOM   2426  C   ALA B   3      18.115  23.648  45.717  1.00 61.68           C  
ATOM   2427  O   ALA B   3      17.215  22.789  45.570  1.00 62.58           O  
ATOM   2428  CB  ALA B   3      19.873  22.013  46.457  1.00 60.54           C  
ATOM   2429  N   LYS B   4      17.888  24.890  46.064  1.00 61.47           N  
ATOM   2430  CA  LYS B   4      16.542  25.482  46.247  1.00 59.96           C  
ATOM   2431  C   LYS B   4      16.273  26.124  44.866  1.00 58.42           C  
ATOM   2432  O   LYS B   4      15.190  26.089  44.301  1.00 59.04           O  
ATOM   2433  CB  LYS B   4      16.481  26.556  47.302  1.00 63.08           C  
ATOM   2434  CG  LYS B   4      16.558  26.158  48.766  1.00 67.17           C  
ATOM   2435  CD  LYS B   4      17.835  25.436  49.147  1.00 69.62           C  
ATOM   2436  CE  LYS B   4      18.340  25.613  50.548  1.00 69.50           C  
ATOM   2437  NZ  LYS B   4      17.322  25.234  51.566  1.00 70.84           N  
ATOM   2438  N   LYS B   5      17.380  26.698  44.394  1.00 56.86           N  
ATOM   2439  CA  LYS B   5      17.379  27.311  43.044  1.00 56.56           C  
ATOM   2440  C   LYS B   5      17.186  26.110  42.105  1.00 57.42           C  
ATOM   2441  O   LYS B   5      16.024  25.914  41.614  1.00 59.30           O  
ATOM   2442  CB  LYS B   5      18.546  28.190  42.804  1.00 56.02           C  
ATOM   2443  CG  LYS B   5      18.893  28.759  41.448  1.00 55.79           C  
ATOM   2444  CD  LYS B   5      18.189  30.037  41.087  1.00 57.25           C  
ATOM   2445  CE  LYS B   5      18.391  30.543  39.683  1.00 58.86           C  
ATOM   2446  NZ  LYS B   5      19.698  30.111  39.103  1.00 59.10           N  
ATOM   2447  N   GLY B   6      18.198  25.280  41.901  1.00 54.23           N  
ATOM   2448  CA  GLY B   6      18.045  24.098  41.047  1.00 51.85           C  
ATOM   2449  C   GLY B   6      16.597  23.577  41.010  1.00 49.95           C  
ATOM   2450  O   GLY B   6      16.119  23.150  39.923  1.00 49.69           O  
ATOM   2451  N   ALA B   7      15.935  23.579  42.145  1.00 46.38           N  
ATOM   2452  CA  ALA B   7      14.578  23.107  42.349  1.00 45.90           C  
ATOM   2453  C   ALA B   7      13.545  23.835  41.517  1.00 46.97           C  
ATOM   2454  O   ALA B   7      12.673  23.199  40.883  1.00 46.87           O  
ATOM   2455  CB  ALA B   7      14.154  23.138  43.815  1.00 44.80           C  
ATOM   2456  N   THR B   8      13.612  25.170  41.542  1.00 47.59           N  
ATOM   2457  CA  THR B   8      12.645  25.922  40.721  1.00 46.34           C  
ATOM   2458  C   THR B   8      12.946  25.845  39.218  1.00 44.56           C  
ATOM   2459  O   THR B   8      12.048  25.963  38.345  1.00 43.65           O  
ATOM   2460  CB  THR B   8      12.445  27.394  41.221  1.00 47.96           C  
ATOM   2461  OG1 THR B   8      13.625  28.121  40.755  1.00 50.46           O  
ATOM   2462  CG2 THR B   8      12.185  27.480  42.718  1.00 48.22           C  
ATOM   2463  N   LEU B   9      14.211  25.663  38.911  1.00 39.71           N  
ATOM   2464  CA  LEU B   9      14.705  25.553  37.535  1.00 36.02           C  
ATOM   2465  C   LEU B   9      14.194  24.247  36.918  1.00 35.38           C  
ATOM   2466  O   LEU B   9      13.977  24.075  35.708  1.00 37.68           O  
ATOM   2467  CB  LEU B   9      16.226  25.529  37.750  1.00 30.95           C  
ATOM   2468  CG  LEU B   9      17.088  26.421  36.920  1.00 34.74           C  
ATOM   2469  CD1 LEU B   9      16.796  27.901  37.109  1.00 32.97           C  
ATOM   2470  CD2 LEU B   9      18.545  26.167  37.372  1.00 42.92           C  
ATOM   2471  N   PHE B  10      14.087  23.267  37.793  1.00 30.90           N  
ATOM   2472  CA  PHE B  10      13.670  21.928  37.420  1.00 31.98           C  
ATOM   2473  C   PHE B  10      12.129  21.937  37.315  1.00 34.97           C  
ATOM   2474  O   PHE B  10      11.609  21.377  36.354  1.00 40.32           O  
ATOM   2475  CB  PHE B  10      14.007  20.880  38.450  1.00 26.49           C  
ATOM   2476  CG  PHE B  10      13.547  19.533  38.047  1.00 25.60           C  
ATOM   2477  CD1 PHE B  10      12.255  19.134  38.313  1.00 29.68           C  
ATOM   2478  CD2 PHE B  10      14.410  18.695  37.349  1.00 29.27           C  
ATOM   2479  CE1 PHE B  10      11.796  17.887  37.916  1.00 27.06           C  
ATOM   2480  CE2 PHE B  10      13.973  17.423  36.937  1.00 29.76           C  
ATOM   2481  CZ  PHE B  10      12.674  17.019  37.255  1.00 28.22           C  
ATOM   2482  N   LYS B  11      11.546  22.527  38.320  1.00 33.49           N  
ATOM   2483  CA  LYS B  11      10.067  22.642  38.282  1.00 35.77           C  
ATOM   2484  C   LYS B  11       9.718  23.483  37.048  1.00 33.14           C  
ATOM   2485  O   LYS B  11       8.926  22.957  36.258  1.00 34.52           O  
ATOM   2486  CB  LYS B  11       9.488  23.016  39.575  1.00 38.59           C  
ATOM   2487  CG  LYS B  11       8.945  24.392  39.820  1.00 48.11           C  
ATOM   2488  CD  LYS B  11       9.951  25.376  40.352  1.00 54.11           C  
ATOM   2489  CE  LYS B  11       9.484  26.541  41.188  1.00 54.60           C  
ATOM   2490  NZ  LYS B  11       8.886  27.659  40.423  1.00 53.87           N  
ATOM   2491  N   THR B  12      10.353  24.600  36.757  1.00 31.27           N  
ATOM   2492  CA  THR B  12      10.133  25.427  35.620  1.00 29.90           C  
ATOM   2493  C   THR B  12      10.569  24.905  34.237  1.00 32.14           C  
ATOM   2494  O   THR B  12       9.782  25.125  33.279  1.00 32.58           O  
ATOM   2495  CB  THR B  12      10.598  26.929  35.771  1.00 26.90           C  
ATOM   2496  OG1 THR B  12      12.050  26.995  35.816  1.00 27.26           O  
ATOM   2497  CG2 THR B  12       9.847  27.697  36.837  1.00 18.16           C  
ATOM   2498  N   ARG B  13      11.730  24.279  34.100  1.00 30.12           N  
ATOM   2499  CA  ARG B  13      12.235  23.757  32.854  1.00 26.30           C  
ATOM   2500  C   ARG B  13      12.282  22.279  32.620  1.00 23.46           C  
ATOM   2501  O   ARG B  13      12.721  21.968  31.482  1.00 20.81           O  
ATOM   2502  CB  ARG B  13      13.669  24.287  32.603  1.00 26.65           C  
ATOM   2503  CG  ARG B  13      13.551  25.832  32.818  1.00 33.88           C  
ATOM   2504  CD  ARG B  13      14.776  26.510  32.300  1.00 32.81           C  
ATOM   2505  NE  ARG B  13      14.877  26.130  30.880  1.00 39.34           N  
ATOM   2506  CZ  ARG B  13      15.594  26.837  30.000  1.00 42.46           C  
ATOM   2507  NH1 ARG B  13      16.329  27.881  30.400  1.00 43.73           N  
ATOM   2508  NH2 ARG B  13      15.575  26.520  28.706  1.00 42.18           N  
ATOM   2509  N   CYS B  14      11.871  21.375  33.491  1.00 23.37           N  
ATOM   2510  CA  CYS B  14      12.047  19.943  33.197  1.00 23.08           C  
ATOM   2511  C   CYS B  14      10.848  19.083  33.592  1.00 24.56           C  
ATOM   2512  O   CYS B  14      10.752  17.972  33.088  1.00 23.21           O  
ATOM   2513  CB  CYS B  14      13.165  19.376  34.124  1.00 27.30           C  
ATOM   2514  SG  CYS B  14      14.703  20.328  34.175  1.00 30.14           S  
ATOM   2515  N   LEU B  15      10.120  19.651  34.515  1.00 26.17           N  
ATOM   2516  CA  LEU B  15       8.967  19.088  35.138  1.00 32.12           C  
ATOM   2517  C   LEU B  15       7.874  18.796  34.115  1.00 34.07           C  
ATOM   2518  O   LEU B  15       7.298  17.692  34.194  1.00 35.83           O  
ATOM   2519  CB  LEU B  15       8.450  19.974  36.300  1.00 35.61           C  
ATOM   2520  CG  LEU B  15       7.422  19.164  37.122  1.00 40.95           C  
ATOM   2521  CD1 LEU B  15       8.036  17.829  37.568  1.00 42.94           C  
ATOM   2522  CD2 LEU B  15       6.998  19.996  38.328  1.00 38.50           C  
ATOM   2523  N   GLN B  16       7.637  19.753  33.204  1.00 30.10           N  
ATOM   2524  CA  GLN B  16       6.621  19.405  32.214  1.00 30.41           C  
ATOM   2525  C   GLN B  16       6.951  17.998  31.695  1.00 28.26           C  
ATOM   2526  O   GLN B  16       6.024  17.255  31.400  1.00 29.73           O  
ATOM   2527  CB  GLN B  16       6.514  20.320  30.995  1.00 32.14           C  
ATOM   2528  CG  GLN B  16       7.926  20.628  30.458  1.00 32.16           C  
ATOM   2529  CD  GLN B  16       8.342  21.888  31.240  1.00 38.99           C  
ATOM   2530  OE1 GLN B  16       8.115  21.927  32.451  1.00 38.80           O  
ATOM   2531  NE2 GLN B  16       8.813  22.879  30.464  1.00 40.77           N  
ATOM   2532  N   CYS B  17       8.215  17.625  31.512  1.00 28.27           N  
ATOM   2533  CA  CYS B  17       8.415  16.282  30.958  1.00 23.71           C  
ATOM   2534  C   CYS B  17       8.945  15.219  31.859  1.00 24.46           C  
ATOM   2535  O   CYS B  17       9.018  14.110  31.271  1.00 24.01           O  
ATOM   2536  CB  CYS B  17       9.415  16.378  29.819  1.00 23.12           C  
ATOM   2537  SG  CYS B  17       8.894  17.591  28.618  1.00 29.78           S  
ATOM   2538  N   HIS B  18       9.364  15.548  33.082  1.00 24.17           N  
ATOM   2539  CA  HIS B  18      10.015  14.508  33.884  1.00 23.71           C  
ATOM   2540  C   HIS B  18       9.723  14.554  35.378  1.00 27.87           C  
ATOM   2541  O   HIS B  18       9.551  15.568  36.042  1.00 29.63           O  
ATOM   2542  CB  HIS B  18      11.558  14.548  33.746  1.00 16.99           C  
ATOM   2543  CG  HIS B  18      12.336  14.430  32.498  1.00  9.03           C  
ATOM   2544  ND1 HIS B  18      12.733  13.190  31.954  1.00  8.58           N  
ATOM   2545  CD2 HIS B  18      12.937  15.370  31.741  1.00  3.04           C  
ATOM   2546  CE1 HIS B  18      13.458  13.443  30.854  1.00  9.71           C  
ATOM   2547  NE2 HIS B  18      13.646  14.773  30.735  1.00  4.11           N  
ATOM   2548  N   THR B  19       9.645  13.313  35.921  1.00 29.74           N  
ATOM   2549  CA  THR B  19       9.504  13.141  37.353  1.00 32.72           C  
ATOM   2550  C   THR B  19      10.890  12.659  37.842  1.00 37.95           C  
ATOM   2551  O   THR B  19      11.775  12.214  37.100  1.00 36.66           O  
ATOM   2552  CB  THR B  19       8.314  12.293  37.799  1.00 32.21           C  
ATOM   2553  OG1 THR B  19       8.506  10.977  37.201  1.00 37.08           O  
ATOM   2554  CG2 THR B  19       6.917  12.836  37.451  1.00 33.39           C  
ATOM   2555  N   VAL B  20      11.083  12.816  39.126  1.00 42.98           N  
ATOM   2556  CA  VAL B  20      12.279  12.409  39.855  1.00 47.64           C  
ATOM   2557  C   VAL B  20      11.916  11.452  40.977  1.00 51.23           C  
ATOM   2558  O   VAL B  20      12.789  10.628  41.307  1.00 53.23           O  
ATOM   2559  CB  VAL B  20      13.031  13.657  40.347  1.00 48.70           C  
ATOM   2560  CG1 VAL B  20      13.721  14.367  39.207  1.00 44.90           C  
ATOM   2561  CG2 VAL B  20      12.068  14.580  41.087  1.00 51.58           C  
ATOM   2562  N   GLU B  21      10.709  11.518  41.523  1.00 55.16           N  
ATOM   2563  CA  GLU B  21      10.353  10.582  42.617  1.00 60.39           C  
ATOM   2564  C   GLU B  21      10.513   9.132  42.162  1.00 60.78           C  
ATOM   2565  O   GLU B  21      10.464   8.782  40.987  1.00 60.64           O  
ATOM   2566  CB  GLU B  21       8.990  10.747  43.243  1.00 65.95           C  
ATOM   2567  CG  GLU B  21       7.760  10.199  42.515  1.00 73.99           C  
ATOM   2568  CD  GLU B  21       7.063  11.176  41.597  1.00 78.96           C  
ATOM   2569  OE1 GLU B  21       7.515  12.352  41.445  1.00 81.79           O  
ATOM   2570  OE2 GLU B  21       6.030  10.695  41.066  1.00 78.73           O  
ATOM   2571  N   LYS B  22      10.712   8.285  43.157  1.00 63.28           N  
ATOM   2572  CA  LYS B  22      10.912   6.832  42.894  1.00 64.98           C  
ATOM   2573  C   LYS B  22       9.592   6.267  42.406  1.00 63.46           C  
ATOM   2574  O   LYS B  22       8.530   6.674  42.923  1.00 64.11           O  
ATOM   2575  CB  LYS B  22      11.425   6.138  44.143  1.00 71.62           C  
ATOM   2576  CG  LYS B  22      11.762   4.649  44.109  1.00 75.65           C  
ATOM   2577  CD  LYS B  22      13.256   4.371  44.071  1.00 77.76           C  
ATOM   2578  CE  LYS B  22      13.646   3.403  42.967  1.00 80.52           C  
ATOM   2579  NZ  LYS B  22      13.945   4.100  41.676  1.00 80.74           N  
ATOM   2580  N   GLY B  23       9.650   5.359  41.441  1.00 61.76           N  
ATOM   2581  CA  GLY B  23       8.397   4.762  40.931  1.00 58.55           C  
ATOM   2582  C   GLY B  23       7.718   5.788  40.013  1.00 55.90           C  
ATOM   2583  O   GLY B  23       6.991   5.360  39.092  1.00 56.29           O  
ATOM   2584  N   GLY B  24       8.001   7.050  40.281  1.00 52.62           N  
ATOM   2585  CA  GLY B  24       7.479   8.183  39.498  1.00 47.75           C  
ATOM   2586  C   GLY B  24       7.212   7.686  38.082  1.00 46.80           C  
ATOM   2587  O   GLY B  24       7.914   6.787  37.543  1.00 43.96           O  
ATOM   2588  N   PRO B  25       6.176   8.271  37.492  1.00 46.55           N  
ATOM   2589  CA  PRO B  25       5.728   7.881  36.127  1.00 45.96           C  
ATOM   2590  C   PRO B  25       6.488   8.478  34.973  1.00 44.32           C  
ATOM   2591  O   PRO B  25       6.795   9.702  35.057  1.00 46.12           O  
ATOM   2592  CB  PRO B  25       4.257   8.379  36.129  1.00 44.16           C  
ATOM   2593  CG  PRO B  25       4.351   9.652  36.937  1.00 44.61           C  
ATOM   2594  CD  PRO B  25       5.313   9.307  38.068  1.00 45.71           C  
ATOM   2595  N   HIS B  26       6.778   7.703  33.913  1.00 41.48           N  
ATOM   2596  CA  HIS B  26       7.435   8.419  32.791  1.00 42.57           C  
ATOM   2597  C   HIS B  26       6.332   9.403  32.284  1.00 41.36           C  
ATOM   2598  O   HIS B  26       5.140   9.165  32.535  1.00 42.22           O  
ATOM   2599  CB  HIS B  26       7.916   7.638  31.594  1.00 44.57           C  
ATOM   2600  CG  HIS B  26       8.556   6.349  31.939  1.00 45.05           C  
ATOM   2601  ND1 HIS B  26       9.680   6.255  32.704  1.00 46.01           N  
ATOM   2602  CD2 HIS B  26       8.237   5.100  31.574  1.00 46.44           C  
ATOM   2603  CE1 HIS B  26       9.998   4.988  32.854  1.00 47.05           C  
ATOM   2604  NE2 HIS B  26       9.156   4.271  32.153  1.00 49.18           N  
ATOM   2605  N   LYS B  27       6.792  10.416  31.620  1.00 39.39           N  
ATOM   2606  CA  LYS B  27       5.943  11.458  30.995  1.00 37.97           C  
ATOM   2607  C   LYS B  27       6.380  11.578  29.545  1.00 37.78           C  
ATOM   2608  O   LYS B  27       6.281  10.574  28.783  1.00 37.46           O  
ATOM   2609  CB  LYS B  27       5.957  12.762  31.787  1.00 32.00           C  
ATOM   2610  CG  LYS B  27       5.553  12.447  33.253  1.00 30.37           C  
ATOM   2611  CD  LYS B  27       4.822  13.584  33.879  1.00 33.78           C  
ATOM   2612  CE  LYS B  27       5.495  14.918  33.700  1.00 34.04           C  
ATOM   2613  NZ  LYS B  27       4.842  16.027  34.486  1.00 28.24           N  
ATOM   2614  N   VAL B  28       6.830  12.731  29.107  1.00 36.27           N  
ATOM   2615  CA  VAL B  28       7.302  12.789  27.687  1.00 33.96           C  
ATOM   2616  C   VAL B  28       8.673  12.081  27.765  1.00 34.79           C  
ATOM   2617  O   VAL B  28       9.129  11.387  26.866  1.00 35.50           O  
ATOM   2618  CB  VAL B  28       7.436  14.284  27.332  1.00 30.75           C  
ATOM   2619  CG1 VAL B  28       8.207  14.539  26.057  1.00 29.60           C  
ATOM   2620  CG2 VAL B  28       6.059  14.927  27.350  1.00 30.73           C  
ATOM   2621  N   GLY B  29       9.235  12.367  28.925  1.00 33.12           N  
ATOM   2622  CA  GLY B  29      10.536  11.990  29.402  1.00 32.60           C  
ATOM   2623  C   GLY B  29      10.455  10.896  30.463  1.00 31.00           C  
ATOM   2624  O   GLY B  29       9.413  10.739  31.103  1.00 31.26           O  
ATOM   2625  N   PRO B  30      11.570  10.195  30.594  1.00 28.59           N  
ATOM   2626  CA  PRO B  30      11.654   9.123  31.554  1.00 27.89           C  
ATOM   2627  C   PRO B  30      11.649   9.690  32.965  1.00 27.68           C  
ATOM   2628  O   PRO B  30      11.928  10.881  33.157  1.00 27.42           O  
ATOM   2629  CB  PRO B  30      12.951   8.411  31.218  1.00 28.61           C  
ATOM   2630  CG  PRO B  30      13.510   9.017  29.956  1.00 26.12           C  
ATOM   2631  CD  PRO B  30      12.830  10.370  29.859  1.00 27.93           C  
ATOM   2632  N   ASN B  31      11.278   8.824  33.872  1.00 28.94           N  
ATOM   2633  CA  ASN B  31      11.351   9.091  35.304  1.00 33.11           C  
ATOM   2634  C   ASN B  31      12.924   9.082  35.445  1.00 33.63           C  
ATOM   2635  O   ASN B  31      13.548   8.219  34.792  1.00 33.46           O  
ATOM   2636  CB  ASN B  31      10.724   8.032  36.191  1.00 39.14           C  
ATOM   2637  CG  ASN B  31      11.096   8.297  37.662  1.00 41.80           C  
ATOM   2638  OD1 ASN B  31      12.136   7.802  38.137  1.00 40.48           O  
ATOM   2639  ND2 ASN B  31      10.268   9.149  38.297  1.00 39.37           N  
ATOM   2640  N   LEU B  32      13.381  10.080  36.116  1.00 33.62           N  
ATOM   2641  CA  LEU B  32      14.783  10.398  36.326  1.00 36.71           C  
ATOM   2642  C   LEU B  32      15.358   9.848  37.626  1.00 38.83           C  
ATOM   2643  O   LEU B  32      16.494  10.162  38.036  1.00 39.14           O  
ATOM   2644  CB  LEU B  32      14.882  11.943  36.256  1.00 30.93           C  
ATOM   2645  CG  LEU B  32      14.941  12.653  34.946  1.00 29.17           C  
ATOM   2646  CD1 LEU B  32      15.320  14.140  35.153  1.00 26.18           C  
ATOM   2647  CD2 LEU B  32      15.942  11.959  34.068  1.00 26.28           C  
ATOM   2648  N   HIS B  33      14.576   9.048  38.319  1.00 43.48           N  
ATOM   2649  CA  HIS B  33      15.055   8.447  39.581  1.00 46.41           C  
ATOM   2650  C   HIS B  33      16.134   7.391  39.274  1.00 45.48           C  
ATOM   2651  O   HIS B  33      16.023   6.468  38.459  1.00 41.83           O  
ATOM   2652  CB  HIS B  33      13.986   7.838  40.485  1.00 53.54           C  
ATOM   2653  CG  HIS B  33      14.393   7.761  41.928  1.00 57.05           C  
ATOM   2654  ND1 HIS B  33      14.572   8.844  42.756  1.00 58.17           N  
ATOM   2655  CD2 HIS B  33      14.621   6.654  42.674  1.00 57.65           C  
ATOM   2656  CE1 HIS B  33      14.907   8.403  43.953  1.00 60.00           C  
ATOM   2657  NE2 HIS B  33      14.944   7.073  43.928  1.00 60.49           N  
ATOM   2658  N   GLY B  34      17.164   7.655  40.059  1.00 47.95           N  
ATOM   2659  CA  GLY B  34      18.435   6.917  40.114  1.00 49.08           C  
ATOM   2660  C   GLY B  34      19.134   7.067  38.759  1.00 50.25           C  
ATOM   2661  O   GLY B  34      19.667   6.120  38.168  1.00 52.17           O  
ATOM   2662  N   ILE B  35      19.066   8.305  38.267  1.00 49.13           N  
ATOM   2663  CA  ILE B  35      19.661   8.638  36.973  1.00 45.36           C  
ATOM   2664  C   ILE B  35      21.161   8.433  37.077  1.00 45.49           C  
ATOM   2665  O   ILE B  35      21.709   7.575  36.384  1.00 46.90           O  
ATOM   2666  CB  ILE B  35      19.191  10.047  36.500  1.00 40.01           C  
ATOM   2667  CG1 ILE B  35      19.585  10.201  35.007  1.00 40.12           C  
ATOM   2668  CG2 ILE B  35      19.737  11.195  37.357  1.00 39.43           C  
ATOM   2669  CD1 ILE B  35      19.191   8.951  34.153  1.00 33.30           C  
ATOM   2670  N   PHE B  36      21.772   9.194  37.947  1.00 45.77           N  
ATOM   2671  CA  PHE B  36      23.203   9.225  38.276  1.00 43.74           C  
ATOM   2672  C   PHE B  36      23.681   7.833  38.700  1.00 45.85           C  
ATOM   2673  O   PHE B  36      23.178   7.231  39.679  1.00 47.59           O  
ATOM   2674  CB  PHE B  36      23.427  10.214  39.427  1.00 37.18           C  
ATOM   2675  CG  PHE B  36      23.272  11.651  38.995  1.00 32.63           C  
ATOM   2676  CD1 PHE B  36      24.013  12.153  37.962  1.00 32.21           C  
ATOM   2677  CD2 PHE B  36      22.400  12.500  39.661  1.00 30.73           C  
ATOM   2678  CE1 PHE B  36      23.880  13.484  37.542  1.00 34.39           C  
ATOM   2679  CE2 PHE B  36      22.252  13.824  39.261  1.00 28.89           C  
ATOM   2680  CZ  PHE B  36      22.991  14.327  38.207  1.00 29.52           C  
ATOM   2681  N   GLY B  37      24.661   7.367  37.957  1.00 45.17           N  
ATOM   2682  CA  GLY B  37      25.212   6.042  38.235  1.00 46.42           C  
ATOM   2683  C   GLY B  37      24.668   5.044  37.216  1.00 46.46           C  
ATOM   2684  O   GLY B  37      25.245   3.950  37.115  1.00 48.90           O  
ATOM   2685  N   ARG B  38      23.625   5.398  36.507  1.00 45.43           N  
ATOM   2686  CA  ARG B  38      23.046   4.526  35.468  1.00 42.75           C  
ATOM   2687  C   ARG B  38      23.576   4.986  34.110  1.00 42.62           C  
ATOM   2688  O   ARG B  38      24.138   6.082  33.959  1.00 41.03           O  
ATOM   2689  CB  ARG B  38      21.534   4.617  35.499  1.00 46.75           C  
ATOM   2690  CG  ARG B  38      20.762   3.497  34.845  1.00 51.76           C  
ATOM   2691  CD  ARG B  38      19.309   3.591  35.148  1.00 60.11           C  
ATOM   2692  NE  ARG B  38      18.712   4.815  34.588  1.00 67.11           N  
ATOM   2693  CZ  ARG B  38      17.555   5.311  35.062  1.00 70.06           C  
ATOM   2694  NH1 ARG B  38      16.929   4.699  36.081  1.00 70.07           N  
ATOM   2695  NH2 ARG B  38      17.021   6.432  34.546  1.00 72.31           N  
ATOM   2696  N   HIS B  39      23.408   4.108  33.152  1.00 42.54           N  
ATOM   2697  CA  HIS B  39      23.758   4.313  31.752  1.00 42.47           C  
ATOM   2698  C   HIS B  39      22.553   4.934  31.057  1.00 42.59           C  
ATOM   2699  O   HIS B  39      21.385   4.654  31.377  1.00 41.28           O  
ATOM   2700  CB  HIS B  39      24.109   2.996  31.019  1.00 48.36           C  
ATOM   2701  CG  HIS B  39      25.576   2.706  31.227  1.00 55.08           C  
ATOM   2702  ND1 HIS B  39      26.092   2.195  32.392  1.00 55.79           N  
ATOM   2703  CD2 HIS B  39      26.627   2.926  30.409  1.00 55.35           C  
ATOM   2704  CE1 HIS B  39      27.409   2.074  32.253  1.00 56.21           C  
ATOM   2705  NE2 HIS B  39      27.759   2.511  31.070  1.00 55.31           N  
ATOM   2706  N   SER B  40      22.856   5.798  30.104  1.00 43.46           N  
ATOM   2707  CA  SER B  40      21.835   6.530  29.337  1.00 40.93           C  
ATOM   2708  C   SER B  40      20.983   5.534  28.549  1.00 41.52           C  
ATOM   2709  O   SER B  40      21.528   4.773  27.747  1.00 41.42           O  
ATOM   2710  CB  SER B  40      22.495   7.502  28.361  1.00 34.79           C  
ATOM   2711  OG  SER B  40      23.154   6.669  27.382  1.00 37.87           O  
ATOM   2712  N   GLY B  41      19.699   5.535  28.797  1.00 41.67           N  
ATOM   2713  CA  GLY B  41      18.776   4.725  28.019  1.00 43.20           C  
ATOM   2714  C   GLY B  41      18.252   3.521  28.727  1.00 45.35           C  
ATOM   2715  O   GLY B  41      17.585   2.712  28.054  1.00 42.57           O  
ATOM   2716  N   GLN B  42      18.525   3.465  30.024  1.00 47.84           N  
ATOM   2717  CA  GLN B  42      18.084   2.325  30.851  1.00 49.37           C  
ATOM   2718  C   GLN B  42      16.761   2.414  31.585  1.00 48.48           C  
ATOM   2719  O   GLN B  42      16.241   1.311  31.931  1.00 47.95           O  
ATOM   2720  CB  GLN B  42      19.178   1.878  31.845  1.00 49.10           C  
ATOM   2721  CG  GLN B  42      20.516   1.619  31.164  1.00 50.12           C  
ATOM   2722  CD  GLN B  42      20.421   0.542  30.122  1.00 51.07           C  
ATOM   2723  OE1 GLN B  42      20.613   0.780  28.944  1.00 53.80           O  
ATOM   2724  NE2 GLN B  42      20.106  -0.683  30.547  1.00 53.50           N  
ATOM   2725  N   ALA B  43      16.201   3.571  31.872  1.00 47.28           N  
ATOM   2726  CA  ALA B  43      14.904   3.584  32.613  1.00 45.21           C  
ATOM   2727  C   ALA B  43      14.033   2.472  32.076  1.00 46.75           C  
ATOM   2728  O   ALA B  43      14.057   2.094  30.882  1.00 47.38           O  
ATOM   2729  CB  ALA B  43      14.342   4.981  32.579  1.00 40.51           C  
ATOM   2730  N   GLU B  44      13.222   1.854  32.932  1.00 49.85           N  
ATOM   2731  CA  GLU B  44      12.378   0.750  32.450  1.00 51.57           C  
ATOM   2732  C   GLU B  44      11.009   1.208  31.979  1.00 47.61           C  
ATOM   2733  O   GLU B  44      10.434   2.122  32.534  1.00 45.97           O  
ATOM   2734  CB  GLU B  44      12.187  -0.392  33.408  1.00 62.61           C  
ATOM   2735  CG  GLU B  44      11.281  -0.407  34.612  1.00 74.52           C  
ATOM   2736  CD  GLU B  44      11.088  -1.757  35.280  1.00 81.49           C  
ATOM   2737  OE1 GLU B  44      11.520  -2.831  34.770  1.00 82.31           O  
ATOM   2738  OE2 GLU B  44      10.459  -1.677  36.380  1.00 85.24           O  
ATOM   2739  N   GLY B  45      10.562   0.484  30.982  1.00 46.76           N  
ATOM   2740  CA  GLY B  45       9.252   0.669  30.365  1.00 48.16           C  
ATOM   2741  C   GLY B  45       9.002   2.096  29.911  1.00 48.11           C  
ATOM   2742  O   GLY B  45       7.947   2.684  30.189  1.00 49.08           O  
ATOM   2743  N   TYR B  46       9.999   2.618  29.256  1.00 45.58           N  
ATOM   2744  CA  TYR B  46      10.082   3.904  28.624  1.00 43.65           C  
ATOM   2745  C   TYR B  46      10.733   3.630  27.259  1.00 45.73           C  
ATOM   2746  O   TYR B  46      11.715   2.869  27.191  1.00 46.31           O  
ATOM   2747  CB  TYR B  46      10.891   4.992  29.337  1.00 36.40           C  
ATOM   2748  CG  TYR B  46      10.796   6.265  28.494  1.00 34.16           C  
ATOM   2749  CD1 TYR B  46       9.634   7.029  28.392  1.00 31.51           C  
ATOM   2750  CD2 TYR B  46      11.872   6.639  27.712  1.00 30.72           C  
ATOM   2751  CE1 TYR B  46       9.620   8.160  27.589  1.00 31.82           C  
ATOM   2752  CE2 TYR B  46      11.860   7.746  26.921  1.00 29.27           C  
ATOM   2753  CZ  TYR B  46      10.727   8.535  26.847  1.00 32.41           C  
ATOM   2754  OH  TYR B  46      10.780   9.640  25.995  1.00 32.79           O  
ATOM   2755  N   SER B  47      10.183   4.208  26.211  1.00 47.83           N  
ATOM   2756  CA  SER B  47      10.788   3.961  24.888  1.00 47.28           C  
ATOM   2757  C   SER B  47      11.712   5.124  24.520  1.00 46.56           C  
ATOM   2758  O   SER B  47      11.166   6.213  24.343  1.00 47.91           O  
ATOM   2759  CB  SER B  47       9.756   3.772  23.791  1.00 52.38           C  
ATOM   2760  OG  SER B  47      10.485   3.792  22.530  1.00 58.78           O  
ATOM   2761  N   TYR B  48      12.980   4.862  24.363  1.00 43.50           N  
ATOM   2762  CA  TYR B  48      14.050   5.732  24.017  1.00 40.58           C  
ATOM   2763  C   TYR B  48      14.452   5.612  22.533  1.00 41.21           C  
ATOM   2764  O   TYR B  48      14.557   4.505  21.939  1.00 40.65           O  
ATOM   2765  CB  TYR B  48      15.346   5.396  24.835  1.00 37.36           C  
ATOM   2766  CG  TYR B  48      15.369   5.562  26.321  1.00 32.91           C  
ATOM   2767  CD1 TYR B  48      14.921   4.550  27.188  1.00 28.83           C  
ATOM   2768  CD2 TYR B  48      15.883   6.732  26.898  1.00 29.30           C  
ATOM   2769  CE1 TYR B  48      14.935   4.747  28.573  1.00 29.71           C  
ATOM   2770  CE2 TYR B  48      15.907   6.909  28.291  1.00 25.43           C  
ATOM   2771  CZ  TYR B  48      15.427   5.922  29.114  1.00 25.67           C  
ATOM   2772  OH  TYR B  48      15.448   6.052  30.462  1.00 30.86           O  
ATOM   2773  N   THR B  49      14.771   6.797  21.969  1.00 38.56           N  
ATOM   2774  CA  THR B  49      15.262   6.808  20.579  1.00 38.50           C  
ATOM   2775  C   THR B  49      16.499   5.905  20.598  1.00 38.58           C  
ATOM   2776  O   THR B  49      17.204   5.987  21.621  1.00 43.91           O  
ATOM   2777  CB  THR B  49      15.742   8.250  20.168  1.00 36.05           C  
ATOM   2778  OG1 THR B  49      16.555   8.609  21.309  1.00 35.52           O  
ATOM   2779  CG2 THR B  49      14.646   9.263  19.897  1.00 36.07           C  
ATOM   2780  N   ASP B  50      16.789   5.167  19.577  1.00 39.06           N  
ATOM   2781  CA  ASP B  50      17.985   4.308  19.539  1.00 37.89           C  
ATOM   2782  C   ASP B  50      19.217   5.149  19.907  1.00 35.73           C  
ATOM   2783  O   ASP B  50      20.193   4.607  20.361  1.00 34.48           O  
ATOM   2784  CB  ASP B  50      18.195   3.670  18.188  1.00 42.12           C  
ATOM   2785  CG  ASP B  50      17.085   2.905  17.528  1.00 42.95           C  
ATOM   2786  OD1 ASP B  50      16.339   2.132  18.175  1.00 44.61           O  
ATOM   2787  OD2 ASP B  50      16.994   3.061  16.298  1.00 45.58           O  
ATOM   2788  N   ALA B  51      19.151   6.433  19.607  1.00 37.26           N  
ATOM   2789  CA  ALA B  51      20.244   7.355  19.816  1.00 35.90           C  
ATOM   2790  C   ALA B  51      20.553   7.501  21.304  1.00 38.29           C  
ATOM   2791  O   ALA B  51      21.731   7.705  21.635  1.00 38.38           O  
ATOM   2792  CB  ALA B  51      19.975   8.720  19.210  1.00 35.73           C  
ATOM   2793  N   ASN B  52      19.505   7.483  22.116  1.00 35.97           N  
ATOM   2794  CA  ASN B  52      19.760   7.662  23.551  1.00 38.38           C  
ATOM   2795  C   ASN B  52      20.351   6.350  24.071  1.00 40.41           C  
ATOM   2796  O   ASN B  52      21.139   6.380  25.037  1.00 41.81           O  
ATOM   2797  CB  ASN B  52      18.566   8.222  24.276  1.00 38.87           C  
ATOM   2798  CG  ASN B  52      18.765   8.944  25.584  1.00 38.06           C  
ATOM   2799  OD1 ASN B  52      19.205   8.394  26.602  1.00 41.06           O  
ATOM   2800  ND2 ASN B  52      18.422  10.230  25.664  1.00 37.04           N  
ATOM   2801  N   ILE B  53      19.985   5.239  23.470  1.00 39.90           N  
ATOM   2802  CA  ILE B  53      20.487   3.942  23.946  1.00 38.19           C  
ATOM   2803  C   ILE B  53      21.895   3.722  23.463  1.00 40.55           C  
ATOM   2804  O   ILE B  53      22.851   3.384  24.170  1.00 42.26           O  
ATOM   2805  CB  ILE B  53      19.504   2.810  23.538  1.00 33.13           C  
ATOM   2806  CG1 ILE B  53      18.091   3.158  24.090  1.00 33.67           C  
ATOM   2807  CG2 ILE B  53      19.930   1.424  24.026  1.00 32.82           C  
ATOM   2808  CD1 ILE B  53      16.988   2.160  23.616  1.00 21.66           C  
ATOM   2809  N   LYS B  54      22.106   3.938  22.197  1.00 44.18           N  
ATOM   2810  CA  LYS B  54      23.426   3.681  21.606  1.00 46.82           C  
ATOM   2811  C   LYS B  54      24.488   4.633  22.073  1.00 47.66           C  
ATOM   2812  O   LYS B  54      25.632   4.491  21.566  1.00 51.16           O  
ATOM   2813  CB  LYS B  54      23.344   3.641  20.090  1.00 49.36           C  
ATOM   2814  CG  LYS B  54      22.658   2.424  19.489  1.00 52.61           C  
ATOM   2815  CD  LYS B  54      23.044   2.340  18.012  1.00 60.31           C  
ATOM   2816  CE  LYS B  54      22.610   1.053  17.342  1.00 65.91           C  
ATOM   2817  NZ  LYS B  54      22.904   1.035  15.860  1.00 67.70           N  
ATOM   2818  N   LYS B  55      24.233   5.556  22.942  1.00 47.94           N  
ATOM   2819  CA  LYS B  55      25.325   6.497  23.323  1.00 51.31           C  
ATOM   2820  C   LYS B  55      25.991   5.955  24.595  1.00 53.25           C  
ATOM   2821  O   LYS B  55      27.150   6.266  24.942  1.00 51.83           O  
ATOM   2822  CB  LYS B  55      24.759   7.881  23.542  1.00 52.06           C  
ATOM   2823  CG  LYS B  55      25.653   9.084  23.279  1.00 51.27           C  
ATOM   2824  CD  LYS B  55      26.162   9.728  24.553  1.00 51.29           C  
ATOM   2825  CE  LYS B  55      27.360  10.636  24.358  1.00 50.04           C  
ATOM   2826  NZ  LYS B  55      27.483  11.139  22.953  1.00 50.41           N  
ATOM   2827  N   ASN B  56      25.147   5.186  25.263  1.00 53.56           N  
ATOM   2828  CA  ASN B  56      25.443   4.535  26.532  1.00 54.37           C  
ATOM   2829  C   ASN B  56      26.602   5.282  27.195  1.00 53.21           C  
ATOM   2830  O   ASN B  56      27.767   5.032  26.833  1.00 55.71           O  
ATOM   2831  CB  ASN B  56      25.730   3.046  26.316  1.00 58.16           C  
ATOM   2832  CG  ASN B  56      25.411   2.178  27.518  1.00 60.95           C  
ATOM   2833  OD1 ASN B  56      26.293   1.619  28.184  1.00 58.40           O  
ATOM   2834  ND2 ASN B  56      24.103   2.003  27.782  1.00 62.20           N  
ATOM   2835  N   VAL B  57      26.258   6.191  28.071  1.00 50.83           N  
ATOM   2836  CA  VAL B  57      27.259   6.961  28.841  1.00 47.61           C  
ATOM   2837  C   VAL B  57      26.784   6.804  30.286  1.00 45.41           C  
ATOM   2838  O   VAL B  57      25.565   6.587  30.454  1.00 44.81           O  
ATOM   2839  CB  VAL B  57      27.416   8.426  28.426  1.00 47.49           C  
ATOM   2840  CG1 VAL B  57      27.865   8.591  26.975  1.00 46.76           C  
ATOM   2841  CG2 VAL B  57      26.175   9.243  28.705  1.00 43.87           C  
ATOM   2842  N   LEU B  58      27.716   6.827  31.213  1.00 44.98           N  
ATOM   2843  CA  LEU B  58      27.216   6.680  32.615  1.00 45.08           C  
ATOM   2844  C   LEU B  58      26.860   8.127  32.945  1.00 43.91           C  
ATOM   2845  O   LEU B  58      27.566   9.035  32.486  1.00 43.35           O  
ATOM   2846  CB  LEU B  58      28.167   6.010  33.574  1.00 48.58           C  
ATOM   2847  CG  LEU B  58      27.677   5.816  35.012  1.00 52.00           C  
ATOM   2848  CD1 LEU B  58      27.355   4.360  35.309  1.00 51.66           C  
ATOM   2849  CD2 LEU B  58      28.731   6.330  35.998  1.00 53.27           C  
ATOM   2850  N   TRP B  59      25.760   8.240  33.673  1.00 43.89           N  
ATOM   2851  CA  TRP B  59      25.380   9.647  33.979  1.00 42.18           C  
ATOM   2852  C   TRP B  59      26.131  10.042  35.249  1.00 42.99           C  
ATOM   2853  O   TRP B  59      25.837   9.530  36.346  1.00 44.06           O  
ATOM   2854  CB  TRP B  59      23.894   9.850  33.915  1.00 36.87           C  
ATOM   2855  CG  TRP B  59      23.243   9.864  32.560  1.00 35.38           C  
ATOM   2856  CD1 TRP B  59      22.336   8.965  32.086  1.00 33.49           C  
ATOM   2857  CD2 TRP B  59      23.452  10.811  31.493  1.00 32.17           C  
ATOM   2858  NE1 TRP B  59      21.979   9.279  30.791  1.00 33.09           N  
ATOM   2859  CE2 TRP B  59      22.601  10.429  30.420  1.00 32.69           C  
ATOM   2860  CE3 TRP B  59      24.227  11.949  31.361  1.00 29.02           C  
ATOM   2861  CZ2 TRP B  59      22.540  11.131  29.225  1.00 31.42           C  
ATOM   2862  CZ3 TRP B  59      24.158  12.677  30.194  1.00 29.95           C  
ATOM   2863  CH2 TRP B  59      23.334  12.269  29.115  1.00 32.83           C  
ATOM   2864  N   ASP B  60      27.117  10.910  35.032  1.00 41.45           N  
ATOM   2865  CA  ASP B  60      27.861  11.492  36.160  1.00 43.23           C  
ATOM   2866  C   ASP B  60      27.659  13.009  35.990  1.00 42.46           C  
ATOM   2867  O   ASP B  60      27.638  13.448  34.842  1.00 42.66           O  
ATOM   2868  CB  ASP B  60      29.335  11.157  36.312  1.00 44.35           C  
ATOM   2869  CG  ASP B  60      30.193  11.544  35.147  1.00 45.33           C  
ATOM   2870  OD1 ASP B  60      30.194  12.705  34.715  1.00 45.76           O  
ATOM   2871  OD2 ASP B  60      30.859  10.613  34.631  1.00 49.30           O  
ATOM   2872  N   GLU B  61      27.561  13.692  37.080  1.00 42.70           N  
ATOM   2873  CA  GLU B  61      27.409  15.131  37.131  1.00 43.41           C  
ATOM   2874  C   GLU B  61      28.148  15.880  36.058  1.00 41.94           C  
ATOM   2875  O   GLU B  61      27.732  16.995  35.712  1.00 40.31           O  
ATOM   2876  CB  GLU B  61      27.926  15.634  38.496  1.00 53.82           C  
ATOM   2877  CG  GLU B  61      29.240  14.967  38.987  1.00 64.61           C  
ATOM   2878  CD  GLU B  61      29.242  14.526  40.430  1.00 68.46           C  
ATOM   2879  OE1 GLU B  61      29.470  15.296  41.403  1.00 68.94           O  
ATOM   2880  OE2 GLU B  61      28.954  13.294  40.491  1.00 70.28           O  
ATOM   2881  N   ASN B  62      29.189  15.351  35.481  1.00 43.68           N  
ATOM   2882  CA  ASN B  62      30.046  15.951  34.454  1.00 44.36           C  
ATOM   2883  C   ASN B  62      29.558  15.767  33.023  1.00 44.23           C  
ATOM   2884  O   ASN B  62      29.418  16.767  32.274  1.00 41.23           O  
ATOM   2885  CB  ASN B  62      31.503  15.478  34.698  1.00 49.47           C  
ATOM   2886  CG  ASN B  62      32.084  16.131  35.958  1.00 54.05           C  
ATOM   2887  OD1 ASN B  62      32.225  17.373  35.928  1.00 56.66           O  
ATOM   2888  ND2 ASN B  62      32.389  15.391  37.034  1.00 50.94           N  
ATOM   2889  N   ASN B  63      29.319  14.512  32.613  1.00 42.06           N  
ATOM   2890  CA  ASN B  63      28.835  14.322  31.231  1.00 41.25           C  
ATOM   2891  C   ASN B  63      27.412  14.875  31.165  1.00 42.44           C  
ATOM   2892  O   ASN B  63      26.959  15.373  30.134  1.00 41.79           O  
ATOM   2893  CB  ASN B  63      29.100  12.919  30.758  1.00 39.60           C  
ATOM   2894  CG  ASN B  63      28.529  11.863  31.675  1.00 40.62           C  
ATOM   2895  OD1 ASN B  63      27.685  12.231  32.509  1.00 43.03           O  
ATOM   2896  ND2 ASN B  63      28.936  10.607  31.503  1.00 34.11           N  
ATOM   2897  N   MET B  64      26.737  14.877  32.305  1.00 42.53           N  
ATOM   2898  CA  MET B  64      25.376  15.354  32.468  1.00 40.70           C  
ATOM   2899  C   MET B  64      25.248  16.841  32.192  1.00 43.83           C  
ATOM   2900  O   MET B  64      24.227  17.275  31.572  1.00 44.41           O  
ATOM   2901  CB  MET B  64      24.776  14.946  33.783  1.00 39.31           C  
ATOM   2902  CG  MET B  64      23.530  15.726  34.165  1.00 43.50           C  
ATOM   2903  SD  MET B  64      22.084  14.960  33.426  1.00 40.59           S  
ATOM   2904  CE  MET B  64      21.719  13.621  34.550  1.00 36.02           C  
ATOM   2905  N   SER B  65      26.236  17.594  32.593  1.00 44.09           N  
ATOM   2906  CA  SER B  65      26.312  19.048  32.389  1.00 42.29           C  
ATOM   2907  C   SER B  65      26.621  19.435  30.954  1.00 41.63           C  
ATOM   2908  O   SER B  65      26.209  20.544  30.499  1.00 42.76           O  
ATOM   2909  CB  SER B  65      27.332  19.715  33.302  1.00 45.37           C  
ATOM   2910  OG  SER B  65      27.627  21.021  32.825  1.00 48.54           O  
ATOM   2911  N   GLU B  66      27.320  18.603  30.236  1.00 40.21           N  
ATOM   2912  CA  GLU B  66      27.640  18.869  28.835  1.00 41.55           C  
ATOM   2913  C   GLU B  66      26.351  18.669  28.005  1.00 42.57           C  
ATOM   2914  O   GLU B  66      26.153  19.317  26.962  1.00 45.00           O  
ATOM   2915  CB  GLU B  66      28.593  17.871  28.201  1.00 42.25           C  
ATOM   2916  CG  GLU B  66      30.073  18.182  28.210  1.00 44.68           C  
ATOM   2917  CD  GLU B  66      30.924  16.951  28.395  1.00 47.25           C  
ATOM   2918  OE1 GLU B  66      31.150  16.449  29.537  1.00 48.90           O  
ATOM   2919  OE2 GLU B  66      31.314  16.531  27.278  1.00 46.92           O  
ATOM   2920  N   TYR B  67      25.627  17.699  28.507  1.00 38.13           N  
ATOM   2921  CA  TYR B  67      24.347  17.282  27.935  1.00 35.81           C  
ATOM   2922  C   TYR B  67      23.322  18.406  28.044  1.00 35.20           C  
ATOM   2923  O   TYR B  67      22.854  18.892  27.008  1.00 36.88           O  
ATOM   2924  CB  TYR B  67      23.961  16.005  28.710  1.00 30.29           C  
ATOM   2925  CG  TYR B  67      22.574  15.566  28.302  1.00 25.97           C  
ATOM   2926  CD1 TYR B  67      22.379  15.107  27.004  1.00 26.44           C  
ATOM   2927  CD2 TYR B  67      21.513  15.606  29.176  1.00 24.60           C  
ATOM   2928  CE1 TYR B  67      21.149  14.655  26.557  1.00 22.10           C  
ATOM   2929  CE2 TYR B  67      20.253  15.182  28.750  1.00 27.31           C  
ATOM   2930  CZ  TYR B  67      20.091  14.750  27.435  1.00 24.17           C  
ATOM   2931  OH  TYR B  67      18.894  14.316  27.010  1.00 31.88           O  
ATOM   2932  N   LEU B  68      22.948  18.890  29.192  1.00 31.98           N  
ATOM   2933  CA  LEU B  68      22.070  19.979  29.453  1.00 30.76           C  
ATOM   2934  C   LEU B  68      22.398  21.290  28.756  1.00 32.96           C  
ATOM   2935  O   LEU B  68      21.522  22.179  28.541  1.00 34.69           O  
ATOM   2936  CB  LEU B  68      22.092  20.176  30.950  1.00 27.16           C  
ATOM   2937  CG  LEU B  68      21.605  19.034  31.800  1.00 26.45           C  
ATOM   2938  CD1 LEU B  68      21.067  19.676  33.082  1.00 25.56           C  
ATOM   2939  CD2 LEU B  68      20.482  18.303  31.063  1.00 31.41           C  
ATOM   2940  N   THR B  69      23.643  21.477  28.452  1.00 33.14           N  
ATOM   2941  CA  THR B  69      24.047  22.708  27.722  1.00 35.18           C  
ATOM   2942  C   THR B  69      23.409  22.662  26.324  1.00 31.67           C  
ATOM   2943  O   THR B  69      23.101  23.662  25.677  1.00 30.92           O  
ATOM   2944  CB  THR B  69      25.647  22.753  27.526  1.00 37.94           C  
ATOM   2945  OG1 THR B  69      26.242  22.459  28.835  1.00 44.07           O  
ATOM   2946  CG2 THR B  69      26.165  24.095  27.023  1.00 35.65           C  
ATOM   2947  N   ASN B  70      23.347  21.443  25.792  1.00 32.01           N  
ATOM   2948  CA  ASN B  70      22.871  21.232  24.417  1.00 31.79           C  
ATOM   2949  C   ASN B  70      22.555  19.791  24.069  1.00 29.61           C  
ATOM   2950  O   ASN B  70      23.339  19.141  23.342  1.00 34.19           O  
ATOM   2951  CB  ASN B  70      23.993  21.765  23.499  1.00 35.22           C  
ATOM   2952  CG  ASN B  70      23.432  22.004  22.123  1.00 38.24           C  
ATOM   2953  OD1 ASN B  70      22.697  21.151  21.615  1.00 44.37           O  
ATOM   2954  ND2 ASN B  70      23.781  23.148  21.551  1.00 40.67           N  
ATOM   2955  N   PRO B  71      21.399  19.332  24.458  1.00 25.53           N  
ATOM   2956  CA  PRO B  71      20.998  17.977  24.254  1.00 26.87           C  
ATOM   2957  C   PRO B  71      21.131  17.410  22.885  1.00 29.35           C  
ATOM   2958  O   PRO B  71      21.351  16.161  22.827  1.00 32.39           O  
ATOM   2959  CB  PRO B  71      19.590  17.876  24.845  1.00 27.25           C  
ATOM   2960  CG  PRO B  71      19.552  18.973  25.893  1.00 24.84           C  
ATOM   2961  CD  PRO B  71      20.451  20.074  25.347  1.00 25.59           C  
ATOM   2962  N   LYS B  72      21.092  18.152  21.820  1.00 33.74           N  
ATOM   2963  CA  LYS B  72      21.142  17.578  20.450  1.00 36.06           C  
ATOM   2964  C   LYS B  72      22.552  17.471  19.916  1.00 36.50           C  
ATOM   2965  O   LYS B  72      22.889  16.688  18.985  1.00 34.85           O  
ATOM   2966  CB  LYS B  72      20.110  18.239  19.527  1.00 35.84           C  
ATOM   2967  CG  LYS B  72      18.712  17.614  19.656  1.00 41.27           C  
ATOM   2968  CD  LYS B  72      17.557  18.289  18.920  1.00 41.09           C  
ATOM   2969  CE  LYS B  72      16.181  17.755  19.330  1.00 41.64           C  
ATOM   2970  NZ  LYS B  72      14.983  18.436  18.737  1.00 33.92           N  
ATOM   2971  N   LYS B  73      23.410  18.255  20.546  1.00 37.14           N  
ATOM   2972  CA  LYS B  73      24.839  18.245  20.160  1.00 38.79           C  
ATOM   2973  C   LYS B  73      25.433  16.997  20.810  1.00 39.31           C  
ATOM   2974  O   LYS B  73      26.114  16.151  20.221  1.00 39.44           O  
ATOM   2975  CB  LYS B  73      25.548  19.536  20.553  1.00 38.02           C  
ATOM   2976  CG  LYS B  73      26.596  19.948  19.524  1.00 39.63           C  
ATOM   2977  CD  LYS B  73      26.367  21.316  18.927  1.00 45.14           C  
ATOM   2978  CE  LYS B  73      26.451  21.340  17.380  1.00 46.87           C  
ATOM   2979  NZ  LYS B  73      26.658  22.786  16.942  1.00 46.21           N  
ATOM   2980  N   TYR B  74      25.040  16.808  22.051  1.00 42.17           N  
ATOM   2981  CA  TYR B  74      25.472  15.675  22.869  1.00 42.26           C  
ATOM   2982  C   TYR B  74      25.029  14.335  22.338  1.00 41.55           C  
ATOM   2983  O   TYR B  74      25.875  13.452  22.094  1.00 42.56           O  
ATOM   2984  CB  TYR B  74      25.101  15.897  24.355  1.00 42.57           C  
ATOM   2985  CG  TYR B  74      25.944  14.978  25.201  1.00 47.10           C  
ATOM   2986  CD1 TYR B  74      27.346  15.101  25.139  1.00 47.69           C  
ATOM   2987  CD2 TYR B  74      25.369  14.011  26.010  1.00 47.44           C  
ATOM   2988  CE1 TYR B  74      28.149  14.229  25.866  1.00 52.20           C  
ATOM   2989  CE2 TYR B  74      26.169  13.151  26.756  1.00 51.39           C  
ATOM   2990  CZ  TYR B  74      27.556  13.267  26.698  1.00 53.74           C  
ATOM   2991  OH  TYR B  74      28.326  12.412  27.463  1.00 50.47           O  
ATOM   2992  N   ILE B  75      23.753  14.138  22.165  1.00 40.25           N  
ATOM   2993  CA  ILE B  75      23.138  12.927  21.640  1.00 36.96           C  
ATOM   2994  C   ILE B  75      22.265  13.267  20.426  1.00 37.11           C  
ATOM   2995  O   ILE B  75      21.032  13.366  20.575  1.00 40.69           O  
ATOM   2996  CB  ILE B  75      22.271  12.194  22.734  1.00 32.02           C  
ATOM   2997  CG1 ILE B  75      23.120  12.121  24.013  1.00 24.69           C  
ATOM   2998  CG2 ILE B  75      21.776  10.826  22.162  1.00 28.95           C  
ATOM   2999  CD1 ILE B  75      22.458  11.411  25.219  1.00 22.09           C  
ATOM   3000  N   PRO B  76      22.929  13.504  19.327  1.00 35.05           N  
ATOM   3001  CA  PRO B  76      22.208  13.865  18.112  1.00 35.09           C  
ATOM   3002  C   PRO B  76      21.138  12.798  17.951  1.00 33.21           C  
ATOM   3003  O   PRO B  76      21.278  11.630  18.377  1.00 36.17           O  
ATOM   3004  CB  PRO B  76      23.242  14.010  17.036  1.00 36.10           C  
ATOM   3005  CG  PRO B  76      24.573  13.802  17.643  1.00 34.67           C  
ATOM   3006  CD  PRO B  76      24.373  13.424  19.098  1.00 36.79           C  
ATOM   3007  N   GLY B  77      20.033  13.268  17.410  1.00 31.66           N  
ATOM   3008  CA  GLY B  77      18.893  12.350  17.183  1.00 30.18           C  
ATOM   3009  C   GLY B  77      18.084  12.224  18.442  1.00 27.55           C  
ATOM   3010  O   GLY B  77      16.934  11.775  18.391  1.00 29.66           O  
ATOM   3011  N   THR B  78      18.636  12.666  19.568  1.00 27.38           N  
ATOM   3012  CA  THR B  78      17.786  12.530  20.786  1.00 27.32           C  
ATOM   3013  C   THR B  78      16.456  13.203  20.483  1.00 27.58           C  
ATOM   3014  O   THR B  78      16.544  14.181  19.709  1.00 28.67           O  
ATOM   3015  CB  THR B  78      18.402  13.355  22.006  1.00 21.14           C  
ATOM   3016  OG1 THR B  78      17.543  12.886  23.071  1.00 20.01           O  
ATOM   3017  CG2 THR B  78      18.356  14.832  21.744  1.00 15.86           C  
ATOM   3018  N   LYS B  79      15.367  12.818  21.122  1.00 30.25           N  
ATOM   3019  CA  LYS B  79      14.091  13.547  20.839  1.00 30.17           C  
ATOM   3020  C   LYS B  79      13.734  14.471  21.986  1.00 28.29           C  
ATOM   3021  O   LYS B  79      12.587  14.903  22.046  1.00 29.69           O  
ATOM   3022  CB  LYS B  79      12.922  12.597  20.620  1.00 28.84           C  
ATOM   3023  CG  LYS B  79      12.546  11.931  21.953  1.00 38.85           C  
ATOM   3024  CD  LYS B  79      11.552  10.784  21.861  1.00 37.81           C  
ATOM   3025  CE  LYS B  79      11.456   9.993  23.151  1.00 42.73           C  
ATOM   3026  NZ  LYS B  79      10.404   8.928  23.026  1.00 46.29           N  
ATOM   3027  N   MET B  80      14.640  14.688  22.930  1.00 29.19           N  
ATOM   3028  CA  MET B  80      14.271  15.570  24.074  1.00 27.60           C  
ATOM   3029  C   MET B  80      14.326  16.972  23.470  1.00 28.10           C  
ATOM   3030  O   MET B  80      15.362  17.347  22.940  1.00 30.07           O  
ATOM   3031  CB  MET B  80      14.973  15.346  25.362  1.00 26.09           C  
ATOM   3032  CG  MET B  80      15.715  16.494  26.028  1.00 19.78           C  
ATOM   3033  SD  MET B  80      16.127  16.039  27.733  1.00 21.27           S  
ATOM   3034  CE  MET B  80      16.689  17.717  28.237  1.00 16.65           C  
ATOM   3035  N   ALA B  81      13.228  17.671  23.522  1.00 28.23           N  
ATOM   3036  CA  ALA B  81      13.042  19.014  23.004  1.00 27.24           C  
ATOM   3037  C   ALA B  81      13.261  20.080  24.080  1.00 27.08           C  
ATOM   3038  O   ALA B  81      12.428  20.690  24.707  1.00 23.68           O  
ATOM   3039  CB  ALA B  81      11.668  19.095  22.355  1.00 23.33           C  
ATOM   3040  N   PHE B  82      14.549  20.361  24.247  1.00 28.08           N  
ATOM   3041  CA  PHE B  82      15.076  21.336  25.200  1.00 26.81           C  
ATOM   3042  C   PHE B  82      16.128  22.183  24.542  1.00 28.33           C  
ATOM   3043  O   PHE B  82      16.937  21.648  23.747  1.00 33.19           O  
ATOM   3044  CB  PHE B  82      15.508  20.497  26.425  1.00 28.88           C  
ATOM   3045  CG  PHE B  82      16.052  21.359  27.528  1.00 32.68           C  
ATOM   3046  CD1 PHE B  82      15.179  22.116  28.317  1.00 35.36           C  
ATOM   3047  CD2 PHE B  82      17.416  21.404  27.771  1.00 31.58           C  
ATOM   3048  CE1 PHE B  82      15.666  22.961  29.318  1.00 35.63           C  
ATOM   3049  CE2 PHE B  82      17.897  22.210  28.768  1.00 32.88           C  
ATOM   3050  CZ  PHE B  82      17.049  22.989  29.535  1.00 32.73           C  
ATOM   3051  N   GLY B  83      16.192  23.488  24.761  1.00 30.73           N  
ATOM   3052  CA  GLY B  83      17.262  24.294  24.097  1.00 31.99           C  
ATOM   3053  C   GLY B  83      18.596  24.190  24.852  1.00 34.88           C  
ATOM   3054  O   GLY B  83      19.695  24.268  24.271  1.00 37.21           O  
ATOM   3055  N   GLY B  84      18.566  24.018  26.163  1.00 34.60           N  
ATOM   3056  CA  GLY B  84      19.782  23.828  26.929  1.00 33.04           C  
ATOM   3057  C   GLY B  84      19.979  24.963  27.905  1.00 32.92           C  
ATOM   3058  O   GLY B  84      19.460  26.084  27.764  1.00 31.93           O  
ATOM   3059  N   LEU B  85      20.777  24.600  28.900  1.00 33.57           N  
ATOM   3060  CA  LEU B  85      21.088  25.642  29.902  1.00 35.37           C  
ATOM   3061  C   LEU B  85      22.517  26.161  29.629  1.00 39.65           C  
ATOM   3062  O   LEU B  85      23.530  25.499  29.932  1.00 43.09           O  
ATOM   3063  CB  LEU B  85      20.905  25.170  31.265  1.00 28.10           C  
ATOM   3064  CG  LEU B  85      19.945  24.255  31.893  1.00 21.98           C  
ATOM   3065  CD1 LEU B  85      20.764  23.244  32.740  1.00 28.99           C  
ATOM   3066  CD2 LEU B  85      19.135  25.089  32.877  1.00 21.25           C  
ATOM   3067  N   LYS B  86      22.481  27.359  29.130  1.00 39.63           N  
ATOM   3068  CA  LYS B  86      23.653  28.170  28.808  1.00 40.72           C  
ATOM   3069  C   LYS B  86      24.315  28.779  30.030  1.00 41.61           C  
ATOM   3070  O   LYS B  86      25.359  29.477  29.925  1.00 45.40           O  
ATOM   3071  CB  LYS B  86      23.109  29.288  27.902  1.00 35.83           C  
ATOM   3072  CG  LYS B  86      22.306  28.721  26.716  1.00 36.30           C  
ATOM   3073  CD  LYS B  86      22.853  27.459  26.138  1.00 37.49           C  
ATOM   3074  CE  LYS B  86      22.753  27.256  24.648  1.00 38.36           C  
ATOM   3075  NZ  LYS B  86      22.950  25.797  24.284  1.00 36.90           N  
ATOM   3076  N   LYS B  87      23.796  28.565  31.210  1.00 41.29           N  
ATOM   3077  CA  LYS B  87      24.388  29.143  32.418  1.00 42.73           C  
ATOM   3078  C   LYS B  87      24.787  28.132  33.493  1.00 44.28           C  
ATOM   3079  O   LYS B  87      23.977  27.444  34.123  1.00 45.92           O  
ATOM   3080  CB  LYS B  87      23.615  30.261  33.051  1.00 36.31           C  
ATOM   3081  CG  LYS B  87      23.713  31.541  32.234  1.00 36.68           C  
ATOM   3082  CD  LYS B  87      22.723  32.537  32.841  1.00 40.13           C  
ATOM   3083  CE  LYS B  87      22.413  33.637  31.793  1.00 39.25           C  
ATOM   3084  NZ  LYS B  87      21.451  34.558  32.469  1.00 39.35           N  
ATOM   3085  N   GLU B  88      26.108  28.158  33.667  1.00 45.90           N  
ATOM   3086  CA  GLU B  88      26.876  27.331  34.598  1.00 46.11           C  
ATOM   3087  C   GLU B  88      26.214  27.279  35.960  1.00 44.02           C  
ATOM   3088  O   GLU B  88      26.010  26.107  36.403  1.00 42.26           O  
ATOM   3089  CB  GLU B  88      28.317  27.723  34.707  1.00 52.43           C  
ATOM   3090  CG  GLU B  88      29.419  26.647  34.772  1.00 60.76           C  
ATOM   3091  CD  GLU B  88      30.592  27.051  35.634  1.00 66.57           C  
ATOM   3092  OE1 GLU B  88      31.305  28.071  35.404  1.00 70.80           O  
ATOM   3093  OE2 GLU B  88      30.745  26.277  36.619  1.00 71.32           O  
ATOM   3094  N   LYS B  89      25.853  28.436  36.518  1.00 41.28           N  
ATOM   3095  CA  LYS B  89      25.164  28.392  37.833  1.00 43.08           C  
ATOM   3096  C   LYS B  89      23.957  27.443  37.702  1.00 40.12           C  
ATOM   3097  O   LYS B  89      23.888  26.457  38.430  1.00 39.95           O  
ATOM   3098  CB  LYS B  89      24.642  29.652  38.424  1.00 51.06           C  
ATOM   3099  CG  LYS B  89      25.512  30.515  39.283  1.00 61.60           C  
ATOM   3100  CD  LYS B  89      26.266  31.623  38.549  1.00 68.59           C  
ATOM   3101  CE  LYS B  89      26.999  32.582  39.504  1.00 70.71           C  
ATOM   3102  NZ  LYS B  89      27.338  33.878  38.831  1.00 70.50           N  
ATOM   3103  N   ASP B  90      23.108  27.831  36.756  1.00 36.83           N  
ATOM   3104  CA  ASP B  90      21.897  27.080  36.420  1.00 31.06           C  
ATOM   3105  C   ASP B  90      22.253  25.603  36.401  1.00 28.40           C  
ATOM   3106  O   ASP B  90      21.664  24.828  37.153  1.00 31.16           O  
ATOM   3107  CB  ASP B  90      21.409  27.554  35.054  1.00 31.35           C  
ATOM   3108  CG  ASP B  90      21.142  29.043  35.102  1.00 29.96           C  
ATOM   3109  OD1 ASP B  90      20.631  29.439  36.155  1.00 30.32           O  
ATOM   3110  OD2 ASP B  90      21.481  29.768  34.178  1.00 34.23           O  
ATOM   3111  N   ARG B  91      23.228  25.312  35.588  1.00 26.61           N  
ATOM   3112  CA  ARG B  91      23.682  23.892  35.521  1.00 33.36           C  
ATOM   3113  C   ARG B  91      24.109  23.354  36.883  1.00 35.10           C  
ATOM   3114  O   ARG B  91      23.838  22.227  37.363  1.00 35.06           O  
ATOM   3115  CB  ARG B  91      24.743  23.819  34.437  1.00 32.15           C  
ATOM   3116  CG  ARG B  91      24.217  24.423  33.122  1.00 38.45           C  
ATOM   3117  CD  ARG B  91      24.738  23.525  32.040  1.00 37.88           C  
ATOM   3118  NE  ARG B  91      26.209  23.587  32.166  1.00 44.02           N  
ATOM   3119  CZ  ARG B  91      26.893  24.626  31.665  1.00 43.46           C  
ATOM   3120  NH1 ARG B  91      26.257  25.562  30.972  1.00 41.88           N  
ATOM   3121  NH2 ARG B  91      28.213  24.684  31.814  1.00 48.60           N  
ATOM   3122  N   ASN B  92      24.799  24.188  37.628  1.00 38.38           N  
ATOM   3123  CA  ASN B  92      25.259  23.768  38.971  1.00 39.68           C  
ATOM   3124  C   ASN B  92      24.046  23.559  39.839  1.00 40.39           C  
ATOM   3125  O   ASN B  92      23.765  22.452  40.344  1.00 41.13           O  
ATOM   3126  CB  ASN B  92      26.353  24.721  39.400  1.00 44.04           C  
ATOM   3127  CG  ASN B  92      27.692  24.411  38.710  1.00 45.57           C  
ATOM   3128  OD1 ASN B  92      27.897  23.421  37.975  1.00 43.92           O  
ATOM   3129  ND2 ASN B  92      28.616  25.353  38.971  1.00 47.84           N  
ATOM   3130  N   ASP B  93      23.328  24.644  39.970  1.00 41.59           N  
ATOM   3131  CA  ASP B  93      22.092  24.722  40.743  1.00 41.96           C  
ATOM   3132  C   ASP B  93      21.160  23.576  40.421  1.00 40.43           C  
ATOM   3133  O   ASP B  93      20.598  22.995  41.372  1.00 39.43           O  
ATOM   3134  CB  ASP B  93      21.490  26.112  40.500  1.00 49.66           C  
ATOM   3135  CG  ASP B  93      22.518  27.172  40.938  1.00 53.34           C  
ATOM   3136  OD1 ASP B  93      22.819  27.190  42.138  1.00 54.55           O  
ATOM   3137  OD2 ASP B  93      23.013  27.923  40.078  1.00 56.00           O  
ATOM   3138  N   LEU B  94      21.034  23.271  39.123  1.00 37.29           N  
ATOM   3139  CA  LEU B  94      20.105  22.180  38.796  1.00 36.46           C  
ATOM   3140  C   LEU B  94      20.701  20.845  39.199  1.00 34.48           C  
ATOM   3141  O   LEU B  94      20.049  20.069  39.895  1.00 34.63           O  
ATOM   3142  CB  LEU B  94      19.632  22.237  37.329  1.00 34.90           C  
ATOM   3143  CG  LEU B  94      18.670  21.133  36.898  1.00 33.15           C  
ATOM   3144  CD1 LEU B  94      17.282  21.350  37.506  1.00 34.41           C  
ATOM   3145  CD2 LEU B  94      18.449  21.260  35.390  1.00 36.02           C  
ATOM   3146  N   ILE B  95      21.891  20.584  38.659  1.00 34.80           N  
ATOM   3147  CA  ILE B  95      22.470  19.280  38.931  1.00 36.88           C  
ATOM   3148  C   ILE B  95      22.407  18.936  40.417  1.00 41.66           C  
ATOM   3149  O   ILE B  95      21.883  17.873  40.788  1.00 42.92           O  
ATOM   3150  CB  ILE B  95      23.905  19.138  38.405  1.00 35.06           C  
ATOM   3151  CG1 ILE B  95      23.895  19.531  36.933  1.00 30.22           C  
ATOM   3152  CG2 ILE B  95      24.398  17.691  38.772  1.00 34.78           C  
ATOM   3153  CD1 ILE B  95      23.339  18.500  35.960  1.00 32.97           C  
ATOM   3154  N   THR B  96      22.979  19.846  41.194  1.00 42.19           N  
ATOM   3155  CA  THR B  96      22.949  19.727  42.652  1.00 43.74           C  
ATOM   3156  C   THR B  96      21.589  19.306  43.198  1.00 47.16           C  
ATOM   3157  O   THR B  96      21.446  18.518  44.176  1.00 47.82           O  
ATOM   3158  CB  THR B  96      23.255  21.175  43.254  1.00 45.75           C  
ATOM   3159  OG1 THR B  96      24.615  21.509  42.858  1.00 43.86           O  
ATOM   3160  CG2 THR B  96      22.970  21.270  44.745  1.00 44.45           C  
ATOM   3161  N   TYR B  97      20.553  19.928  42.596  1.00 47.91           N  
ATOM   3162  CA  TYR B  97      19.175  19.636  43.005  1.00 47.26           C  
ATOM   3163  C   TYR B  97      18.860  18.172  42.675  1.00 48.59           C  
ATOM   3164  O   TYR B  97      18.248  17.400  43.425  1.00 47.48           O  
ATOM   3165  CB  TYR B  97      18.131  20.558  42.333  1.00 46.57           C  
ATOM   3166  CG  TYR B  97      16.710  20.069  42.602  1.00 45.14           C  
ATOM   3167  CD1 TYR B  97      16.184  19.026  41.807  1.00 48.40           C  
ATOM   3168  CD2 TYR B  97      15.911  20.554  43.616  1.00 43.96           C  
ATOM   3169  CE1 TYR B  97      14.926  18.477  42.036  1.00 46.51           C  
ATOM   3170  CE2 TYR B  97      14.636  20.042  43.849  1.00 45.27           C  
ATOM   3171  CZ  TYR B  97      14.154  18.998  43.061  1.00 47.13           C  
ATOM   3172  OH  TYR B  97      12.899  18.472  43.234  1.00 50.53           O  
ATOM   3173  N   LEU B  98      19.257  17.852  41.452  1.00 49.67           N  
ATOM   3174  CA  LEU B  98      18.976  16.519  40.908  1.00 51.62           C  
ATOM   3175  C   LEU B  98      19.686  15.430  41.687  1.00 53.26           C  
ATOM   3176  O   LEU B  98      19.144  14.378  41.968  1.00 51.77           O  
ATOM   3177  CB  LEU B  98      19.457  16.566  39.469  1.00 52.31           C  
ATOM   3178  CG  LEU B  98      18.441  16.678  38.374  1.00 53.79           C  
ATOM   3179  CD1 LEU B  98      18.721  15.532  37.401  1.00 53.76           C  
ATOM   3180  CD2 LEU B  98      17.005  16.626  38.904  1.00 53.11           C  
ATOM   3181  N   LYS B  99      20.950  15.802  41.869  1.00 56.44           N  
ATOM   3182  CA  LYS B  99      21.882  14.946  42.617  1.00 59.14           C  
ATOM   3183  C   LYS B  99      21.012  14.369  43.740  1.00 61.36           C  
ATOM   3184  O   LYS B  99      20.666  13.184  43.754  1.00 61.87           O  
ATOM   3185  CB  LYS B  99      23.056  15.761  43.071  1.00 61.32           C  
ATOM   3186  CG  LYS B  99      24.283  15.791  42.157  1.00 64.92           C  
ATOM   3187  CD  LYS B  99      24.883  14.419  41.923  1.00 68.47           C  
ATOM   3188  CE  LYS B  99      25.356  13.646  43.132  1.00 69.73           C  
ATOM   3189  NZ  LYS B  99      24.959  12.205  43.089  1.00 68.64           N  
ATOM   3190  N   LYS B 100      20.571  15.261  44.581  1.00 63.80           N  
ATOM   3191  CA  LYS B 100      19.725  15.115  45.735  1.00 65.32           C  
ATOM   3192  C   LYS B 100      18.330  14.582  45.524  1.00 66.92           C  
ATOM   3193  O   LYS B 100      17.803  13.842  46.393  1.00 67.80           O  
ATOM   3194  CB  LYS B 100      19.590  16.516  46.396  1.00 67.20           C  
ATOM   3195  CG  LYS B 100      20.850  17.090  47.018  1.00 70.98           C  
ATOM   3196  CD  LYS B 100      21.043  16.613  48.457  1.00 75.62           C  
ATOM   3197  CE  LYS B 100      21.940  17.470  49.324  1.00 75.91           C  
ATOM   3198  NZ  LYS B 100      22.233  16.788  50.629  1.00 76.36           N  
ATOM   3199  N   ALA B 101      17.643  14.962  44.448  1.00 68.82           N  
ATOM   3200  CA  ALA B 101      16.247  14.535  44.225  1.00 68.50           C  
ATOM   3201  C   ALA B 101      16.103  13.153  43.641  1.00 68.30           C  
ATOM   3202  O   ALA B 101      15.088  12.473  43.896  1.00 67.73           O  
ATOM   3203  CB  ALA B 101      15.507  15.612  43.430  1.00 68.09           C  
ATOM   3204  N   CYS B 102      17.076  12.692  42.893  1.00 70.54           N  
ATOM   3205  CA  CYS B 102      17.089  11.398  42.222  1.00 73.73           C  
ATOM   3206  C   CYS B 102      17.891  10.300  42.898  1.00 77.69           C  
ATOM   3207  O   CYS B 102      18.297   9.342  42.200  1.00 77.86           O  
ATOM   3208  CB  CYS B 102      17.703  11.609  40.821  1.00 72.28           C  
ATOM   3209  SG  CYS B 102      16.725  12.701  39.787  1.00 67.67           S  
ATOM   3210  N   GLU B 103      18.107  10.433  44.185  1.00 82.23           N  
ATOM   3211  CA  GLU B 103      18.861   9.552  45.064  1.00 84.67           C  
ATOM   3212  C   GLU B 103      18.431   8.093  45.045  1.00 86.27           C  
ATOM   3213  O   GLU B 103      19.006   7.327  45.864  1.00 86.62           O  
ATOM   3214  CB  GLU B 103      18.843  10.026  46.522  1.00 85.34           C  
ATOM   3215  CG  GLU B 103      19.898  11.051  46.923  1.00 87.33           C  
ATOM   3216  CD  GLU B 103      20.213  11.205  48.379  1.00 88.12           C  
ATOM   3217  OE1 GLU B 103      19.533  10.706  49.310  1.00 89.42           O  
ATOM   3218  OE2 GLU B 103      21.248  11.895  48.572  1.00 87.48           O  
ATOM   3219  OXT GLU B 103      17.594   7.712  44.204  1.00 90.05           O  
TER    3220      GLU B 103                                                      
ATOM   3221  N   THR C   1      71.161  15.034  12.755  1.00 71.61           N  
ATOM   3222  CA  THR C   1      70.128  14.879  13.772  1.00 70.80           C  
ATOM   3223  C   THR C   1      70.376  15.654  15.066  1.00 68.84           C  
ATOM   3224  O   THR C   1      70.878  14.978  16.028  1.00 69.58           O  
ATOM   3225  CB  THR C   1      69.928  13.340  14.174  1.00 72.93           C  
ATOM   3226  OG1 THR C   1      69.691  12.559  12.972  1.00 73.49           O  
ATOM   3227  CG2 THR C   1      68.777  13.168  15.191  1.00 74.17           C  
ATOM   3228  N   THR C   2      70.047  16.949  15.131  1.00 64.24           N  
ATOM   3229  CA  THR C   2      70.248  17.598  16.472  1.00 59.90           C  
ATOM   3230  C   THR C   2      69.000  18.299  16.925  1.00 54.85           C  
ATOM   3231  O   THR C   2      68.159  17.628  17.602  1.00 54.56           O  
ATOM   3232  CB  THR C   2      71.678  18.063  16.772  1.00 61.63           C  
ATOM   3233  OG1 THR C   2      72.121  17.187  17.926  1.00 61.25           O  
ATOM   3234  CG2 THR C   2      72.021  19.503  17.112  1.00 61.46           C  
ATOM   3235  N   PRO C   3      68.735  19.540  16.613  1.00 49.95           N  
ATOM   3236  CA  PRO C   3      67.478  20.161  17.017  1.00 47.32           C  
ATOM   3237  C   PRO C   3      66.315  19.431  16.340  1.00 46.07           C  
ATOM   3238  O   PRO C   3      66.223  19.286  15.093  1.00 45.47           O  
ATOM   3239  CB  PRO C   3      67.592  21.605  16.565  1.00 48.64           C  
ATOM   3240  CG  PRO C   3      68.890  21.781  15.859  1.00 48.83           C  
ATOM   3241  CD  PRO C   3      69.567  20.427  15.798  1.00 49.84           C  
ATOM   3242  N   LEU C   4      65.395  18.940  17.171  1.00 41.87           N  
ATOM   3243  CA  LEU C   4      64.172  18.303  16.671  1.00 36.89           C  
ATOM   3244  C   LEU C   4      63.531  19.220  15.611  1.00 35.44           C  
ATOM   3245  O   LEU C   4      63.727  20.446  15.566  1.00 33.68           O  
ATOM   3246  CB  LEU C   4      63.245  18.322  17.886  1.00 32.82           C  
ATOM   3247  CG  LEU C   4      63.575  17.554  19.118  1.00 29.14           C  
ATOM   3248  CD1 LEU C   4      62.856  18.054  20.355  1.00 25.21           C  
ATOM   3249  CD2 LEU C   4      63.041  16.133  18.881  1.00 32.60           C  
ATOM   3250  N   VAL C   5      62.658  18.615  14.835  1.00 36.58           N  
ATOM   3251  CA  VAL C   5      61.810  19.311  13.850  1.00 36.24           C  
ATOM   3252  C   VAL C   5      60.340  19.176  14.266  1.00 35.77           C  
ATOM   3253  O   VAL C   5      59.912  18.019  14.494  1.00 38.00           O  
ATOM   3254  CB  VAL C   5      61.938  18.717  12.442  1.00 34.30           C  
ATOM   3255  CG1 VAL C   5      62.942  19.411  11.566  1.00 34.19           C  
ATOM   3256  CG2 VAL C   5      62.194  17.216  12.619  1.00 40.31           C  
ATOM   3257  N   HIS C   6      59.625  20.286  14.257  1.00 36.41           N  
ATOM   3258  CA  HIS C   6      58.136  20.183  14.535  1.00 31.99           C  
ATOM   3259  C   HIS C   6      57.447  20.876  13.367  1.00 32.08           C  
ATOM   3260  O   HIS C   6      57.517  22.140  13.301  1.00 32.07           O  
ATOM   3261  CB  HIS C   6      57.735  20.863  15.809  1.00 31.90           C  
ATOM   3262  CG  HIS C   6      58.453  20.422  17.051  1.00 37.60           C  
ATOM   3263  ND1 HIS C   6      58.664  19.112  17.416  1.00 39.01           N  
ATOM   3264  CD2 HIS C   6      58.990  21.178  18.042  1.00 35.17           C  
ATOM   3265  CE1 HIS C   6      59.281  19.086  18.583  1.00 39.66           C  
ATOM   3266  NE2 HIS C   6      59.477  20.334  18.981  1.00 40.12           N  
ATOM   3267  N   VAL C   7      56.839  20.084  12.496  1.00 32.22           N  
ATOM   3268  CA  VAL C   7      56.113  20.625  11.322  1.00 32.50           C  
ATOM   3269  C   VAL C   7      54.679  21.124  11.595  1.00 29.78           C  
ATOM   3270  O   VAL C   7      53.863  20.380  12.146  1.00 26.09           O  
ATOM   3271  CB  VAL C   7      55.982  19.549  10.199  1.00 35.75           C  
ATOM   3272  CG1 VAL C   7      57.308  19.105   9.672  1.00 36.39           C  
ATOM   3273  CG2 VAL C   7      55.109  18.401  10.716  1.00 39.89           C  
ATOM   3274  N   ALA C   8      54.372  22.329  11.096  1.00 29.68           N  
ATOM   3275  CA  ALA C   8      52.977  22.787  11.382  1.00 32.63           C  
ATOM   3276  C   ALA C   8      51.965  22.037  10.519  1.00 32.37           C  
ATOM   3277  O   ALA C   8      51.922  22.325   9.323  1.00 31.35           O  
ATOM   3278  CB  ALA C   8      52.946  24.292  11.260  1.00 33.90           C  
ATOM   3279  N   SER C   9      51.192  21.124  11.057  1.00 32.44           N  
ATOM   3280  CA  SER C   9      50.137  20.355  10.411  1.00 33.14           C  
ATOM   3281  C   SER C   9      48.709  20.695  10.863  1.00 34.15           C  
ATOM   3282  O   SER C   9      48.142  20.457  11.933  1.00 31.98           O  
ATOM   3283  CB  SER C   9      50.359  18.849  10.464  1.00 32.66           C  
ATOM   3284  OG  SER C   9      49.108  18.201  10.485  1.00 40.18           O  
ATOM   3285  N   VAL C  10      48.024  21.302   9.897  1.00 36.95           N  
ATOM   3286  CA  VAL C  10      46.633  21.767   9.956  1.00 39.43           C  
ATOM   3287  C   VAL C  10      45.700  20.621  10.352  1.00 41.18           C  
ATOM   3288  O   VAL C  10      45.810  19.468   9.865  1.00 41.96           O  
ATOM   3289  CB  VAL C  10      46.285  22.572   8.701  1.00 36.09           C  
ATOM   3290  CG1 VAL C  10      44.813  22.641   8.370  1.00 35.51           C  
ATOM   3291  CG2 VAL C  10      46.788  24.031   8.834  1.00 38.86           C  
ATOM   3292  N   GLU C  11      44.841  20.967  11.293  1.00 39.85           N  
ATOM   3293  CA  GLU C  11      43.806  20.019  11.803  1.00 40.46           C  
ATOM   3294  C   GLU C  11      43.072  19.491  10.589  1.00 40.56           C  
ATOM   3295  O   GLU C  11      42.606  20.348   9.806  1.00 41.71           O  
ATOM   3296  CB  GLU C  11      42.826  20.815  12.636  1.00 38.61           C  
ATOM   3297  CG  GLU C  11      43.176  21.011  14.099  1.00 40.48           C  
ATOM   3298  CD  GLU C  11      44.144  22.120  14.442  1.00 35.81           C  
ATOM   3299  OE1 GLU C  11      44.544  22.718  13.449  1.00 33.62           O  
ATOM   3300  OE2 GLU C  11      44.449  22.347  15.626  1.00 32.65           O  
ATOM   3301  N   LYS C  12      42.973  18.201  10.398  1.00 42.76           N  
ATOM   3302  CA  LYS C  12      42.337  17.717   9.124  1.00 44.20           C  
ATOM   3303  C   LYS C  12      40.953  18.266   8.825  1.00 44.80           C  
ATOM   3304  O   LYS C  12      39.924  18.195   9.534  1.00 43.75           O  
ATOM   3305  CB  LYS C  12      42.527  16.224   8.968  1.00 43.57           C  
ATOM   3306  CG  LYS C  12      43.917  15.848   8.461  1.00 45.92           C  
ATOM   3307  CD  LYS C  12      44.509  16.631   7.303  1.00 44.56           C  
ATOM   3308  CE  LYS C  12      45.279  17.869   7.710  1.00 48.35           C  
ATOM   3309  NZ  LYS C  12      46.640  18.076   7.189  1.00 44.79           N  
ATOM   3310  N   GLY C  13      40.910  18.923   7.653  1.00 43.43           N  
ATOM   3311  CA  GLY C  13      39.765  19.566   7.118  1.00 41.58           C  
ATOM   3312  C   GLY C  13      39.208  20.778   7.815  1.00 41.52           C  
ATOM   3313  O   GLY C  13      37.950  21.014   7.725  1.00 42.00           O  
ATOM   3314  N   ARG C  14      40.043  21.576   8.479  1.00 38.41           N  
ATOM   3315  CA  ARG C  14      39.515  22.767   9.168  1.00 32.06           C  
ATOM   3316  C   ARG C  14      40.027  24.060   8.594  1.00 29.97           C  
ATOM   3317  O   ARG C  14      41.093  24.132   7.963  1.00 30.10           O  
ATOM   3318  CB  ARG C  14      39.811  22.776  10.646  1.00 31.22           C  
ATOM   3319  CG  ARG C  14      38.786  22.082  11.491  1.00 33.57           C  
ATOM   3320  CD  ARG C  14      38.935  20.627  11.443  1.00 36.74           C  
ATOM   3321  NE  ARG C  14      37.920  19.917  12.228  1.00 41.60           N  
ATOM   3322  CZ  ARG C  14      36.583  20.138  12.211  1.00 40.82           C  
ATOM   3323  NH1 ARG C  14      35.991  21.164  11.622  1.00 35.14           N  
ATOM   3324  NH2 ARG C  14      35.823  19.200  12.820  1.00 38.32           N  
ATOM   3325  N   SER C  15      39.257  25.130   8.913  1.00 27.60           N  
ATOM   3326  CA  SER C  15      39.805  26.385   8.396  1.00 27.69           C  
ATOM   3327  C   SER C  15      39.384  27.541   9.306  1.00 25.73           C  
ATOM   3328  O   SER C  15      38.974  27.311  10.419  1.00 24.20           O  
ATOM   3329  CB  SER C  15      39.326  26.631   6.980  1.00 35.40           C  
ATOM   3330  OG  SER C  15      37.923  26.915   7.247  1.00 46.48           O  
ATOM   3331  N   TYR C  16      39.555  28.699   8.691  1.00 24.91           N  
ATOM   3332  CA  TYR C  16      39.329  29.947   9.361  1.00 27.39           C  
ATOM   3333  C   TYR C  16      38.022  29.963  10.086  1.00 31.93           C  
ATOM   3334  O   TYR C  16      38.015  30.354  11.265  1.00 35.80           O  
ATOM   3335  CB  TYR C  16      39.468  31.142   8.436  1.00 29.89           C  
ATOM   3336  CG  TYR C  16      38.928  32.431   9.024  1.00 35.96           C  
ATOM   3337  CD1 TYR C  16      37.570  32.733   8.900  1.00 36.66           C  
ATOM   3338  CD2 TYR C  16      39.736  33.359   9.651  1.00 35.80           C  
ATOM   3339  CE1 TYR C  16      37.063  33.900   9.437  1.00 39.45           C  
ATOM   3340  CE2 TYR C  16      39.259  34.550  10.163  1.00 36.88           C  
ATOM   3341  CZ  TYR C  16      37.915  34.822  10.047  1.00 39.81           C  
ATOM   3342  OH  TYR C  16      37.402  35.999  10.539  1.00 41.59           O  
ATOM   3343  N   GLU C  17      36.957  29.604   9.376  1.00 33.47           N  
ATOM   3344  CA  GLU C  17      35.601  29.669   9.973  1.00 33.03           C  
ATOM   3345  C   GLU C  17      35.572  28.697  11.121  1.00 30.24           C  
ATOM   3346  O   GLU C  17      35.059  29.032  12.207  1.00 27.87           O  
ATOM   3347  CB  GLU C  17      34.486  29.570   8.979  1.00 43.46           C  
ATOM   3348  CG  GLU C  17      34.465  30.065   7.579  1.00 52.76           C  
ATOM   3349  CD  GLU C  17      34.419  31.386   6.949  1.00 57.87           C  
ATOM   3350  OE1 GLU C  17      34.046  32.379   7.627  1.00 58.92           O  
ATOM   3351  OE2 GLU C  17      34.714  31.600   5.711  1.00 61.82           O  
ATOM   3352  N   ASP C  18      36.191  27.547  10.984  1.00 29.49           N  
ATOM   3353  CA  ASP C  18      36.299  26.608  12.135  1.00 28.45           C  
ATOM   3354  C   ASP C  18      37.028  27.316  13.264  1.00 29.71           C  
ATOM   3355  O   ASP C  18      36.504  27.279  14.367  1.00 35.17           O  
ATOM   3356  CB  ASP C  18      37.123  25.404  11.693  1.00 31.20           C  
ATOM   3357  CG  ASP C  18      36.293  24.623  10.693  1.00 33.01           C  
ATOM   3358  OD1 ASP C  18      35.300  24.181  11.278  1.00 33.48           O  
ATOM   3359  OD2 ASP C  18      36.565  24.532   9.494  1.00 37.43           O  
ATOM   3360  N   PHE C  19      38.217  27.875  13.020  1.00 28.13           N  
ATOM   3361  CA  PHE C  19      38.975  28.512  14.126  1.00 25.80           C  
ATOM   3362  C   PHE C  19      38.177  29.662  14.684  1.00 25.04           C  
ATOM   3363  O   PHE C  19      38.160  29.813  15.936  1.00 31.24           O  
ATOM   3364  CB  PHE C  19      40.441  28.818  13.782  1.00 23.10           C  
ATOM   3365  CG  PHE C  19      41.168  27.552  13.373  1.00 21.30           C  
ATOM   3366  CD1 PHE C  19      41.589  26.657  14.339  1.00 16.88           C  
ATOM   3367  CD2 PHE C  19      41.388  27.281  12.028  1.00 18.68           C  
ATOM   3368  CE1 PHE C  19      42.156  25.443  13.970  1.00 19.63           C  
ATOM   3369  CE2 PHE C  19      41.959  26.091  11.629  1.00 19.89           C  
ATOM   3370  CZ  PHE C  19      42.328  25.152  12.616  1.00 21.20           C  
ATOM   3371  N   GLN C  20      37.473  30.460  13.926  1.00 24.92           N  
ATOM   3372  CA  GLN C  20      36.645  31.575  14.557  1.00 22.17           C  
ATOM   3373  C   GLN C  20      35.542  31.124  15.452  1.00 21.94           C  
ATOM   3374  O   GLN C  20      35.159  31.812  16.441  1.00 26.98           O  
ATOM   3375  CB  GLN C  20      36.301  32.672  13.577  1.00 17.78           C  
ATOM   3376  CG  GLN C  20      35.488  33.721  14.239  1.00 16.45           C  
ATOM   3377  CD  GLN C  20      36.174  35.028  14.441  1.00 16.89           C  
ATOM   3378  OE1 GLN C  20      36.030  35.649  15.531  1.00 22.41           O  
ATOM   3379  NE2 GLN C  20      36.872  35.467  13.421  1.00 11.20           N  
ATOM   3380  N   LYS C  21      35.012  29.906  15.386  1.00 23.08           N  
ATOM   3381  CA  LYS C  21      34.031  29.477  16.351  1.00 23.05           C  
ATOM   3382  C   LYS C  21      34.777  29.395  17.693  1.00 22.82           C  
ATOM   3383  O   LYS C  21      34.195  29.751  18.712  1.00 23.46           O  
ATOM   3384  CB  LYS C  21      33.459  28.074  16.153  1.00 26.36           C  
ATOM   3385  CG  LYS C  21      33.010  27.615  14.828  1.00 25.38           C  
ATOM   3386  CD  LYS C  21      31.949  28.475  14.165  1.00 23.66           C  
ATOM   3387  CE  LYS C  21      31.608  27.874  12.780  1.00 21.90           C  
ATOM   3388  NZ  LYS C  21      31.403  26.385  13.011  1.00 23.90           N  
ATOM   3389  N   VAL C  22      35.990  28.824  17.634  1.00 23.06           N  
ATOM   3390  CA  VAL C  22      36.746  28.647  18.917  1.00 23.03           C  
ATOM   3391  C   VAL C  22      37.035  29.978  19.620  1.00 20.46           C  
ATOM   3392  O   VAL C  22      36.801  30.152  20.828  1.00 19.68           O  
ATOM   3393  CB  VAL C  22      37.960  27.755  18.776  1.00 23.12           C  
ATOM   3394  CG1 VAL C  22      38.331  27.040  20.088  1.00 18.57           C  
ATOM   3395  CG2 VAL C  22      37.833  26.790  17.631  1.00 25.06           C  
ATOM   3396  N   TYR C  23      37.461  30.927  18.823  1.00 19.15           N  
ATOM   3397  CA  TYR C  23      37.748  32.275  19.377  1.00 17.53           C  
ATOM   3398  C   TYR C  23      36.582  32.686  20.177  1.00 19.32           C  
ATOM   3399  O   TYR C  23      36.465  33.008  21.395  1.00 24.52           O  
ATOM   3400  CB  TYR C  23      38.089  33.138  18.129  1.00 11.74           C  
ATOM   3401  CG  TYR C  23      38.475  34.550  18.496  1.00 18.15           C  
ATOM   3402  CD1 TYR C  23      37.423  35.356  18.963  1.00 21.24           C  
ATOM   3403  CD2 TYR C  23      39.683  35.198  18.387  1.00 15.54           C  
ATOM   3404  CE1 TYR C  23      37.609  36.655  19.348  1.00 21.38           C  
ATOM   3405  CE2 TYR C  23      39.892  36.537  18.722  1.00 17.33           C  
ATOM   3406  CZ  TYR C  23      38.853  37.271  19.248  1.00 16.20           C  
ATOM   3407  OH  TYR C  23      38.837  38.557  19.684  1.00 17.35           O  
ATOM   3408  N   ASN C  24      35.487  32.641  19.395  1.00 21.17           N  
ATOM   3409  CA  ASN C  24      34.148  33.104  19.824  1.00 16.58           C  
ATOM   3410  C   ASN C  24      33.730  32.418  21.079  1.00 14.52           C  
ATOM   3411  O   ASN C  24      33.276  33.015  22.053  1.00 16.96           O  
ATOM   3412  CB  ASN C  24      33.190  32.878  18.641  1.00 20.91           C  
ATOM   3413  CG  ASN C  24      33.100  33.986  17.661  1.00 18.05           C  
ATOM   3414  OD1 ASN C  24      32.493  33.805  16.632  1.00 23.84           O  
ATOM   3415  ND2 ASN C  24      33.613  35.168  17.837  1.00 18.09           N  
ATOM   3416  N   ALA C  25      33.839  31.083  21.038  1.00 14.86           N  
ATOM   3417  CA  ALA C  25      33.405  30.394  22.266  1.00 16.18           C  
ATOM   3418  C   ALA C  25      34.118  31.004  23.453  1.00 19.77           C  
ATOM   3419  O   ALA C  25      33.501  31.492  24.403  1.00 23.48           O  
ATOM   3420  CB  ALA C  25      33.690  28.939  22.069  1.00 15.67           C  
ATOM   3421  N   ILE C  26      35.458  31.007  23.366  1.00 21.30           N  
ATOM   3422  CA  ILE C  26      36.342  31.499  24.429  1.00 15.23           C  
ATOM   3423  C   ILE C  26      35.999  32.930  24.800  1.00 13.69           C  
ATOM   3424  O   ILE C  26      35.766  33.235  25.963  1.00 14.27           O  
ATOM   3425  CB  ILE C  26      37.809  31.518  23.872  1.00 18.29           C  
ATOM   3426  CG1 ILE C  26      38.467  30.129  23.872  1.00 14.17           C  
ATOM   3427  CG2 ILE C  26      38.732  32.559  24.570  1.00 14.28           C  
ATOM   3428  CD1 ILE C  26      39.564  30.228  22.750  1.00 19.69           C  
ATOM   3429  N   ALA C  27      35.999  33.758  23.791  1.00 11.19           N  
ATOM   3430  CA  ALA C  27      35.661  35.200  24.028  1.00 17.21           C  
ATOM   3431  C   ALA C  27      34.360  35.550  24.685  1.00 21.85           C  
ATOM   3432  O   ALA C  27      34.167  36.621  25.371  1.00 22.35           O  
ATOM   3433  CB  ALA C  27      35.764  35.748  22.593  1.00 20.82           C  
ATOM   3434  N   LEU C  28      33.314  34.711  24.578  1.00 24.40           N  
ATOM   3435  CA  LEU C  28      31.976  35.049  25.177  1.00 24.15           C  
ATOM   3436  C   LEU C  28      32.035  34.503  26.568  1.00 19.79           C  
ATOM   3437  O   LEU C  28      31.505  35.137  27.474  1.00 24.16           O  
ATOM   3438  CB  LEU C  28      30.860  34.564  24.255  1.00 27.96           C  
ATOM   3439  CG  LEU C  28      29.376  34.603  24.424  1.00 25.90           C  
ATOM   3440  CD1 LEU C  28      28.852  33.438  25.254  1.00 21.73           C  
ATOM   3441  CD2 LEU C  28      28.736  35.869  24.941  1.00 18.58           C  
ATOM   3442  N   LYS C  29      32.689  33.355  26.666  1.00 20.03           N  
ATOM   3443  CA  LYS C  29      32.911  32.857  28.045  1.00 22.10           C  
ATOM   3444  C   LYS C  29      33.784  33.813  28.872  1.00 21.29           C  
ATOM   3445  O   LYS C  29      33.694  33.825  30.111  1.00 25.70           O  
ATOM   3446  CB  LYS C  29      33.590  31.472  28.122  1.00 18.43           C  
ATOM   3447  CG  LYS C  29      33.887  31.348  29.608  1.00 12.15           C  
ATOM   3448  CD  LYS C  29      33.819  30.027  30.202  1.00 22.02           C  
ATOM   3449  CE  LYS C  29      34.489  28.781  29.776  1.00 21.27           C  
ATOM   3450  NZ  LYS C  29      34.449  27.986  31.098  1.00 26.35           N  
ATOM   3451  N   LEU C  30      34.605  34.647  28.279  1.00 23.14           N  
ATOM   3452  CA  LEU C  30      35.438  35.592  29.055  1.00 25.27           C  
ATOM   3453  C   LEU C  30      34.476  36.686  29.499  1.00 29.01           C  
ATOM   3454  O   LEU C  30      34.614  37.291  30.542  1.00 30.47           O  
ATOM   3455  CB  LEU C  30      36.523  36.199  28.221  1.00 21.06           C  
ATOM   3456  CG  LEU C  30      37.875  35.615  27.955  1.00 25.78           C  
ATOM   3457  CD1 LEU C  30      38.660  36.539  27.032  1.00 20.08           C  
ATOM   3458  CD2 LEU C  30      38.632  35.571  29.327  1.00 26.75           C  
ATOM   3459  N   ARG C  31      33.478  36.932  28.640  1.00 32.42           N  
ATOM   3460  CA  ARG C  31      32.520  38.034  28.976  1.00 30.13           C  
ATOM   3461  C   ARG C  31      31.596  37.708  30.132  1.00 29.58           C  
ATOM   3462  O   ARG C  31      31.265  38.479  31.056  1.00 27.10           O  
ATOM   3463  CB  ARG C  31      31.772  38.404  27.701  1.00 31.56           C  
ATOM   3464  CG  ARG C  31      30.555  39.249  28.114  1.00 34.86           C  
ATOM   3465  CD  ARG C  31      30.464  40.354  27.140  1.00 40.11           C  
ATOM   3466  NE  ARG C  31      29.830  39.848  25.926  1.00 44.49           N  
ATOM   3467  CZ  ARG C  31      29.979  40.521  24.770  1.00 49.36           C  
ATOM   3468  NH1 ARG C  31      31.022  41.304  24.467  1.00 45.17           N  
ATOM   3469  NH2 ARG C  31      28.890  40.475  23.962  1.00 52.06           N  
ATOM   3470  N   GLU C  32      31.197  36.473  30.137  1.00 29.75           N  
ATOM   3471  CA  GLU C  32      30.324  35.738  30.984  1.00 30.36           C  
ATOM   3472  C   GLU C  32      30.851  35.385  32.337  1.00 30.91           C  
ATOM   3473  O   GLU C  32      30.194  35.671  33.383  1.00 30.35           O  
ATOM   3474  CB  GLU C  32      29.992  34.439  30.209  1.00 36.21           C  
ATOM   3475  CG  GLU C  32      28.562  34.137  29.881  1.00 41.49           C  
ATOM   3476  CD  GLU C  32      27.796  34.770  28.775  1.00 43.95           C  
ATOM   3477  OE1 GLU C  32      27.282  35.896  28.999  1.00 47.88           O  
ATOM   3478  OE2 GLU C  32      27.566  34.211  27.682  1.00 44.98           O  
ATOM   3479  N   ASP C  33      31.985  34.699  32.416  1.00 32.62           N  
ATOM   3480  CA  ASP C  33      32.527  34.410  33.783  1.00 30.21           C  
ATOM   3481  C   ASP C  33      33.317  35.654  34.204  1.00 29.53           C  
ATOM   3482  O   ASP C  33      34.494  35.474  34.533  1.00 28.66           O  
ATOM   3483  CB  ASP C  33      33.485  33.253  33.818  1.00 35.56           C  
ATOM   3484  CG  ASP C  33      32.869  31.901  33.598  1.00 40.30           C  
ATOM   3485  OD1 ASP C  33      31.730  31.954  33.119  1.00 38.55           O  
ATOM   3486  OD2 ASP C  33      33.531  30.894  33.957  1.00 45.88           O  
ATOM   3487  N   ASP C  34      32.763  36.826  34.237  1.00 28.55           N  
ATOM   3488  CA  ASP C  34      33.561  38.000  34.622  1.00 31.64           C  
ATOM   3489  C   ASP C  34      33.831  38.258  36.075  1.00 30.76           C  
ATOM   3490  O   ASP C  34      34.301  39.385  36.396  1.00 31.10           O  
ATOM   3491  CB  ASP C  34      32.820  39.178  33.882  1.00 36.03           C  
ATOM   3492  CG  ASP C  34      31.558  39.510  34.653  1.00 38.76           C  
ATOM   3493  OD1 ASP C  34      30.958  38.651  35.310  1.00 40.74           O  
ATOM   3494  OD2 ASP C  34      31.251  40.707  34.564  1.00 45.54           O  
ATOM   3495  N   GLU C  35      33.617  37.361  37.000  1.00 31.35           N  
ATOM   3496  CA  GLU C  35      33.770  37.544  38.449  1.00 31.85           C  
ATOM   3497  C   GLU C  35      35.110  37.165  39.068  1.00 29.26           C  
ATOM   3498  O   GLU C  35      35.537  37.588  40.169  1.00 27.23           O  
ATOM   3499  CB  GLU C  35      32.722  36.633  39.158  1.00 36.81           C  
ATOM   3500  CG  GLU C  35      31.262  36.911  38.918  1.00 45.05           C  
ATOM   3501  CD  GLU C  35      30.253  36.239  39.791  1.00 52.49           C  
ATOM   3502  OE1 GLU C  35      30.685  35.201  40.362  1.00 56.90           O  
ATOM   3503  OE2 GLU C  35      29.064  36.633  39.964  1.00 54.45           O  
ATOM   3504  N   TYR C  36      35.789  36.313  38.360  1.00 23.23           N  
ATOM   3505  CA  TYR C  36      37.057  35.741  38.736  1.00 21.26           C  
ATOM   3506  C   TYR C  36      38.052  36.809  39.162  1.00 20.53           C  
ATOM   3507  O   TYR C  36      38.256  37.857  38.526  1.00 19.67           O  
ATOM   3508  CB  TYR C  36      37.602  34.930  37.562  1.00 19.77           C  
ATOM   3509  CG  TYR C  36      38.984  34.397  37.725  1.00 21.75           C  
ATOM   3510  CD1 TYR C  36      39.159  33.262  38.519  1.00 24.46           C  
ATOM   3511  CD2 TYR C  36      40.075  34.907  37.035  1.00 22.17           C  
ATOM   3512  CE1 TYR C  36      40.434  32.735  38.716  1.00 27.48           C  
ATOM   3513  CE2 TYR C  36      41.371  34.327  37.168  1.00 20.39           C  
ATOM   3514  CZ  TYR C  36      41.517  33.292  38.030  1.00 23.65           C  
ATOM   3515  OH  TYR C  36      42.705  32.667  38.246  1.00 31.62           O  
ATOM   3516  N   ASP C  37      38.742  36.404  40.233  1.00 19.54           N  
ATOM   3517  CA  ASP C  37      39.809  37.300  40.728  1.00 21.71           C  
ATOM   3518  C   ASP C  37      39.272  38.681  40.909  1.00 22.12           C  
ATOM   3519  O   ASP C  37      39.736  39.674  40.300  1.00 22.09           O  
ATOM   3520  CB  ASP C  37      40.971  37.160  39.700  1.00 21.87           C  
ATOM   3521  CG  ASP C  37      42.306  37.432  40.428  1.00 22.56           C  
ATOM   3522  OD1 ASP C  37      42.279  37.742  41.588  1.00 18.55           O  
ATOM   3523  OD2 ASP C  37      43.347  37.383  39.759  1.00 20.38           O  
ATOM   3524  N   ASN C  38      38.252  38.746  41.751  1.00 24.95           N  
ATOM   3525  CA  ASN C  38      37.584  40.035  41.998  1.00 29.16           C  
ATOM   3526  C   ASN C  38      37.360  40.896  40.758  1.00 27.95           C  
ATOM   3527  O   ASN C  38      37.742  42.090  40.713  1.00 28.40           O  
ATOM   3528  CB  ASN C  38      38.276  40.785  43.149  1.00 32.73           C  
ATOM   3529  CG  ASN C  38      38.035  39.970  44.403  1.00 39.16           C  
ATOM   3530  OD1 ASN C  38      37.540  40.511  45.380  1.00 48.98           O  
ATOM   3531  ND2 ASN C  38      38.288  38.665  44.378  1.00 45.50           N  
ATOM   3532  N   TYR C  39      36.601  40.357  39.839  1.00 27.66           N  
ATOM   3533  CA  TYR C  39      36.156  40.994  38.605  1.00 29.51           C  
ATOM   3534  C   TYR C  39      37.205  41.420  37.606  1.00 27.78           C  
ATOM   3535  O   TYR C  39      36.862  42.269  36.773  1.00 29.03           O  
ATOM   3536  CB  TYR C  39      35.165  42.185  38.842  1.00 29.83           C  
ATOM   3537  CG  TYR C  39      33.892  41.665  39.493  1.00 32.44           C  
ATOM   3538  CD1 TYR C  39      33.887  41.396  40.858  1.00 34.54           C  
ATOM   3539  CD2 TYR C  39      32.750  41.358  38.750  1.00 32.90           C  
ATOM   3540  CE1 TYR C  39      32.744  40.898  41.501  1.00 39.74           C  
ATOM   3541  CE2 TYR C  39      31.607  40.831  39.356  1.00 36.26           C  
ATOM   3542  CZ  TYR C  39      31.623  40.619  40.716  1.00 40.54           C  
ATOM   3543  OH  TYR C  39      30.510  40.119  41.317  1.00 48.49           O  
ATOM   3544  N   ILE C  40      38.352  40.782  37.596  1.00 27.02           N  
ATOM   3545  CA  ILE C  40      39.417  41.040  36.651  1.00 26.10           C  
ATOM   3546  C   ILE C  40      39.136  40.159  35.424  1.00 26.83           C  
ATOM   3547  O   ILE C  40      39.516  40.577  34.331  1.00 29.05           O  
ATOM   3548  CB  ILE C  40      40.833  40.763  37.246  1.00 22.29           C  
ATOM   3549  CG1 ILE C  40      41.162  41.834  38.339  1.00 24.01           C  
ATOM   3550  CG2 ILE C  40      41.958  40.785  36.192  1.00 20.47           C  
ATOM   3551  CD1 ILE C  40      42.619  41.654  38.904  1.00 16.45           C  
ATOM   3552  N   GLY C  41      38.584  38.985  35.702  1.00 26.47           N  
ATOM   3553  CA  GLY C  41      38.241  38.087  34.559  1.00 22.05           C  
ATOM   3554  C   GLY C  41      39.456  37.186  34.354  1.00 22.70           C  
ATOM   3555  O   GLY C  41      40.365  37.309  35.156  1.00 23.60           O  
ATOM   3556  N   TYR C  42      39.388  36.307  33.412  1.00 17.48           N  
ATOM   3557  CA  TYR C  42      40.285  35.307  32.931  1.00 17.27           C  
ATOM   3558  C   TYR C  42      41.177  35.775  31.811  1.00 16.55           C  
ATOM   3559  O   TYR C  42      41.788  34.977  31.117  1.00 19.69           O  
ATOM   3560  CB  TYR C  42      39.385  34.193  32.330  1.00 17.35           C  
ATOM   3561  CG  TYR C  42      38.839  33.352  33.447  1.00 17.36           C  
ATOM   3562  CD1 TYR C  42      39.646  32.330  33.944  1.00 14.40           C  
ATOM   3563  CD2 TYR C  42      37.601  33.583  34.016  1.00 17.43           C  
ATOM   3564  CE1 TYR C  42      39.209  31.534  35.000  1.00 16.63           C  
ATOM   3565  CE2 TYR C  42      37.133  32.796  35.084  1.00 12.46           C  
ATOM   3566  CZ  TYR C  42      37.948  31.774  35.526  1.00 16.81           C  
ATOM   3567  OH  TYR C  42      37.559  30.902  36.545  1.00 18.59           O  
ATOM   3568  N   GLY C  43      41.069  37.081  31.556  1.00 13.97           N  
ATOM   3569  CA  GLY C  43      41.834  37.610  30.420  1.00 14.69           C  
ATOM   3570  C   GLY C  43      43.329  37.480  30.766  1.00 17.19           C  
ATOM   3571  O   GLY C  43      44.029  36.798  30.057  1.00 16.16           O  
ATOM   3572  N   PRO C  44      43.729  38.173  31.839  1.00 15.94           N  
ATOM   3573  CA  PRO C  44      45.163  38.122  32.248  1.00 13.20           C  
ATOM   3574  C   PRO C  44      45.572  36.678  32.423  1.00 14.41           C  
ATOM   3575  O   PRO C  44      46.533  36.212  31.758  1.00 12.64           O  
ATOM   3576  CB  PRO C  44      45.143  38.953  33.513  1.00 15.21           C  
ATOM   3577  CG  PRO C  44      44.073  40.028  33.192  1.00 13.56           C  
ATOM   3578  CD  PRO C  44      42.964  39.052  32.705  1.00 10.97           C  
ATOM   3579  N   VAL C  45      44.979  35.836  33.247  1.00 10.88           N  
ATOM   3580  CA  VAL C  45      45.550  34.477  33.314  1.00 12.55           C  
ATOM   3581  C   VAL C  45      45.615  33.771  31.995  1.00 16.10           C  
ATOM   3582  O   VAL C  45      46.313  32.756  31.942  1.00 18.48           O  
ATOM   3583  CB  VAL C  45      44.869  33.626  34.393  1.00 10.63           C  
ATOM   3584  CG1 VAL C  45      43.442  33.205  34.064  1.00 16.29           C  
ATOM   3585  CG2 VAL C  45      45.632  32.330  34.572  1.00  6.84           C  
ATOM   3586  N   LEU C  46      44.877  34.129  30.942  1.00 16.84           N  
ATOM   3587  CA  LEU C  46      44.986  33.291  29.713  1.00 14.90           C  
ATOM   3588  C   LEU C  46      46.161  33.799  28.922  1.00 12.28           C  
ATOM   3589  O   LEU C  46      46.681  33.033  28.121  1.00 12.69           O  
ATOM   3590  CB  LEU C  46      43.687  33.467  28.897  1.00 17.86           C  
ATOM   3591  CG  LEU C  46      42.375  32.847  29.387  1.00  8.92           C  
ATOM   3592  CD1 LEU C  46      41.343  33.113  28.280  1.00 10.66           C  
ATOM   3593  CD2 LEU C  46      42.572  31.329  29.404  1.00  6.31           C  
ATOM   3594  N   VAL C  47      46.431  35.094  29.050  1.00 14.43           N  
ATOM   3595  CA  VAL C  47      47.647  35.590  28.372  1.00 17.42           C  
ATOM   3596  C   VAL C  47      48.843  34.935  29.052  1.00 18.25           C  
ATOM   3597  O   VAL C  47      49.702  34.436  28.333  1.00 21.01           O  
ATOM   3598  CB  VAL C  47      47.715  37.072  28.091  1.00 22.27           C  
ATOM   3599  CG1 VAL C  47      46.600  37.939  28.588  1.00 20.54           C  
ATOM   3600  CG2 VAL C  47      49.106  37.704  28.243  1.00 14.03           C  
ATOM   3601  N   ARG C  48      48.922  34.885  30.384  1.00 19.80           N  
ATOM   3602  CA  ARG C  48      49.994  34.291  31.119  1.00 17.72           C  
ATOM   3603  C   ARG C  48      50.139  32.837  30.732  1.00 19.88           C  
ATOM   3604  O   ARG C  48      51.280  32.383  30.666  1.00 21.90           O  
ATOM   3605  CB  ARG C  48      49.821  34.213  32.645  1.00 23.22           C  
ATOM   3606  CG  ARG C  48      51.238  34.038  33.296  1.00 22.31           C  
ATOM   3607  CD  ARG C  48      51.076  34.326  34.757  1.00 17.50           C  
ATOM   3608  NE  ARG C  48      51.968  33.598  35.539  1.00 16.82           N  
ATOM   3609  CZ  ARG C  48      51.830  32.699  36.470  1.00 21.25           C  
ATOM   3610  NH1 ARG C  48      50.612  32.348  36.944  1.00 30.65           N  
ATOM   3611  NH2 ARG C  48      52.877  32.108  36.990  1.00 20.52           N  
ATOM   3612  N   LEU C  49      49.030  32.152  30.516  1.00 18.69           N  
ATOM   3613  CA  LEU C  49      49.154  30.705  30.185  1.00 17.93           C  
ATOM   3614  C   LEU C  49      49.776  30.516  28.830  1.00 18.41           C  
ATOM   3615  O   LEU C  49      50.493  29.508  28.662  1.00 23.74           O  
ATOM   3616  CB  LEU C  49      47.861  29.965  30.508  1.00 22.53           C  
ATOM   3617  CG  LEU C  49      47.505  28.655  29.806  1.00 26.49           C  
ATOM   3618  CD1 LEU C  49      48.377  27.510  30.345  1.00 26.63           C  
ATOM   3619  CD2 LEU C  49      46.061  28.287  30.101  1.00 21.80           C  
ATOM   3620  N   ALA C  50      49.584  31.348  27.832  1.00 15.09           N  
ATOM   3621  CA  ALA C  50      50.159  31.133  26.522  1.00 16.31           C  
ATOM   3622  C   ALA C  50      51.679  31.443  26.494  1.00 17.06           C  
ATOM   3623  O   ALA C  50      52.441  30.864  25.692  1.00 13.66           O  
ATOM   3624  CB  ALA C  50      49.376  31.993  25.484  1.00 11.95           C  
ATOM   3625  N   TRP C  51      52.091  32.404  27.270  1.00 17.36           N  
ATOM   3626  CA  TRP C  51      53.487  32.814  27.543  1.00 17.94           C  
ATOM   3627  C   TRP C  51      54.208  31.634  28.179  1.00 14.76           C  
ATOM   3628  O   TRP C  51      55.227  31.160  27.663  1.00 19.45           O  
ATOM   3629  CB  TRP C  51      53.505  34.094  28.363  1.00 15.75           C  
ATOM   3630  CG  TRP C  51      54.574  34.235  29.387  1.00 18.80           C  
ATOM   3631  CD1 TRP C  51      54.425  34.379  30.747  1.00 19.73           C  
ATOM   3632  CD2 TRP C  51      55.963  34.203  29.148  1.00 15.18           C  
ATOM   3633  NE1 TRP C  51      55.635  34.449  31.360  1.00 20.92           N  
ATOM   3634  CE2 TRP C  51      56.598  34.363  30.377  1.00 20.14           C  
ATOM   3635  CE3 TRP C  51      56.714  34.068  27.986  1.00 22.45           C  
ATOM   3636  CZ2 TRP C  51      57.991  34.366  30.500  1.00 18.92           C  
ATOM   3637  CZ3 TRP C  51      58.105  34.114  28.100  1.00 26.24           C  
ATOM   3638  CH2 TRP C  51      58.739  34.209  29.356  1.00 14.72           C  
ATOM   3639  N   HIS C  52      53.712  31.023  29.203  1.00 14.41           N  
ATOM   3640  CA  HIS C  52      54.324  29.885  29.873  1.00 12.64           C  
ATOM   3641  C   HIS C  52      54.479  28.624  29.099  1.00 15.96           C  
ATOM   3642  O   HIS C  52      55.445  27.902  29.396  1.00 18.62           O  
ATOM   3643  CB  HIS C  52      53.551  29.506  31.151  1.00 10.43           C  
ATOM   3644  CG  HIS C  52      54.011  30.372  32.256  1.00 11.73           C  
ATOM   3645  ND1 HIS C  52      54.213  29.879  33.515  1.00 10.88           N  
ATOM   3646  CD2 HIS C  52      54.339  31.703  32.268  1.00 14.58           C  
ATOM   3647  CE1 HIS C  52      54.555  30.945  34.330  1.00  7.19           C  
ATOM   3648  NE2 HIS C  52      54.731  32.004  33.585  1.00 11.61           N  
ATOM   3649  N   ILE C  53      53.570  28.299  28.199  1.00 17.87           N  
ATOM   3650  CA  ILE C  53      53.615  27.060  27.384  1.00 15.02           C  
ATOM   3651  C   ILE C  53      54.577  27.180  26.237  1.00 15.91           C  
ATOM   3652  O   ILE C  53      55.072  26.204  25.585  1.00 15.78           O  
ATOM   3653  CB  ILE C  53      52.120  26.648  27.076  1.00 18.12           C  
ATOM   3654  CG1 ILE C  53      51.326  27.586  26.153  1.00 14.11           C  
ATOM   3655  CG2 ILE C  53      51.293  26.549  28.401  1.00 17.05           C  
ATOM   3656  CD1 ILE C  53      51.177  27.096  24.678  1.00 18.46           C  
ATOM   3657  N   SER C  54      54.894  28.429  25.906  1.00 15.10           N  
ATOM   3658  CA  SER C  54      55.746  28.785  24.790  1.00 15.98           C  
ATOM   3659  C   SER C  54      57.179  29.132  25.335  1.00 19.32           C  
ATOM   3660  O   SER C  54      58.160  29.032  24.605  1.00 20.27           O  
ATOM   3661  CB  SER C  54      55.268  30.087  24.154  1.00 14.95           C  
ATOM   3662  OG  SER C  54      53.965  30.205  23.692  1.00 21.09           O  
ATOM   3663  N   GLY C  55      57.172  29.630  26.553  1.00 21.10           N  
ATOM   3664  CA  GLY C  55      58.350  30.106  27.265  1.00 20.59           C  
ATOM   3665  C   GLY C  55      59.369  29.052  27.647  1.00 20.64           C  
ATOM   3666  O   GLY C  55      60.465  29.426  28.119  1.00 23.55           O  
ATOM   3667  N   THR C  56      59.024  27.786  27.595  1.00 19.03           N  
ATOM   3668  CA  THR C  56      59.802  26.652  27.897  1.00 13.88           C  
ATOM   3669  C   THR C  56      60.731  26.292  26.703  1.00 18.10           C  
ATOM   3670  O   THR C  56      61.439  25.245  26.843  1.00 19.37           O  
ATOM   3671  CB  THR C  56      58.895  25.352  28.093  1.00 15.15           C  
ATOM   3672  OG1 THR C  56      58.069  25.097  26.929  1.00 14.78           O  
ATOM   3673  CG2 THR C  56      58.079  25.279  29.334  1.00 16.70           C  
ATOM   3674  N   TRP C  57      60.631  27.047  25.606  1.00 12.53           N  
ATOM   3675  CA  TRP C  57      61.352  26.723  24.404  1.00 10.21           C  
ATOM   3676  C   TRP C  57      62.863  26.951  24.547  1.00 16.28           C  
ATOM   3677  O   TRP C  57      63.244  28.032  25.097  1.00 14.12           O  
ATOM   3678  CB  TRP C  57      60.956  27.722  23.236  1.00  9.39           C  
ATOM   3679  CG  TRP C  57      61.568  27.390  21.900  1.00  5.65           C  
ATOM   3680  CD1 TRP C  57      61.605  26.147  21.343  1.00  3.81           C  
ATOM   3681  CD2 TRP C  57      62.193  28.271  20.956  1.00  4.26           C  
ATOM   3682  NE1 TRP C  57      62.232  26.202  20.080  1.00  8.77           N  
ATOM   3683  CE2 TRP C  57      62.579  27.520  19.843  1.00  5.25           C  
ATOM   3684  CE3 TRP C  57      62.605  29.586  20.956  1.00  7.48           C  
ATOM   3685  CZ2 TRP C  57      63.326  28.052  18.781  1.00  6.77           C  
ATOM   3686  CZ3 TRP C  57      63.275  30.150  19.929  1.00  9.10           C  
ATOM   3687  CH2 TRP C  57      63.659  29.367  18.821  1.00  4.54           C  
ATOM   3688  N   ASP C  58      63.561  26.076  23.869  1.00 18.76           N  
ATOM   3689  CA  ASP C  58      65.046  26.258  23.782  1.00 23.35           C  
ATOM   3690  C   ASP C  58      65.524  26.282  22.322  1.00 24.18           C  
ATOM   3691  O   ASP C  58      65.508  25.267  21.608  1.00 25.30           O  
ATOM   3692  CB  ASP C  58      65.798  25.257  24.607  1.00 23.86           C  
ATOM   3693  CG  ASP C  58      67.264  25.643  24.746  1.00 26.55           C  
ATOM   3694  OD1 ASP C  58      67.884  26.333  23.906  1.00 27.87           O  
ATOM   3695  OD2 ASP C  58      67.738  25.216  25.779  1.00 27.98           O  
ATOM   3696  N   LYS C  59      65.974  27.487  21.891  1.00 24.66           N  
ATOM   3697  CA  LYS C  59      66.365  27.577  20.479  1.00 23.44           C  
ATOM   3698  C   LYS C  59      67.428  26.603  20.116  1.00 26.72           C  
ATOM   3699  O   LYS C  59      67.398  26.099  18.993  1.00 30.52           O  
ATOM   3700  CB  LYS C  59      66.758  29.001  20.125  1.00 23.85           C  
ATOM   3701  CG  LYS C  59      67.967  29.531  20.869  1.00 21.64           C  
ATOM   3702  CD  LYS C  59      68.334  30.879  20.248  1.00 17.00           C  
ATOM   3703  CE  LYS C  59      69.720  31.286  20.610  1.00 11.73           C  
ATOM   3704  NZ  LYS C  59      69.844  32.756  20.662  1.00 12.31           N  
ATOM   3705  N   HIS C  60      68.353  26.305  21.027  1.00 28.54           N  
ATOM   3706  CA  HIS C  60      69.512  25.422  20.805  1.00 23.89           C  
ATOM   3707  C   HIS C  60      69.213  24.003  20.377  1.00 23.86           C  
ATOM   3708  O   HIS C  60      69.872  23.472  19.448  1.00 21.52           O  
ATOM   3709  CB  HIS C  60      70.466  25.428  22.025  1.00 16.40           C  
ATOM   3710  CG  HIS C  60      70.965  26.814  22.335  1.00 11.00           C  
ATOM   3711  ND1 HIS C  60      70.695  27.458  23.476  1.00  7.61           N  
ATOM   3712  CD2 HIS C  60      71.731  27.666  21.655  1.00 17.77           C  
ATOM   3713  CE1 HIS C  60      71.211  28.669  23.511  1.00 13.75           C  
ATOM   3714  NE2 HIS C  60      71.868  28.859  22.402  1.00 15.21           N  
ATOM   3715  N   ASP C  61      68.266  23.346  20.989  1.00 21.63           N  
ATOM   3716  CA  ASP C  61      67.884  22.002  20.581  1.00 25.11           C  
ATOM   3717  C   ASP C  61      66.371  21.948  20.225  1.00 26.84           C  
ATOM   3718  O   ASP C  61      65.888  20.827  19.982  1.00 27.83           O  
ATOM   3719  CB  ASP C  61      68.220  20.950  21.622  1.00 23.73           C  
ATOM   3720  CG  ASP C  61      67.835  21.446  22.973  1.00 21.40           C  
ATOM   3721  OD1 ASP C  61      67.424  22.601  23.000  1.00 34.26           O  
ATOM   3722  OD2 ASP C  61      67.871  20.806  24.016  1.00 23.64           O  
ATOM   3723  N   ASN C  62      65.684  23.047  20.233  1.00 25.60           N  
ATOM   3724  CA  ASN C  62      64.278  23.142  19.900  1.00 25.24           C  
ATOM   3725  C   ASN C  62      63.405  22.193  20.685  1.00 26.43           C  
ATOM   3726  O   ASN C  62      62.528  21.528  20.085  1.00 28.49           O  
ATOM   3727  CB  ASN C  62      64.078  22.920  18.399  1.00 32.12           C  
ATOM   3728  CG  ASN C  62      62.705  23.077  17.819  1.00 40.02           C  
ATOM   3729  OD1 ASN C  62      62.456  22.661  16.654  1.00 43.90           O  
ATOM   3730  ND2 ASN C  62      61.736  23.653  18.522  1.00 43.94           N  
ATOM   3731  N   THR C  63      63.581  22.143  21.949  1.00 23.70           N  
ATOM   3732  CA  THR C  63      62.816  21.421  22.930  1.00 21.86           C  
ATOM   3733  C   THR C  63      61.875  22.446  23.542  1.00 22.08           C  
ATOM   3734  O   THR C  63      62.222  23.641  23.412  1.00 23.54           O  
ATOM   3735  CB  THR C  63      63.789  20.864  24.000  1.00 29.64           C  
ATOM   3736  OG1 THR C  63      64.039  19.472  23.518  1.00 39.23           O  
ATOM   3737  CG2 THR C  63      63.271  20.860  25.405  1.00 35.53           C  
ATOM   3738  N   GLY C  64      60.784  22.053  24.129  1.00 24.71           N  
ATOM   3739  CA  GLY C  64      59.805  22.997  24.701  1.00 24.40           C  
ATOM   3740  C   GLY C  64      59.074  23.823  23.651  1.00 23.54           C  
ATOM   3741  O   GLY C  64      59.128  23.596  22.436  1.00 25.09           O  
ATOM   3742  N   GLY C  65      58.355  24.864  24.086  1.00 22.75           N  
ATOM   3743  CA  GLY C  65      57.602  25.671  23.068  1.00 24.67           C  
ATOM   3744  C   GLY C  65      56.129  25.204  23.064  1.00 22.84           C  
ATOM   3745  O   GLY C  65      55.729  24.242  23.754  1.00 22.82           O  
ATOM   3746  N   SER C  66      55.374  25.964  22.310  1.00 21.70           N  
ATOM   3747  CA  SER C  66      53.929  25.789  22.143  1.00 20.80           C  
ATOM   3748  C   SER C  66      53.585  24.526  21.377  1.00 23.03           C  
ATOM   3749  O   SER C  66      52.646  23.817  21.746  1.00 27.54           O  
ATOM   3750  CB  SER C  66      53.286  27.007  21.501  1.00 12.89           C  
ATOM   3751  OG  SER C  66      53.637  27.103  20.144  1.00 12.36           O  
ATOM   3752  N   TYR C  67      54.301  24.166  20.380  1.00 23.87           N  
ATOM   3753  CA  TYR C  67      54.022  23.023  19.540  1.00 22.82           C  
ATOM   3754  C   TYR C  67      53.384  21.856  20.206  1.00 27.44           C  
ATOM   3755  O   TYR C  67      52.224  21.489  19.766  1.00 31.04           O  
ATOM   3756  CB  TYR C  67      55.227  22.612  18.714  1.00 18.77           C  
ATOM   3757  CG  TYR C  67      54.897  21.496  17.754  1.00 23.51           C  
ATOM   3758  CD1 TYR C  67      54.446  21.864  16.468  1.00 20.83           C  
ATOM   3759  CD2 TYR C  67      55.098  20.150  17.993  1.00 24.54           C  
ATOM   3760  CE1 TYR C  67      54.193  20.945  15.526  1.00 18.19           C  
ATOM   3761  CE2 TYR C  67      54.849  19.163  17.022  1.00 21.86           C  
ATOM   3762  CZ  TYR C  67      54.360  19.593  15.782  1.00 24.73           C  
ATOM   3763  OH  TYR C  67      54.042  18.687  14.768  1.00 27.46           O  
ATOM   3764  N   GLY C  68      53.977  21.198  21.150  1.00 26.39           N  
ATOM   3765  CA  GLY C  68      53.507  19.996  21.771  1.00 24.59           C  
ATOM   3766  C   GLY C  68      52.390  19.937  22.724  1.00 30.47           C  
ATOM   3767  O   GLY C  68      51.921  18.778  23.098  1.00 30.93           O  
ATOM   3768  N   GLY C  69      51.899  21.058  23.266  1.00 28.36           N  
ATOM   3769  CA  GLY C  69      50.784  20.950  24.228  1.00 28.70           C  
ATOM   3770  C   GLY C  69      51.046  20.130  25.452  1.00 28.78           C  
ATOM   3771  O   GLY C  69      50.088  19.682  26.122  1.00 34.14           O  
ATOM   3772  N   THR C  70      52.266  19.977  25.873  1.00 29.15           N  
ATOM   3773  CA  THR C  70      52.789  19.237  27.004  1.00 26.52           C  
ATOM   3774  C   THR C  70      52.341  19.780  28.335  1.00 26.44           C  
ATOM   3775  O   THR C  70      52.399  18.981  29.309  1.00 26.55           O  
ATOM   3776  CB  THR C  70      54.358  19.053  26.859  1.00 29.13           C  
ATOM   3777  OG1 THR C  70      55.017  20.389  26.885  1.00 27.39           O  
ATOM   3778  CG2 THR C  70      54.782  18.298  25.596  1.00 24.36           C  
ATOM   3779  N   TYR C  71      51.854  21.002  28.459  1.00 24.71           N  
ATOM   3780  CA  TYR C  71      51.379  21.507  29.770  1.00 24.17           C  
ATOM   3781  C   TYR C  71      50.299  20.672  30.429  1.00 27.72           C  
ATOM   3782  O   TYR C  71      49.970  20.747  31.648  1.00 30.05           O  
ATOM   3783  CB  TYR C  71      50.949  22.978  29.682  1.00 17.68           C  
ATOM   3784  CG  TYR C  71      50.283  23.505  30.934  1.00 15.66           C  
ATOM   3785  CD1 TYR C  71      50.987  24.076  31.979  1.00 18.12           C  
ATOM   3786  CD2 TYR C  71      48.896  23.451  31.081  1.00 16.78           C  
ATOM   3787  CE1 TYR C  71      50.337  24.552  33.129  1.00 23.64           C  
ATOM   3788  CE2 TYR C  71      48.245  23.919  32.188  1.00 16.39           C  
ATOM   3789  CZ  TYR C  71      48.954  24.475  33.234  1.00 24.28           C  
ATOM   3790  OH  TYR C  71      48.322  24.915  34.398  1.00 25.65           O  
ATOM   3791  N   ARG C  72      49.674  19.835  29.654  1.00 31.87           N  
ATOM   3792  CA  ARG C  72      48.594  18.920  30.032  1.00 34.26           C  
ATOM   3793  C   ARG C  72      49.161  17.741  30.830  1.00 37.11           C  
ATOM   3794  O   ARG C  72      48.353  17.091  31.525  1.00 38.62           O  
ATOM   3795  CB  ARG C  72      47.819  18.419  28.817  1.00 33.20           C  
ATOM   3796  CG  ARG C  72      48.651  17.540  27.873  1.00 33.61           C  
ATOM   3797  CD  ARG C  72      48.069  17.466  26.525  1.00 34.36           C  
ATOM   3798  NE  ARG C  72      48.464  16.265  25.766  1.00 33.22           N  
ATOM   3799  CZ  ARG C  72      49.473  16.277  24.901  1.00 33.88           C  
ATOM   3800  NH1 ARG C  72      50.130  17.392  24.610  1.00 33.00           N  
ATOM   3801  NH2 ARG C  72      49.894  15.149  24.341  1.00 34.00           N  
ATOM   3802  N   PHE C  73      50.477  17.567  30.770  1.00 36.62           N  
ATOM   3803  CA  PHE C  73      51.141  16.489  31.549  1.00 34.46           C  
ATOM   3804  C   PHE C  73      51.522  17.055  32.913  1.00 35.59           C  
ATOM   3805  O   PHE C  73      52.003  18.156  33.097  1.00 36.67           O  
ATOM   3806  CB  PHE C  73      52.239  15.824  30.799  1.00 32.20           C  
ATOM   3807  CG  PHE C  73      51.883  15.322  29.422  1.00 35.09           C  
ATOM   3808  CD1 PHE C  73      51.019  14.238  29.271  1.00 36.25           C  
ATOM   3809  CD2 PHE C  73      52.452  15.914  28.294  1.00 33.84           C  
ATOM   3810  CE1 PHE C  73      50.703  13.721  28.014  1.00 34.10           C  
ATOM   3811  CE2 PHE C  73      52.143  15.419  27.044  1.00 37.00           C  
ATOM   3812  CZ  PHE C  73      51.287  14.329  26.893  1.00 36.39           C  
ATOM   3813  N   LYS C  74      51.211  16.262  33.896  1.00 38.75           N  
ATOM   3814  CA  LYS C  74      51.311  16.511  35.319  1.00 40.18           C  
ATOM   3815  C   LYS C  74      52.532  17.332  35.663  1.00 39.64           C  
ATOM   3816  O   LYS C  74      52.442  18.284  36.402  1.00 39.56           O  
ATOM   3817  CB  LYS C  74      51.371  15.194  36.115  1.00 45.66           C  
ATOM   3818  CG  LYS C  74      51.424  15.388  37.625  1.00 52.88           C  
ATOM   3819  CD  LYS C  74      50.097  15.076  38.306  1.00 61.05           C  
ATOM   3820  CE  LYS C  74      49.046  16.167  38.272  1.00 64.96           C  
ATOM   3821  NZ  LYS C  74      48.228  16.147  37.030  1.00 65.67           N  
ATOM   3822  N   LYS C  75      53.630  16.855  35.139  1.00 39.05           N  
ATOM   3823  CA  LYS C  75      54.985  17.344  35.287  1.00 37.98           C  
ATOM   3824  C   LYS C  75      55.196  18.833  35.042  1.00 35.96           C  
ATOM   3825  O   LYS C  75      55.799  19.554  35.846  1.00 35.59           O  
ATOM   3826  CB  LYS C  75      55.868  16.568  34.311  1.00 36.80           C  
ATOM   3827  CG  LYS C  75      57.346  16.938  34.500  1.00 42.70           C  
ATOM   3828  CD  LYS C  75      58.167  16.115  33.512  1.00 43.06           C  
ATOM   3829  CE  LYS C  75      59.608  16.575  33.431  1.00 47.05           C  
ATOM   3830  NZ  LYS C  75      60.260  15.769  32.339  1.00 50.89           N  
ATOM   3831  N   GLU C  76      54.725  19.249  33.880  1.00 33.83           N  
ATOM   3832  CA  GLU C  76      54.793  20.623  33.416  1.00 32.71           C  
ATOM   3833  C   GLU C  76      53.750  21.468  34.160  1.00 35.87           C  
ATOM   3834  O   GLU C  76      53.993  22.600  34.583  1.00 35.83           O  
ATOM   3835  CB  GLU C  76      54.441  20.758  31.937  1.00 27.82           C  
ATOM   3836  CG  GLU C  76      54.507  22.230  31.478  1.00 22.49           C  
ATOM   3837  CD  GLU C  76      54.795  22.350  30.040  1.00 24.37           C  
ATOM   3838  OE1 GLU C  76      55.147  21.251  29.500  1.00 28.43           O  
ATOM   3839  OE2 GLU C  76      54.731  23.432  29.438  1.00 26.87           O  
ATOM   3840  N   PHE C  77      52.595  20.814  34.177  1.00 35.50           N  
ATOM   3841  CA  PHE C  77      51.351  21.232  34.831  1.00 32.53           C  
ATOM   3842  C   PHE C  77      51.634  21.535  36.301  1.00 30.74           C  
ATOM   3843  O   PHE C  77      51.222  22.568  36.897  1.00 30.99           O  
ATOM   3844  CB  PHE C  77      50.247  20.191  34.515  1.00 28.81           C  
ATOM   3845  CG  PHE C  77      48.938  20.540  35.128  1.00 28.17           C  
ATOM   3846  CD1 PHE C  77      48.608  20.158  36.421  1.00 30.54           C  
ATOM   3847  CD2 PHE C  77      48.015  21.328  34.433  1.00 35.53           C  
ATOM   3848  CE1 PHE C  77      47.400  20.584  36.996  1.00 30.34           C  
ATOM   3849  CE2 PHE C  77      46.779  21.760  34.969  1.00 27.01           C  
ATOM   3850  CZ  PHE C  77      46.485  21.372  36.258  1.00 26.39           C  
ATOM   3851  N   ASN C  78      52.434  20.721  36.959  1.00 30.79           N  
ATOM   3852  CA  ASN C  78      52.771  20.925  38.393  1.00 31.36           C  
ATOM   3853  C   ASN C  78      54.010  21.788  38.645  1.00 31.45           C  
ATOM   3854  O   ASN C  78      54.295  22.147  39.795  1.00 30.94           O  
ATOM   3855  CB  ASN C  78      52.692  19.604  39.124  1.00 35.29           C  
ATOM   3856  CG  ASN C  78      51.285  19.120  39.414  1.00 38.79           C  
ATOM   3857  OD1 ASN C  78      50.515  19.775  40.127  1.00 43.56           O  
ATOM   3858  ND2 ASN C  78      50.947  17.960  38.885  1.00 41.50           N  
ATOM   3859  N   ASP C  79      54.745  22.178  37.646  1.00 30.73           N  
ATOM   3860  CA  ASP C  79      55.891  23.085  37.716  1.00 30.79           C  
ATOM   3861  C   ASP C  79      55.453  24.287  38.554  1.00 28.96           C  
ATOM   3862  O   ASP C  79      54.520  24.969  38.178  1.00 33.07           O  
ATOM   3863  CB  ASP C  79      56.396  23.491  36.322  1.00 24.80           C  
ATOM   3864  CG  ASP C  79      57.430  24.553  36.270  1.00 25.47           C  
ATOM   3865  OD1 ASP C  79      57.836  25.188  37.248  1.00 27.40           O  
ATOM   3866  OD2 ASP C  79      57.850  24.870  35.118  1.00 31.00           O  
ATOM   3867  N   PRO C  80      56.135  24.511  39.656  1.00 28.06           N  
ATOM   3868  CA  PRO C  80      55.921  25.592  40.596  1.00 25.18           C  
ATOM   3869  C   PRO C  80      55.916  26.947  39.937  1.00 26.44           C  
ATOM   3870  O   PRO C  80      55.321  27.915  40.430  1.00 28.57           O  
ATOM   3871  CB  PRO C  80      57.150  25.500  41.521  1.00 24.24           C  
ATOM   3872  CG  PRO C  80      57.219  24.005  41.647  1.00 26.56           C  
ATOM   3873  CD  PRO C  80      57.255  23.638  40.122  1.00 29.53           C  
ATOM   3874  N   SER C  81      56.600  27.011  38.800  1.00 26.62           N  
ATOM   3875  CA  SER C  81      56.580  28.323  38.106  1.00 24.61           C  
ATOM   3876  C   SER C  81      55.222  28.541  37.506  1.00 22.44           C  
ATOM   3877  O   SER C  81      54.896  29.620  37.062  1.00 25.52           O  
ATOM   3878  CB  SER C  81      57.594  28.221  36.961  1.00 26.68           C  
ATOM   3879  OG  SER C  81      58.826  28.516  37.549  1.00 30.45           O  
ATOM   3880  N   ASN C  82      54.487  27.468  37.334  1.00 22.96           N  
ATOM   3881  CA  ASN C  82      53.182  27.520  36.699  1.00 18.69           C  
ATOM   3882  C   ASN C  82      52.149  27.571  37.783  1.00 21.37           C  
ATOM   3883  O   ASN C  82      50.996  27.201  37.449  1.00 29.25           O  
ATOM   3884  CB  ASN C  82      52.984  26.335  35.793  1.00 19.93           C  
ATOM   3885  CG  ASN C  82      53.744  26.479  34.495  1.00 22.38           C  
ATOM   3886  OD1 ASN C  82      54.118  27.600  34.075  1.00 24.12           O  
ATOM   3887  ND2 ASN C  82      53.957  25.329  33.889  1.00 21.46           N  
ATOM   3888  N   ALA C  83      52.466  27.927  38.997  1.00 21.14           N  
ATOM   3889  CA  ALA C  83      51.321  27.896  39.957  1.00 19.89           C  
ATOM   3890  C   ALA C  83      50.306  28.949  39.592  1.00 20.30           C  
ATOM   3891  O   ALA C  83      50.721  30.095  39.274  1.00 24.18           O  
ATOM   3892  CB  ALA C  83      51.810  28.189  41.352  1.00 18.40           C  
ATOM   3893  N   GLY C  84      49.039  28.655  39.704  1.00 20.82           N  
ATOM   3894  CA  GLY C  84      47.957  29.626  39.457  1.00 19.94           C  
ATOM   3895  C   GLY C  84      47.325  29.514  38.096  1.00 21.91           C  
ATOM   3896  O   GLY C  84      46.278  30.113  37.799  1.00 23.37           O  
ATOM   3897  N   LEU C  85      47.944  28.807  37.195  1.00 21.04           N  
ATOM   3898  CA  LEU C  85      47.518  28.731  35.825  1.00 22.62           C  
ATOM   3899  C   LEU C  85      46.404  27.745  35.608  1.00 21.77           C  
ATOM   3900  O   LEU C  85      45.781  27.842  34.525  1.00 24.23           O  
ATOM   3901  CB  LEU C  85      48.782  28.452  34.956  1.00 20.41           C  
ATOM   3902  CG  LEU C  85      49.763  29.534  34.658  1.00 16.18           C  
ATOM   3903  CD1 LEU C  85      50.869  28.902  33.784  1.00 13.01           C  
ATOM   3904  CD2 LEU C  85      49.160  30.673  33.855  1.00 11.67           C  
ATOM   3905  N   GLN C  86      46.268  26.842  36.516  1.00 22.59           N  
ATOM   3906  CA  GLN C  86      45.220  25.800  36.454  1.00 24.52           C  
ATOM   3907  C   GLN C  86      43.841  26.437  36.272  1.00 24.67           C  
ATOM   3908  O   GLN C  86      42.946  25.877  35.589  1.00 29.20           O  
ATOM   3909  CB  GLN C  86      45.266  24.774  37.555  1.00 28.59           C  
ATOM   3910  CG  GLN C  86      45.411  25.260  38.976  1.00 36.63           C  
ATOM   3911  CD  GLN C  86      46.850  25.668  39.282  1.00 41.74           C  
ATOM   3912  OE1 GLN C  86      47.720  24.794  39.385  1.00 45.63           O  
ATOM   3913  NE2 GLN C  86      47.069  26.967  39.414  1.00 38.47           N  
ATOM   3914  N   ASN C  87      43.617  27.606  36.759  1.00 23.30           N  
ATOM   3915  CA  ASN C  87      42.372  28.342  36.594  1.00 23.63           C  
ATOM   3916  C   ASN C  87      42.231  28.565  35.101  1.00 26.39           C  
ATOM   3917  O   ASN C  87      41.173  28.548  34.469  1.00 30.07           O  
ATOM   3918  CB  ASN C  87      42.616  29.660  37.394  1.00 29.48           C  
ATOM   3919  CG  ASN C  87      42.539  29.341  38.886  1.00 31.17           C  
ATOM   3920  OD1 ASN C  87      42.129  28.197  39.212  1.00 32.46           O  
ATOM   3921  ND2 ASN C  87      42.849  30.295  39.766  1.00 29.25           N  
ATOM   3922  N   GLY C  88      43.350  28.820  34.442  1.00 26.98           N  
ATOM   3923  CA  GLY C  88      43.267  29.120  32.985  1.00 26.34           C  
ATOM   3924  C   GLY C  88      42.869  27.873  32.228  1.00 26.52           C  
ATOM   3925  O   GLY C  88      42.088  27.778  31.296  1.00 26.31           O  
ATOM   3926  N   PHE C  89      43.548  26.820  32.654  1.00 25.33           N  
ATOM   3927  CA  PHE C  89      43.384  25.529  32.024  1.00 24.90           C  
ATOM   3928  C   PHE C  89      41.996  24.948  32.207  1.00 26.62           C  
ATOM   3929  O   PHE C  89      41.558  24.123  31.385  1.00 28.31           O  
ATOM   3930  CB  PHE C  89      44.495  24.671  32.604  1.00 25.86           C  
ATOM   3931  CG  PHE C  89      44.295  23.270  32.145  1.00 30.92           C  
ATOM   3932  CD1 PHE C  89      43.404  22.464  32.863  1.00 30.62           C  
ATOM   3933  CD2 PHE C  89      44.987  22.817  31.027  1.00 29.89           C  
ATOM   3934  CE1 PHE C  89      43.219  21.154  32.474  1.00 28.83           C  
ATOM   3935  CE2 PHE C  89      44.792  21.486  30.614  1.00 30.14           C  
ATOM   3936  CZ  PHE C  89      43.902  20.691  31.358  1.00 31.10           C  
ATOM   3937  N   LYS C  90      41.333  25.231  33.288  1.00 24.96           N  
ATOM   3938  CA  LYS C  90      40.024  24.734  33.647  1.00 24.42           C  
ATOM   3939  C   LYS C  90      38.914  25.516  32.919  1.00 26.36           C  
ATOM   3940  O   LYS C  90      37.846  24.964  32.754  1.00 25.27           O  
ATOM   3941  CB  LYS C  90      39.702  24.925  35.115  1.00 31.91           C  
ATOM   3942  CG  LYS C  90      40.475  24.031  36.077  1.00 45.05           C  
ATOM   3943  CD  LYS C  90      40.104  24.255  37.534  1.00 48.63           C  
ATOM   3944  CE  LYS C  90      40.038  22.910  38.276  1.00 54.35           C  
ATOM   3945  NZ  LYS C  90      38.636  22.811  38.858  1.00 57.00           N  
ATOM   3946  N   PHE C  91      39.163  26.764  32.626  1.00 24.76           N  
ATOM   3947  CA  PHE C  91      38.278  27.649  31.896  1.00 23.22           C  
ATOM   3948  C   PHE C  91      38.178  27.177  30.428  1.00 29.75           C  
ATOM   3949  O   PHE C  91      37.125  27.465  29.777  1.00 33.56           O  
ATOM   3950  CB  PHE C  91      38.686  29.082  32.004  1.00 15.08           C  
ATOM   3951  CG  PHE C  91      38.301  30.148  31.057  1.00 12.38           C  
ATOM   3952  CD1 PHE C  91      38.663  30.089  29.746  1.00 11.26           C  
ATOM   3953  CD2 PHE C  91      37.459  31.179  31.444  1.00 20.66           C  
ATOM   3954  CE1 PHE C  91      38.295  31.030  28.794  1.00 13.97           C  
ATOM   3955  CE2 PHE C  91      36.970  32.139  30.506  1.00 17.99           C  
ATOM   3956  CZ  PHE C  91      37.448  32.073  29.207  1.00 18.24           C  
ATOM   3957  N   LEU C  92      39.162  26.491  29.925  1.00 28.02           N  
ATOM   3958  CA  LEU C  92      39.353  26.008  28.593  1.00 27.63           C  
ATOM   3959  C   LEU C  92      38.990  24.537  28.460  1.00 26.36           C  
ATOM   3960  O   LEU C  92      38.759  24.093  27.301  1.00 29.47           O  
ATOM   3961  CB  LEU C  92      40.838  26.272  28.196  1.00 27.31           C  
ATOM   3962  CG  LEU C  92      41.391  27.614  27.848  1.00 28.08           C  
ATOM   3963  CD1 LEU C  92      42.884  27.571  27.515  1.00 23.68           C  
ATOM   3964  CD2 LEU C  92      40.712  28.145  26.588  1.00 24.97           C  
ATOM   3965  N   GLU C  93      39.023  23.774  29.513  1.00 27.80           N  
ATOM   3966  CA  GLU C  93      38.632  22.333  29.355  1.00 31.83           C  
ATOM   3967  C   GLU C  93      37.271  22.319  28.620  1.00 30.78           C  
ATOM   3968  O   GLU C  93      37.188  21.778  27.519  1.00 32.97           O  
ATOM   3969  CB  GLU C  93      38.450  21.551  30.584  1.00 37.12           C  
ATOM   3970  CG  GLU C  93      39.497  21.023  31.544  1.00 48.83           C  
ATOM   3971  CD  GLU C  93      38.900  20.150  32.644  1.00 52.42           C  
ATOM   3972  OE1 GLU C  93      38.212  19.137  32.357  1.00 57.51           O  
ATOM   3973  OE2 GLU C  93      39.113  20.509  33.824  1.00 54.41           O  
ATOM   3974  N   PRO C  94      36.272  22.919  29.247  1.00 31.16           N  
ATOM   3975  CA  PRO C  94      34.900  23.031  28.694  1.00 29.15           C  
ATOM   3976  C   PRO C  94      34.958  23.318  27.221  1.00 29.24           C  
ATOM   3977  O   PRO C  94      34.342  22.562  26.452  1.00 33.15           O  
ATOM   3978  CB  PRO C  94      34.238  24.142  29.483  1.00 29.18           C  
ATOM   3979  CG  PRO C  94      34.987  24.260  30.759  1.00 27.55           C  
ATOM   3980  CD  PRO C  94      36.319  23.606  30.556  1.00 28.60           C  
ATOM   3981  N   ILE C  95      35.697  24.301  26.780  1.00 25.86           N  
ATOM   3982  CA  ILE C  95      35.833  24.611  25.393  1.00 23.20           C  
ATOM   3983  C   ILE C  95      36.556  23.567  24.577  1.00 26.63           C  
ATOM   3984  O   ILE C  95      36.344  23.497  23.338  1.00 26.28           O  
ATOM   3985  CB  ILE C  95      36.486  26.056  25.195  1.00 20.65           C  
ATOM   3986  CG1 ILE C  95      35.553  27.039  25.802  1.00 18.07           C  
ATOM   3987  CG2 ILE C  95      36.819  26.247  23.682  1.00 18.36           C  
ATOM   3988  CD1 ILE C  95      35.820  28.431  26.250  1.00 24.38           C  
ATOM   3989  N   HIS C  96      37.413  22.799  25.203  1.00 28.64           N  
ATOM   3990  CA  HIS C  96      38.181  21.794  24.445  1.00 30.96           C  
ATOM   3991  C   HIS C  96      37.269  20.634  24.039  1.00 33.02           C  
ATOM   3992  O   HIS C  96      37.494  20.043  22.961  1.00 33.51           O  
ATOM   3993  CB  HIS C  96      39.417  21.225  25.164  1.00 32.65           C  
ATOM   3994  CG  HIS C  96      40.408  20.634  24.196  1.00 30.66           C  
ATOM   3995  ND1 HIS C  96      41.556  19.980  24.573  1.00 33.68           N  
ATOM   3996  CD2 HIS C  96      40.411  20.671  22.847  1.00 29.84           C  
ATOM   3997  CE1 HIS C  96      42.221  19.579  23.496  1.00 31.86           C  
ATOM   3998  NE2 HIS C  96      41.523  19.980  22.429  1.00 33.59           N  
ATOM   3999  N   LYS C  97      36.337  20.349  24.913  1.00 33.34           N  
ATOM   4000  CA  LYS C  97      35.285  19.360  24.819  1.00 36.61           C  
ATOM   4001  C   LYS C  97      34.311  19.718  23.681  1.00 38.24           C  
ATOM   4002  O   LYS C  97      33.996  18.907  22.818  1.00 41.76           O  
ATOM   4003  CB  LYS C  97      34.446  19.198  26.077  1.00 33.52           C  
ATOM   4004  CG  LYS C  97      34.759  17.964  26.899  1.00 34.92           C  
ATOM   4005  CD  LYS C  97      35.296  18.295  28.248  1.00 38.10           C  
ATOM   4006  CE  LYS C  97      35.107  17.271  29.335  1.00 41.25           C  
ATOM   4007  NZ  LYS C  97      35.046  18.014  30.668  1.00 47.34           N  
ATOM   4008  N   GLU C  98      33.843  20.925  23.688  1.00 38.78           N  
ATOM   4009  CA  GLU C  98      32.970  21.483  22.661  1.00 38.32           C  
ATOM   4010  C   GLU C  98      33.633  21.464  21.302  1.00 38.01           C  
ATOM   4011  O   GLU C  98      32.900  21.547  20.284  1.00 42.87           O  
ATOM   4012  CB  GLU C  98      32.734  22.937  22.949  1.00 39.11           C  
ATOM   4013  CG  GLU C  98      31.357  23.550  23.024  1.00 48.40           C  
ATOM   4014  CD  GLU C  98      31.559  24.987  23.505  1.00 50.96           C  
ATOM   4015  OE1 GLU C  98      31.792  25.711  22.528  1.00 54.98           O  
ATOM   4016  OE2 GLU C  98      31.579  25.305  24.699  1.00 52.80           O  
ATOM   4017  N   PHE C  99      34.939  21.419  21.208  1.00 37.71           N  
ATOM   4018  CA  PHE C  99      35.618  21.415  19.840  1.00 33.05           C  
ATOM   4019  C   PHE C  99      36.849  20.540  20.089  1.00 31.55           C  
ATOM   4020  O   PHE C  99      37.862  21.168  20.416  1.00 33.30           O  
ATOM   4021  CB  PHE C  99      36.090  22.781  19.445  1.00 30.99           C  
ATOM   4022  CG  PHE C  99      35.192  23.941  19.323  1.00 28.10           C  
ATOM   4023  CD1 PHE C  99      34.762  24.637  20.427  1.00 26.05           C  
ATOM   4024  CD2 PHE C  99      34.805  24.367  18.035  1.00 29.90           C  
ATOM   4025  CE1 PHE C  99      33.926  25.734  20.361  1.00 25.94           C  
ATOM   4026  CE2 PHE C  99      33.953  25.463  17.921  1.00 31.46           C  
ATOM   4027  CZ  PHE C  99      33.545  26.155  19.080  1.00 29.91           C  
ATOM   4028  N   PRO C 100      36.709  19.259  19.982  1.00 31.92           N  
ATOM   4029  CA  PRO C 100      37.774  18.323  20.369  1.00 32.04           C  
ATOM   4030  C   PRO C 100      38.836  18.005  19.377  1.00 31.73           C  
ATOM   4031  O   PRO C 100      39.814  17.314  19.743  1.00 33.69           O  
ATOM   4032  CB  PRO C 100      37.003  17.101  20.827  1.00 32.65           C  
ATOM   4033  CG  PRO C 100      35.822  17.092  19.894  1.00 33.50           C  
ATOM   4034  CD  PRO C 100      35.460  18.546  19.673  1.00 33.71           C  
ATOM   4035  N   TRP C 101      38.607  18.518  18.197  1.00 30.67           N  
ATOM   4036  CA  TRP C 101      39.495  18.373  17.061  1.00 31.33           C  
ATOM   4037  C   TRP C 101      40.741  19.282  17.228  1.00 32.90           C  
ATOM   4038  O   TRP C 101      41.815  18.959  16.708  1.00 34.73           O  
ATOM   4039  CB  TRP C 101      38.751  18.706  15.748  1.00 25.51           C  
ATOM   4040  CG  TRP C 101      38.029  19.998  15.769  1.00 21.74           C  
ATOM   4041  CD1 TRP C 101      36.716  20.184  16.216  1.00 20.88           C  
ATOM   4042  CD2 TRP C 101      38.495  21.284  15.376  1.00 18.23           C  
ATOM   4043  NE1 TRP C 101      36.379  21.495  16.132  1.00 19.87           N  
ATOM   4044  CE2 TRP C 101      37.457  22.194  15.607  1.00 20.11           C  
ATOM   4045  CE3 TRP C 101      39.698  21.743  14.903  1.00 23.72           C  
ATOM   4046  CZ2 TRP C 101      37.568  23.557  15.372  1.00 23.24           C  
ATOM   4047  CZ3 TRP C 101      39.802  23.123  14.639  1.00 28.89           C  
ATOM   4048  CH2 TRP C 101      38.766  24.017  14.898  1.00 27.55           C  
ATOM   4049  N   ILE C 102      40.567  20.417  17.873  1.00 31.12           N  
ATOM   4050  CA  ILE C 102      41.675  21.345  18.078  1.00 28.55           C  
ATOM   4051  C   ILE C 102      42.760  20.750  18.976  1.00 26.32           C  
ATOM   4052  O   ILE C 102      42.412  20.091  19.959  1.00 27.40           O  
ATOM   4053  CB  ILE C 102      41.138  22.693  18.654  1.00 28.33           C  
ATOM   4054  CG1 ILE C 102      42.060  23.781  18.046  1.00 29.90           C  
ATOM   4055  CG2 ILE C 102      41.038  22.667  20.183  1.00 19.66           C  
ATOM   4056  CD1 ILE C 102      41.532  25.213  18.178  1.00 33.61           C  
ATOM   4057  N   SER C 103      44.002  20.925  18.560  1.00 25.05           N  
ATOM   4058  CA  SER C 103      45.171  20.425  19.335  1.00 22.08           C  
ATOM   4059  C   SER C 103      45.269  21.254  20.603  1.00 20.22           C  
ATOM   4060  O   SER C 103      44.780  22.383  20.660  1.00 18.53           O  
ATOM   4061  CB  SER C 103      46.426  20.545  18.474  1.00 19.73           C  
ATOM   4062  OG  SER C 103      46.673  21.852  18.021  1.00 26.17           O  
ATOM   4063  N   SER C 104      45.887  20.738  21.640  1.00 23.84           N  
ATOM   4064  CA  SER C 104      46.072  21.488  22.908  1.00 23.04           C  
ATOM   4065  C   SER C 104      46.819  22.785  22.642  1.00 21.10           C  
ATOM   4066  O   SER C 104      46.463  23.831  23.095  1.00 20.88           O  
ATOM   4067  CB  SER C 104      46.793  20.752  23.992  1.00 21.14           C  
ATOM   4068  OG  SER C 104      46.321  19.464  24.243  1.00 26.95           O  
ATOM   4069  N   GLY C 105      47.896  22.708  21.877  1.00 24.33           N  
ATOM   4070  CA  GLY C 105      48.730  23.888  21.646  1.00 24.15           C  
ATOM   4071  C   GLY C 105      47.985  24.995  20.964  1.00 24.59           C  
ATOM   4072  O   GLY C 105      48.284  26.197  21.234  1.00 23.88           O  
ATOM   4073  N   ASP C 106      47.105  24.571  20.057  1.00 23.78           N  
ATOM   4074  CA  ASP C 106      46.342  25.593  19.219  1.00 20.48           C  
ATOM   4075  C   ASP C 106      45.394  26.272  20.170  1.00 15.73           C  
ATOM   4076  O   ASP C 106      45.228  27.500  20.247  1.00 19.27           O  
ATOM   4077  CB  ASP C 106      45.705  24.873  18.025  1.00 23.82           C  
ATOM   4078  CG  ASP C 106      46.592  24.672  16.829  1.00 29.23           C  
ATOM   4079  OD1 ASP C 106      47.788  25.047  16.868  1.00 31.48           O  
ATOM   4080  OD2 ASP C 106      46.119  24.254  15.743  1.00 27.64           O  
ATOM   4081  N   LEU C 107      44.800  25.409  20.998  1.00 11.97           N  
ATOM   4082  CA  LEU C 107      43.837  25.946  21.964  1.00 12.11           C  
ATOM   4083  C   LEU C 107      44.499  26.932  22.884  1.00 16.42           C  
ATOM   4084  O   LEU C 107      44.086  28.088  23.029  1.00 20.90           O  
ATOM   4085  CB  LEU C 107      43.124  24.773  22.640  1.00 11.67           C  
ATOM   4086  CG  LEU C 107      42.037  25.229  23.659  1.00 20.42           C  
ATOM   4087  CD1 LEU C 107      40.983  26.090  22.946  1.00 18.64           C  
ATOM   4088  CD2 LEU C 107      41.408  24.033  24.291  1.00 15.49           C  
ATOM   4089  N   PHE C 108      45.555  26.484  23.572  1.00 18.21           N  
ATOM   4090  CA  PHE C 108      46.211  27.282  24.595  1.00 18.49           C  
ATOM   4091  C   PHE C 108      46.713  28.592  23.981  1.00 19.46           C  
ATOM   4092  O   PHE C 108      46.568  29.569  24.705  1.00 19.60           O  
ATOM   4093  CB  PHE C 108      47.280  26.511  25.292  1.00 21.80           C  
ATOM   4094  CG  PHE C 108      47.004  25.237  26.001  1.00 18.20           C  
ATOM   4095  CD1 PHE C 108      45.900  25.067  26.803  1.00 20.30           C  
ATOM   4096  CD2 PHE C 108      47.934  24.201  25.951  1.00 21.95           C  
ATOM   4097  CE1 PHE C 108      45.696  23.882  27.508  1.00 19.56           C  
ATOM   4098  CE2 PHE C 108      47.754  22.976  26.607  1.00 22.36           C  
ATOM   4099  CZ  PHE C 108      46.622  22.818  27.385  1.00 20.70           C  
ATOM   4100  N   SER C 109      47.239  28.587  22.760  1.00 17.52           N  
ATOM   4101  CA  SER C 109      47.736  29.885  22.226  1.00 16.98           C  
ATOM   4102  C   SER C 109      46.618  30.788  21.808  1.00 19.46           C  
ATOM   4103  O   SER C 109      46.721  32.040  21.829  1.00 22.40           O  
ATOM   4104  CB  SER C 109      48.702  29.618  21.066  1.00 11.87           C  
ATOM   4105  OG  SER C 109      48.329  28.451  20.432  1.00 18.50           O  
ATOM   4106  N   LEU C 110      45.585  30.129  21.284  1.00 19.26           N  
ATOM   4107  CA  LEU C 110      44.379  30.867  20.874  1.00 18.08           C  
ATOM   4108  C   LEU C 110      43.802  31.524  22.115  1.00 15.32           C  
ATOM   4109  O   LEU C 110      43.421  32.717  22.160  1.00 19.50           O  
ATOM   4110  CB  LEU C 110      43.504  29.850  20.156  1.00 20.18           C  
ATOM   4111  CG  LEU C 110      42.302  30.453  19.467  1.00 17.40           C  
ATOM   4112  CD1 LEU C 110      42.721  31.742  18.751  1.00  9.99           C  
ATOM   4113  CD2 LEU C 110      41.791  29.461  18.428  1.00 13.38           C  
ATOM   4114  N   GLY C 111      43.767  30.766  23.197  1.00 14.61           N  
ATOM   4115  CA  GLY C 111      43.284  31.332  24.484  1.00 10.93           C  
ATOM   4116  C   GLY C 111      43.966  32.713  24.558  1.00 16.29           C  
ATOM   4117  O   GLY C 111      43.348  33.765  24.667  1.00 19.11           O  
ATOM   4118  N   GLY C 112      45.318  32.749  24.481  1.00 16.13           N  
ATOM   4119  CA  GLY C 112      46.019  34.008  24.640  1.00 12.68           C  
ATOM   4120  C   GLY C 112      45.740  35.025  23.645  1.00 11.12           C  
ATOM   4121  O   GLY C 112      45.610  36.182  23.986  1.00 13.48           O  
ATOM   4122  N   VAL C 113      45.780  34.634  22.396  1.00 16.41           N  
ATOM   4123  CA  VAL C 113      45.348  35.509  21.274  1.00 18.97           C  
ATOM   4124  C   VAL C 113      43.955  36.128  21.505  1.00 16.45           C  
ATOM   4125  O   VAL C 113      43.867  37.385  21.399  1.00 20.71           O  
ATOM   4126  CB  VAL C 113      45.420  34.814  19.915  1.00 14.64           C  
ATOM   4127  CG1 VAL C 113      44.812  35.755  18.849  1.00 16.81           C  
ATOM   4128  CG2 VAL C 113      46.888  34.594  19.593  1.00 18.84           C  
ATOM   4129  N   THR C 114      42.972  35.401  21.916  1.00 16.15           N  
ATOM   4130  CA  THR C 114      41.610  35.952  22.177  1.00 14.59           C  
ATOM   4131  C   THR C 114      41.564  36.896  23.285  1.00 13.65           C  
ATOM   4132  O   THR C 114      40.892  37.958  23.278  1.00 19.15           O  
ATOM   4133  CB  THR C 114      40.622  34.720  22.511  1.00 17.92           C  
ATOM   4134  OG1 THR C 114      40.854  33.814  21.419  1.00 16.44           O  
ATOM   4135  CG2 THR C 114      39.096  35.041  22.568  1.00 17.25           C  
ATOM   4136  N   ALA C 115      42.172  36.590  24.408  1.00 17.25           N  
ATOM   4137  CA  ALA C 115      42.175  37.524  25.577  1.00 14.76           C  
ATOM   4138  C   ALA C 115      42.759  38.830  25.206  1.00 15.45           C  
ATOM   4139  O   ALA C 115      42.206  39.872  25.649  1.00 22.97           O  
ATOM   4140  CB  ALA C 115      42.934  36.875  26.735  1.00 17.54           C  
ATOM   4141  N   VAL C 116      43.864  38.928  24.460  1.00 15.57           N  
ATOM   4142  CA  VAL C 116      44.385  40.296  24.150  1.00 11.21           C  
ATOM   4143  C   VAL C 116      43.389  41.050  23.338  1.00 13.75           C  
ATOM   4144  O   VAL C 116      43.113  42.279  23.477  1.00 19.74           O  
ATOM   4145  CB  VAL C 116      45.757  40.194  23.405  1.00 18.70           C  
ATOM   4146  CG1 VAL C 116      46.368  41.556  23.043  1.00 14.08           C  
ATOM   4147  CG2 VAL C 116      46.891  39.456  24.076  1.00 15.14           C  
ATOM   4148  N   GLN C 117      42.888  40.407  22.283  1.00 17.67           N  
ATOM   4149  CA  GLN C 117      41.913  41.124  21.342  1.00 13.83           C  
ATOM   4150  C   GLN C 117      40.681  41.486  22.090  1.00 15.24           C  
ATOM   4151  O   GLN C 117      40.271  42.642  22.015  1.00 22.22           O  
ATOM   4152  CB  GLN C 117      41.619  40.232  20.155  1.00 19.76           C  
ATOM   4153  CG  GLN C 117      42.909  40.019  19.296  1.00 17.11           C  
ATOM   4154  CD  GLN C 117      42.511  39.552  17.933  1.00 22.04           C  
ATOM   4155  OE1 GLN C 117      43.273  39.329  17.006  1.00 21.21           O  
ATOM   4156  NE2 GLN C 117      41.189  39.369  17.847  1.00 28.29           N  
ATOM   4157  N   GLU C 118      40.095  40.602  22.873  1.00 18.85           N  
ATOM   4158  CA  GLU C 118      38.859  40.882  23.627  1.00 19.02           C  
ATOM   4159  C   GLU C 118      39.066  41.912  24.677  1.00 21.39           C  
ATOM   4160  O   GLU C 118      38.078  42.557  25.131  1.00 25.04           O  
ATOM   4161  CB  GLU C 118      38.308  39.590  24.244  1.00 18.16           C  
ATOM   4162  CG  GLU C 118      37.523  38.685  23.294  1.00 22.09           C  
ATOM   4163  CD  GLU C 118      36.518  39.465  22.436  1.00 25.76           C  
ATOM   4164  OE1 GLU C 118      35.586  40.010  23.049  1.00 24.46           O  
ATOM   4165  OE2 GLU C 118      36.548  39.629  21.217  1.00 21.85           O  
ATOM   4166  N   MET C 119      40.321  42.142  25.077  1.00 23.88           N  
ATOM   4167  CA  MET C 119      40.677  43.121  26.112  1.00 19.45           C  
ATOM   4168  C   MET C 119      41.120  44.442  25.534  1.00 19.79           C  
ATOM   4169  O   MET C 119      41.581  45.200  26.401  1.00 19.53           O  
ATOM   4170  CB  MET C 119      41.627  42.785  27.238  1.00 11.90           C  
ATOM   4171  CG  MET C 119      41.098  41.838  28.233  1.00 18.42           C  
ATOM   4172  SD  MET C 119      42.284  41.455  29.539  1.00 19.63           S  
ATOM   4173  CE  MET C 119      43.304  40.345  28.630  1.00 14.79           C  
ATOM   4174  N   GLN C 120      40.944  44.658  24.260  1.00 22.05           N  
ATOM   4175  CA  GLN C 120      41.134  45.875  23.515  1.00 18.28           C  
ATOM   4176  C   GLN C 120      42.529  46.134  23.050  1.00 19.86           C  
ATOM   4177  O   GLN C 120      42.876  47.282  22.682  1.00 22.29           O  
ATOM   4178  CB  GLN C 120      40.561  47.111  24.168  1.00 26.47           C  
ATOM   4179  CG  GLN C 120      39.044  47.149  24.094  1.00 28.30           C  
ATOM   4180  CD  GLN C 120      38.408  47.683  25.326  1.00 28.20           C  
ATOM   4181  OE1 GLN C 120      37.966  46.870  26.121  1.00 33.48           O  
ATOM   4182  NE2 GLN C 120      38.353  48.984  25.498  1.00 30.56           N  
ATOM   4183  N   GLY C 121      43.161  45.007  22.975  1.00 19.52           N  
ATOM   4184  CA  GLY C 121      44.550  44.920  22.511  1.00 18.79           C  
ATOM   4185  C   GLY C 121      44.541  45.002  21.025  1.00 20.25           C  
ATOM   4186  O   GLY C 121      43.482  45.168  20.414  1.00 24.43           O  
ATOM   4187  N   PRO C 122      45.716  44.946  20.460  1.00 21.79           N  
ATOM   4188  CA  PRO C 122      45.910  44.996  19.005  1.00 19.25           C  
ATOM   4189  C   PRO C 122      45.519  43.590  18.571  1.00 22.54           C  
ATOM   4190  O   PRO C 122      45.306  42.685  19.376  1.00 24.18           O  
ATOM   4191  CB  PRO C 122      47.428  45.253  18.926  1.00 20.40           C  
ATOM   4192  CG  PRO C 122      47.954  44.283  19.990  1.00 18.90           C  
ATOM   4193  CD  PRO C 122      47.020  44.692  21.146  1.00 23.18           C  
ATOM   4194  N   LYS C 123      45.423  43.378  17.304  1.00 23.31           N  
ATOM   4195  CA  LYS C 123      45.035  42.125  16.717  1.00 22.88           C  
ATOM   4196  C   LYS C 123      46.342  41.360  16.569  1.00 23.67           C  
ATOM   4197  O   LYS C 123      47.317  42.029  16.147  1.00 26.23           O  
ATOM   4198  CB  LYS C 123      44.581  42.445  15.264  1.00 27.87           C  
ATOM   4199  CG  LYS C 123      43.204  43.079  15.145  1.00 30.13           C  
ATOM   4200  CD  LYS C 123      42.144  41.937  15.093  1.00 36.46           C  
ATOM   4201  CE  LYS C 123      40.773  42.563  15.299  1.00 35.46           C  
ATOM   4202  NZ  LYS C 123      40.986  43.809  16.145  1.00 39.11           N  
ATOM   4203  N   ILE C 124      46.243  40.089  16.825  1.00 22.04           N  
ATOM   4204  CA  ILE C 124      47.328  39.196  16.691  1.00 17.20           C  
ATOM   4205  C   ILE C 124      47.107  38.112  15.644  1.00 15.58           C  
ATOM   4206  O   ILE C 124      46.355  37.141  15.877  1.00 19.28           O  
ATOM   4207  CB  ILE C 124      47.635  38.514  18.093  1.00 23.38           C  
ATOM   4208  CG1 ILE C 124      47.538  39.382  19.334  1.00 20.56           C  
ATOM   4209  CG2 ILE C 124      48.986  37.766  18.150  1.00 13.89           C  
ATOM   4210  CD1 ILE C 124      48.594  40.404  19.657  1.00 22.10           C  
ATOM   4211  N   PRO C 125      47.852  38.139  14.566  1.00 15.09           N  
ATOM   4212  CA  PRO C 125      47.797  37.070  13.569  1.00 14.76           C  
ATOM   4213  C   PRO C 125      47.962  35.761  14.269  1.00 16.69           C  
ATOM   4214  O   PRO C 125      48.483  35.677  15.351  1.00 20.22           O  
ATOM   4215  CB  PRO C 125      48.895  37.400  12.579  1.00 14.90           C  
ATOM   4216  CG  PRO C 125      49.110  38.877  12.701  1.00 13.31           C  
ATOM   4217  CD  PRO C 125      48.768  39.224  14.151  1.00 14.92           C  
ATOM   4218  N   TRP C 126      47.613  34.624  13.706  1.00 19.83           N
[truncated: 250,210 more chars]
