# Supplementary material for: Electron Transfer Interactome of Cytochrome c
Source: PLoS Comput Biol. 2012 Dec 6;8(12):e1002807. doi: 10.1371/journal.pcbi.1002807 (PMC3516563; doi:10.1371/journal.pcbi.1002807)
Supplement: Dataset S1 — Script files. (BZ2) [file pcbi.1002807.s001.bz2 › scripts/cc-ccp.par]

 REMARKS FILENAME="cc-ccp.par"
 REMARKS  TOPH11-MACRO for protein sequence
 REMARKS DATE:28-Mar-12  08:42:16       created by user: alex

 BOND  C    C       1000.000 {sd=     0.017}      1.380
 BOND  C    CA      1000.000 {sd=     0.017}      1.400
 BOND  C    CT      1000.000 {sd=     0.017}      1.530
 BOND  C    HA      1000.000 {sd=     0.017}      1.080
 BOND  C    N       1000.000 {sd=     0.017}      1.305
 BOND  C    NC2     1000.000 {sd=     0.017}      1.305
 BOND  C    NH1     1000.000 {sd=     0.017}      1.305
 BOND  C    NH2     1000.000 {sd=     0.017}      1.305
 BOND  C    NP      1000.000 {sd=     0.017}      1.305
 BOND  C    NR      1000.000 {sd=     0.017}      1.305
 BOND  C    O       1000.000 {sd=     0.017}      1.215
 BOND  C    OC      1000.000 {sd=     0.017}      1.220
 BOND  C    OH      1000.000 {sd=     0.017}      1.380
 BOND  C1   H1      1000.000 {sd=     0.017}      1.080
 BOND  C2   H2      1000.000 {sd=     0.017}      1.080
 BOND  CA   CA      1000.000 {sd=     0.017}      1.400
 BOND  CA   CB      1000.000 {sd=     0.017}      1.404
 BOND  CA   CN      1000.000 {sd=     0.017}      1.400
 BOND  CA   CT      1000.000 {sd=     0.017}      1.510
 BOND  CA   HA      1000.000 {sd=     0.017}      1.080
 BOND  CB   CN      1000.000 {sd=     0.017}      1.419
 BOND  CB   CX      1000.000 {sd=     0.017}      1.459
 BOND  CC   CT      1000.000 {sd=     0.017}      1.504
 BOND  CC   CV      1000.000 {sd=     0.017}      1.375
 BOND  CC   NA      1000.000 {sd=     0.017}      1.385
 BOND  CN   NA      1000.000 {sd=     0.017}      1.380
 BOND  CP   CP      1000.000 {sd=     0.017}      1.530
 BOND  CP   CT      1000.000 {sd=     0.017}      1.492
 BOND  CP   HA      1000.000 {sd=     0.017}      1.080
 BOND  CP   N       1000.000 {sd=     0.017}      1.473
 BOND  CP   NH3     1000.000 {sd=     0.017}      1.473
 BOND  CPM  HM      1000.000 {sd=     0.017}      1.080
 BOND  CR   HA      1000.000 {sd=     0.017}      1.080
 BOND  CR   NA      1000.000 {sd=     0.017}      1.343
 BOND  CR   NB      1000.000 {sd=     0.017}      1.335
 BOND  CT   CT      1000.000 {sd=     0.017}      1.530
 BOND  CT   CX      1000.000 {sd=     0.017}      1.495
 BOND  CT   HA      1000.000 {sd=     0.017}      1.080
 BOND  CT   N       1000.000 {sd=     0.017}      1.490
 BOND  CT   NC2     1000.000 {sd=     0.017}      1.490
 BOND  CT   NH1     1000.000 {sd=     0.017}      1.490
 BOND  CT   NH2     1000.000 {sd=     0.017}      1.490
 BOND  CT   NH3     1000.000 {sd=     0.017}      1.490
 BOND  CT   OH      1000.000 {sd=     0.017}      1.420
 BOND  CT   S       1000.000 {sd=     0.017}      1.810
 BOND  CV   HA      1000.000 {sd=     0.017}      1.080
 BOND  CV   NB      1000.000 {sd=     0.017}      1.394
 BOND  CW   CX      1000.000 {sd=     0.017}      1.352
 BOND  CW   HA      1000.000 {sd=     0.017}      1.080
 BOND  CW   NA      1000.000 {sd=     0.017}      1.381
 BOND  H    NA      1000.000 {sd=     0.017}      0.980
 BOND  H    NB      1000.000 {sd=     0.017}      0.980
 BOND  H    NH1     1000.000 {sd=     0.017}      0.980
 BOND  H    NH2     1000.000 {sd=     0.017}      0.980
 BOND  H    OH      1000.000 {sd=     0.017}      0.960
 BOND  H    S       1000.000 {sd=     0.017}      0.960
 BOND  HC   NC2     1000.000 {sd=     0.017}      1.000
 BOND  HC   NH1     1000.000 {sd=     0.017}      0.980
 BOND  HC   NH3     1000.000 {sd=     0.017}      1.040
 BOND  S    S       1000.000 {sd=     0.017}      2.020

 ANGLe  C    C    C        500.00 {sd=     1.394}    126.5000
 ANGLe  C    C    CT       500.00 {sd=     1.394}    122.3000
 ANGLe  C    C    HA       500.00 {sd=     1.394}    120.0000
 ANGLe  C    C    NH1      500.00 {sd=     1.394}    108.6000
 ANGLe  C    C    NP       500.00 {sd=     1.394}    109.5000
 ANGLe  C    C    NR       500.00 {sd=     1.394}    109.5000
 ANGLe  C    C    OH       500.00 {sd=     1.394}    122.3000
 ANGLe  C    CA   CA       500.00 {sd=     1.394}    120.0000
 ANGLe  C    CA   HA       500.00 {sd=     1.394}    120.0000
 ANGLe  C    CT   CT       500.00 {sd=     1.394}    109.5000
 ANGLe  C    CT   HA       500.00 {sd=     1.394}    109.5000
 ANGLe  C    CT   N        500.00 {sd=     1.394}    111.8000
 ANGLe  C    CT   NH1      500.00 {sd=     1.394}    109.5000
 ANGLe  C    CT   NH2      500.00 {sd=     1.394}    109.5000
 ANGLe  C    CT   NH3      500.00 {sd=     1.394}    109.5000
 ANGLe  C    N    CP       500.00 {sd=     1.394}    125.0000
 ANGLe  C    N    CT       500.00 {sd=     1.394}    122.6000
 ANGLe  C    NC2  CT       500.00 {sd=     1.394}    107.5000
 ANGLe  C    NC2  HC       500.00 {sd=     1.394}    120.0000
 ANGLe  C    NH1  C        500.00 {sd=     1.394}    119.1000
 ANGLe  C    NH1  CT       500.00 {sd=     1.394}    120.0000
 ANGLe  C    NH1  H        500.00 {sd=     1.394}    120.0000
 ANGLe  C    NH2  H        500.00 {sd=     1.394}    120.0000
 ANGLe  C    NP   C        500.00 {sd=     1.394}    106.0000
 ANGLe  C    NR   C        500.00 {sd=     1.394}    106.0000
 ANGLe  C    OH   H        500.00 {sd=     1.394}    108.0000
 ANGLe  C1   C2   H2       500.00 {sd=     1.394}    120.0000
 ANGLe  C2   C1   H1       500.00 {sd=     1.394}    120.0000
 ANGLe  CA   C    CA       500.00 {sd=     1.394}    120.0000
 ANGLe  CA   C    OH       500.00 {sd=     1.394}    120.0000
 ANGLe  CA   CA   CA       500.00 {sd=     1.394}    120.0000
 ANGLe  CA   CA   CB       500.00 {sd=     1.394}    120.0000
 ANGLe  CA   CA   CN       500.00 {sd=     1.394}    120.0000
 ANGLe  CA   CA   CT       500.00 {sd=     1.394}    120.0000
 ANGLe  CA   CA   HA       500.00 {sd=     1.394}    120.0000
 ANGLe  CA   CB   CN       500.00 {sd=     1.394}    118.0000
 ANGLe  CA   CB   CX       500.00 {sd=     1.394}    133.2000
 ANGLe  CA   CN   CB       500.00 {sd=     1.394}    122.0000
 ANGLe  CA   CN   NA       500.00 {sd=     1.394}    133.6000
 ANGLe  CA   CT   CT       500.00 {sd=     1.394}    109.5000
 ANGLe  CA   CT   HA       500.00 {sd=     1.394}    109.5000
 ANGLe  CB   CA   HA       500.00 {sd=     1.394}    120.0000
 ANGLe  CB   CN   NA       500.00 {sd=     1.394}    104.4000
 ANGLe  CB   CX   CT       500.00 {sd=     1.394}    128.6000
 ANGLe  CB   CX   CW       500.00 {sd=     1.394}    106.4000
 ANGLe  CC   CT   CT       500.00 {sd=     1.394}    109.5000
 ANGLe  CC   CT   HA       500.00 {sd=     1.394}    109.5000
 ANGLe  CC   CV   HA       500.00 {sd=     1.394}    125.0500
 ANGLe  CC   CV   NB       500.00 {sd=     1.394}    109.9000
 ANGLe  CC   NA   CR       500.00 {sd=     1.394}    107.3000
 ANGLe  CC   NA   H        500.00 {sd=     1.394}    126.3000
 ANGLe  CN   CA   HA       500.00 {sd=     1.394}    120.0000
 ANGLe  CN   CB   CX       500.00 {sd=     1.394}    108.8000
 ANGLe  CN   NA   CW       500.00 {sd=     1.394}    111.6000
 ANGLe  CN   NA   H        500.00 {sd=     1.394}    123.1000
 ANGLe  CP   CP   CT       500.00 {sd=     1.394}    106.1000
 ANGLe  CP   CP   HA       500.00 {sd=     1.394}    109.5000
 ANGLe  CP   CP   N        500.00 {sd=     1.394}    103.2000
 ANGLe  CP   CP   NH3      500.00 {sd=     1.394}    103.2000
 ANGLe  CP   CT   CT       500.00 {sd=     1.394}    104.5000
 ANGLe  CP   CT   HA       500.00 {sd=     1.394}    109.5000
 ANGLe  CP   N    CT       500.00 {sd=     1.394}    112.0000
 ANGLe  CP   NH3  CT       500.00 {sd=     1.394}    112.0000
 ANGLe  CP   NH3  HC       500.00 {sd=     1.394}    109.5000
 ANGLe  CPA  CPM  HM       500.00 {sd=     1.394}    117.4500
 ANGLe  CPB  C1   H1       500.00 {sd=     1.394}    120.0000
 ANGLe  CPB  CT   HA       500.00 {sd=     1.394}    109.5000
 ANGLe  CPB  CT   S        500.00 {sd=     1.394}    109.5000
 ANGLe  CR   NA   H        500.00 {sd=     1.394}    126.3000
 ANGLe  CR   NB   CV       500.00 {sd=     1.394}    105.3000
 ANGLe  CR   NB   H        500.00 {sd=     1.394}    126.3000
 ANGLe  CT   C    N        500.00 {sd=     1.394}    116.9000
 ANGLe  CT   C    NH1      500.00 {sd=     1.394}    117.5000
 ANGLe  CT   C    NH2      500.00 {sd=     1.394}    120.0000
 ANGLe  CT   C    O        500.00 {sd=     1.394}    121.2500
 ANGLe  CT   C    OC       500.00 {sd=     1.394}    118.0000
 ANGLe  CT   C    OH       500.00 {sd=     1.394}    117.5000
 ANGLe  CT   CC   CV       500.00 {sd=     1.394}    131.9000
 ANGLe  CT   CC   NA       500.00 {sd=     1.394}    122.2000
 ANGLe  CT   CP   HA       500.00 {sd=     1.394}    109.5000
 ANGLe  CT   CT   CT       500.00 {sd=     1.394}    109.5000
 ANGLe  CT   CT   CX       500.00 {sd=     1.394}    109.5000
 ANGLe  CT   CT   HA       500.00 {sd=     1.394}    109.5000
 ANGLe  CT   CT   N        500.00 {sd=     1.394}    103.0000
 ANGLe  CT   CT   NC2      500.00 {sd=     1.394}    109.5000
 ANGLe  CT   CT   NH1      500.00 {sd=     1.394}    109.5000
 ANGLe  CT   CT   NH2      500.00 {sd=     1.394}    109.5000
 ANGLe  CT   CT   NH3      500.00 {sd=     1.394}    109.5000
 ANGLe  CT   CT   OH       500.00 {sd=     1.394}    109.5000
 ANGLe  CT   CT   S        500.00 {sd=     1.394}    109.5000
 ANGLe  CT   CX   CW       500.00 {sd=     1.394}    125.0000
 ANGLe  CT   N    CT       500.00 {sd=     1.394}    119.5000
 ANGLe  CT   NC2  HC       500.00 {sd=     1.394}    107.5000
 ANGLe  CT   NH1  H        500.00 {sd=     1.394}    120.0000
 ANGLe  CT   NH2  H        500.00 {sd=     1.394}    120.0000
 ANGLe  CT   NH3  CT       500.00 {sd=     1.394}    109.5000
 ANGLe  CT   NH3  HC       500.00 {sd=     1.394}    109.5000
 ANGLe  CT   OH   H        500.00 {sd=     1.394}    108.0000
 ANGLe  CT   S    CT       500.00 {sd=     1.394}     97.2000
 ANGLe  CT   S    H        500.00 {sd=     1.394}    108.0000
 ANGLe  CT   S    S        500.00 {sd=     1.394}    104.2000
 ANGLe  CV   CC   NA       500.00 {sd=     1.394}    105.9000
 ANGLe  CV   NB   H        500.00 {sd=     1.394}    126.3000
 ANGLe  CW   NA   H        500.00 {sd=     1.394}    125.3000
 ANGLe  CX   CT   HA       500.00 {sd=     1.394}    109.5000
 ANGLe  CX   CW   HA       500.00 {sd=     1.394}    125.6500
 ANGLe  CX   CW   NA       500.00 {sd=     1.394}    108.7000
 ANGLe  H    NH1  H        500.00 {sd=     1.394}    107.5000
 ANGLe  H    NH2  H        500.00 {sd=     1.394}    120.0000
 ANGLe  H2   C2   H2       500.00 {sd=     1.394}    120.0000
 ANGLe  HA   C    NH1      500.00 {sd=     1.394}    120.0000
 ANGLe  HA   C    NH2      500.00 {sd=     1.394}    120.0000
 ANGLe  HA   C    NR       500.00 {sd=     1.394}    120.0000
 ANGLe  HA   C    O        500.00 {sd=     1.394}    120.0000
 ANGLe  HA   CP   HA       500.00 {sd=     1.394}    109.5000
 ANGLe  HA   CP   N        500.00 {sd=     1.394}    109.5000
 ANGLe  HA   CP   NH3      500.00 {sd=     1.394}    109.5000
 ANGLe  HA   CR   NA       500.00 {sd=     1.394}    124.2000
 ANGLe  HA   CR   NB       500.00 {sd=     1.394}    124.2000
 ANGLe  HA   CT   HA       500.00 {sd=     1.394}    109.5000
 ANGLe  HA   CT   N        500.00 {sd=     1.394}    109.5000
 ANGLe  HA   CT   NC2      500.00 {sd=     1.394}    109.5000
 ANGLe  HA   CT   NH1      500.00 {sd=     1.394}    109.5000
 ANGLe  HA   CT   NH3      500.00 {sd=     1.394}    109.5000
 ANGLe  HA   CT   OH       500.00 {sd=     1.394}    109.5000
 ANGLe  HA   CT   S        500.00 {sd=     1.394}    109.5000
 ANGLe  HA   CV   NB       500.00 {sd=     1.394}    125.0500
 ANGLe  HA   CW   NA       500.00 {sd=     1.394}    125.6500
 ANGLe  HC   NC2  HC       500.00 {sd=     1.394}    120.0000
 ANGLe  HC   NH3  HC       500.00 {sd=     1.394}    109.5000
 ANGLe  N    C    O        500.00 {sd=     1.394}    122.0000
 ANGLe  NA   CR   NB       500.00 {sd=     1.394}    111.6000
 ANGLe  NC2  C    NC2      500.00 {sd=     1.394}    120.0000
 ANGLe  NC2  C    NH1      500.00 {sd=     1.394}    120.0000
 ANGLe  NH1  C    NR       500.00 {sd=     1.394}    117.0000
 ANGLe  NH1  C    O        500.00 {sd=     1.394}    121.2500
 ANGLe  NH2  C    O        500.00 {sd=     1.394}    120.6000
 ANGLe  O    C    OH       500.00 {sd=     1.394}    124.5000
 ANGLe  OC   C    OC       500.00 {sd=     1.394}    124.0000

 DIHEdral  CA   CA   CT   CT          0.00 {sd=999999.000}    3      0.0000
 DIHEdral  CT   CT   CX   CW          0.00 {sd=999999.000}    3      0.0000
 DIHEdral  NA   CC   CT   CT          0.00 {sd=999999.000}    3      0.0000
 DIHEdral  X    C    CT   X           0.00 {sd=999999.000}    3      0.0000
 DIHEdral  X    CT   CT   X           0.00 {sd=999999.000}    3      0.0000
 DIHEdral  X    CT   NH1  X           0.00 {sd=999999.000}    3      0.0000
 DIHEdral  X    CT   S    X           0.00 {sd=999999.000}    3      0.0000

 IMPRoper  C    CA   CA   CA        500.00 {sd=     1.394}    0      0.0000
 IMPRoper  C    CA   CA   HA        500.00 {sd=     1.394}    0    180.0000
 IMPRoper  C    CP   N    CT        500.00 {sd=     1.394}    0    180.0000
 IMPRoper  C    CT   CT   N         500.00 {sd=     1.394}    0    180.0000
 IMPRoper  C    CT   CT   NH1       500.00 {sd=     1.394}    0    180.0000
 IMPRoper  C    CT   HA   HA        500.00 {sd=     1.394}    0    -70.8740
 IMPRoper  C    CT   N    CT        500.00 {sd=     1.394}    0    180.0000
 IMPRoper  C    CT   NH1  CT        500.00 {sd=     1.394}    0    180.0000
 IMPRoper  C    NH1  HA   HA        500.00 {sd=     1.394}    0    -70.8740
 IMPRoper  C    X    X    C         500.00 {sd=     1.394}    0      0.0000
 IMPRoper  C    X    X    CT        500.00 {sd=     1.394}    0      0.0000
 IMPRoper  C    X    X    H         500.00 {sd=     1.394}    0      0.0000
 IMPRoper  C    X    X    HA        500.00 {sd=     1.394}    0      0.0000
 IMPRoper  C    X    X    N         500.00 {sd=     1.394}    0      0.0000
 IMPRoper  C    X    X    NC2       500.00 {sd=     1.394}    0      0.0000
 IMPRoper  C    X    X    NH1       500.00 {sd=     1.394}    0      0.0000
 IMPRoper  C    X    X    NH2       500.00 {sd=     1.394}    0      0.0000
 IMPRoper  C    X    X    NR        500.00 {sd=     1.394}    0      0.0000
 IMPRoper  C    X    X    O         500.00 {sd=     1.394}    0      0.0000
 IMPRoper  C    X    X    OC        500.00 {sd=     1.394}    0      0.0000
 IMPRoper  C    X    X    OH        500.00 {sd=     1.394}    0      0.0000
 IMPRoper  C1   CPB  C2   H1     MULTiple= 2     500.00     0      0.0000
                                                 500.00     0      0.0000
 IMPRoper  C1   H2   H2   H1     MULTiple= 2     500.00     0      0.0000
                                                 500.00     0      0.0000
 IMPRoper  C2   C1   H2   H2     MULTiple= 2     500.00     0      0.0000
                                                 500.00     0      0.0000
 IMPRoper  CA   C    CA   CA        500.00 {sd=     1.394}    0      0.0000
 IMPRoper  CA   C    CA   HA        500.00 {sd=     1.394}    0    180.0000
 IMPRoper  CA   CA   C    HA        500.00 {sd=     1.394}    0      0.0000
 IMPRoper  CA   CA   C    OH        500.00 {sd=     1.394}    0    180.0000
 IMPRoper  CA   CA   CA   CA        500.00 {sd=     1.394}    0      0.0000
 IMPRoper  CA   CA   CA   CB        500.00 {sd=     1.394}    0      0.0000
 IMPRoper  CA   CA   CA   CN        500.00 {sd=     1.394}    0      0.0000
 IMPRoper  CA   CA   CA   CT        500.00 {sd=     1.394}    0    180.0000
 IMPRoper  CA   CA   CA   HA        500.00 {sd=     1.394}    0    180.0000
 IMPRoper  CA   CA   CB   CA        500.00 {sd=     1.394}    0      0.0000
 IMPRoper  CA   CA   CB   CN        500.00 {sd=     1.394}    0      0.0000
 IMPRoper  CA   CA   CB   CX        500.00 {sd=     1.394}    0    180.0000
 IMPRoper  CA   CA   CB   HA        500.00 {sd=     1.394}    0      0.0000
 IMPRoper  CA   CA   CN   CA        500.00 {sd=     1.394}    0      0.0000
 IMPRoper  CA   CA   CN   CB        500.00 {sd=     1.394}    0      0.0000
 IMPRoper  CA   CA   CN   NA        500.00 {sd=     1.394}    0    180.0000
 IMPRoper  CA   CB   CN   CA        500.00 {sd=     1.394}    0      0.0000
 IMPRoper  CA   CB   CN   NA        500.00 {sd=     1.394}    0    180.0000
 IMPRoper  CA   CB   CX   CW        500.00 {sd=     1.394}    0    180.0000
 IMPRoper  CA   CN   CA   HA        500.00 {sd=     1.394}    0      0.0000
 IMPRoper  CA   CN   CB   CX        500.00 {sd=     1.394}    0    180.0000
 IMPRoper  CA   CN   CX   CB        500.00 {sd=     1.394}    0      0.0000
 IMPRoper  CA   CN   NA   CW        500.00 {sd=     1.394}    0    180.0000
 IMPRoper  CA   CT   HA   HA        500.00 {sd=     1.394}    0    -70.8740
 IMPRoper  CB   CN   NA   CW        500.00 {sd=     1.394}    0      0.0000
 IMPRoper  CB   CN   NA   H         500.00 {sd=     1.394}    0    180.0000
 IMPRoper  CB   CX   CW   NA        500.00 {sd=     1.394}    0      0.0000
 IMPRoper  CC   CT   HA   HA        500.00 {sd=     1.394}    0    -70.8740
 IMPRoper  CC   CT   NA   CV        500.00 {sd=     1.394}    0      0.0000
 IMPRoper  CC   CV   NB   CR        500.00 {sd=     1.394}    0      0.0000
 IMPRoper  CC   NA   CR   NB        500.00 {sd=     1.394}    0      0.0000
 IMPRoper  CN   CB   CA   NA        500.00 {sd=     1.394}    0      0.0000
 IMPRoper  CN   CB   CX   CT        500.00 {sd=     1.394}    0    180.0000
 IMPRoper  CN   CB   CX   CW        500.00 {sd=     1.394}    0      0.0000
 IMPRoper  CN   NA   CW   CX        500.00 {sd=     1.394}    0      0.0000
 IMPRoper  CN   NA   CW   HA        500.00 {sd=     1.394}    0    180.0000
 IMPRoper  CP   C    N    CT        500.00 {sd=     1.394}    0    180.0000
 IMPRoper  CP   CT   HA   HA        500.00 {sd=     1.394}    0    -70.8740
 IMPRoper  CP   CT   HC   HC        500.00 {sd=     1.394}    0    -70.8740
 IMPRoper  CPA  CPB  C1   H1     MULTiple= 2     500.00     0      0.0000
                                                 500.00     0      0.0000
 IMPRoper  CPB  S    CT   HA        500.00 {sd=     1.394}    0     65.9770
 IMPRoper  CPM  CPA  CPA  HM     MULTiple= 2     500.00     0      0.0000
                                                 500.00     0      0.0000
 IMPRoper  CR   NA   CC   CV        500.00 {sd=     1.394}    0      0.0000
 IMPRoper  CR   NA   NB   HA        500.00 {sd=     1.394}    0      0.0000
 IMPRoper  CT   C    N    CT        500.00 {sd=     1.394}    0    180.0000
 IMPRoper  CT   C    N    HA        500.00 {sd=     1.394}    0     65.9770
 IMPRoper  CT   C    NH1  CT        500.00 {sd=     1.394}    0    180.0000
 IMPRoper  CT   C    NH1  H         500.00 {sd=     1.394}    0      0.0000
 IMPRoper  CT   C    NH1  HA        500.00 {sd=     1.394}    0     65.9770
 IMPRoper  CT   C    NH2  H         500.00 {sd=     1.394}    0      0.0000
 IMPRoper  CT   C    NH3  HA        500.00 {sd=     1.394}    0     65.9770
 IMPRoper  CT   CB   CW   CX        500.00 {sd=     1.394}    0      0.0000
 IMPRoper  CT   CT   CT   HA        500.00 {sd=     1.394}    0    -65.9770
 IMPRoper  CT   CT   HA   HA        500.00 {sd=     1.394}    0    -70.8740
 IMPRoper  CT   CT   HC   HC        500.00 {sd=     1.394}    0    -70.8740
 IMPRoper  CT   N    C    HA        500.00 {sd=     1.394}    0     65.9770
 IMPRoper  CT   N    C    O         500.00 {sd=     1.394}    0      0.0000
 IMPRoper  CT   NH1  C    HA        500.00 {sd=     1.394}    0     65.9770
 IMPRoper  CT   NH1  C    O         500.00 {sd=     1.394}    0      0.0000
 IMPRoper  CT   NH3  C    HA        500.00 {sd=     1.394}    0     65.9770
 IMPRoper  CT   OH   CT   HA        500.00 {sd=     1.394}    0     65.9770
 IMPRoper  CT   X    X    N         500.00 {sd=     1.394}    0      0.0000
 IMPRoper  CT   X    X    NC2       500.00 {sd=     1.394}    0      0.0000
 IMPRoper  CT   X    X    NH1       500.00 {sd=     1.394}    0      0.0000
 IMPRoper  CT   X    X    NH3       500.00 {sd=     1.394}    0      0.0000
 IMPRoper  CT   X    X    NR        500.00 {sd=     1.394}    0      0.0000
 IMPRoper  CV   NB   CC   HA        500.00 {sd=     1.394}    0      0.0000
 IMPRoper  CV   NB   CR   NA        500.00 {sd=     1.394}    0      0.0000
 IMPRoper  CW   CX   NA   HA        500.00 {sd=     1.394}    0      0.0000
 IMPRoper  CX   CB   CN   NA        500.00 {sd=     1.394}    0      0.0000
 IMPRoper  CX   CT   HA   HA        500.00 {sd=     1.394}    0    -70.8740
 IMPRoper  H    CC   CR   NA        500.00 {sd=     1.394}    0      0.0000
 IMPRoper  H    CN   CW   NA        500.00 {sd=     1.394}    0      0.0000
 IMPRoper  H    CR   CV   NB        500.00 {sd=     1.394}    0      0.0000
 IMPRoper  H    X    X    NH1       500.00 {sd=     1.394}    0      0.0000
 IMPRoper  H    X    X    NH2       500.00 {sd=     1.394}    0      0.0000
 IMPRoper  H    X    X    O         500.00 {sd=     1.394}    0      0.0000
 IMPRoper  HA   CT   HA   HA        500.00 {sd=     1.394}    0    -66.5140
 IMPRoper  HA   HA   C    NH1       500.00 {sd=     1.394}    0    -70.8740
 IMPRoper  HA   HA   CP   N         500.00 {sd=     1.394}    0    -70.8740
 IMPRoper  HA   HA   CP   NH3       500.00 {sd=     1.394}    0    -70.8740
 IMPRoper  HA   HA   CT   N         500.00 {sd=     1.394}    0    -70.8740
 IMPRoper  HA   HA   CT   NH1       500.00 {sd=     1.394}    0    -70.8740
 IMPRoper  HA   HA   CT   NH3       500.00 {sd=     1.394}    0    -70.8740
 IMPRoper  HA   HA   CT   OH        500.00 {sd=     1.394}    0    -71.8840
 IMPRoper  HA   HA   CT   S         500.00 {sd=     1.394}    0    -73.2300
 IMPRoper  HA   HA   S    HA        500.00 {sd=     1.394}    0    -66.0000
 IMPRoper  HC   CT   HC   HC        500.00 {sd=     1.394}    0    -66.0000
 IMPRoper  HC   NC2  CT   NH1       500.00 {sd=     1.394}    0      0.0000
 IMPRoper  HC   X    X    NC2       500.00 {sd=     1.394}    0      0.0000
 IMPRoper  HC   X    X    NH1       500.00 {sd=     1.394}    0      0.0000
 IMPRoper  HC   X    X    NH3       500.00 {sd=     1.394}    0      0.0000
 IMPRoper  NA   CC   CV   NB        500.00 {sd=     1.394}    0      0.0000
 IMPRoper  NH1  X    X    NH1       500.00 {sd=     1.394}    0      0.0000
 IMPRoper  NH1  X    X    NR        500.00 {sd=     1.394}    0      0.0000

 !                  eps     sigma       eps(1:4) sigma(1:4)
 NONBonded  C       0.0903   3.2072      0.0903   3.2072
 NONBonded  CA      0.1200   3.2072      0.1200   3.2072
 NONBonded  CB      0.1450   3.2072      0.1450   3.2072
 NONBonded  CC      0.1450   3.2072      0.1450   3.2072
 NONBonded  CN      0.1450   3.2072      0.1450   3.2072
 NONBonded  CR      0.1200   3.2072      0.1200   3.2072
 NONBonded  CT      0.0903   3.2072      0.0903   3.2072
 NONBonded  CP      0.0903   3.2072      0.0903   3.2072
 NONBonded  CV      0.1200   3.2072      0.1200   3.2072
 NONBonded  CW      0.1200   3.2072      0.1200   3.2072
 NONBonded  CX      0.1450   3.2072      0.1450   3.2072
 NONBonded  H       0.0498   1.4254      0.0498   1.4254
 NONBonded  HA      0.0045   2.6157      0.0045   2.6157
 NONBonded  HC      0.0498   1.4254      0.0498   1.4254
 NONBonded  N       0.1592   2.7618      0.1592   2.7618
 NONBonded  NA      0.1592   2.7618      0.1592   2.7618
 NONBonded  NB      0.1592   2.7618      0.1592   2.7618
 NONBonded  NC2     0.1592   2.7618      0.1592   2.7618
 NONBonded  NH1     0.1592   2.7618      0.1592   2.7618
 NONBonded  NH2     0.1592   2.7618      0.1592   2.7618
 NONBonded  NH3     0.1592   2.7618      0.1592   2.7618
 NONBonded  O       0.2342   2.6406      0.2342   2.6406
 NONBonded  OC      1.0244   2.6406      1.0244   2.6406
 NONBonded  OH      0.2342   2.6406      0.2342   2.6406
 NONBonded  S       0.0239   3.3854      0.0239   3.3854
 NONBonded  CPA     0.1200   3.7418      0.1000   3.3854
 NONBonded  CPB     0.1200   3.7418      0.1000   3.3854
 NONBonded  CPM     0.1200   3.7418      0.1000   3.3854
 NONBonded  FE      0.2000   4.0000      0.2000   4.0000
 NONBonded  NP      0.2384   2.8509      0.2384   2.8509
 NONBonded  HM      0.0045   2.6157      0.0045   2.6157
 NONBonded  C1      0.1200   3.7418      0.1000   3.3854
 NONBonded  C2      0.1200   3.7418      0.1000   3.3854
 NONBonded  H1      0.0045   2.6157      0.0045   2.6157
 NONBonded  H2      0.0045   2.6157      0.0045   2.6157
 NONBonded  G       0.0000   0.0000      0.0000   0.0000

 NBFIx  C    G           0.000        0.000           0.000        0.000
 NBFIx  CA   G           0.000        0.000           0.000        0.000
 NBFIx  CB   G           0.000        0.000           0.000        0.000
 NBFIx  CC   G           0.000        0.000           0.000        0.000
 NBFIx  CN   G           0.000        0.000           0.000        0.000
 NBFIx  CR   G           0.000        0.000           0.000        0.000
 NBFIx  CT   G           0.000        0.000           0.000        0.000
 NBFIx  CP   G           0.000        0.000           0.000        0.000
 NBFIx  CV   G           0.000        0.000           0.000        0.000
 NBFIx  CW   G           0.000        0.000           0.000        0.000
 NBFIx  CX   G           0.000        0.000           0.000        0.000
 NBFIx  H    NB         44.200        1.000          44.200        1.000
 NBFIx  H    O          44.200        1.000          44.200        1.000
 NBFIx  H    OC         44.200        1.000          44.200        1.000
 NBFIx  H    OH         44.200        1.000          44.200        1.000
 NBFIx  H    G           0.000        0.000           0.000        0.000
 NBFIx  HA   G           0.000        0.000           0.000        0.000
 NBFIx  HC   NB         44.200        1.000          44.200        1.000
 NBFIx  HC   O          44.200        1.000          44.200        1.000
 NBFIx  HC   OC         44.200        1.000          44.200        1.000
 NBFIx  HC   OH         44.200        1.000          44.200        1.000
 NBFIx  HC   G           0.000        0.000           0.000        0.000
 NBFIx  N    G           0.000        0.000           0.000        0.000
 NBFIx  NA   G           0.000        0.000           0.000        0.000
 NBFIx  NB   G           0.000        0.000           0.000        0.000
 NBFIx  NC2  G           0.000        0.000           0.000        0.000
 NBFIx  NH1  G           0.000        0.000           0.000        0.000
 NBFIx  NH2  G           0.000        0.000           0.000        0.000
 NBFIx  NH3  G           0.000        0.000           0.000        0.000
 NBFIx  O    G           0.000        0.000           0.000        0.000
 NBFIx  OC   G           0.000        0.000           0.000        0.000
 NBFIx  OH   G           0.000        0.000           0.000        0.000
 NBFIx  S    G           0.000        0.000           0.000        0.000
 NBFIx  CPA  G           0.000        0.000           0.000        0.000
 NBFIx  CPB  G           0.000        0.000           0.000        0.000
 NBFIx  CPM  G           0.000        0.000           0.000        0.000
 NBFIx  FE   G           0.000        0.000           0.000        0.000
 NBFIx  NP   G           0.000        0.000           0.000        0.000
 NBFIx  HM   G           0.000        0.000           0.000        0.000
 NBFIx  C1   G           0.000        0.000           0.000        0.000
 NBFIx  C2   G           0.000        0.000           0.000        0.000
 NBFIx  H1   G           0.000        0.000           0.000        0.000
 NBFIx  H2   G           0.000        0.000           0.000        0.000
