# Supplementary material for: Electron Transfer Interactome of Cytochrome c
Source: PLoS Comput Biol. 2012 Dec 6;8(12):e1002807. doi: 10.1371/journal.pcbi.1002807 (PMC3516563; doi:10.1371/journal.pcbi.1002807)
Supplement: Dataset S1 — Script files. (BZ2) [file pcbi.1002807.s001.bz2 › scripts/cc-ccp.pdb]

REMARK FILENAME="cc-ccp.pdb"
REMARK  TOPH11-MACRO for protein sequence
REMARK DATE:28-Mar-12  08:42:16       created by user: alex
ATOM      1  N   THR    -5       8.691   0.590  47.515  1.00119.62      CC  
ATOM      2  HT1 THR    -5       7.919   0.532  48.210  1.00  0.00      CC  
ATOM      3  HT2 THR    -5       8.485   1.346  46.829  1.00  0.00      CC  
ATOM      4  HT3 THR    -5       9.581   0.801  48.007  1.00  0.00      CC  
ATOM      5  CA  THR    -5       8.814  -0.711  46.797  1.00118.75      CC  
ATOM      6  HA  THR    -5       8.885  -1.486  47.552  1.00  0.00      CC  
ATOM      7  CB  THR    -5       7.530  -1.003  45.927  1.00118.11      CC  
ATOM      8  HB  THR    -5       7.339  -2.067  45.985  1.00  0.00      CC  
ATOM      9  OG1 THR    -5       7.811  -0.689  44.528  1.00116.01      CC  
ATOM     10  HG1 THR    -5       8.408  -1.359  44.189  1.00  0.00      CC  
ATOM     11  CG2 THR    -5       6.247  -0.263  46.383  1.00117.89      CC  
ATOM     12 HG21 THR    -5       6.096  -0.423  47.441  1.00  0.00      CC  
ATOM     13 HG22 THR    -5       5.398  -0.645  45.837  1.00  0.00      CC  
ATOM     14 HG23 THR    -5       6.353   0.795  46.190  1.00  0.00      CC  
ATOM     15  C   THR    -5      10.133  -0.715  46.027  1.00118.07      CC  
ATOM     16  O   THR    -5      10.915   0.272  46.125  1.00118.35      CC  
ATOM     17  N   GLU    -4      10.397  -1.793  45.297  1.00116.31      CC  
ATOM     18  HN  GLU    -4       9.753  -2.530  45.278  1.00  0.00      CC  
ATOM     19  CA  GLU    -4      11.618  -1.867  44.454  1.00114.18      CC  
ATOM     20  HA  GLU    -4      12.489  -1.716  45.078  1.00  0.00      CC  
ATOM     21  CB  GLU    -4      11.708  -3.221  43.774  1.00115.09      CC  
ATOM     22  HB1 GLU    -4      11.102  -3.911  44.350  1.00  0.00      CC  
ATOM     23  HB2 GLU    -4      12.729  -3.553  43.849  1.00  0.00      CC  
ATOM     24  CG  GLU    -4      11.302  -3.350  42.307  1.00116.18      CC  
ATOM     25  HG1 GLU    -4      10.482  -2.670  42.122  1.00  0.00      CC  
ATOM     26  HG2 GLU    -4      10.946  -4.354  42.142  1.00  0.00      CC  
ATOM     27  CD  GLU    -4      12.391  -3.074  41.305  1.00116.05      CC  
ATOM     28  OE1 GLU    -4      13.126  -4.006  40.907  1.00116.52      CC  
ATOM     29  OE2 GLU    -4      12.487  -1.889  40.924  1.00115.54      CC  
ATOM     30  C   GLU    -4      11.538  -0.728  43.413  1.00112.29      CC  
ATOM     31  O   GLU    -4      12.533  -0.067  43.042  1.00111.81      CC  
ATOM     32  N   PHE    -3      10.313  -0.503  42.935  1.00109.18      CC  
ATOM     33  HN  PHE    -3       9.593  -1.072  43.279  1.00  0.00      CC  
ATOM     34  CA  PHE    -3       9.922   0.586  42.020  1.00105.36      CC  
ATOM     35  HA  PHE    -3      10.731   0.788  41.327  1.00  0.00      CC  
ATOM     36  CB  PHE    -3       8.605   0.360  41.266  1.00100.14      CC  
ATOM     37  HB1 PHE    -3       8.251  -0.632  41.520  1.00  0.00      CC  
ATOM     38  HB2 PHE    -3       8.826   0.364  40.212  1.00  0.00      CC  
ATOM     39  CG  PHE    -3       7.475   1.336  41.492  1.00 95.95      CC  
ATOM     40  CD1 PHE    -3       6.574   1.197  42.549  1.00 94.16      CC  
ATOM     41  HD1 PHE    -3       6.671   0.359  43.213  1.00  0.00      CC  
ATOM     42  CD2 PHE    -3       7.307   2.442  40.643  1.00 93.71      CC  
ATOM     43  HD2 PHE    -3       7.986   2.577  39.815  1.00  0.00      CC  
ATOM     44  CE1 PHE    -3       5.537   2.114  42.764  1.00 91.40      CC  
ATOM     45  HE1 PHE    -3       4.855   1.983  43.590  1.00  0.00      CC  
ATOM     46  CE2 PHE    -3       6.289   3.363  40.839  1.00 90.15      CC  
ATOM     47  HE2 PHE    -3       6.188   4.205  40.169  1.00  0.00      CC  
ATOM     48  CZ  PHE    -3       5.401   3.209  41.896  1.00 89.03      CC  
ATOM     49  HZ  PHE    -3       4.607   3.926  42.047  1.00  0.00      CC  
ATOM     50  C   PHE    -3       9.760   1.786  42.998  1.00104.35      CC  
ATOM     51  O   PHE    -3       9.076   1.555  44.033  1.00104.38      CC  
ATOM     52  N   LYS    -2      10.309   2.944  42.712  1.00102.70      CC  
ATOM     53  HN  LYS    -2      10.823   3.060  41.886  1.00  0.00      CC  
ATOM     54  CA  LYS    -2      10.147   4.079  43.667  1.00100.46      CC  
ATOM     55  HA  LYS    -2      10.310   3.647  44.650  1.00  0.00      CC  
ATOM     56  CB  LYS    -2      11.177   5.167  43.509  1.00104.86      CC  
ATOM     57  HB1 LYS    -2      10.654   6.043  43.155  1.00  0.00      CC  
ATOM     58  HB2 LYS    -2      11.822   4.857  42.708  1.00  0.00      CC  
ATOM     59  CG  LYS    -2      12.097   5.616  44.614  1.00107.55      CC  
ATOM     60  HG1 LYS    -2      12.654   6.469  44.247  1.00  0.00      CC  
ATOM     61  HG2 LYS    -2      12.801   4.822  44.798  1.00  0.00      CC  
ATOM     62  CD  LYS    -2      11.481   5.995  45.950  1.00109.68      CC  
ATOM     63  HD1 LYS    -2      10.420   6.150  45.813  1.00  0.00      CC  
ATOM     64  HD2 LYS    -2      11.928   6.917  46.292  1.00  0.00      CC  
ATOM     65  CE  LYS    -2      11.693   4.924  47.011  1.00110.86      CC  
ATOM     66  HE1 LYS    -2      12.696   5.019  47.401  1.00  0.00      CC  
ATOM     67  HE2 LYS    -2      11.594   3.954  46.550  1.00  0.00      CC  
ATOM     68  NZ  LYS    -2      10.731   5.009  48.133  1.00110.18      CC  
ATOM     69  HZ1 LYS    -2      10.947   4.270  48.832  1.00  0.00      CC  
ATOM     70  HZ2 LYS    -2       9.764   4.873  47.771  1.00  0.00      CC  
ATOM     71  HZ3 LYS    -2      10.805   5.942  48.584  1.00  0.00      CC  
ATOM     72  C   LYS    -2       8.707   4.588  43.689  1.00 96.49      CC  
ATOM     73  O   LYS    -2       7.796   3.915  44.236  1.00 96.99      CC  
ATOM     74  N   ALA    -1       8.452   5.755  43.160  1.00 91.56      CC  
ATOM     75  HN  ALA    -1       9.206   6.238  42.771  1.00  0.00      CC  
ATOM     76  CA  ALA    -1       7.157   6.440  43.135  1.00 86.56      CC  
ATOM     77  HA  ALA    -1       6.537   6.059  42.335  1.00  0.00      CC  
ATOM     78  CB  ALA    -1       6.458   6.302  44.481  1.00 83.78      CC  
ATOM     79  HB1 ALA    -1       5.895   5.380  44.502  1.00  0.00      CC  
ATOM     80  HB2 ALA    -1       5.786   7.136  44.625  1.00  0.00      CC  
ATOM     81  HB3 ALA    -1       7.194   6.292  45.270  1.00  0.00      CC  
ATOM     82  C   ALA    -1       7.494   7.924  42.906  1.00 83.94      CC  
ATOM     83  O   ALA    -1       8.349   8.447  43.652  1.00 84.12      CC  
ATOM     84  N   GLY     1       6.834   8.529  41.925  1.00 79.82      CC  
ATOM     85  HN  GLY     1       6.177   8.025  41.400  1.00  0.00      CC  
ATOM     86  CA  GLY     1       7.125   9.904  41.572  1.00 73.14      CC  
ATOM     87  HA1 GLY     1       7.690   9.879  40.648  1.00  0.00      CC  
ATOM     88  HA2 GLY     1       7.776  10.302  42.331  1.00  0.00      CC  
ATOM     89  C   GLY     1       6.018  10.886  41.402  1.00 68.56      CC  
ATOM     90  O   GLY     1       4.941  10.768  41.977  1.00 67.64      CC  
ATOM     91  N   SER     2       6.340  11.912  40.621  1.00 65.71      CC  
ATOM     92  HN  SER     2       7.239  11.943  40.235  1.00  0.00      CC  
ATOM     93  CA  SER     2       5.410  12.993  40.316  1.00 64.84      CC  
ATOM     94  HA  SER     2       4.921  13.272  41.241  1.00  0.00      CC  
ATOM     95  CB  SER     2       6.098  14.222  39.759  1.00 68.05      CC  
ATOM     96  HB1 SER     2       7.039  13.928  39.311  1.00  0.00      CC  
ATOM     97  HB2 SER     2       6.294  14.915  40.559  1.00  0.00      CC  
ATOM     98  OG  SER     2       5.276  14.864  38.782  1.00 68.95      CC  
ATOM     99  HG  SER     2       4.379  14.900  39.124  1.00  0.00      CC  
ATOM    100  C   SER     2       4.330  12.479  39.356  1.00 63.32      CC  
ATOM    101  O   SER     2       4.630  11.886  38.314  1.00 64.21      CC  
ATOM    102  N   ALA     3       3.123  12.743  39.755  1.00 61.05      CC  
ATOM    103  HN  ALA     3       3.051  13.230  40.603  1.00  0.00      CC  
ATOM    104  CA  ALA     3       1.877  12.395  39.128  1.00 61.52      CC  
ATOM    105  HA  ALA     3       2.045  11.512  38.532  1.00  0.00      CC  
ATOM    106  CB  ALA     3       0.850  12.017  40.221  1.00 60.54      CC  
ATOM    107  HB1 ALA     3       1.369  11.644  41.091  1.00  0.00      CC  
ATOM    108  HB2 ALA     3       0.186  11.254  39.843  1.00  0.00      CC  
ATOM    109  HB3 ALA     3       0.274  12.891  40.493  1.00  0.00      CC  
ATOM    110  C   ALA     3       1.288  13.464  38.215  1.00 61.68      CC  
ATOM    111  O   ALA     3       0.184  13.239  37.668  1.00 62.58      CC  
ATOM    112  N   LYS     4       1.951  14.587  38.086  1.00 61.47      CC  
ATOM    113  HN  LYS     4       2.789  14.679  38.584  1.00  0.00      CC  
ATOM    114  CA  LYS     4       1.541  15.712  37.214  1.00 59.96      CC  
ATOM    115  HA  LYS     4       0.477  15.663  37.014  1.00  0.00      CC  
ATOM    116  CB  LYS     4       1.931  17.070  37.739  1.00 63.08      CC  
ATOM    117  HB1 LYS     4       1.848  17.769  36.916  1.00  0.00      CC  
ATOM    118  HB2 LYS     4       2.969  17.023  38.019  1.00  0.00      CC  
ATOM    119  CG  LYS     4       1.175  17.649  38.923  1.00 67.17      CC  
ATOM    120  HG1 LYS     4       0.136  17.761  38.643  1.00  0.00      CC  
ATOM    121  HG2 LYS     4       1.577  18.626  39.141  1.00  0.00      CC  
ATOM    122  CD  LYS     4       1.253  16.807  40.181  1.00 69.62      CC  
ATOM    123  HD1 LYS     4       2.177  16.245  40.144  1.00  0.00      CC  
ATOM    124  HD2 LYS     4       0.440  16.102  40.158  1.00  0.00      CC  
ATOM    125  CE  LYS     4       1.191  17.522  41.498  1.00 69.50      CC  
ATOM    126  HE1 LYS     4       2.063  18.153  41.595  1.00  0.00      CC  
ATOM    127  HE2 LYS     4       1.199  16.792  42.293  1.00  0.00      CC  
ATOM    128  NZ  LYS     4      -0.032  18.360  41.627  1.00 70.84      CC  
ATOM    129  HZ1 LYS     4      -0.875  17.754  41.577  1.00  0.00      CC  
ATOM    130  HZ2 LYS     4      -0.058  19.057  40.854  1.00  0.00      CC  
ATOM    131  HZ3 LYS     4      -0.018  18.856  42.540  1.00  0.00      CC  
ATOM    132  C   LYS     4       2.336  15.432  35.917  1.00 58.42      CC  
ATOM    133  O   LYS     4       1.877  15.580  34.795  1.00 59.04      CC  
ATOM    134  N   LYS     5       3.566  15.005  36.207  1.00 56.86      CC  
ATOM    135  HN  LYS     5       3.844  14.911  37.142  1.00  0.00      CC  
ATOM    136  CA  LYS     5       4.484  14.599  35.116  1.00 56.56      CC  
ATOM    137  HA  LYS     5       4.428  15.372  34.352  1.00  0.00      CC  
ATOM    138  CB  LYS     5       5.893  14.481  35.557  1.00 56.02      CC  
ATOM    139  HB1 LYS     5       5.872  13.926  36.489  1.00  0.00      CC  
ATOM    140  HB2 LYS     5       6.223  15.474  35.799  1.00  0.00      CC  
ATOM    141  CG  LYS     5       6.984  13.879  34.702  1.00 55.79      CC  
ATOM    142  HG1 LYS     5       6.558  13.056  34.143  1.00  0.00      CC  
ATOM    143  HG2 LYS     5       7.747  13.485  35.354  1.00  0.00      CC  
ATOM    144  CD  LYS     5       7.641  14.826  33.736  1.00 57.25      CC  
ATOM    145  HD1 LYS     5       8.156  15.582  34.313  1.00  0.00      CC  
ATOM    146  HD2 LYS     5       6.866  15.313  33.166  1.00  0.00      CC  
ATOM    147  CE  LYS     5       8.617  14.222  32.762  1.00 58.86      CC  
ATOM    148  HE1 LYS     5       9.386  14.950  32.542  1.00  0.00      CC  
ATOM    149  HE2 LYS     5       8.096  13.981  31.849  1.00  0.00      CC  
ATOM    150  NZ  LYS     5       9.260  12.982  33.291  1.00 59.10      CC  
ATOM    151  HZ1 LYS     5       9.635  13.165  34.244  1.00  0.00      CC  
ATOM    152  HZ2 LYS     5      10.037  12.698  32.660  1.00  0.00      CC  
ATOM    153  HZ3 LYS     5       8.555  12.220  33.339  1.00  0.00      CC  
ATOM    154  C   LYS     5       3.813  13.347  34.530  1.00 57.42      CC  
ATOM    155  O   LYS     5       3.164  13.471  33.438  1.00 59.30      CC  
ATOM    156  N   GLY     6       3.861  12.210  35.208  1.00 54.23      CC  
ATOM    157  HN  GLY     6       4.323  12.183  36.073  1.00  0.00      CC  
ATOM    158  CA  GLY     6       3.198  11.003  34.707  1.00 51.85      CC  
ATOM    159  HA1 GLY     6       2.853  10.427  35.542  1.00  0.00      CC  
ATOM    160  HA2 GLY     6       3.907  10.417  34.143  1.00  0.00      CC  
ATOM    161  C   GLY     6       1.986  11.320  33.813  1.00 49.95      CC  
ATOM    162  O   GLY     6       1.770  10.617  32.787  1.00 49.69      CC  
ATOM    163  N   ALA     7       1.209  12.309  34.193  1.00 46.38      CC  
ATOM    164  HN  ALA     7       1.458  12.775  35.019  1.00  0.00      CC  
ATOM    165  CA  ALA     7       0.002  12.760  33.525  1.00 45.90      CC  
ATOM    166  HA  ALA     7      -0.663  11.910  33.477  1.00  0.00      CC  
ATOM    167  CB  ALA     7      -0.730  13.854  34.298  1.00 44.80      CC  
ATOM    168  HB1 ALA     7      -0.580  13.710  35.357  1.00  0.00      CC  
ATOM    169  HB2 ALA     7      -1.785  13.810  34.073  1.00  0.00      CC  
ATOM    170  HB3 ALA     7      -0.342  14.820  34.009  1.00  0.00      CC  
ATOM    171  C   ALA     7       0.226  13.222  32.102  1.00 46.97      CC  
ATOM    172  O   ALA     7      -0.529  12.838  31.180  1.00 46.87      CC  
ATOM    173  N   THR     8       1.240  14.074  31.918  1.00 47.59      CC  
ATOM    174  HN  THR     8       1.793  14.372  32.669  1.00  0.00      CC  
ATOM    175  CA  THR     8       1.516  14.527  30.542  1.00 46.34      CC  
ATOM    176  HA  THR     8       0.621  14.701  30.172  1.00  0.00      CC  
ATOM    177  CB  THR     8       2.310  15.878  30.500  1.00 47.96      CC  
ATOM    178  HB  THR     8       2.299  16.232  29.474  1.00  0.00      CC  
ATOM    179  OG1 THR     8       3.693  15.520  30.813  1.00 50.46      CC  
ATOM    180  HG1 THR     8       3.679  14.881  31.530  1.00  0.00      CC  
ATOM    181  CG2 THR     8       1.704  16.949  31.394  1.00 48.22      CC  
ATOM    182 HG21 THR     8       2.245  16.987  32.327  1.00  0.00      CC  
ATOM    183 HG22 THR     8       0.667  16.714  31.589  1.00  0.00      CC  
ATOM    184 HG23 THR     8       1.768  17.909  30.903  1.00  0.00      CC  
ATOM    185  C   THR     8       2.155  13.439  29.669  1.00 44.56      CC  
ATOM    186  O   THR     8       2.023  13.415  28.418  1.00 43.65      CC  
ATOM    187  N   LEU     9       2.863  12.544  30.322  1.00 39.71      CC  
ATOM    188  HN  LEU     9       2.932  12.631  31.295  1.00  0.00      CC  
ATOM    189  CA  LEU     9       3.546  11.419  29.675  1.00 36.02      CC  
ATOM    190  HA  LEU     9       4.213  11.758  28.900  1.00  0.00      CC  
ATOM    191  CB  LEU     9       4.338  10.819  30.847  1.00 30.95      CC  
ATOM    192  HB1 LEU     9       3.830   9.910  31.146  1.00  0.00      CC  
ATOM    193  HB2 LEU     9       4.275  11.507  31.673  1.00  0.00      CC  
ATOM    194  CG  LEU     9       5.783  10.500  30.656  1.00 34.74      CC  
ATOM    195  HG  LEU     9       5.895   9.752  29.889  1.00  0.00      CC  
ATOM    196  CD1 LEU     9       6.638  11.713  30.325  1.00 32.97      CC  
ATOM    197 HD11 LEU     9       6.412  12.513  31.016  1.00  0.00      CC  
ATOM    198 HD12 LEU     9       6.427  12.038  29.317  1.00  0.00      CC  
ATOM    199 HD13 LEU     9       7.682  11.452  30.409  1.00  0.00      CC  
ATOM    200  CD2 LEU     9       6.286   9.921  31.999  1.00 42.92      CC  
ATOM    201 HD21 LEU     9       7.118   9.259  31.815  1.00  0.00      CC  
ATOM    202 HD22 LEU     9       5.489   9.373  32.478  1.00  0.00      CC  
ATOM    203 HD23 LEU     9       6.603  10.728  32.643  1.00  0.00      CC  
ATOM    204  C   LEU     9       2.501  10.440  29.130  1.00 35.38      CC  
ATOM    205  O   LEU     9       2.668   9.708  28.142  1.00 37.68      CC  
ATOM    206  N   PHE    10       1.414  10.375  29.872  1.00 30.90      CC  
ATOM    207  HN  PHE    10       1.360  10.931  30.677  1.00  0.00      CC  
ATOM    208  CA  PHE    10       0.315   9.476  29.572  1.00 31.98      CC  
ATOM    209  HA  PHE    10       0.700   8.530  29.217  1.00  0.00      CC  
ATOM    210  CB  PHE    10      -0.618   9.250  30.735  1.00 26.49      CC  
ATOM    211  HB1 PHE    10      -1.017  10.204  31.052  1.00  0.00      CC  
ATOM    212  HB2 PHE    10      -0.063   8.817  31.551  1.00  0.00      CC  
ATOM    213  CG  PHE    10      -1.737   8.349  30.385  1.00 25.60      CC  
ATOM    214  CD1 PHE    10      -2.874   8.853  29.792  1.00 29.68      CC  
ATOM    215  HD1 PHE    10      -2.960   9.917  29.624  1.00  0.00      CC  
ATOM    216  CD2 PHE    10      -1.611   6.982  30.609  1.00 29.27      CC  
ATOM    217  HD2 PHE    10      -0.705   6.586  31.043  1.00  0.00      CC  
ATOM    218  CE1 PHE    10      -3.921   8.020  29.429  1.00 27.06      CC  
ATOM    219  HE1 PHE    10      -4.808   8.423  28.971  1.00  0.00      CC  
ATOM    220  CE2 PHE    10      -2.658   6.112  30.255  1.00 29.76      CC  
ATOM    221  HE2 PHE    10      -2.585   5.055  30.458  1.00  0.00      CC  
ATOM    222  CZ  PHE    10      -3.821   6.648  29.695  1.00 28.22      CC  
ATOM    223  HZ  PHE    10      -4.631   5.991  29.416  1.00  0.00      CC  
ATOM    224  C   PHE    10      -0.537  10.141  28.469  1.00 34.97      CC  
ATOM    225  O   PHE    10      -0.919   9.447  27.531  1.00 40.32      CC  
ATOM    226  N   LYS    11      -0.790  11.399  28.700  1.00 33.49      CC  
ATOM    227  HN  LYS    11      -0.455  11.845  29.505  1.00  0.00      CC  
ATOM    228  CA  LYS    11      -1.552  12.144  27.667  1.00 35.77      CC  
ATOM    229  HA  LYS    11      -2.419  11.527  27.450  1.00  0.00      CC  
ATOM    230  CB  LYS    11      -2.061  13.431  28.149  1.00 38.59      CC  
ATOM    231  HB1 LYS    11      -2.023  13.398  29.231  1.00  0.00      CC  
ATOM    232  HB2 LYS    11      -3.100  13.480  27.875  1.00  0.00      CC  
ATOM    233  CG  LYS    11      -1.448  14.728  27.711  1.00 48.11      CC  
ATOM    234  HG1 LYS    11      -2.223  15.481  27.694  1.00  0.00      CC  
ATOM    235  HG2 LYS    11      -1.070  14.608  26.709  1.00  0.00      CC  
ATOM    236  CD  LYS    11      -0.324  15.214  28.584  1.00 54.11      CC  
ATOM    237  HD1 LYS    11       0.564  14.667  28.356  1.00  0.00      CC  
ATOM    238  HD2 LYS    11      -0.692  14.951  29.550  1.00  0.00      CC  
ATOM    239  CE  LYS    11      -0.027  16.691  28.663  1.00 54.60      CC  
ATOM    240  HE1 LYS    11       0.529  16.884  29.557  1.00  0.00      CC  
ATOM    241  HE2 LYS    11      -0.965  17.218  28.736  1.00  0.00      CC  
ATOM    242  NZ  LYS    11       0.714  17.243  27.506  1.00 53.87      CC  
ATOM    243  HZ1 LYS    11       0.856  18.264  27.640  1.00  0.00      CC  
ATOM    244  HZ2 LYS    11       0.167  17.079  26.635  1.00  0.00      CC  
ATOM    245  HZ3 LYS    11       1.638  16.773  27.429  1.00  0.00      CC  
ATOM    246  C   LYS    11      -0.707  12.119  26.387  1.00 33.14      CC  
ATOM    247  O   LYS    11      -1.281  11.676  25.386  1.00 34.52      CC  
ATOM    248  N   THR    12       0.585  12.375  26.393  1.00 31.27      CC  
ATOM    249  HN  THR    12       0.989  12.586  27.261  1.00  0.00      CC  
ATOM    250  CA  THR    12       1.460  12.338  25.272  1.00 29.90      CC  
ATOM    251  HA  THR    12       0.903  12.840  24.494  1.00  0.00      CC  
ATOM    252  CB  THR    12       2.784  13.188  25.413  1.00 26.90      CC  
ATOM    253  HB  THR    12       3.303  13.050  24.467  1.00  0.00      CC  
ATOM    254  OG1 THR    12       3.661  12.577  26.400  1.00 27.26      CC  
ATOM    255  HG1 THR    12       3.111  12.147  27.059  1.00  0.00      CC  
ATOM    256  CG2 THR    12       2.544  14.676  25.544  1.00 18.16      CC  
ATOM    257 HG21 THR    12       1.766  14.854  26.273  1.00  0.00      CC  
ATOM    258 HG22 THR    12       2.238  15.076  24.588  1.00  0.00      CC  
ATOM    259 HG23 THR    12       3.454  15.161  25.863  1.00  0.00      CC  
ATOM    260  C   THR    12       1.809  10.968  24.657  1.00 32.14      CC  
ATOM    261  O   THR    12       1.845  10.908  23.400  1.00 32.58      CC  
ATOM    262  N   ARG    13       2.070   9.934  25.446  1.00 30.12      CC  
ATOM    263  HN  ARG    13       2.032  10.078  26.415  1.00  0.00      CC  
ATOM    264  CA  ARG    13       2.411   8.614  24.977  1.00 26.30      CC  
ATOM    265  HA  ARG    13       2.637   8.705  23.929  1.00  0.00      CC  
ATOM    266  CB  ARG    13       3.722   8.137  25.651  1.00 26.65      CC  
ATOM    267  HB1 ARG    13       4.096   7.253  25.165  1.00  0.00      CC  
ATOM    268  HB2 ARG    13       3.557   7.953  26.705  1.00  0.00      CC  
ATOM    269  CG  ARG    13       4.716   9.326  25.443  1.00 33.88      CC  
ATOM    270  HG1 ARG    13       4.441  10.142  26.097  1.00  0.00      CC  
ATOM    271  HG2 ARG    13       4.670   9.659  24.417  1.00  0.00      CC  
ATOM    272  CD  ARG    13       6.107   8.884  25.759  1.00 32.81      CC  
ATOM    273  HD1 ARG    13       6.179   8.558  26.781  1.00  0.00      CC  
ATOM    274  HD2 ARG    13       6.801   9.698  25.564  1.00  0.00      CC  
ATOM    275  NE  ARG    13       6.378   7.742  24.868  1.00 39.34      CC  
ATOM    276  HE  ARG    13       5.623   7.261  24.472  1.00  0.00      CC  
ATOM    277  CZ  ARG    13       7.620   7.341  24.578  1.00 42.46      CC  
ATOM    278  NH1 ARG    13       8.677   7.915  25.164  1.00 43.73      CC  
ATOM    279 HH11 ARG    13       8.543   8.652  25.827  1.00  0.00      CC  
ATOM    280 HH12 ARG    13       9.601   7.606  24.940  1.00  0.00      CC  
ATOM    281  NH2 ARG    13       7.824   6.371  23.688  1.00 42.18      CC  
ATOM    282 HH21 ARG    13       7.046   5.939  23.232  1.00  0.00      CC  
ATOM    283 HH22 ARG    13       8.755   6.075  23.475  1.00  0.00      CC  
ATOM    284  C   ARG    13       1.431   7.490  25.111  1.00 23.46      CC  
ATOM    285  O   ARG    13       1.852   6.402  24.637  1.00 20.81      CC  
ATOM    286  N   CYS    14       0.225   7.614  25.634  1.00 23.37      CC  
ATOM    287  HN  CYS    14      -0.080   8.485  25.966  1.00  0.00      CC  
ATOM    288  CA  CYS    14      -0.625   6.424  25.803  1.00 23.08      CC  
ATOM    289  HA  CYS    14      -0.229   5.579  25.269  1.00  0.00      CC  
ATOM    290  CB  CYS    14      -0.715   6.084  27.322  1.00 27.30      CC  
ATOM    291  HB1 CYS    14      -1.213   5.128  27.423  1.00  0.00      CC  
ATOM    292  HB2 CYS    14      -1.325   6.831  27.800  1.00  0.00      CC  
ATOM    293  SG  CYS    14       0.862   6.013  28.206  1.00 30.14      CC  
ATOM    294  C   CYS    14      -2.092   6.662  25.450  1.00 24.56      CC  
ATOM    295  O   CYS    14      -2.791   5.682  25.226  1.00 23.21      CC  
ATOM    296  N   LEU    15      -2.417   7.924  25.528  1.00 26.17      CC  
ATOM    297  HN  LEU    15      -1.711   8.550  25.793  1.00  0.00      CC  
ATOM    298  CA  LEU    15      -3.718   8.470  25.316  1.00 32.12      CC  
ATOM    299  HA  LEU    15      -4.386   7.964  25.996  1.00  0.00      CC  
ATOM    300  CB  LEU    15      -3.769   9.982  25.649  1.00 35.61      CC  
ATOM    301  HB1 LEU    15      -3.254  10.542  24.883  1.00  0.00      CC  
ATOM    302  HB2 LEU    15      -3.298  10.154  26.604  1.00  0.00      CC  
ATOM    303  CG  LEU    15      -5.247  10.428  25.710  1.00 40.95      CC  
ATOM    304  HG  LEU    15      -5.683  10.335  24.725  1.00  0.00      CC  
ATOM    305  CD1 LEU    15      -6.028   9.537  26.687  1.00 42.94      CC  
ATOM    306 HD11 LEU    15      -5.342   9.065  27.368  1.00  0.00      CC  
ATOM    307 HD12 LEU    15      -6.563   8.780  26.134  1.00  0.00      CC  
ATOM    308 HD13 LEU    15      -6.730  10.140  27.243  1.00  0.00      CC  
ATOM    309  CD2 LEU    15      -5.299  11.888  26.147  1.00 38.50      CC  
ATOM    310 HD21 LEU    15      -4.919  11.977  27.154  1.00  0.00      CC  
ATOM    311 HD22 LEU    15      -6.321  12.237  26.116  1.00  0.00      CC  
ATOM    312 HD23 LEU    15      -4.695  12.486  25.480  1.00  0.00      CC  
ATOM    313  C   LEU    15      -4.213   8.181  23.902  1.00 34.07      CC  
ATOM    314  O   LEU    15      -5.388   7.780  23.780  1.00 35.83      CC  
ATOM    315  N   GLN    16      -3.330   8.372  22.909  1.00 30.10      CC  
ATOM    316  HN  GLN    16      -2.413   8.677  23.068  1.00  0.00      CC  
ATOM    317  CA  GLN    16      -3.834   8.030  21.581  1.00 30.41      CC  
ATOM    318  HA  GLN    16      -4.591   8.754  21.308  1.00  0.00      CC  
ATOM    319  CB  GLN    16      -2.800   7.949  20.459  1.00 32.14      CC  
ATOM    320  HB1 GLN    16      -2.502   8.946  20.170  1.00  0.00      CC  
ATOM    321  HB2 GLN    16      -3.232   7.441  19.609  1.00  0.00      CC  
ATOM    322  CG  GLN    16      -1.566   7.167  20.953  1.00 32.16      CC  
ATOM    323  HG1 GLN    16      -1.061   6.691  20.129  1.00  0.00      CC  
ATOM    324  HG2 GLN    16      -1.850   6.438  21.701  1.00  0.00      CC  
ATOM    325  CD  GLN    16      -0.668   8.259  21.564  1.00 38.99      CC  
ATOM    326  OE1 GLN    16      -1.191   9.113  22.282  1.00 38.80      CC  
ATOM    327  NE2 GLN    16       0.605   8.220  21.133  1.00 40.77      CC  
ATOM    328 HE21 GLN    16       0.883   7.537  20.488  1.00  0.00      CC  
ATOM    329 HE22 GLN    16       1.254   8.874  21.464  1.00  0.00      CC  
ATOM    330  C   GLN    16      -4.498   6.650  21.685  1.00 28.26      CC  
ATOM    331  O   GLN    16      -5.482   6.425  20.991  1.00 29.73      CC  
ATOM    332  N   CYS    17      -3.975   5.705  22.462  1.00 28.27      CC  
ATOM    333  HN  CYS    17      -3.160   5.857  22.986  1.00  0.00      CC  
ATOM    334  CA  CYS    17      -4.655   4.406  22.442  1.00 23.71      CC  
ATOM    335  HA  CYS    17      -5.301   4.366  21.581  1.00  0.00      CC  
ATOM    336  CB  CYS    17      -3.609   3.320  22.265  1.00 23.12      CC  
ATOM    337  HB1 CYS    17      -4.101   2.365  22.154  1.00  0.00      CC  
ATOM    338  HB2 CYS    17      -2.976   3.293  23.139  1.00  0.00      CC  
ATOM    339  SG  CYS    17      -2.602   3.637  20.826  1.00 29.78      CC  
ATOM    340  C   CYS    17      -5.442   4.004  23.642  1.00 24.46      CC  
ATOM    341  O   CYS    17      -6.013   2.896  23.470  1.00 24.01      CC  
ATOM    342  N   HIS    18      -5.381   4.751  24.745  1.00 24.17      CC  
ATOM    343  HN  HIS    18      -4.825   5.559  24.776  1.00  0.00      CC  
ATOM    344  CA  HIS    18      -6.046   4.248  25.950  1.00 23.71      CC  
ATOM    345  HA  HIS    18      -6.814   3.558  25.638  1.00  0.00      CC  
ATOM    346  CB  HIS    18      -5.072   3.468  26.869  1.00 16.99      CC  
ATOM    347  HB1 HIS    18      -5.657   3.198  27.745  1.00  0.00      CC  
ATOM    348  HB2 HIS    18      -4.353   4.186  27.209  1.00  0.00      CC  
ATOM    349  CG  HIS    18      -4.274   2.282  26.506  1.00  9.03      CC  
ATOM    350  ND1 HIS    18      -4.768   0.963  26.605  1.00  8.58      CC  
ATOM    351  HD1 HIS    18      -5.670   0.702  26.885  1.00  0.00      CC  
ATOM    352  CD2 HIS    18      -2.971   2.160  26.184  1.00  3.04      CC  
ATOM    353  HD2 HIS    18      -2.284   2.983  26.059  1.00  0.00      CC  
ATOM    354  CE1 HIS    18      -3.779   0.132  26.244  1.00  9.71      CC  
ATOM    355  HE1 HIS    18      -3.859  -0.930  26.149  1.00  0.00      CC  
ATOM    356  NE2 HIS    18      -2.649   0.838  26.038  1.00  4.11      CC  
ATOM    357  C   HIS    18      -6.700   5.307  26.828  1.00 27.87      CC  
ATOM    358  O   HIS    18      -6.283   6.444  27.007  1.00 29.63      CC  
ATOM    359  N   THR    19      -7.847   4.859  27.398  1.00 29.74      CC  
ATOM    360  HN  THR    19      -8.154   3.947  27.215  1.00  0.00      CC  
ATOM    361  CA  THR    19      -8.552   5.668  28.372  1.00 32.72      CC  
ATOM    362  HA  THR    19      -8.042   6.629  28.399  1.00  0.00      CC  
ATOM    363  CB  THR    19     -10.023   5.940  28.059  1.00 32.21      CC  
ATOM    364  HB  THR    19     -10.443   6.477  28.903  1.00  0.00      CC  
ATOM    365  OG1 THR    19     -10.673   4.636  27.997  1.00 37.08      CC  
ATOM    366  HG1 THR    19     -11.595   4.752  28.239  1.00  0.00      CC  
ATOM    367  CG2 THR    19     -10.314   6.741  26.778  1.00 33.39      CC  
ATOM    368 HG21 THR    19      -9.558   7.502  26.649  1.00  0.00      CC  
ATOM    369 HG22 THR    19     -11.285   7.208  26.858  1.00  0.00      CC  
ATOM    370 HG23 THR    19     -10.304   6.076  25.928  1.00  0.00      CC  
ATOM    371  C   THR    19      -8.271   4.996  29.737  1.00 37.95      CC  
ATOM    372  O   THR    19      -7.827   3.849  29.871  1.00 36.66      CC  
ATOM    373  N   VAL    20      -8.489   5.775  30.765  1.00 42.98      CC  
ATOM    374  HN  VAL    20      -8.800   6.686  30.582  1.00  0.00      CC  
ATOM    375  CA  VAL    20      -8.346   5.384  32.163  1.00 47.64      CC  
ATOM    376  HA  VAL    20      -8.122   4.327  32.192  1.00  0.00      CC  
ATOM    377  CB  VAL    20      -7.161   6.138  32.789  1.00 48.70      CC  
ATOM    378  HB  VAL    20      -7.199   5.986  33.860  1.00  0.00      CC  
ATOM    379  CG1 VAL    20      -5.842   5.596  32.293  1.00 44.90      CC  
ATOM    380 HG11 VAL    20      -5.034   6.199  32.683  1.00  0.00      CC  
ATOM    381 HG12 VAL    20      -5.825   5.626  31.213  1.00  0.00      CC  
ATOM    382 HG13 VAL    20      -5.722   4.576  32.626  1.00  0.00      CC  
ATOM    383  CG2 VAL    20      -7.297   7.632  32.514  1.00 51.58      CC  
ATOM    384 HG21 VAL    20      -6.531   8.168  33.054  1.00  0.00      CC  
ATOM    385 HG22 VAL    20      -8.270   7.971  32.838  1.00  0.00      CC  
ATOM    386 HG23 VAL    20      -7.187   7.815  31.455  1.00  0.00      CC  
ATOM    387  C   VAL    20      -9.651   5.601  32.910  1.00 51.23      CC  
ATOM    388  O   VAL    20      -9.864   4.852  33.881  1.00 53.23      CC  
ATOM    389  N   GLU    21     -10.493   6.536  32.490  1.00 55.16      CC  
ATOM    390  HN  GLU    21     -10.275   7.081  31.705  1.00  0.00      CC  
ATOM    391  CA  GLU    21     -11.768   6.746  33.217  1.00 60.39      CC  
ATOM    392  HA  GLU    21     -11.497   6.973  34.242  1.00  0.00      CC  
ATOM    393  CB  GLU    21     -12.656   7.866  32.733  1.00 65.95      CC  
ATOM    394  HB1 GLU    21     -12.021   8.726  32.556  1.00  0.00      CC  
ATOM    395  HB2 GLU    21     -13.322   8.121  33.540  1.00  0.00      CC  
ATOM    396  CG  GLU    21     -13.521   7.652  31.489  1.00 73.99      CC  
ATOM    397  HG1 GLU    21     -14.441   8.208  31.620  1.00  0.00      CC  
ATOM    398  HG2 GLU    21     -13.768   6.605  31.423  1.00  0.00      CC  
ATOM    399  CD  GLU    21     -12.889   8.067  30.181  1.00 78.96      CC  
ATOM    400  OE1 GLU    21     -11.708   8.530  30.155  1.00 81.79      CC  
ATOM    401  OE2 GLU    21     -13.659   7.921  29.198  1.00 78.73      CC  
ATOM    402  C   GLU    21     -12.585   5.456  33.262  1.00 60.78      CC  
ATOM    403  O   GLU    21     -12.464   4.549  32.443  1.00 60.64      CC  
ATOM    404  N   LYS    22     -13.438   5.405  34.270  1.00 63.28      CC  
ATOM    405  HN  LYS    22     -13.493   6.158  34.896  1.00  0.00      CC  
ATOM    406  CA  LYS    22     -14.300   4.208  34.481  1.00 64.98      CC  
ATOM    407  HA  LYS    22     -13.680   3.323  34.417  1.00  0.00      CC  
ATOM    408  CB  LYS    22     -14.946   4.261  35.854  1.00 71.62      CC  
ATOM    409  HB1 LYS    22     -15.533   5.172  35.892  1.00  0.00      CC  
ATOM    410  HB2 LYS    22     -14.155   4.364  36.575  1.00  0.00      CC  
ATOM    411  CG  LYS    22     -15.835   3.114  36.328  1.00 75.65      CC  
ATOM    412  HG1 LYS    22     -16.122   2.523  35.469  1.00  0.00      CC  
ATOM    413  HG2 LYS    22     -16.726   3.527  36.775  1.00  0.00      CC  
ATOM    414  CD  LYS    22     -15.158   2.209  37.345  1.00 77.76      CC  
ATOM    415  HD1 LYS    22     -15.634   2.361  38.304  1.00  0.00      CC  
ATOM    416  HD2 LYS    22     -14.139   2.486  37.433  1.00  0.00      CC  
ATOM    417  CE  LYS    22     -15.262   0.737  36.984  1.00 80.52      CC  
ATOM    418  HE1 LYS    22     -16.193   0.569  36.462  1.00  0.00      CC  
ATOM    419  HE2 LYS    22     -15.263   0.154  37.892  1.00  0.00      CC  
ATOM    420  NZ  LYS    22     -14.127   0.280  36.121  1.00 80.74      CC  
ATOM    421  HZ1 LYS    22     -13.372  -0.114  36.717  1.00  0.00      CC  
ATOM    422  HZ2 LYS    22     -13.761   1.085  35.573  1.00  0.00      CC  
ATOM    423  HZ3 LYS    22     -14.467  -0.454  35.468  1.00  0.00      CC  
ATOM    424  C   LYS    22     -15.314   4.168  33.354  1.00 63.46      CC  
ATOM    425  O   LYS    22     -15.811   5.239  32.946  1.00 64.11      CC  
ATOM    426  N   GLY    23     -15.615   2.973  32.861  1.00 61.76      CC  
ATOM    427  HN  GLY    23     -15.190   2.168  33.223  1.00  0.00      CC  
ATOM    428  CA  GLY    23     -16.605   2.868  31.769  1.00 58.55      CC  
ATOM    429  HA1 GLY    23     -17.445   3.514  31.971  1.00  0.00      CC  
ATOM    430  HA2 GLY    23     -16.943   1.844  31.682  1.00  0.00      CC  
ATOM    431  C   GLY    23     -15.926   3.306  30.464  1.00 55.90      CC  
ATOM    432  O   GLY    23     -16.345   2.819  29.393  1.00 56.29      CC  
ATOM    433  N   GLY    24     -14.926   4.155  30.614  1.00 52.62      CC  
ATOM    434  HN  GLY    24     -14.689   4.441  31.516  1.00  0.00      CC  
ATOM    435  CA  GLY    24     -14.123   4.670  29.491  1.00 47.75      CC  
ATOM    436  HA1 GLY    24     -13.105   4.830  29.808  1.00  0.00      CC  
ATOM    437  HA2 GLY    24     -14.549   5.599  29.140  1.00  0.00      CC  
ATOM    438  C   GLY    24     -14.153   3.626  28.380  1.00 46.80      CC  
ATOM    439  O   GLY    24     -14.221   2.390  28.623  1.00 43.96      CC  
ATOM    440  N   PRO    25     -14.120   4.141  27.156  1.00 46.55      CC  
ATOM    441  CA  PRO    25     -14.194   3.282  25.943  1.00 45.96      CC  
ATOM    442  HA  PRO    25     -14.958   2.536  26.071  1.00  0.00      CC  
ATOM    443  CB  PRO    25     -14.683   4.297  24.874  1.00 44.16      CC  
ATOM    444  HB1 PRO    25     -15.752   4.433  24.930  1.00  0.00      CC  
ATOM    445  HB2 PRO    25     -14.381   3.985  23.882  1.00  0.00      CC  
ATOM    446  CG  PRO    25     -13.971   5.564  25.286  1.00 44.61      CC  
ATOM    447  HG1 PRO    25     -14.477   6.430  24.888  1.00  0.00      CC  
ATOM    448  HG2 PRO    25     -12.940   5.540  24.960  1.00  0.00      CC  
ATOM    449  CD  PRO    25     -14.059   5.564  26.808  1.00 45.71      CC  
ATOM    450  HD2 PRO    25     -13.179   6.025  27.237  1.00  0.00      CC  
ATOM    451  HD1 PRO    25     -14.954   6.067  27.137  1.00  0.00      CC  
ATOM    452  C   PRO    25     -12.913   2.626  25.503  1.00 44.32      CC  
ATOM    453  O   PRO    25     -11.863   3.329  25.543  1.00 46.12      CC  
ATOM    454  N   HIS    26     -12.948   1.352  25.072  1.00 41.48      CC  
ATOM    455  HN  HIS    26     -13.777   0.830  25.028  1.00  0.00      CC  
ATOM    456  CA  HIS    26     -11.650   0.841  24.565  1.00 42.57      CC  
ATOM    457  HA  HIS    26     -10.881   1.080  25.295  1.00  0.00      CC  
ATOM    458  CB  HIS    26     -11.530  -0.608  24.163  1.00 44.57      CC  
ATOM    459  HB1 HIS    26     -10.482  -0.870  24.130  1.00  0.00      CC  
ATOM    460  HB2 HIS    26     -11.944  -0.727  23.175  1.00  0.00      CC  
ATOM    461  CG  HIS    26     -12.227  -1.541  25.076  1.00 45.05      CC  
ATOM    462  ND1 HIS    26     -11.908  -1.673  26.395  1.00 46.01      CC  
ATOM    463  HD1 HIS    26     -11.196  -1.185  26.856  1.00  0.00      CC  
ATOM    464  CD2 HIS    26     -13.206  -2.423  24.830  1.00 46.44      CC  
ATOM    465  HD2 HIS    26     -13.685  -2.602  23.879  1.00  0.00      CC  
ATOM    466  CE1 HIS    26     -12.709  -2.557  26.948  1.00 47.05      CC  
ATOM    467  HE1 HIS    26     -12.725  -2.832  27.992  1.00  0.00      CC  
ATOM    468  NE2 HIS    26     -13.483  -3.048  26.013  1.00 49.18      CC  
ATOM    469  HE2 HIS    26     -14.154  -3.750  26.142  1.00  0.00      CC  
ATOM    470  C   HIS    26     -11.391   1.696  23.283  1.00 41.36      CC  
ATOM    471  O   HIS    26     -12.345   2.250  22.716  1.00 42.22      CC  
ATOM    472  N   LYS    27     -10.147   1.743  22.922  1.00 39.39      CC  
ATOM    473  HN  LYS    27      -9.493   1.256  23.466  1.00  0.00      CC  
ATOM    474  CA  LYS    27      -9.657   2.447  21.713  1.00 37.97      CC  
ATOM    475  HA  LYS    27     -10.523   2.673  21.101  1.00  0.00      CC  
ATOM    476  CB  LYS    27      -8.963   3.762  22.055  1.00 32.00      CC  
ATOM    477  HB1 LYS    27      -8.716   4.289  21.147  1.00  0.00      CC  
ATOM    478  HB2 LYS    27      -8.063   3.562  22.620  1.00  0.00      CC  
ATOM    479  CG  LYS    27      -9.938   4.621  22.905  1.00 30.37      CC  
ATOM    480  HG1 LYS    27      -9.772   4.410  23.952  1.00  0.00      CC  
ATOM    481  HG2 LYS    27     -10.954   4.359  22.652  1.00  0.00      CC  
ATOM    482  CD  LYS    27      -9.742   6.078  22.662  1.00 33.78      CC  
ATOM    483  HD1 LYS    27     -10.314   6.627  23.397  1.00  0.00      CC  
ATOM    484  HD2 LYS    27     -10.124   6.317  21.682  1.00  0.00      CC  
ATOM    485  CE  LYS    27      -8.307   6.524  22.735  1.00 34.04      CC  
ATOM    486  HE1 LYS    27      -7.764   6.075  21.915  1.00  0.00      CC  
ATOM    487  HE2 LYS    27      -7.882   6.175  23.663  1.00  0.00      CC  
ATOM    488  NZ  LYS    27      -8.142   8.021  22.664  1.00 28.24      CC  
ATOM    489  HZ1 LYS    27      -8.581   8.458  23.500  1.00  0.00      CC  
ATOM    490  HZ2 LYS    27      -8.602   8.380  21.802  1.00  0.00      CC  
ATOM    491  HZ3 LYS    27      -7.130   8.259  22.642  1.00  0.00      CC  
ATOM    492  C   LYS    27      -8.812   1.454  20.933  1.00 37.78      CC  
ATOM    493  O   LYS    27      -9.344   0.392  20.501  1.00 37.46      CC  
ATOM    494  N   VAL    28      -7.549   1.733  20.703  1.00 36.27      CC  
ATOM    495  HN  VAL    28      -7.144   2.565  21.025  1.00  0.00      CC  
ATOM    496  CA  VAL    28      -6.740   0.701  19.978  1.00 33.96      CC  
ATOM    497  HA  VAL    28      -7.284   0.287  19.141  1.00  0.00      CC  
ATOM    498  CB  VAL    28      -5.438   1.400  19.535  1.00 30.75      CC  
ATOM    499  HB  VAL    28      -5.047   1.904  20.408  1.00  0.00      CC  
ATOM    500  CG1 VAL    28      -4.361   0.444  19.079  1.00 29.60      CC  
ATOM    501 HG11 VAL    28      -4.097  -0.216  19.891  1.00  0.00      CC  
ATOM    502 HG12 VAL    28      -3.490   1.003  18.772  1.00  0.00      CC  
ATOM    503 HG13 VAL    28      -4.726  -0.139  18.246  1.00  0.00      CC  
ATOM    504  CG2 VAL    28      -5.771   2.475  18.514  1.00 30.73      CC  
ATOM    505 HG21 VAL    28      -4.859   2.931  18.159  1.00  0.00      CC  
ATOM    506 HG22 VAL    28      -6.395   3.228  18.973  1.00  0.00      CC  
ATOM    507 HG23 VAL    28      -6.298   2.031  17.682  1.00  0.00      CC  
ATOM    508  C   VAL    28      -6.492  -0.356  21.077  1.00 34.79      CC  
ATOM    509  O   VAL    28      -6.426  -1.558  20.858  1.00 35.50      CC  
ATOM    510  N   GLY    29      -6.357   0.259  22.238  1.00 33.12      CC  
ATOM    511  HN  GLY    29      -6.434   1.236  22.216  1.00  0.00      CC  
ATOM    512  CA  GLY    29      -6.044  -0.311  23.518  1.00 32.60      CC  
ATOM    513  HA1 GLY    29      -5.273   0.280  23.988  1.00  0.00      CC  
ATOM    514  HA2 GLY    29      -5.677  -1.314  23.368  1.00  0.00      CC  
ATOM    515  C   GLY    29      -7.264  -0.352  24.433  1.00 31.00      CC  
ATOM    516  O   GLY    29      -8.207   0.416  24.232  1.00 31.26      CC  
ATOM    517  N   PRO    30      -7.178  -1.253  25.399  1.00 28.59      CC  
ATOM    518  CA  PRO    30      -8.251  -1.417  26.347  1.00 27.89      CC  
ATOM    519  HA  PRO    30      -9.187  -1.548  25.828  1.00  0.00      CC  
ATOM    520  CB  PRO    30      -7.905  -2.690  27.098  1.00 28.61      CC  
ATOM    521  HB1 PRO    30      -8.735  -3.379  27.050  1.00  0.00      CC  
ATOM    522  HB2 PRO    30      -7.684  -2.456  28.131  1.00  0.00      CC  
ATOM    523  CG  PRO    30      -6.697  -3.310  26.445  1.00 26.12      CC  
ATOM    524  HG1 PRO    30      -6.991  -4.095  25.768  1.00  0.00      CC  
ATOM    525  HG2 PRO    30      -6.016  -3.690  27.196  1.00  0.00      CC  
ATOM    526  CD  PRO    30      -6.062  -2.169  25.673  1.00 27.93      CC  
ATOM    527  HD2 PRO    30      -5.329  -1.690  26.287  1.00  0.00      CC  
ATOM    528  HD1 PRO    30      -5.627  -2.525  24.755  1.00  0.00      CC  
ATOM    529  C   PRO    30      -8.326  -0.204  27.260  1.00 27.68      CC  
ATOM    530  O   PRO    30      -7.353   0.556  27.365  1.00 27.42      CC  
ATOM    531  N   ASN    31      -9.493  -0.052  27.829  1.00 28.94      CC  
ATOM    532  HN  ASN    31     -10.196  -0.703  27.628  1.00  0.00      CC  
ATOM    533  CA  ASN    31      -9.751   0.942  28.865  1.00 33.11      CC  
ATOM    534  HA  ASN    31      -9.324   1.900  28.581  1.00  0.00      CC  
ATOM    535  CB  ASN    31     -11.202   1.076  29.285  1.00 39.14      CC  
ATOM    536  HB1 ASN    31     -11.607   0.098  29.497  1.00  0.00      CC  
ATOM    537  HB2 ASN    31     -11.766   1.533  28.483  1.00  0.00      CC  
ATOM    538  CG  ASN    31     -11.301   1.953  30.548  1.00 41.80      CC  
ATOM    539  OD1 ASN    31     -11.226   1.426  31.674  1.00 40.48      CC  
ATOM    540  ND2 ASN    31     -11.375   3.274  30.299  1.00 39.37      CC  
ATOM    541 HD21 ASN    31     -11.363   3.600  29.375  1.00  0.00      CC  
ATOM    542 HD22 ASN    31     -11.440   3.910  31.043  1.00  0.00      CC  
ATOM    543  C   ASN    31      -8.892   0.283  30.015  1.00 33.63      CC  
ATOM    544  O   ASN    31      -8.939  -0.961  30.117  1.00 33.46      CC  
ATOM    545  N   LEU    32      -8.124   1.119  30.620  1.00 33.62      CC  
ATOM    546  HN  LEU    32      -8.155   2.050  30.316  1.00  0.00      CC  
ATOM    547  CA  LEU    32      -7.148   0.794  31.646  1.00 36.71      CC  
ATOM    548  HA  LEU    32      -6.832  -0.226  31.506  1.00  0.00      CC  
ATOM    549  CB  LEU    32      -5.929   1.712  31.377  1.00 30.93      CC  
ATOM    550  HB1 LEU    32      -5.407   1.824  32.321  1.00  0.00      CC  
ATOM    551  HB2 LEU    32      -6.312   2.681  31.116  1.00  0.00      CC  
ATOM    552  CG  LEU    32      -4.918   1.365  30.337  1.00 29.17      CC  
ATOM    553  HG  LEU    32      -5.358   1.509  29.361  1.00  0.00      CC  
ATOM    554  CD1 LEU    32      -3.674   2.279  30.465  1.00 26.18      CC  
ATOM    555 HD11 LEU    32      -3.083   1.966  31.313  1.00  0.00      CC  
ATOM    556 HD12 LEU    32      -3.992   3.301  30.605  1.00  0.00      CC  
ATOM    557 HD13 LEU    32      -3.081   2.207  29.565  1.00  0.00      CC  
ATOM    558  CD2 LEU    32      -4.543  -0.081  30.496  1.00 26.28      CC  
ATOM    559 HD21 LEU    32      -3.621  -0.273  29.968  1.00  0.00      CC  
ATOM    560 HD22 LEU    32      -5.326  -0.703  30.088  1.00  0.00      CC  
ATOM    561 HD23 LEU    32      -4.411  -0.308  31.544  1.00  0.00      CC  
ATOM    562  C   LEU    32      -7.670   0.943  33.071  1.00 38.83      CC  
ATOM    563  O   LEU    32      -6.921   0.859  34.065  1.00 39.14      CC  
ATOM    564  N   HIS    33      -8.954   1.202  33.199  1.00 43.48      CC  
ATOM    565  HN  HIS    33      -9.516   1.289  32.402  1.00  0.00      CC  
ATOM    566  CA  HIS    33      -9.555   1.340  34.542  1.00 46.41      CC  
ATOM    567  HA  HIS    33      -8.882   1.963  35.120  1.00  0.00      CC  
ATOM    568  CB  HIS    33     -10.938   1.984  34.597  1.00 53.54      CC  
ATOM    569  HB1 HIS    33     -11.680   1.228  34.376  1.00  0.00      CC  
ATOM    570  HB2 HIS    33     -10.993   2.750  33.841  1.00  0.00      CC  
ATOM    571  CG  HIS    33     -11.259   2.604  35.926  1.00 57.05      CC  
ATOM    572  ND1 HIS    33     -10.644   3.720  36.445  1.00 58.17      CC  
ATOM    573  HD1 HIS    33      -9.924   4.228  36.017  1.00  0.00      CC  
ATOM    574  CD2 HIS    33     -12.200   2.222  36.822  1.00 57.65      CC  
ATOM    575  HD2 HIS    33     -12.766   1.342  36.789  1.00  0.00      CC  
ATOM    576  CE1 HIS    33     -11.189   3.990  37.615  1.00 60.00      CC  
ATOM    577  HE1 HIS    33     -10.910   4.807  38.263  1.00  0.00      CC  
ATOM    578  NE2 HIS    33     -12.138   3.092  37.867  1.00 60.49      CC  
ATOM    579  HE2 HIS    33     -12.698   3.062  38.670  1.00  0.00      CC  
ATOM    580  C   HIS    33      -9.599  -0.037  35.232  1.00 45.48      CC  
ATOM    581  O   HIS    33     -10.061  -1.072  34.739  1.00 41.83      CC  
ATOM    582  N   GLY    34      -9.079   0.121  36.437  1.00 47.95      CC  
ATOM    583  HN  GLY    34      -8.773   1.022  36.672  1.00  0.00      CC  
ATOM    584  CA  GLY    34      -8.902  -0.923  37.458  1.00 49.08      CC  
ATOM    585  HA1 GLY    34      -9.848  -1.399  37.662  1.00  0.00      CC  
ATOM    586  HA2 GLY    34      -8.511  -0.482  38.365  1.00  0.00      CC  
ATOM    587  C   GLY    34      -7.916  -1.962  36.915  1.00 50.25      CC  
ATOM    588  O   GLY    34      -8.099  -3.181  37.017  1.00 52.17      CC  
ATOM    589  N   ILE    35      -6.873  -1.418  36.286  1.00 49.13      CC  
ATOM    590  HN  ILE    35      -6.809  -0.442  36.215  1.00  0.00      CC  
ATOM    591  CA  ILE    35      -5.834  -2.252  35.684  1.00 45.36      CC  
ATOM    592  HA  ILE    35      -6.338  -2.978  35.058  1.00  0.00      CC  
ATOM    593  CB  ILE    35      -4.906  -1.397  34.769  1.00 40.01      CC  
ATOM    594  HB  ILE    35      -5.533  -0.837  34.093  1.00  0.00      CC  
ATOM    595  CG1 ILE    35      -4.046  -2.373  33.923  1.00 40.12      CC  
ATOM    596 HG11 ILE    35      -3.295  -2.818  34.558  1.00  0.00      CC  
ATOM    597 HG12 ILE    35      -3.554  -1.816  33.139  1.00  0.00      CC  
ATOM    598  CG2 ILE    35      -4.040  -0.394  35.541  1.00 39.43      CC  
ATOM    599 HG21 ILE    35      -3.233  -0.917  36.033  1.00  0.00      CC  
ATOM    600 HG22 ILE    35      -4.645   0.111  36.280  1.00  0.00      CC  
ATOM    601 HG23 ILE    35      -3.632   0.333  34.853  1.00  0.00      CC  
ATOM    602  CD1 ILE    35      -4.899  -3.512  33.273  1.00 33.30      CC  
ATOM    603 HD11 ILE    35      -4.367  -3.921  32.428  1.00  0.00      CC  
ATOM    604 HD12 ILE    35      -5.843  -3.109  32.940  1.00  0.00      CC  
ATOM    605 HD13 ILE    35      -5.075  -4.291  34.000  1.00  0.00      CC  
ATOM    606  C   ILE    35      -5.149  -3.027  36.795  1.00 45.49      CC  
ATOM    607  O   ILE    35      -5.222  -4.256  36.816  1.00 46.90      CC  
ATOM    608  N   PHE    36      -4.535  -2.299  37.690  1.00 45.77      CC  
ATOM    609  HN  PHE    36      -4.578  -1.329  37.557  1.00  0.00      CC  
ATOM    610  CA  PHE    36      -3.795  -2.753  38.875  1.00 43.74      CC  
ATOM    611  HA  PHE    36      -2.932  -3.319  38.562  1.00  0.00      CC  
ATOM    612  CB  PHE    36      -3.336  -1.527  39.674  1.00 37.18      CC  
ATOM    613  HB1 PHE    36      -2.998  -1.853  40.648  1.00  0.00      CC  
ATOM    614  HB2 PHE    36      -4.175  -0.860  39.802  1.00  0.00      CC  
ATOM    615  CG  PHE    36      -2.218  -0.777  38.994  1.00 32.63      CC  
ATOM    616  CD1 PHE    36      -1.060  -1.414  38.646  1.00 32.21      CC  
ATOM    617  HD1 PHE    36      -0.960  -2.471  38.841  1.00  0.00      CC  
ATOM    618  CD2 PHE    36      -2.331   0.582  38.739  1.00 30.73      CC  
ATOM    619  HD2 PHE    36      -3.234   1.105  39.016  1.00  0.00      CC  
ATOM    620  CE1 PHE    36      -0.011  -0.736  38.009  1.00 34.39      CC  
ATOM    621  HE1 PHE    36       0.895  -1.260  37.744  1.00  0.00      CC  
ATOM    622  CE2 PHE    36      -1.303   1.275  38.107  1.00 28.89      CC  
ATOM    623  HE2 PHE    36      -1.413   2.329  37.907  1.00  0.00      CC  
ATOM    624  CZ  PHE    36      -0.138   0.627  37.743  1.00 29.52      CC  
ATOM    625  HZ  PHE    36       0.658   1.165  37.252  1.00  0.00      CC  
ATOM    626  C   PHE    36      -4.689  -3.630  39.756  1.00 45.85      CC  
ATOM    627  O   PHE    36      -5.764  -3.202  40.241  1.00 47.59      CC  
ATOM    628  N   GLY    37      -4.205  -4.837  39.956  1.00 45.17      CC  
ATOM    629  HN  GLY    37      -3.350  -5.097  39.556  1.00  0.00      CC  
ATOM    630  CA  GLY    37      -4.957  -5.792  40.768  1.00 46.42      CC  
ATOM    631  HA1 GLY    37      -5.698  -5.269  41.353  1.00  0.00      CC  
ATOM    632  HA2 GLY    37      -4.278  -6.314  41.428  1.00  0.00      CC  
ATOM    633  C   GLY    37      -5.655  -6.795  39.853  1.00 46.46      CC  
ATOM    634  O   GLY    37      -6.090  -7.838  40.365  1.00 48.90      CC  
ATOM    635  N   ARG    38      -5.754  -6.498  38.581  1.00 45.43      CC  
ATOM    636  HN  ARG    38      -5.381  -5.650  38.262  1.00  0.00      CC  
ATOM    637  CA  ARG    38      -6.373  -7.415  37.605  1.00 42.75      CC  
ATOM    638  HA  ARG    38      -7.009  -8.118  38.124  1.00  0.00      CC  
ATOM    639  CB  ARG    38      -7.195  -6.628  36.605  1.00 46.75      CC  
ATOM    640  HB1 ARG    38      -6.511  -6.171  35.900  1.00  0.00      CC  
ATOM    641  HB2 ARG    38      -7.696  -5.837  37.137  1.00  0.00      CC  
ATOM    642  CG  ARG    38      -8.242  -7.386  35.824  1.00 51.76      CC  
ATOM    643  HG1 ARG    38      -8.844  -7.964  36.510  1.00  0.00      CC  
ATOM    644  HG2 ARG    38      -7.752  -8.057  35.135  1.00  0.00      CC  
ATOM    645  CD  ARG    38      -9.122  -6.463  35.060  1.00 60.11      CC  
ATOM    646  HD1 ARG    38      -9.626  -5.806  35.783  1.00  0.00      CC  
ATOM    647  HD2 ARG    38      -9.877  -7.010  34.561  1.00  0.00      CC  
ATOM    648  NE  ARG    38      -8.373  -5.720  34.032  1.00 67.11      CC  
ATOM    649  HE  ARG    38      -7.514  -6.070  33.718  1.00  0.00      CC  
ATOM    650  CZ  ARG    38      -8.845  -4.572  33.514  1.00 70.06      CC  
ATOM    651  NH1 ARG    38     -10.013  -4.068  33.947  1.00 70.07      CC  
ATOM    652 HH11 ARG    38     -10.531  -4.547  34.655  1.00  0.00      CC  
ATOM    653 HH12 ARG    38     -10.363  -3.215  33.562  1.00  0.00      CC  
ATOM    654  NH2 ARG    38      -8.151  -3.900  32.578  1.00 72.31      CC  
ATOM    655 HH21 ARG    38      -7.271  -4.252  32.259  1.00  0.00      CC  
ATOM    656 HH22 ARG    38      -8.514  -3.047  32.202  1.00  0.00      CC  
ATOM    657  C   ARG    38      -5.255  -8.174  36.890  1.00 42.62      CC  
ATOM    658  O   ARG    38      -4.069  -7.814  36.953  1.00 41.03      CC  
ATOM    659  N   HIS    39      -5.667  -9.239  36.247  1.00 42.54      CC  
ATOM    660  HN  HIS    39      -6.625  -9.445  36.284  1.00  0.00      CC  
ATOM    661  CA  HIS    39      -4.828 -10.105  35.429  1.00 42.47      CC  
ATOM    662  HA  HIS    39      -3.820 -10.092  35.816  1.00  0.00      CC  
ATOM    663  CB  HIS    39      -5.339 -11.565  35.375  1.00 48.36      CC  
ATOM    664  HB1 HIS    39      -5.012 -12.032  34.458  1.00  0.00      CC  
ATOM    665  HB2 HIS    39      -6.419 -11.574  35.422  1.00  0.00      CC  
ATOM    666  CG  HIS    39      -4.772 -12.317  36.555  1.00 55.08      CC  
ATOM    667  ND1 HIS    39      -5.253 -12.197  37.835  1.00 55.79      CC  
ATOM    668  HD1 HIS    39      -6.002 -11.631  38.115  1.00  0.00      CC  
ATOM    669  CD2 HIS    39      -3.716 -13.155  36.621  1.00 55.35      CC  
ATOM    670  HD2 HIS    39      -3.067 -13.431  35.805  1.00  0.00      CC  
ATOM    671  CE1 HIS    39      -4.528 -12.976  38.633  1.00 56.21      CC  
ATOM    672  HE1 HIS    39      -4.687 -13.105  39.693  1.00  0.00      CC  
ATOM    673  NE2 HIS    39      -3.593 -13.562  37.929  1.00 55.31      CC  
ATOM    674  HE2 HIS    39      -2.920 -14.183  38.276  1.00  0.00      CC  
ATOM    675  C   HIS    39      -4.830  -9.551  34.010  1.00 42.59      CC  
ATOM    676  O   HIS    39      -5.826  -8.995  33.516  1.00 41.28      CC  
ATOM    677  N   SER    40      -3.687  -9.700  33.363  1.00 43.46      CC  
ATOM    678  HN  SER    40      -2.942 -10.141  33.821  1.00  0.00      CC  
ATOM    679  CA  SER    40      -3.476  -9.202  31.994  1.00 40.93      CC  
ATOM    680  HA  SER    40      -3.675  -8.142  31.965  1.00  0.00      CC  
ATOM    681  CB  SER    40      -2.038  -9.461  31.547  1.00 34.79      CC  
ATOM    682  HB1 SER    40      -1.344  -9.089  32.287  1.00  0.00      CC  
ATOM    683  HB2 SER    40      -1.852  -8.995  30.592  1.00  0.00      CC  
ATOM    684  OG  SER    40      -1.929 -10.897  31.431  1.00 37.87      CC  
ATOM    685  HG  SER    40      -1.289 -11.200  32.079  1.00  0.00      CC  
ATOM    686  C   SER    40      -4.431  -9.921  31.040  1.00 41.52      CC  
ATOM    687  O   SER    40      -4.396 -11.151  30.963  1.00 41.42      CC  
ATOM    688  N   GLY    41      -5.262  -9.171  30.366  1.00 41.67      CC  
ATOM    689  HN  GLY    41      -5.241  -8.200  30.495  1.00  0.00      CC  
ATOM    690  CA  GLY    41      -6.125  -9.730  29.338  1.00 43.20      CC  
ATOM    691  HA1 GLY    41      -5.758 -10.713  29.080  1.00  0.00      CC  
ATOM    692  HA2 GLY    41      -6.061  -9.104  28.463  1.00  0.00      CC  
ATOM    693  C   GLY    41      -7.562  -9.845  29.724  1.00 45.35      CC  
ATOM    694  O   GLY    41      -8.312 -10.461  28.942  1.00 42.57      CC  
ATOM    695  N   GLN    42      -7.894  -9.236  30.854  1.00 47.84      CC  
ATOM    696  HN  GLN    42      -7.207  -8.757  31.362  1.00  0.00      CC  
ATOM    697  CA  GLN    42      -9.276  -9.277  31.369  1.00 49.37      CC  
ATOM    698  HA  GLN    42      -9.709 -10.171  30.949  1.00  0.00      CC  
ATOM    699  CB  GLN    42      -9.314  -9.488  32.898  1.00 49.10      CC  
ATOM    700  HB1 GLN    42     -10.341  -9.630  33.206  1.00  0.00      CC  
ATOM    701  HB2 GLN    42      -8.925  -8.605  33.381  1.00  0.00      CC  
ATOM    702  CG  GLN    42      -8.491 -10.690  33.344  1.00 50.12      CC  
ATOM    703  HG1 GLN    42      -8.548 -10.775  34.419  1.00  0.00      CC  
ATOM    704  HG2 GLN    42      -7.463 -10.537  33.058  1.00  0.00      CC  
ATOM    705  CD  GLN    42      -8.978 -11.969  32.725  1.00 51.07      CC  
ATOM    706  OE1 GLN    42      -8.283 -12.607  31.956  1.00 53.80      CC  
ATOM    707  NE2 GLN    42     -10.211 -12.365  33.049  1.00 53.50      CC  
ATOM    708 HE21 GLN    42     -10.752 -11.828  33.664  1.00  0.00      CC  
ATOM    709 HE22 GLN    42     -10.574 -13.193  32.672  1.00  0.00      CC  
ATOM    710  C   GLN    42     -10.234  -8.161  31.004  1.00 48.48      CC  
ATOM    711  O   GLN    42     -11.468  -8.429  31.111  1.00 47.95      CC  
ATOM    712  N   ALA    43      -9.807  -6.974  30.626  1.00 47.28      CC  
ATOM    713  HN  ALA    43      -8.847  -6.785  30.571  1.00  0.00      CC  
ATOM    714  CA  ALA    43     -10.808  -5.915  30.296  1.00 45.21      CC  
ATOM    715  HA  ALA    43     -11.217  -5.561  31.237  1.00  0.00      CC  
ATOM    716  CB  ALA    43     -10.094  -4.762  29.640  1.00 40.51      CC  
ATOM    717  HB1 ALA    43      -9.126  -4.630  30.098  1.00  0.00      CC  
ATOM    718  HB2 ALA    43     -10.677  -3.862  29.767  1.00  0.00      CC  
ATOM    719  HB3 ALA    43      -9.971  -4.966  28.587  1.00  0.00      CC  
ATOM    720  C   ALA    43     -11.947  -6.551  29.533  1.00 46.75      CC  
ATOM    721  O   ALA    43     -11.797  -7.521  28.755  1.00 47.38      CC  
ATOM    722  N   GLU    44     -13.170  -6.062  29.727  1.00 49.85      CC  
ATOM    723  HN  GLU    44     -13.314  -5.316  30.346  1.00  0.00      CC  
ATOM    724  CA  GLU    44     -14.306  -6.673  29.021  1.00 51.57      CC  
ATOM    725  HA  GLU    44     -14.013  -7.691  28.800  1.00  0.00      CC  
ATOM    726  CB  GLU    44     -15.590  -6.755  29.797  1.00 62.61      CC  
ATOM    727  HB1 GLU    44     -15.318  -7.175  30.761  1.00  0.00      CC  
ATOM    728  HB2 GLU    44     -16.181  -7.504  29.306  1.00  0.00      CC  
ATOM    729  CG  GLU    44     -16.545  -5.622  30.068  1.00 74.52      CC  
ATOM    730  HG1 GLU    44     -16.728  -5.107  29.134  1.00  0.00      CC  
ATOM    731  HG2 GLU    44     -16.065  -4.931  30.743  1.00  0.00      CC  
ATOM    732  CD  GLU    44     -17.883  -6.011  30.672  1.00 81.49      CC  
ATOM    733  OE1 GLU    44     -18.246  -7.218  30.789  1.00 82.31      CC  
ATOM    734  OE2 GLU    44     -18.571  -5.008  31.035  1.00 85.24      CC  
ATOM    735  C   GLU    44     -14.601  -6.014  27.685  1.00 47.61      CC  
ATOM    736  O   GLU    44     -14.455  -4.818  27.535  1.00 45.97      CC  
ATOM    737  N   GLY    45     -15.048  -6.871  26.799  1.00 46.76      CC  
ATOM    738  HN  GLY    45     -15.143  -7.808  27.072  1.00  0.00      CC  
ATOM    739  CA  GLY    45     -15.459  -6.505  25.447  1.00 48.16      CC  
ATOM    740  HA1 GLY    45     -16.353  -5.901  25.509  1.00  0.00      CC  
ATOM    741  HA2 GLY    45     -15.687  -7.406  24.899  1.00  0.00      CC  
ATOM    742  C   GLY    45     -14.397  -5.730  24.690  1.00 48.11      CC  
ATOM    743  O   GLY    45     -14.673  -4.686  24.081  1.00 49.08      CC  
ATOM    744  N   TYR    46     -13.206  -6.248  24.783  1.00 45.58      CC  
ATOM    745  HN  TYR    46     -13.138  -7.062  25.325  1.00  0.00      CC  
ATOM    746  CA  TYR    46     -11.992  -5.827  24.144  1.00 43.65      CC  
ATOM    747  HA  TYR    46     -12.253  -5.220  23.284  1.00  0.00      CC  
ATOM    748  CB  TYR    46     -10.967  -5.073  24.997  1.00 36.40      CC  
ATOM    749  HB1 TYR    46     -10.620  -5.705  25.800  1.00  0.00      CC  
ATOM    750  HB2 TYR    46     -11.417  -4.178  25.402  1.00  0.00      CC  
ATOM    751  CG  TYR    46      -9.793  -4.702  24.089  1.00 34.16      CC  
ATOM    752  CD1 TYR    46      -9.870  -3.721  23.102  1.00 31.51      CC  
ATOM    753  HD1 TYR    46     -10.766  -3.127  22.999  1.00  0.00      CC  
ATOM    754  CD2 TYR    46      -8.621  -5.430  24.170  1.00 30.72      CC  
ATOM    755  HD2 TYR    46      -8.552  -6.218  24.904  1.00  0.00      CC  
ATOM    756  CE1 TYR    46      -8.767  -3.458  22.303  1.00 31.82      CC  
ATOM    757  HE1 TYR    46      -8.838  -2.695  21.542  1.00  0.00      CC  
ATOM    758  CE2 TYR    46      -7.539  -5.176  23.386  1.00 29.27      CC  
ATOM    759  HE2 TYR    46      -6.635  -5.754  23.512  1.00  0.00      CC  
ATOM    760  CZ  TYR    46      -7.591  -4.175  22.433  1.00 32.41      CC  
ATOM    761  OH  TYR    46      -6.451  -3.989  21.648  1.00 32.79      CC  
ATOM    762  HH  TYR    46      -5.705  -3.852  22.237  1.00  0.00      CC  
ATOM    763  C   TYR    46     -11.342  -7.126  23.640  1.00 45.73      CC  
ATOM    764  O   TYR    46     -11.308  -8.122  24.384  1.00 46.31      CC  
ATOM    765  N   SER    47     -10.872  -7.117  22.409  1.00 47.83      CC  
ATOM    766  HN  SER    47     -10.939  -6.316  21.849  1.00  0.00      CC  
ATOM    767  CA  SER    47     -10.244  -8.351  21.900  1.00 47.28      CC  
ATOM    768  HA  SER    47     -10.580  -9.179  22.510  1.00  0.00      CC  
ATOM    769  CB  SER    47     -10.603  -8.645  20.454  1.00 52.38      CC  
ATOM    770  HB1 SER    47     -10.439  -7.766  19.846  1.00  0.00      CC  
ATOM    771  HB2 SER    47     -11.633  -8.956  20.384  1.00  0.00      CC  
ATOM    772  OG  SER    47      -9.727  -9.727  20.023  1.00 58.78      CC  
ATOM    773  HG  SER    47      -9.655 -10.355  20.745  1.00  0.00      CC  
ATOM    774  C   SER    47      -8.723  -8.247  22.034  1.00 46.56      CC  
ATOM    775  O   SER    47      -8.177  -7.388  21.342  1.00 47.91      CC  
ATOM    776  N   TYR    48      -8.125  -9.106  22.812  1.00 43.50      CC  
ATOM    777  HN  TYR    48      -8.715  -9.753  23.250  1.00  0.00      CC  
ATOM    778  CA  TYR    48      -6.743  -9.247  23.113  1.00 40.58      CC  
ATOM    779  HA  TYR    48      -6.233  -8.325  22.890  1.00  0.00      CC  
ATOM    780  CB  TYR    48      -6.521  -9.586  24.629  1.00 37.36      CC  
ATOM    781  HB1 TYR    48      -5.468  -9.818  24.750  1.00  0.00      CC  
ATOM    782  HB2 TYR    48      -7.068 -10.486  24.837  1.00  0.00      CC  
ATOM    783  CG  TYR    48      -6.900  -8.601  25.689  1.00 32.91      CC  
ATOM    784  CD1 TYR    48      -8.206  -8.532  26.205  1.00 28.83      CC  
ATOM    785  HD1 TYR    48      -8.973  -9.183  25.811  1.00  0.00      CC  
ATOM    786  CD2 TYR    48      -5.940  -7.736  26.232  1.00 29.30      CC  
ATOM    787  HD2 TYR    48      -4.921  -7.786  25.879  1.00  0.00      CC  
ATOM    788  CE1 TYR    48      -8.533  -7.584  27.180  1.00 29.71      CC  
ATOM    789  HE1 TYR    48      -9.540  -7.541  27.567  1.00  0.00      CC  
ATOM    790  CE2 TYR    48      -6.279  -6.801  27.224  1.00 25.43      CC  
ATOM    791  HE2 TYR    48      -5.527  -6.132  27.613  1.00  0.00      CC  
ATOM    792  CZ  TYR    48      -7.570  -6.727  27.682  1.00 25.67      CC  
ATOM    793  OH  TYR    48      -7.929  -5.847  28.647  1.00 30.86      CC  
ATOM    794  HH  TYR    48      -7.866  -6.295  29.494  1.00  0.00      CC  
ATOM    795  C   TYR    48      -6.083 -10.400  22.329  1.00 41.21      CC  
ATOM    796  O   TYR    48      -6.631 -11.524  22.173  1.00 40.65      CC  
ATOM    797  N   THR    49      -4.830 -10.115  21.914  1.00 38.56      CC  
ATOM    798  HN  THR    49      -4.422  -9.246  22.118  1.00  0.00      CC  
ATOM    799  CA  THR    49      -4.054 -11.167  21.233  1.00 38.50      CC  
ATOM    800  HA  THR    49      -4.527 -11.469  20.310  1.00  0.00      CC  
ATOM    801  CB  THR    49      -2.571 -10.699  20.989  1.00 36.05      CC  
ATOM    802  HB  THR    49      -1.957 -11.577  20.807  1.00  0.00      CC  
ATOM    803  OG1 THR    49      -2.230 -10.165  22.290  1.00 35.52      CC  
ATOM    804  HG1 THR    49      -1.979 -10.899  22.855  1.00  0.00      CC  
ATOM    805  CG2 THR    49      -2.368  -9.687  19.878  1.00 36.07      CC  
ATOM    806 HG21 THR    49      -1.319  -9.440  19.803  1.00  0.00      CC  
ATOM    807 HG22 THR    49      -2.934  -8.794  20.097  1.00  0.00      CC  
ATOM    808 HG23 THR    49      -2.706 -10.108  18.941  1.00  0.00      CC  
ATOM    809  C   THR    49      -4.007 -12.324  22.236  1.00 38.58      CC  
ATOM    810  O   THR    49      -3.891 -11.990  23.430  1.00 43.91      CC  
ATOM    811  N   ASP    50      -4.028 -13.550  21.827  1.00 39.06      CC  
ATOM    812  HN  ASP    50      -4.075 -13.725  20.864  1.00  0.00      CC  
ATOM    813  CA  ASP    50      -3.952 -14.692  22.753  1.00 37.89      CC  
ATOM    814  HA  ASP    50      -4.851 -14.704  23.356  1.00  0.00      CC  
ATOM    815  CB  ASP    50      -3.831 -16.013  22.033  1.00 42.12      CC  
ATOM    816  HB1 ASP    50      -3.859 -16.789  22.790  1.00  0.00      CC  
ATOM    817  HB2 ASP    50      -2.853 -16.043  21.585  1.00  0.00      CC  
ATOM    818  CG  ASP    50      -4.811 -16.384  20.958  1.00 42.95      CC  
ATOM    819  OD1 ASP    50      -6.038 -16.152  21.072  1.00 44.61      CC  
ATOM    820  OD2 ASP    50      -4.323 -16.974  19.979  1.00 45.58      CC  
ATOM    821  C   ASP    50      -2.745 -14.503  23.684  1.00 35.73      CC  
ATOM    822  O   ASP    50      -2.734 -15.042  24.762  1.00 34.48      CC  
ATOM    823  N   ALA    51      -1.733 -13.815  23.186  1.00 37.26      CC  
ATOM    824  HN  ALA    51      -1.811 -13.472  22.272  1.00  0.00      CC  
ATOM    825  CA  ALA    51      -0.492 -13.602  23.895  1.00 35.90      CC  
ATOM    826  HA  ALA    51      -0.119 -14.568  24.205  1.00  0.00      CC  
ATOM    827  CB  ALA    51       0.567 -12.949  23.026  1.00 35.73      CC  
ATOM    828  HB1 ALA    51       1.478 -12.835  23.593  1.00  0.00      CC  
ATOM    829  HB2 ALA    51       0.220 -11.978  22.702  1.00  0.00      CC  
ATOM    830  HB3 ALA    51       0.757 -13.570  22.162  1.00  0.00      CC  
ATOM    831  C   ALA    51      -0.721 -12.764  25.150  1.00 38.29      CC  
ATOM    832  O   ALA    51      -0.001 -12.986  26.135  1.00 38.38      CC  
ATOM    833  N   ASN    52      -1.624 -11.800  25.043  1.00 35.97      CC  
ATOM    834  HN  ASN    52      -2.108 -11.645  24.205  1.00  0.00      CC  
ATOM    835  CA  ASN    52      -1.842 -10.946  26.218  1.00 38.38      CC  
ATOM    836  HA  ASN    52      -0.864 -10.795  26.667  1.00  0.00      CC  
ATOM    837  CB  ASN    52      -2.375  -9.589  25.845  1.00 38.87      CC  
ATOM    838  HB1 ASN    52      -3.437  -9.700  25.667  1.00  0.00      CC  
ATOM    839  HB2 ASN    52      -1.920  -9.309  24.911  1.00  0.00      CC  
ATOM    840  CG  ASN    52      -2.181  -8.431  26.791  1.00 38.06      CC  
ATOM    841  OD1 ASN    52      -2.683  -8.388  27.922  1.00 41.06      CC  
ATOM    842  ND2 ASN    52      -1.461  -7.386  26.384  1.00 37.04      CC  
ATOM    843 HD21 ASN    52      -1.070  -7.380  25.486  1.00  0.00      CC  
ATOM    844 HD22 ASN    52      -1.323  -6.623  26.983  1.00  0.00      CC  
ATOM    845  C   ASN    52      -2.645 -11.767  27.230  1.00 40.41      CC  
ATOM    846  O   ASN    52      -2.500 -11.540  28.447  1.00 41.81      CC  
ATOM    847  N   ILE    53      -3.467 -12.677  26.756  1.00 39.90      CC  
ATOM    848  HN  ILE    53      -3.547 -12.808  25.788  1.00  0.00      CC  
ATOM    849  CA  ILE    53      -4.295 -13.473  27.674  1.00 38.19      CC  
ATOM    850  HA  ILE    53      -4.625 -12.817  28.469  1.00  0.00      CC  
ATOM    851  CB  ILE    53      -5.559 -13.993  26.933  1.00 33.13      CC  
ATOM    852  HB  ILE    53      -5.237 -14.626  26.120  1.00  0.00      CC  
ATOM    853  CG1 ILE    53      -6.315 -12.774  26.328  1.00 33.67      CC  
ATOM    854 HG11 ILE    53      -5.623 -12.198  25.731  1.00  0.00      CC  
ATOM    855 HG12 ILE    53      -6.677 -12.154  27.134  1.00  0.00      CC  
ATOM    856  CG2 ILE    53      -6.501 -14.804  27.825  1.00 32.82      CC  
ATOM    857 HG21 ILE    53      -5.962 -15.633  28.259  1.00  0.00      CC  
ATOM    858 HG22 ILE    53      -7.323 -15.179  27.234  1.00  0.00      CC  
ATOM    859 HG23 ILE    53      -6.884 -14.172  28.613  1.00  0.00      CC  
ATOM    860  CD1 ILE    53      -7.526 -13.190  25.436  1.00 21.66      CC  
ATOM    861 HD11 ILE    53      -7.167 -13.511  24.469  1.00  0.00      CC  
ATOM    862 HD12 ILE    53      -8.188 -12.346  25.311  1.00  0.00      CC  
ATOM    863 HD13 ILE    53      -8.062 -13.999  25.909  1.00  0.00      CC  
ATOM    864  C   ILE    53      -3.472 -14.565  28.301  1.00 40.55      CC  
ATOM    865  O   ILE    53      -3.410 -14.811  29.511  1.00 42.26      CC  
ATOM    866  N   LYS    54      -2.751 -15.279  27.486  1.00 44.18      CC  
ATOM    867  HN  LYS    54      -2.770 -15.085  26.525  1.00  0.00      CC  
ATOM    868  CA  LYS    54      -1.969 -16.418  27.984  1.00 46.82      CC  
ATOM    869  HA  LYS    54      -2.632 -17.007  28.601  1.00  0.00      CC  
ATOM    870  CB  LYS    54      -1.520 -17.310  26.840  1.00 49.36      CC  
ATOM    871  HB1 LYS    54      -0.760 -17.981  27.217  1.00  0.00      CC  
ATOM    872  HB2 LYS    54      -1.069 -16.687  26.084  1.00  0.00      CC  
ATOM    873  CG  LYS    54      -2.606 -18.140  26.173  1.00 52.61      CC  
ATOM    874  HG1 LYS    54      -3.184 -17.518  25.505  1.00  0.00      CC  
ATOM    875  HG2 LYS    54      -3.254 -18.565  26.927  1.00  0.00      CC  
ATOM    876  CD  LYS    54      -1.932 -19.257  25.376  1.00 60.31      CC  
ATOM    877  HD1 LYS    54      -1.213 -19.751  26.016  1.00  0.00      CC  
ATOM    878  HD2 LYS    54      -1.406 -18.818  24.544  1.00  0.00      CC  
ATOM    879  CE  LYS    54      -2.900 -20.291  24.840  1.00 65.91      CC  
ATOM    880  HE1 LYS    54      -3.662 -19.787  24.264  1.00  0.00      CC  
ATOM    881  HE2 LYS    54      -3.369 -20.794  25.672  1.00  0.00      CC  
ATOM    882  NZ  LYS    54      -2.228 -21.326  23.967  1.00 67.70      CC  
ATOM    883  HZ1 LYS    54      -1.479 -21.802  24.507  1.00  0.00      CC  
ATOM    884  HZ2 LYS    54      -1.814 -20.859  23.134  1.00  0.00      CC  
ATOM    885  HZ3 LYS    54      -2.930 -22.028  23.658  1.00  0.00      CC  
ATOM    886  C   LYS    54      -0.812 -16.017  28.853  1.00 47.66      CC  
ATOM    887  O   LYS    54      -0.076 -16.948  29.273  1.00 51.16      CC  
ATOM    888  N   LYS    55      -0.582 -14.778  29.142  1.00 47.94      CC  
ATOM    889  HN  LYS    55      -1.163 -14.067  28.797  1.00  0.00      CC  
ATOM    890  CA  LYS    55       0.613 -14.450  29.970  1.00 51.31      CC  
ATOM    891  HA  LYS    55       1.340 -15.247  29.877  1.00  0.00      CC  
ATOM    892  CB  LYS    55       1.227 -13.153  29.497  1.00 52.06      CC  
ATOM    893  HB1 LYS    55       0.711 -12.345  30.002  1.00  0.00      CC  
ATOM    894  HB2 LYS    55       1.021 -13.060  28.444  1.00  0.00      CC  
ATOM    895  CG  LYS    55       2.724 -12.945  29.680  1.00 51.27      CC  
ATOM    896  HG1 LYS    55       3.133 -12.543  28.764  1.00  0.00      CC  
ATOM    897  HG2 LYS    55       3.186 -13.901  29.876  1.00  0.00      CC  
ATOM    898  CD  LYS    55       3.052 -12.004  30.821  1.00 51.29      CC  
ATOM    899  HD1 LYS    55       2.390 -12.226  31.638  1.00  0.00      CC  
ATOM    900  HD2 LYS    55       2.865 -10.993  30.496  1.00  0.00      CC  
ATOM    901  CE  LYS    55       4.484 -12.091  31.310  1.00 50.04      CC  
ATOM    902  HE1 LYS    55       4.513 -12.714  32.193  1.00  0.00      CC  
ATOM    903  HE2 LYS    55       4.824 -11.103  31.572  1.00  0.00      CC  
ATOM    904  NZ  LYS    55       5.413 -12.660  30.282  1.00 50.41      CC  
ATOM    905  HZ1 LYS    55       6.397 -12.494  30.573  1.00  0.00      CC  
ATOM    906  HZ2 LYS    55       5.239 -12.199  29.365  1.00  0.00      CC  
ATOM    907  HZ3 LYS    55       5.248 -13.683  30.194  1.00  0.00      CC  
ATOM    908  C   LYS    55       0.160 -14.356  31.433  1.00 53.25      CC  
ATOM    909  O   LYS    55       0.942 -14.489  32.398  1.00 51.83      CC  
ATOM    910  N   ASN    56      -1.128 -14.062  31.497  1.00 53.56      CC  
ATOM    911  HN  ASN    56      -1.611 -13.947  30.653  1.00  0.00      CC  
ATOM    912  CA  ASN    56      -1.875 -13.867  32.732  1.00 54.37      CC  
ATOM    913  HA  ASN    56      -2.532 -13.017  32.597  1.00  0.00      CC  
ATOM    914  CB  ASN    56      -2.730 -15.100  33.041  1.00 58.16      CC  
ATOM    915  HB1 ASN    56      -2.123 -15.814  33.580  1.00  0.00      CC  
ATOM    916  HB2 ASN    56      -3.038 -15.547  32.109  1.00  0.00      CC  
ATOM    917  CG  ASN    56      -3.971 -14.798  33.859  1.00 60.95      CC  
ATOM    918  OD1 ASN    56      -4.101 -15.178  35.030  1.00 58.40      CC  
ATOM    919  ND2 ASN    56      -4.952 -14.141  33.212  1.00 62.20      CC  
ATOM    920 HD21 ASN    56      -4.836 -13.890  32.272  1.00  0.00      CC  
ATOM    921 HD22 ASN    56      -5.781 -13.913  33.681  1.00  0.00      CC  
ATOM    922  C   ASN    56      -0.882 -13.528  33.845  1.00 53.21      CC  
ATOM    923  O   ASN    56      -0.263 -14.453  34.404  1.00 55.71      CC  
ATOM    924  N   VAL    57      -0.716 -12.252  34.083  1.00 50.83      CC  
ATOM    925  HN  VAL    57      -1.222 -11.602  33.551  1.00  0.00      CC  
ATOM    926  CA  VAL    57       0.166 -11.761  35.164  1.00 47.61      CC  
ATOM    927  HA  VAL    57       0.385 -12.593  35.826  1.00  0.00      CC  
ATOM    928  CB  VAL    57       1.479 -11.128  34.698  1.00 47.49      CC  
ATOM    929  HB  VAL    57       2.028 -10.869  35.595  1.00  0.00      CC  
ATOM    930  CG1 VAL    57       2.365 -12.097  33.916  1.00 46.76      CC  
ATOM    931 HG11 VAL    57       2.899 -12.733  34.607  1.00  0.00      CC  
ATOM    932 HG12 VAL    57       3.073 -11.539  33.323  1.00  0.00      CC  
ATOM    933 HG13 VAL    57       1.749 -12.703  33.274  1.00  0.00      CC  
ATOM    934  CG2 VAL    57       1.263  -9.848  33.923  1.00 43.87      CC  
ATOM    935 HG21 VAL    57       0.817  -9.106  34.570  1.00  0.00      CC  
ATOM    936 HG22 VAL    57       0.607 -10.039  33.087  1.00  0.00      CC  
ATOM    937 HG23 VAL    57       2.212  -9.481  33.560  1.00  0.00      CC  
ATOM    938  C   VAL    57      -0.727 -10.777  35.922  1.00 45.41      CC  
ATOM    939  O   VAL    57      -1.653 -10.247  35.273  1.00 44.81      CC  
ATOM    940  N   LEU    58      -0.490 -10.646  37.209  1.00 44.98      CC  
ATOM    941  HN  LEU    58       0.217 -11.145  37.667  1.00  0.00      CC  
ATOM    942  CA  LEU    58      -1.375  -9.670  37.917  1.00 45.08      CC  
ATOM    943  HA  LEU    58      -2.319  -9.627  37.378  1.00  0.00      CC  
ATOM    944  CB  LEU    58      -1.648  -9.980  39.367  1.00 48.58      CC  
ATOM    945  HB1 LEU    58      -0.696 -10.010  39.884  1.00  0.00      CC  
ATOM    946  HB2 LEU    58      -2.083 -10.965  39.420  1.00  0.00      CC  
ATOM    947  CG  LEU    58      -2.574  -9.018  40.118  1.00 52.00      CC  
ATOM    948  HG  LEU    58      -2.718  -8.139  39.507  1.00  0.00      CC  
ATOM    949  CD1 LEU    58      -3.936  -9.638  40.387  1.00 51.66      CC  
ATOM    950 HD11 LEU    58      -3.817 -10.687  40.614  1.00  0.00      CC  
ATOM    951 HD12 LEU    58      -4.561  -9.528  39.513  1.00  0.00      CC  
ATOM    952 HD13 LEU    58      -4.399  -9.140  41.226  1.00  0.00      CC  
ATOM    953  CD2 LEU    58      -1.925  -8.589  41.437  1.00 53.27      CC  
ATOM    954 HD21 LEU    58      -1.723  -9.462  42.041  1.00  0.00      CC  
ATOM    955 HD22 LEU    58      -2.594  -7.930  41.971  1.00  0.00      CC  
ATOM    956 HD23 LEU    58      -0.999  -8.072  41.232  1.00  0.00      CC  
ATOM    957  C   LEU    58      -0.630  -8.365  37.653  1.00 43.91      CC  
ATOM    958  O   LEU    58       0.608  -8.378  37.623  1.00 43.35      CC  
ATOM    959  N   TRP    59      -1.439  -7.341  37.427  1.00 43.89      CC  
ATOM    960  HN  TRP    59      -2.416  -7.421  37.430  1.00  0.00      CC  
ATOM    961  CA  TRP    59      -0.730  -6.064  37.136  1.00 42.18      CC  
ATOM    962  HA  TRP    59       0.244  -6.348  36.739  1.00  0.00      CC  
ATOM    963  CB  TRP    59      -1.422  -5.273  36.064  1.00 36.87      CC  
ATOM    964  HB1 TRP    59      -1.030  -4.264  36.098  1.00  0.00      CC  
ATOM    965  HB2 TRP    59      -2.468  -5.226  36.314  1.00  0.00      CC  
ATOM    966  CG  TRP    59      -1.320  -5.768  34.648  1.00 35.38      CC  
ATOM    967  CD1 TRP    59      -2.344  -6.211  33.867  1.00 33.49      CC  
ATOM    968  HD1 TRP    59      -3.374  -6.285  34.185  1.00  0.00      CC  
ATOM    969  CD2 TRP    59      -0.131  -5.886  33.840  1.00 32.17      CC  
ATOM    970  NE1 TRP    59      -1.872  -6.612  32.635  1.00 33.09      CC  
ATOM    971  HE1 TRP    59      -2.407  -6.955  31.890  1.00  0.00      CC  
ATOM    972  CE2 TRP    59      -0.535  -6.376  32.568  1.00 32.69      CC  
ATOM    973  CE3 TRP    59       1.203  -5.587  34.050  1.00 29.02      CC  
ATOM    974  HE3 TRP    59       1.531  -5.188  34.999  1.00  0.00      CC  
ATOM    975  CZ2 TRP    59       0.361  -6.604  31.534  1.00 31.42      CC  
ATOM    976  HZ2 TRP    59       0.035  -7.003  30.584  1.00  0.00      CC  
ATOM    977  CZ3 TRP    59       2.103  -5.778  33.026  1.00 29.95      CC  
ATOM    978  HZ3 TRP    59       3.145  -5.550  33.190  1.00  0.00      CC  
ATOM    979  CH2 TRP    59       1.698  -6.301  31.772  1.00 32.83      CC  
ATOM    980  HH2 TRP    59       2.427  -6.440  30.988  1.00  0.00      CC  
ATOM    981  C   TRP    59      -0.443  -5.401  38.482  1.00 42.99      CC  
ATOM    982  O   TRP    59      -1.371  -4.941  39.174  1.00 44.06      CC  
ATOM    983  N   ASP    60       0.845  -5.427  38.821  1.00 41.45      CC  
ATOM    984  HN  ASP    60       1.495  -5.848  38.220  1.00  0.00      CC  
ATOM    985  CA  ASP    60       1.314  -4.724  40.024  1.00 43.23      CC  
ATOM    986  HA  ASP    60       0.483  -4.128  40.395  1.00  0.00      CC  
ATOM    987  CB  ASP    60       1.872  -5.542  41.177  1.00 44.35      CC  
ATOM    988  HB1 ASP    60       1.083  -6.183  41.549  1.00  0.00      CC  
ATOM    989  HB2 ASP    60       2.158  -4.866  41.967  1.00  0.00      CC  
ATOM    990  CG  ASP    60       3.059  -6.388  40.833  1.00 45.33      CC  
ATOM    991  OD1 ASP    60       4.064  -5.891  40.307  1.00 45.76      CC  
ATOM    992  OD2 ASP    60       2.939  -7.614  41.074  1.00 49.30      CC  
ATOM    993  C   ASP    60       2.373  -3.743  39.487  1.00 42.46      CC  
ATOM    994  O   ASP    60       3.082  -4.133  38.562  1.00 42.66      CC  
ATOM    995  N   GLU    61       2.441  -2.602  40.085  1.00 42.70      CC  
ATOM    996  HN  GLU    61       1.824  -2.437  40.828  1.00  0.00      CC  
ATOM    997  CA  GLU    61       3.395  -1.563  39.755  1.00 43.41      CC  
ATOM    998  HA  GLU    61       2.986  -0.955  38.967  1.00  0.00      CC  
ATOM    999  CB  GLU    61       3.592  -0.663  40.994  1.00 53.82      CC  
ATOM   1000  HB1 GLU    61       2.760   0.025  41.047  1.00  0.00      CC  
ATOM   1001  HB2 GLU    61       4.496  -0.091  40.860  1.00  0.00      CC  
ATOM   1002  CG  GLU    61       3.694  -1.420  42.347  1.00 64.61      CC  
ATOM   1003  HG1 GLU    61       4.734  -1.427  42.648  1.00  0.00      CC  
ATOM   1004  HG2 GLU    61       3.386  -2.441  42.191  1.00  0.00      CC  
ATOM   1005  CD  GLU    61       2.871  -0.847  43.473  1.00 68.46      CC  
ATOM   1006  OE1 GLU    61       3.233   0.128  44.187  1.00 68.94      CC  
ATOM   1007  OE2 GLU    61       1.775  -1.478  43.553  1.00 70.28      CC  
ATOM   1008  C   GLU    61       4.747  -2.063  39.333  1.00 41.94      CC  
ATOM   1009  O   GLU    61       5.447  -1.348  38.600  1.00 40.31      CC  
ATOM   1010  N   ASN    62       5.163  -3.239  39.705  1.00 43.68      CC  
ATOM   1011  HN  ASN    62       4.546  -3.759  40.262  1.00  0.00      CC  
ATOM   1012  CA  ASN    62       6.459  -3.864  39.422  1.00 44.36      CC  
ATOM   1013  HA  ASN    62       7.174  -3.057  39.352  1.00  0.00      CC  
ATOM   1014  CB  ASN    62       6.872  -4.709  40.654  1.00 49.47      CC  
ATOM   1015  HB1 ASN    62       7.721  -5.325  40.393  1.00  0.00      CC  
ATOM   1016  HB2 ASN    62       6.054  -5.342  40.948  1.00  0.00      CC  
ATOM   1017  CG  ASN    62       7.254  -3.804  41.832  1.00 54.05      CC  
ATOM   1018  OD1 ASN    62       8.261  -3.079  41.675  1.00 56.66      CC  
ATOM   1019  ND2 ASN    62       6.513  -3.787  42.950  1.00 50.94      CC  
ATOM   1020 HD21 ASN    62       5.719  -4.356  43.020  1.00  0.00      CC  
ATOM   1021 HD22 ASN    62       6.767  -3.204  43.697  1.00  0.00      CC  
ATOM   1022  C   ASN    62       6.536  -4.609  38.095  1.00 44.23      CC  
ATOM   1023  O   ASN    62       7.450  -4.339  37.276  1.00 41.23      CC  
ATOM   1024  N   ASN    63       5.615  -5.559  37.871  1.00 42.06      CC  
ATOM   1025  HN  ASN    63       4.924  -5.761  38.535  1.00  0.00      CC  
ATOM   1026  CA  ASN    63       5.673  -6.280  36.584  1.00 41.25      CC  
ATOM   1027  HA  ASN    63       6.724  -6.500  36.414  1.00  0.00      CC  
ATOM   1028  CB  ASN    63       4.958  -7.600  36.677  1.00 39.60      CC  
ATOM   1029  HB1 ASN    63       5.500  -8.240  37.359  1.00  0.00      CC  
ATOM   1030  HB2 ASN    63       4.954  -8.061  35.702  1.00  0.00      CC  
ATOM   1031  CG  ASN    63       3.531  -7.473  37.155  1.00 40.62      CC  
ATOM   1032  OD1 ASN    63       3.022  -6.340  37.129  1.00 43.03      CC  
ATOM   1033  ND2 ASN    63       2.902  -8.584  37.533  1.00 34.11      CC  
ATOM   1034 HD21 ASN    63       3.365  -9.446  37.493  1.00  0.00      CC  
ATOM   1035 HD22 ASN    63       1.980  -8.539  37.856  1.00  0.00      CC  
ATOM   1036  C   ASN    63       5.276  -5.293  35.488  1.00 42.44      CC  
ATOM   1037  O   ASN    63       5.737  -5.371  34.349  1.00 41.79      CC  
ATOM   1038  N   MET    64       4.490  -4.294  35.863  1.00 42.53      CC  
ATOM   1039  HN  MET    64       4.222  -4.260  36.806  1.00  0.00      CC  
ATOM   1040  CA  MET    64       3.994  -3.248  34.988  1.00 40.70      CC  
ATOM   1041  HA  MET    64       3.560  -3.756  34.137  1.00  0.00      CC  
ATOM   1042  CB  MET    64       2.889  -2.448  35.616  1.00 39.31      CC  
ATOM   1043  HB1 MET    64       3.154  -2.247  36.644  1.00  0.00      CC  
ATOM   1044  HB2 MET    64       1.986  -3.038  35.604  1.00  0.00      CC  
ATOM   1045  CG  MET    64       2.607  -1.128  34.919  1.00 43.50      CC  
ATOM   1046  HG1 MET    64       3.526  -0.712  34.537  1.00  0.00      CC  
ATOM   1047  HG2 MET    64       2.171  -0.439  35.626  1.00  0.00      CC  
ATOM   1048  SD  MET    64       1.459  -1.390  33.564  1.00 40.59      CC  
ATOM   1049  CE  MET    64      -0.129  -1.419  34.381  1.00 36.02      CC  
ATOM   1050  HE1 MET    64      -0.061  -2.020  35.277  1.00  0.00      CC  
ATOM   1051  HE2 MET    64      -0.867  -1.845  33.721  1.00  0.00      CC  
ATOM   1052  HE3 MET    64      -0.418  -0.410  34.640  1.00  0.00      CC  
ATOM   1053  C   MET    64       5.110  -2.385  34.429  1.00 43.83      CC  
ATOM   1054  O   MET    64       5.051  -1.994  33.221  1.00 44.41      CC  
ATOM   1055  N   SER    65       6.100  -2.119  35.238  1.00 44.09      CC  
ATOM   1056  HN  SER    65       6.060  -2.488  36.144  1.00  0.00      CC  
ATOM   1057  CA  SER    65       7.285  -1.329  34.873  1.00 42.29      CC  
ATOM   1058  HA  SER    65       6.939  -0.462  34.329  1.00  0.00      CC  
ATOM   1059  CB  SER    65       8.052  -0.828  36.089  1.00 45.37      CC  
ATOM   1060  HB1 SER    65       8.130  -1.627  36.816  1.00  0.00      CC  
ATOM   1061  HB2 SER    65       7.527   0.002  36.530  1.00  0.00      CC  
ATOM   1062  OG  SER    65       9.351  -0.401  35.699  1.00 48.54      CC  
ATOM   1063  HG  SER    65       9.278   0.025  34.842  1.00  0.00      CC  
ATOM   1064  C   SER    65       8.247  -2.079  33.969  1.00 41.63      CC  
ATOM   1065  O   SER    65       8.982  -1.435  33.161  1.00 42.76      CC  
ATOM   1066  N   GLU    66       8.290  -3.377  34.067  1.00 40.21      CC  
ATOM   1067  HN  GLU    66       7.706  -3.823  34.715  1.00  0.00      CC  
ATOM   1068  CA  GLU    66       9.157  -4.190  33.218  1.00 41.55      CC  
ATOM   1069  HA  GLU    66      10.157  -3.782  33.194  1.00  0.00      CC  
ATOM   1070  CB  GLU    66       9.196  -5.665  33.577  1.00 42.25      CC  
ATOM   1071  HB1 GLU    66       9.273  -6.226  32.653  1.00  0.00      CC  
ATOM   1072  HB2 GLU    66       8.251  -5.915  34.029  1.00  0.00      CC  
ATOM   1073  CG  GLU    66      10.282  -6.151  34.510  1.00 44.68      CC  
ATOM   1074  HG1 GLU    66      10.631  -5.316  35.102  1.00  0.00      CC  
ATOM   1075  HG2 GLU    66      11.106  -6.527  33.922  1.00  0.00      CC  
ATOM   1076  CD  GLU    66       9.806  -7.241  35.437  1.00 47.25      CC  
ATOM   1077  OE1 GLU    66       9.171  -6.992  36.507  1.00 48.90      CC  
ATOM   1078  OE2 GLU    66      10.110  -8.364  34.966  1.00 46.92      CC  
ATOM   1079  C   GLU    66       8.548  -4.211  31.796  1.00 42.57      CC  
ATOM   1080  O   GLU    66       9.272  -4.319  30.791  1.00 45.00      CC  
ATOM   1081  N   TYR    67       7.240  -4.204  31.857  1.00 38.13      CC  
ATOM   1082  HN  TYR    67       6.812  -4.187  32.738  1.00  0.00      CC  
ATOM   1083  CA  TYR    67       6.387  -4.217  30.668  1.00 35.81      CC  
ATOM   1084  HA  TYR    67       6.645  -5.067  30.056  1.00  0.00      CC  
ATOM   1085  CB  TYR    67       4.954  -4.404  31.208  1.00 30.29      CC  
ATOM   1086  HB1 TYR    67       4.744  -3.651  31.946  1.00  0.00      CC  
ATOM   1087  HB2 TYR    67       4.865  -5.382  31.659  1.00  0.00      CC  
ATOM   1088  CG  TYR    67       3.966  -4.283  30.071  1.00 25.97      CC  
ATOM   1089  CD1 TYR    67       3.965  -5.266  29.087  1.00 26.44      CC  
ATOM   1090  HD1 TYR    67       4.676  -6.060  29.148  1.00  0.00      CC  
ATOM   1091  CD2 TYR    67       3.076  -3.238  29.990  1.00 24.60      CC  
ATOM   1092  HD2 TYR    67       3.056  -2.480  30.759  1.00  0.00      CC  
ATOM   1093  CE1 TYR    67       3.072  -5.250  28.028  1.00 22.10      CC  
ATOM   1094  HE1 TYR    67       3.084  -6.019  27.270  1.00  0.00      CC  
ATOM   1095  CE2 TYR    67       2.179  -3.178  28.922  1.00 27.31      CC  
ATOM   1096  HE2 TYR    67       1.503  -2.342  28.824  1.00  0.00      CC  
ATOM   1097  CZ  TYR    67       2.223  -4.168  27.942  1.00 24.17      CC  
ATOM   1098  OH  TYR    67       1.355  -4.143  26.918  1.00 31.88      CC  
ATOM   1099  HH  TYR    67       0.719  -3.443  27.085  1.00  0.00      CC  
ATOM   1100  C   TYR    67       6.581  -2.939  29.858  1.00 35.20      CC  
ATOM   1101  O   TYR    67       7.026  -3.022  28.708  1.00 36.88      CC  
ATOM   1102  N   LEU    68       6.322  -1.763  30.351  1.00 31.98      CC  
ATOM   1103  HN  LEU    68       5.992  -1.754  31.273  1.00  0.00      CC  
ATOM   1104  CA  LEU    68       6.523  -0.487  29.755  1.00 30.76      CC  
ATOM   1105  HA  LEU    68       5.826  -0.372  28.943  1.00  0.00      CC  
ATOM   1106  CB  LEU    68       6.162   0.525  30.816  1.00 27.16      CC  
ATOM   1107  HB1 LEU    68       6.378   1.507  30.418  1.00  0.00      CC  
ATOM   1108  HB2 LEU    68       6.808   0.363  31.664  1.00  0.00      CC  
ATOM   1109  CG  LEU    68       4.744   0.517  31.318  1.00 26.45      CC  
ATOM   1110  HG  LEU    68       4.639  -0.165  32.147  1.00  0.00      CC  
ATOM   1111  CD1 LEU    68       4.459   1.952  31.769  1.00 25.56      CC  
ATOM   1112 HD11 LEU    68       5.248   2.287  32.427  1.00  0.00      CC  
ATOM   1113 HD12 LEU    68       3.516   1.984  32.294  1.00  0.00      CC  
ATOM   1114 HD13 LEU    68       4.412   2.599  30.906  1.00  0.00      CC  
ATOM   1115  CD2 LEU    68       3.808   0.127  30.172  1.00 31.41      CC  
ATOM   1116 HD21 LEU    68       4.031  -0.878  29.849  1.00  0.00      CC  
ATOM   1117 HD22 LEU    68       3.946   0.810  29.346  1.00  0.00      CC  
ATOM   1118 HD23 LEU    68       2.784   0.176  30.512  1.00  0.00      CC  
ATOM   1119  C   LEU    68       7.921  -0.203  29.227  1.00 32.96      CC  
ATOM   1120  O   LEU    68       8.141   0.658  28.325  1.00 34.69      CC  
ATOM   1121  N   THR    69       8.887  -0.847  29.801  1.00 33.14      CC  
ATOM   1122  HN  THR    69       8.696  -1.473  30.530  1.00  0.00      CC  
ATOM   1123  CA  THR    69      10.282  -0.670  29.314  1.00 35.18      CC  
ATOM   1124  HA  THR    69      10.550   0.374  29.318  1.00  0.00      CC  
ATOM   1125  CB  THR    69      11.313  -1.508  30.229  1.00 37.94      CC  
ATOM   1126  HB  THR    69      11.144  -2.566  30.062  1.00  0.00      CC  
ATOM   1127  OG1 THR    69      10.988  -1.197  31.626  1.00 44.07      CC  
ATOM   1128  HG1 THR    69      10.954  -0.242  31.717  1.00  0.00      CC  
ATOM   1129  CG2 THR    69      12.776  -1.178  29.962  1.00 35.65      CC  
ATOM   1130 HG21 THR    69      13.399  -1.703  30.671  1.00  0.00      CC  
ATOM   1131 HG22 THR    69      12.930  -0.114  30.066  1.00  0.00      CC  
ATOM   1132 HG23 THR    69      13.038  -1.482  28.959  1.00  0.00      CC  
ATOM   1133  C   THR    69      10.362  -1.236  27.887  1.00 31.67      CC  
ATOM   1134  O   THR    69      11.143  -0.826  27.030  1.00 30.92      CC  
ATOM   1135  N   ASN    70       9.613  -2.318  27.686  1.00 32.01      CC  
ATOM   1136  HN  ASN    70       9.078  -2.674  28.425  1.00  0.00      CC  
ATOM   1137  CA  ASN    70       9.657  -3.053  26.413  1.00 31.79      CC  
ATOM   1138  HA  ASN    70       9.645  -2.347  25.600  1.00  0.00      CC  
ATOM   1139  CB  ASN    70      11.020  -3.780  26.397  1.00 35.22      CC  
ATOM   1140  HB1 ASN    70      10.969  -4.661  27.020  1.00  0.00      CC  
ATOM   1141  HB2 ASN    70      11.788  -3.119  26.771  1.00  0.00      CC  
ATOM   1142  CG  ASN    70      11.347  -4.183  24.984  1.00 38.24      CC  
ATOM   1143  OD1 ASN    70      10.468  -4.697  24.285  1.00 44.37      CC  
ATOM   1144  ND2 ASN    70      12.590  -3.943  24.591  1.00 40.67      CC  
ATOM   1145 HD21 ASN    70      13.228  -3.529  25.209  1.00  0.00      CC  
ATOM   1146 HD22 ASN    70      12.872  -4.180  23.684  1.00  0.00      CC  
ATOM   1147  C   ASN    70       8.533  -4.051  26.217  1.00 29.61      CC  
ATOM   1148  O   ASN    70       8.762  -5.275  26.332  1.00 34.19      CC  
ATOM   1149  N   PRO    71       7.389  -3.575  25.814  1.00 25.53      CC  
ATOM   1150  CA  PRO    71       6.229  -4.391  25.649  1.00 26.87      CC  
ATOM   1151  HA  PRO    71       5.930  -4.700  26.638  1.00  0.00      CC  
ATOM   1152  CB  PRO    71       5.131  -3.444  25.159  1.00 27.25      CC  
ATOM   1153  HB1 PRO    71       4.175  -3.722  25.572  1.00  0.00      CC  
ATOM   1154  HB2 PRO    71       5.093  -3.438  24.077  1.00  0.00      CC  
ATOM   1155  CG  PRO    71       5.554  -2.086  25.689  1.00 24.84      CC  
ATOM   1156  HG1 PRO    71       5.188  -1.943  26.694  1.00  0.00      CC  
ATOM   1157  HG2 PRO    71       5.189  -1.304  25.038  1.00  0.00      CC  
ATOM   1158  CD  PRO    71       7.076  -2.117  25.689  1.00 25.59      CC  
ATOM   1159  HD2 PRO    71       7.464  -1.716  24.762  1.00  0.00      CC  
ATOM   1160  HD1 PRO    71       7.470  -1.578  26.536  1.00  0.00      CC  
ATOM   1161  C   PRO    71       6.363  -5.640  24.852  1.00 29.35      CC  
ATOM   1162  O   PRO    71       5.591  -6.591  25.186  1.00 32.39      CC  
ATOM   1163  N   LYS    72       7.256  -5.774  23.918  1.00 33.74      CC  
ATOM   1164  HN  LYS    72       7.863  -5.027  23.735  1.00  0.00      CC  
ATOM   1165  CA  LYS    72       7.337  -6.989  23.066  1.00 36.06      CC  
ATOM   1166  HA  LYS    72       6.351  -7.436  23.123  1.00  0.00      CC  
ATOM   1167  CB  LYS    72       7.544  -6.626  21.590  1.00 35.84      CC  
ATOM   1168  HB1 LYS    72       8.021  -7.457  21.090  1.00  0.00      CC  
ATOM   1169  HB2 LYS    72       8.194  -5.766  21.531  1.00  0.00      CC  
ATOM   1170  CG  LYS    72       6.227  -6.300  20.869  1.00 41.27      CC  
ATOM   1171  HG1 LYS    72       5.691  -5.580  21.474  1.00  0.00      CC  
ATOM   1172  HG2 LYS    72       5.639  -7.202  20.836  1.00  0.00      CC  
ATOM   1173  CD  LYS    72       6.308  -5.759  19.443  1.00 41.09      CC  
ATOM   1174  HD1 LYS    72       6.640  -6.553  18.790  1.00  0.00      CC  
ATOM   1175  HD2 LYS    72       7.036  -4.963  19.416  1.00  0.00      CC  
ATOM   1176  CE  LYS    72       4.973  -5.217  18.923  1.00 41.64      CC  
ATOM   1177  HE1 LYS    72       4.604  -4.500  19.644  1.00  0.00      CC  
ATOM   1178  HE2 LYS    72       4.274  -6.034  18.884  1.00  0.00      CC  
ATOM   1179  NZ  LYS    72       4.984  -4.566  17.571  1.00 33.92      CC  
ATOM   1180  HZ1 LYS    72       5.788  -3.909  17.509  1.00  0.00      CC  
ATOM   1181  HZ2 LYS    72       4.096  -4.042  17.432  1.00  0.00      CC  
ATOM   1182  HZ3 LYS    72       5.076  -5.294  16.836  1.00  0.00      CC  
ATOM   1183  C   LYS    72       8.263  -8.039  23.637  1.00 36.50      CC  
ATOM   1184  O   LYS    72       8.205  -9.262  23.332  1.00 34.85      CC  
ATOM   1185  N   LYS    73       9.120  -7.554  24.520  1.00 37.14      CC  
ATOM   1186  HN  LYS    73       9.110  -6.600  24.741  1.00  0.00      CC  
ATOM   1187  CA  LYS    73      10.077  -8.461  25.193  1.00 38.79      CC  
ATOM   1188  HA  LYS    73      10.394  -9.210  24.475  1.00  0.00      CC  
ATOM   1189  CB  LYS    73      11.304  -7.719  25.711  1.00 38.02      CC  
ATOM   1190  HB1 LYS    73      11.148  -7.465  26.750  1.00  0.00      CC  
ATOM   1191  HB2 LYS    73      11.427  -6.808  25.144  1.00  0.00      CC  
ATOM   1192  CG  LYS    73      12.573  -8.556  25.587  1.00 39.63      CC  
ATOM   1193  HG1 LYS    73      12.315  -9.511  25.152  1.00  0.00      CC  
ATOM   1194  HG2 LYS    73      12.967  -8.729  26.577  1.00  0.00      CC  
ATOM   1195  CD  LYS    73      13.654  -7.914  24.751  1.00 45.14      CC  
ATOM   1196  HD1 LYS    73      14.446  -7.583  25.407  1.00  0.00      CC  
ATOM   1197  HD2 LYS    73      13.240  -7.052  24.249  1.00  0.00      CC  
ATOM   1198  CE  LYS    73      14.257  -8.862  23.683  1.00 46.87      CC  
ATOM   1199  HE1 LYS    73      13.591  -8.929  22.836  1.00  0.00      CC  
ATOM   1200  HE2 LYS    73      14.408  -9.843  24.109  1.00  0.00      CC  
ATOM   1201  NZ  LYS    73      15.593  -8.279  23.237  1.00 46.21      CC  
ATOM   1202  HZ1 LYS    73      16.244  -8.244  24.048  1.00  0.00      CC  
ATOM   1203  HZ2 LYS    73      15.446  -7.317  22.868  1.00  0.00      CC  
ATOM   1204  HZ3 LYS    73      16.001  -8.877  22.492  1.00  0.00      CC  
ATOM   1205  C   LYS    73       9.278  -9.164  26.288  1.00 39.31      CC  
ATOM   1206  O   LYS    73       9.255 -10.386  26.471  1.00 39.44      CC  
ATOM   1207  N   TYR    74       8.480  -8.362  26.959  1.00 42.17      CC  
ATOM   1208  HN  TYR    74       8.462  -7.414  26.714  1.00  0.00      CC  
ATOM   1209  CA  TYR    74       7.614  -8.814  28.048  1.00 42.26      CC  
ATOM   1210  HA  TYR    74       8.254  -9.352  28.732  1.00  0.00      CC  
ATOM   1211  CB  TYR    74       7.046  -7.609  28.835  1.00 42.57      CC  
ATOM   1212  HB1 TYR    74       6.222  -7.175  28.290  1.00  0.00      CC  
ATOM   1213  HB2 TYR    74       7.821  -6.868  28.972  1.00  0.00      CC  
ATOM   1214  CG  TYR    74       6.566  -8.097  30.177  1.00 47.10      CC  
ATOM   1215  CD1 TYR    74       7.493  -8.712  31.042  1.00 47.69      CC  
ATOM   1216  HD1 TYR    74       8.528  -8.808  30.749  1.00  0.00      CC  
ATOM   1217  CD2 TYR    74       5.240  -7.974  30.558  1.00 47.44      CC  
ATOM   1218  HD2 TYR    74       4.528  -7.524  29.900  1.00  0.00      CC  
ATOM   1219  CE1 TYR    74       7.066  -9.222  32.263  1.00 52.20      CC  
ATOM   1220  HE1 TYR    74       7.772  -9.693  32.930  1.00  0.00      CC  
ATOM   1221  CE2 TYR    74       4.813  -8.464  31.789  1.00 51.39      CC  
ATOM   1222  HE2 TYR    74       3.781  -8.351  32.087  1.00  0.00      CC  
ATOM   1223  CZ  TYR    74       5.724  -9.073  32.648  1.00 53.74      CC  
ATOM   1224  OH  TYR    74       5.277  -9.534  33.872  1.00 50.47      CC  
ATOM   1225  HH  TYR    74       4.465 -10.024  33.725  1.00  0.00      CC  
ATOM   1226  C   TYR    74       6.554  -9.796  27.616  1.00 41.55      CC  
ATOM   1227  O   TYR    74       6.480 -10.913  28.165  1.00 42.56      CC  
ATOM   1228  N   ILE    75       5.727  -9.429  26.678  1.00 40.25      CC  
ATOM   1229  HN  ILE    75       5.845  -8.529  26.307  1.00  0.00      CC  
ATOM   1230  CA  ILE    75       4.660 -10.243  26.112  1.00 36.96      CC  
ATOM   1231  HA  ILE    75       4.731 -11.238  26.526  1.00  0.00      CC  
ATOM   1232  CB  ILE    75       3.237  -9.660  26.462  1.00 32.02      CC  
ATOM   1233  HB  ILE    75       3.112  -8.735  25.911  1.00  0.00      CC  
ATOM   1234  CG1 ILE    75       3.234  -9.343  27.966  1.00 24.69      CC  
ATOM   1235 HG11 ILE    75       4.020  -8.628  28.160  1.00  0.00      CC  
ATOM   1236 HG12 ILE    75       3.462 -10.248  28.503  1.00  0.00      CC  
ATOM   1237  CG2 ILE    75       2.141 -10.660  25.971  1.00 28.95      CC  
ATOM   1238 HG21 ILE    75       2.305 -11.626  26.427  1.00  0.00      CC  
ATOM   1239 HG22 ILE    75       2.192 -10.756  24.897  1.00  0.00      CC  
ATOM   1240 HG23 ILE    75       1.166 -10.291  26.252  1.00  0.00      CC  
ATOM   1241  CD1 ILE    75       1.908  -8.775  28.529  1.00 22.09      CC  
ATOM   1242 HD11 ILE    75       1.157  -9.552  28.535  1.00  0.00      CC  
ATOM   1243 HD12 ILE    75       1.574  -7.957  27.909  1.00  0.00      CC  
ATOM   1244 HD13 ILE    75       2.068  -8.420  29.536  1.00  0.00      CC  
ATOM   1245  C   ILE    75       4.824 -10.337  24.591  1.00 37.11      CC  
ATOM   1246  O   ILE    75       4.129  -9.605  23.860  1.00 40.69      CC  
ATOM   1247  N   PRO    76       5.765 -11.150  24.193  1.00 35.05      CC  
ATOM   1248  CA  PRO    76       6.033 -11.302  22.768  1.00 35.09      CC  
ATOM   1249  HA  PRO    76       6.397 -10.357  22.383  1.00  0.00      CC  
ATOM   1250  CB  PRO    76       7.114 -12.335  22.651  1.00 36.10      CC  
ATOM   1251  HB1 PRO    76       7.961 -11.919  22.125  1.00  0.00      CC  
ATOM   1252  HB2 PRO    76       6.739 -13.196  22.116  1.00  0.00      CC  
ATOM   1253  CG  PRO    76       7.524 -12.732  24.014  1.00 34.67      CC  
ATOM   1254  HG1 PRO    76       8.550 -12.444  24.186  1.00  0.00      CC  
ATOM   1255  HG2 PRO    76       7.419 -13.802  24.129  1.00  0.00      CC  
ATOM   1256  CD  PRO    76       6.625 -12.016  25.003  1.00 36.79      CC  
ATOM   1257  HD2 PRO    76       6.029 -12.731  25.551  1.00  0.00      CC  
ATOM   1258  HD1 PRO    76       7.215 -11.420  25.682  1.00  0.00      CC  
ATOM   1259  C   PRO    76       4.682 -11.591  22.137  1.00 33.21      CC  
ATOM   1260  O   PRO    76       3.755 -12.163  22.753  1.00 36.17      CC  
ATOM   1261  N   GLY    77       4.573 -11.090  20.923  1.00 31.66      CC  
ATOM   1262  HN  GLY    77       5.317 -10.593  20.523  1.00  0.00      CC  
ATOM   1263  CA  GLY    77       3.314 -11.289  20.170  1.00 30.18      CC  
ATOM   1264  HA1 GLY    77       2.912 -12.266  20.390  1.00  0.00      CC  
ATOM   1265  HA2 GLY    77       3.514 -11.214  19.111  1.00  0.00      CC  
ATOM   1266  C   GLY    77       2.314 -10.240  20.566  1.00 27.55      CC  
ATOM   1267  O   GLY    77       1.333 -10.024  19.847  1.00 29.66      CC  
ATOM   1268  N   THR    78       2.570  -9.539  21.666  1.00 27.38      CC  
ATOM   1269  HN  THR    78       3.373  -9.686  22.208  1.00  0.00      CC  
ATOM   1270  CA  THR    78       1.554  -8.502  22.007  1.00 27.32      CC  
ATOM   1271  HA  THR    78       0.619  -8.951  22.301  1.00  0.00      CC  
ATOM   1272  CB  THR    78       2.096  -7.525  23.148  1.00 21.14      CC  
ATOM   1273  HB  THR    78       2.379  -8.108  24.019  1.00  0.00      CC  
ATOM   1274  OG1 THR    78       0.883  -6.792  23.433  1.00 20.01      CC  
ATOM   1275  HG1 THR    78       0.728  -6.180  22.710  1.00  0.00      CC  
ATOM   1276  CG2 THR    78       3.248  -6.698  22.655  1.00 15.86      CC  
ATOM   1277 HG21 THR    78       3.749  -6.244  23.496  1.00  0.00      CC  
ATOM   1278 HG22 THR    78       2.882  -5.926  21.993  1.00  0.00      CC  
ATOM   1279 HG23 THR    78       3.943  -7.330  22.123  1.00  0.00      CC  
ATOM   1280  C   THR    78       1.382  -7.621  20.779  1.00 27.58      CC  
ATOM   1281  O   THR    78       2.421  -7.487  20.098  1.00 28.67      CC  
ATOM   1282  N   LYS    79       0.244  -6.980  20.588  1.00 30.25      CC  
ATOM   1283  HN  LYS    79      -0.495  -7.061  21.227  1.00  0.00      CC  
ATOM   1284  CA  LYS    79       0.137  -6.076  19.400  1.00 30.17      CC  
ATOM   1285  HA  LYS    79       0.961  -6.283  18.733  1.00  0.00      CC  
ATOM   1286  CB  LYS    79      -1.166  -6.277  18.639  1.00 28.84      CC  
ATOM   1287  HB1 LYS    79      -1.314  -7.329  18.452  1.00  0.00      CC  
ATOM   1288  HB2 LYS    79      -1.119  -5.747  17.699  1.00  0.00      CC  
ATOM   1289  CG  LYS    79      -2.337  -5.738  19.476  1.00 38.85      CC  
ATOM   1290  HG1 LYS    79      -2.243  -4.663  19.533  1.00  0.00      CC  
ATOM   1291  HG2 LYS    79      -2.249  -6.136  20.472  1.00  0.00      CC  
ATOM   1292  CD  LYS    79      -3.727  -6.074  18.960  1.00 37.81      CC  
ATOM   1293  HD1 LYS    79      -3.762  -7.125  18.708  1.00  0.00      CC  
ATOM   1294  HD2 LYS    79      -3.916  -5.497  18.068  1.00  0.00      CC  
ATOM   1295  CE  LYS    79      -4.812  -5.774  19.975  1.00 42.73      CC  
ATOM   1296  HE1 LYS    79      -4.755  -4.737  20.262  1.00  0.00      CC  
ATOM   1297  HE2 LYS    79      -4.671  -6.396  20.846  1.00  0.00      CC  
ATOM   1298  NZ  LYS    79      -6.165  -6.049  19.381  1.00 46.29      CC  
ATOM   1299  HZ1 LYS    79      -6.239  -7.057  19.141  1.00  0.00      CC  
ATOM   1300  HZ2 LYS    79      -6.287  -5.476  18.521  1.00  0.00      CC  
ATOM   1301  HZ3 LYS    79      -6.903  -5.803  20.070  1.00  0.00      CC  
ATOM   1302  C   LYS    79       0.212  -4.622  19.822  1.00 28.29      CC  
ATOM   1303  O   LYS    79      -0.157  -3.767  19.023  1.00 29.69      CC  
ATOM   1304  N   MET    80       0.571  -4.342  21.068  1.00 29.19      CC  
ATOM   1305  HN  MET    80       0.783  -5.058  21.703  1.00  0.00      CC  
ATOM   1306  CA  MET    80       0.610  -2.912  21.488  1.00 27.60      CC  
ATOM   1307  HA  MET    80      -0.210  -2.433  20.947  1.00  0.00      CC  
ATOM   1308  CB  MET    80       0.406  -2.618  22.928  1.00 26.09      CC  
ATOM   1309  HB1 MET    80       0.270  -3.563  23.437  1.00  0.00      CC  
ATOM   1310  HB2 MET    80      -0.486  -2.084  23.006  1.00  0.00      CC  
ATOM   1311  CG  MET    80       1.452  -1.821  23.692  1.00 19.78      CC  
ATOM   1312  HG1 MET    80       1.734  -0.952  23.115  1.00  0.00      CC  
ATOM   1313  HG2 MET    80       2.322  -2.438  23.862  1.00  0.00      CC  
ATOM   1314  SD  MET    80       0.765  -1.293  25.283  1.00 21.27      CC  
ATOM   1315  CE  MET    80       2.153  -0.163  25.712  1.00 16.65      CC  
ATOM   1316  HE1 MET    80       2.004   0.228  26.710  1.00  0.00      CC  
ATOM   1317  HE2 MET    80       2.188   0.652  25.009  1.00  0.00      CC  
ATOM   1318  HE3 MET    80       3.085  -0.710  25.670  1.00  0.00      CC  
ATOM   1319  C   MET    80       1.883  -2.385  20.829  1.00 28.10      CC  
ATOM   1320  O   MET    80       2.945  -2.943  21.065  1.00 30.07      CC  
ATOM   1321  N   ALA    81       1.742  -1.385  20.007  1.00 28.23      CC  
ATOM   1322  HN  ALA    81       0.833  -1.045  19.874  1.00  0.00      CC  
ATOM   1323  CA  ALA    81       2.802  -0.732  19.261  1.00 27.24      CC  
ATOM   1324  HA  ALA    81       3.617  -1.435  19.163  1.00  0.00      CC  
ATOM   1325  CB  ALA    81       2.289  -0.423  17.862  1.00 23.33      CC  
ATOM   1326  HB1 ALA    81       3.075   0.040  17.284  1.00  0.00      CC  
ATOM   1327  HB2 ALA    81       1.446   0.251  17.929  1.00  0.00      CC  
ATOM   1328  HB3 ALA    81       1.980  -1.339  17.381  1.00  0.00      CC  
ATOM   1329  C   ALA    81       3.342   0.501  19.989  1.00 27.08      CC  
ATOM   1330  O   ALA    81       3.089   1.663  19.776  1.00 23.68      CC  
ATOM   1331  N   PHE    82       4.239   0.180  20.915  1.00 28.08      CC  
ATOM   1332  HN  PHE    82       4.452  -0.770  21.029  1.00  0.00      CC  
ATOM   1333  CA  PHE    82       4.933   1.137  21.775  1.00 26.81      CC  
ATOM   1334  HA  PHE    82       4.835   2.120  21.337  1.00  0.00      CC  
ATOM   1335  CB  PHE    82       4.141   1.119  23.103  1.00 28.88      CC  
ATOM   1336  HB1 PHE    82       4.170   0.121  23.515  1.00  0.00      CC  
ATOM   1337  HB2 PHE    82       3.114   1.386  22.905  1.00  0.00      CC  
ATOM   1338  CG  PHE    82       4.710   2.084  24.104  1.00 32.68      CC  
ATOM   1339  CD1 PHE    82       4.486   3.457  23.955  1.00 35.36      CC  
ATOM   1340  HD1 PHE    82       3.907   3.814  23.116  1.00  0.00      CC  
ATOM   1341  CD2 PHE    82       5.451   1.619  25.179  1.00 31.58      CC  
ATOM   1342  HD2 PHE    82       5.607   0.561  25.315  1.00  0.00      CC  
ATOM   1343  CE1 PHE    82       5.044   4.376  24.847  1.00 35.63      CC  
ATOM   1344  HE1 PHE    82       4.874   5.436  24.734  1.00  0.00      CC  
ATOM   1345  CE2 PHE    82       5.979   2.513  26.072  1.00 32.88      CC  
ATOM   1346  HE2 PHE    82       6.553   2.150  26.910  1.00  0.00      CC  
ATOM   1347  CZ  PHE    82       5.794   3.876  25.919  1.00 32.73      CC  
ATOM   1348  HZ  PHE    82       6.238   4.560  26.626  1.00  0.00      CC  
ATOM   1349  C   PHE    82       6.396   0.802  21.842  1.00 28.33      CC  
ATOM   1350  O   PHE    82       6.748  -0.400  21.904  1.00 33.19      CC  
ATOM   1351  N   GLY    83       7.318   1.753  21.803  1.00 30.73      CC  
ATOM   1352  HN  GLY    83       7.054   2.693  21.728  1.00  0.00      CC  
ATOM   1353  CA  GLY    83       8.763   1.379  21.886  1.00 31.99      CC  
ATOM   1354  HA1 GLY    83       9.357   2.179  21.469  1.00  0.00      CC  
ATOM   1355  HA2 GLY    83       8.931   0.479  21.311  1.00  0.00      CC  
ATOM   1356  C   GLY    83       9.200   1.137  23.339  1.00 34.88      CC  
ATOM   1357  O   GLY    83      10.098   0.326  23.635  1.00 37.21      CC  
ATOM   1358  N   GLY    84       8.602   1.822  24.299  1.00 34.60      CC  
ATOM   1359  HN  GLY    84       7.899   2.463  24.063  1.00  0.00      CC  
ATOM   1360  CA  GLY    84       8.903   1.585  25.697  1.00 33.04      CC  
ATOM   1361  HA1 GLY    84       9.602   0.767  25.778  1.00  0.00      CC  
ATOM   1362  HA2 GLY    84       7.999   1.324  26.216  1.00  0.00      CC  
ATOM   1363  C   GLY    84       9.515   2.814  26.325  1.00 32.92      CC  
ATOM   1364  O   GLY    84      10.087   3.703  25.671  1.00 31.93      CC  
ATOM   1365  N   LEU    85       9.366   2.798  27.643  1.00 33.57      CC  
ATOM   1366  HN  LEU    85       8.913   2.062  28.103  1.00  0.00      CC  
ATOM   1367  CA  LEU    85       9.967   3.928  28.382  1.00 35.37      CC  
ATOM   1368  HA  LEU    85      10.238   4.688  27.655  1.00  0.00      CC  
ATOM   1369  CB  LEU    85       9.040   4.520  29.334  1.00 28.10      CC  
ATOM   1370  HB1 LEU    85       9.492   5.487  29.557  1.00  0.00      CC  
ATOM   1371  HB2 LEU    85       9.184   3.946  30.222  1.00  0.00      CC  
ATOM   1372  CG  LEU    85       7.591   4.750  29.318  1.00 21.98      CC  
ATOM   1373  HG  LEU    85       7.114   4.297  28.466  1.00  0.00      CC  
ATOM   1374  CD1 LEU    85       7.029   4.213  30.662  1.00 28.99      CC  
ATOM   1375 HD11 LEU    85       7.412   3.220  30.844  1.00  0.00      CC  
ATOM   1376 HD12 LEU    85       5.951   4.178  30.613  1.00  0.00      CC  
ATOM   1377 HD13 LEU    85       7.330   4.868  31.467  1.00  0.00      CC  
ATOM   1378  CD2 LEU    85       7.393   6.260  29.338  1.00 21.25      CC  
ATOM   1379 HD21 LEU    85       7.747   6.659  30.277  1.00  0.00      CC  
ATOM   1380 HD22 LEU    85       6.343   6.486  29.224  1.00  0.00      CC  
ATOM   1381 HD23 LEU    85       7.948   6.707  28.525  1.00  0.00      CC  
ATOM   1382  C   LEU    85      11.274   3.433  29.040  1.00 39.65      CC  
ATOM   1383  O   LEU    85      11.270   2.708  30.055  1.00 43.09      CC  
ATOM   1384  N   LYS    86      12.308   3.932  28.434  1.00 39.63      CC  
ATOM   1385  HN  LYS    86      12.143   4.528  27.674  1.00  0.00      CC  
ATOM   1386  CA  LYS    86      13.698   3.719  28.831  1.00 40.72      CC  
ATOM   1387  HA  LYS    86      13.875   2.674  29.015  1.00  0.00      CC  
ATOM   1388  CB  LYS    86      14.519   4.161  27.608  1.00 35.83      CC  
ATOM   1389  HB1 LYS    86      15.559   3.922  27.778  1.00  0.00      CC  
ATOM   1390  HB2 LYS    86      14.419   5.229  27.483  1.00  0.00      CC  
ATOM   1391  CG  LYS    86      14.046   3.460  26.320  1.00 36.30      CC  
ATOM   1392  HG1 LYS    86      14.850   3.503  25.596  1.00  0.00      CC  
ATOM   1393  HG2 LYS    86      13.205   4.005  25.923  1.00  0.00      CC  
ATOM   1394  CD  LYS    86      13.635   2.037  26.498  1.00 37.49      CC  
ATOM   1395  HD1 LYS    86      12.566   2.025  26.669  1.00  0.00      CC  
ATOM   1396  HD2 LYS    86      14.112   1.665  27.389  1.00  0.00      CC  
ATOM   1397  CE  LYS    86      13.944   1.062  25.391  1.00 38.36      CC  
ATOM   1398  HE1 LYS    86      14.991   0.800  25.431  1.00  0.00      CC  
ATOM   1399  HE2 LYS    86      13.731   1.527  24.440  1.00  0.00      CC  
ATOM   1400  NZ  LYS    86      13.111  -0.197  25.528  1.00 36.90      CC  
ATOM   1401  HZ1 LYS    86      13.440  -0.908  24.844  1.00  0.00      CC  
ATOM   1402  HZ2 LYS    86      12.112   0.027  25.342  1.00  0.00      CC  
ATOM   1403  HZ3 LYS    86      13.208  -0.575  26.492  1.00  0.00      CC  
ATOM   1404  C   LYS    86      14.107   4.534  30.043  1.00 41.61      CC  
ATOM   1405  O   LYS    86      15.264   4.437  30.533  1.00 45.40      CC  
ATOM   1406  N   LYS    87      13.239   5.343  30.591  1.00 41.29      CC  
ATOM   1407  HN  LYS    87      12.338   5.409  30.211  1.00  0.00      CC  
ATOM   1408  CA  LYS    87      13.590   6.162  31.753  1.00 42.73      CC  
ATOM   1409  HA  LYS    87      14.570   5.817  32.054  1.00  0.00      CC  
ATOM   1410  CB  LYS    87      13.745   7.631  31.490  1.00 36.31      CC  
ATOM   1411  HB1 LYS    87      13.636   8.241  32.371  1.00  0.00      CC  
ATOM   1412  HB2 LYS    87      13.018   7.792  30.790  1.00  0.00      CC  
ATOM   1413  CG  LYS    87      15.027   7.930  30.729  1.00 36.68      CC  
ATOM   1414  HG1 LYS    87      15.084   7.314  29.845  1.00  0.00      CC  
ATOM   1415  HG2 LYS    87      15.884   7.748  31.364  1.00  0.00      CC  
ATOM   1416  CD  LYS    87      14.975   9.405  30.326  1.00 40.13      CC  
ATOM   1417  HD1 LYS    87      15.257  10.021  31.166  1.00  0.00      CC  
ATOM   1418  HD2 LYS    87      13.973   9.660  30.007  1.00  0.00      CC  
ATOM   1419  CE  LYS    87      15.968   9.641  29.158  1.00 39.25      CC  
ATOM   1420  HE1 LYS    87      15.687   9.051  28.300  1.00  0.00      CC  
ATOM   1421  HE2 LYS    87      16.975   9.401  29.470  1.00  0.00      CC  
ATOM   1422  NZ  LYS    87      15.853  11.095  28.838  1.00 39.35      CC  
ATOM   1423  HZ1 LYS    87      16.113  11.656  29.673  1.00  0.00      CC  
ATOM   1424  HZ2 LYS    87      14.872  11.313  28.564  1.00  0.00      CC  
ATOM   1425  HZ3 LYS    87      16.492  11.329  28.053  1.00  0.00      CC  
ATOM   1426  C   LYS    87      12.705   5.959  32.982  1.00 44.28      CC  
ATOM   1427  O   LYS    87      11.509   6.267  33.026  1.00 45.92      CC  
ATOM   1428  N   GLU    88      13.431   5.460  33.982  1.00 45.90      CC  
ATOM   1429  HN  GLU    88      14.381   5.301  33.803  1.00  0.00      CC  
ATOM   1430  CA  GLU    88      12.946   5.118  35.319  1.00 46.11      CC  
ATOM   1431  HA  GLU    88      12.325   4.238  35.201  1.00  0.00      CC  
ATOM   1432  CB  GLU    88      14.034   4.762  36.284  1.00 52.43      CC  
ATOM   1433  HB1 GLU    88      14.239   5.650  36.871  1.00  0.00      CC  
ATOM   1434  HB2 GLU    88      14.917   4.553  35.705  1.00  0.00      CC  
ATOM   1435  CG  GLU    88      13.860   3.584  37.263  1.00 60.76      CC  
ATOM   1436  HG1 GLU    88      14.270   2.693  36.808  1.00  0.00      CC  
ATOM   1437  HG2 GLU    88      12.805   3.429  37.434  1.00  0.00      CC  
ATOM   1438  CD  GLU    88      14.540   3.812  38.592  1.00 66.57      CC  
ATOM   1439  OE1 GLU    88      15.785   4.004  38.712  1.00 70.80      CC  
ATOM   1440  OE2 GLU    88      13.717   3.824  39.549  1.00 71.32      CC  
ATOM   1441  C   GLU    88      12.051   6.207  35.874  1.00 44.02      CC  
ATOM   1442  O   GLU    88      10.916   5.804  36.275  1.00 42.26      CC  
ATOM   1443  N   LYS    89      12.499   7.463  35.824  1.00 41.28      CC  
ATOM   1444  HN  LYS    89      13.377   7.670  35.441  1.00  0.00      CC  
ATOM   1445  CA  LYS    89      11.611   8.542  36.325  1.00 43.08      CC  
ATOM   1446  HA  LYS    89      11.436   8.349  37.379  1.00  0.00      CC  
ATOM   1447  CB  LYS    89      12.030   9.960  36.173  1.00 51.06      CC  
ATOM   1448  HB1 LYS    89      11.154  10.555  36.028  1.00  0.00      CC  
ATOM   1449  HB2 LYS    89      12.591  10.015  35.258  1.00  0.00      CC  
ATOM   1450  CG  LYS    89      12.873  10.627  37.215  1.00 61.60      CC  
ATOM   1451  HG1 LYS    89      12.653  10.171  38.170  1.00  0.00      CC  
ATOM   1452  HG2 LYS    89      12.591  11.666  37.264  1.00  0.00      CC  
ATOM   1453  CD  LYS    89      14.382  10.556  36.981  1.00 68.59      CC  
ATOM   1454  HD1 LYS    89      14.595  10.903  35.979  1.00  0.00      CC  
ATOM   1455  HD2 LYS    89      14.700   9.529  37.067  1.00  0.00      CC  
ATOM   1456  CE  LYS    89      15.183  11.407  37.983  1.00 70.71      CC  
ATOM   1457  HE1 LYS    89      15.246  10.878  38.922  1.00  0.00      CC  
ATOM   1458  HE2 LYS    89      14.669  12.343  38.141  1.00  0.00      CC  
ATOM   1459  NZ  LYS    89      16.567  11.690  37.482  1.00 70.50      CC  
ATOM   1460  HZ1 LYS    89      17.092  12.230  38.199  1.00  0.00      CC  
ATOM   1461  HZ2 LYS    89      16.511  12.244  36.603  1.00  0.00      CC  
ATOM   1462  HZ3 LYS    89      17.060  10.794  37.297  1.00  0.00      CC  
ATOM   1463  C   LYS    89      10.256   8.412  35.603  1.00 40.12      CC  
ATOM   1464  O   LYS    89       9.238   8.237  36.265  1.00 39.95      CC  
ATOM   1465  N   ASP    90      10.376   8.498  34.282  1.00 36.83      CC  
ATOM   1466  HN  ASP    90      11.269   8.630  33.900  1.00  0.00      CC  
ATOM   1467  CA  ASP    90       9.236   8.376  33.372  1.00 31.06      CC  
ATOM   1468  HA  ASP    90       8.670   9.296  33.371  1.00  0.00      CC  
ATOM   1469  CB  ASP    90       9.775   8.098  31.971  1.00 31.35      CC  
ATOM   1470  HB1 ASP    90       8.946   8.062  31.281  1.00  0.00      CC  
ATOM   1471  HB2 ASP    90      10.287   7.166  31.939  1.00  0.00      CC  
ATOM   1472  CG  ASP    90      10.700   9.221  31.554  1.00 29.96      CC  
ATOM   1473  OD1 ASP    90      10.329  10.347  31.903  1.00 30.32      CC  
ATOM   1474  OD2 ASP    90      11.751   8.983  30.977  1.00 34.23      CC  
ATOM   1475  C   ASP    90       8.362   7.236  33.867  1.00 28.40      CC  
ATOM   1476  O   ASP    90       7.188   7.457  34.162  1.00 31.16      CC  
ATOM   1477  N   ARG    91       8.996   6.104  33.981  1.00 26.61      CC  
ATOM   1478  HN  ARG    91       9.948   6.035  33.759  1.00  0.00      CC  
ATOM   1479  CA  ARG    91       8.238   4.927  34.496  1.00 33.36      CC  
ATOM   1480  HA  ARG    91       7.425   4.741  33.808  1.00  0.00      CC  
ATOM   1481  CB  ARG    91       9.176   3.735  34.431  1.00 32.15      CC  
ATOM   1482  HB1 ARG    91       8.628   2.839  34.683  1.00  0.00      CC  
ATOM   1483  HB2 ARG    91       9.977   3.873  35.143  1.00  0.00      CC  
ATOM   1484  CG  ARG    91       9.771   3.590  33.018  1.00 38.45      CC  
ATOM   1485  HG1 ARG    91      10.776   3.981  32.992  1.00  0.00      CC  
ATOM   1486  HG2 ARG    91       9.149   4.099  32.296  1.00  0.00      CC  
ATOM   1487  CD  ARG    91       9.788   2.115  32.748  1.00 37.88      CC  
ATOM   1488  HD1 ARG    91      10.130   1.927  31.726  1.00  0.00      CC  
ATOM   1489  HD2 ARG    91       8.813   1.702  32.875  1.00  0.00      CC  
ATOM   1490  NE  ARG    91      10.645   1.541  33.806  1.00 44.02      CC  
ATOM   1491  HE  ARG    91      10.233   1.116  34.587  1.00  0.00      CC  
ATOM   1492  CZ  ARG    91      11.981   1.598  33.707  1.00 43.46      CC  
ATOM   1493  NH1 ARG    91      12.541   2.092  32.610  1.00 41.88      CC  
ATOM   1494 HH11 ARG    91      11.967   2.420  31.860  1.00  0.00      CC  
ATOM   1495 HH12 ARG    91      13.537   2.135  32.533  1.00  0.00      CC  
ATOM   1496  NH2 ARG    91      12.739   1.106  34.682  1.00 48.60      CC  
ATOM   1497 HH21 ARG    91      12.313   0.694  35.488  1.00  0.00      CC  
ATOM   1498 HH22 ARG    91      13.736   1.147  34.610  1.00  0.00      CC  
ATOM   1499  C   ARG    91       7.617   5.190  35.865  1.00 35.10      CC  
ATOM   1500  O   ARG    91       6.464   4.869  36.240  1.00 35.06      CC  
ATOM   1501  N   ASN    92       8.374   5.854  36.709  1.00 38.38      CC  
ATOM   1502  HN  ASN    92       9.271   6.144  36.442  1.00  0.00      CC  
ATOM   1503  CA  ASN    92       7.867   6.166  38.064  1.00 39.68      CC  
ATOM   1504  HA  ASN    92       7.452   5.243  38.458  1.00  0.00      CC  
ATOM   1505  CB  ASN    92       9.055   6.530  38.927  1.00 44.04      CC  
ATOM   1506  HB1 ASN    92       8.705   7.058  39.802  1.00  0.00      CC  
ATOM   1507  HB2 ASN    92       9.712   7.179  38.366  1.00  0.00      CC  
ATOM   1508  CG  ASN    92       9.844   5.289  39.375  1.00 45.57      CC  
ATOM   1509  OD1 ASN    92       9.489   4.109  39.162  1.00 43.92      CC  
ATOM   1510  ND2 ASN    92      10.985   5.624  40.005  1.00 47.84      CC  
ATOM   1511 HD21 ASN    92      11.218   6.568  40.126  1.00  0.00      CC  
ATOM   1512 HD22 ASN    92      11.582   4.925  40.343  1.00  0.00      CC  
ATOM   1513  C   ASN    92       6.707   7.117  37.924  1.00 40.39      CC  
ATOM   1514  O   ASN    92       5.554   6.830  38.306  1.00 41.13      CC  
ATOM   1515  N   ASP    93       7.043   8.238  37.341  1.00 41.59      CC  
ATOM   1516  HN  ASP    93       7.976   8.349  37.064  1.00  0.00      CC  
ATOM   1517  CA  ASP    93       6.115   9.330  37.064  1.00 41.96      CC  
ATOM   1518  HA  ASP    93       5.850   9.787  38.006  1.00  0.00      CC  
ATOM   1519  CB  ASP    93       6.872  10.372  36.231  1.00 49.66      CC  
ATOM   1520  HB1 ASP    93       6.229  11.216  36.030  1.00  0.00      CC  
ATOM   1521  HB2 ASP    93       7.194   9.928  35.299  1.00  0.00      CC  
ATOM   1522  CG  ASP    93       8.098  10.842  37.037  1.00 53.34      CC  
ATOM   1523  OD1 ASP    93       7.871  11.429  38.102  1.00 54.55      CC  
ATOM   1524  OD2 ASP    93       9.237  10.585  36.605  1.00 56.00      CC  
ATOM   1525  C   ASP    93       4.841   8.829  36.422  1.00 40.43      CC  
ATOM   1526  O   ASP    93       3.757   9.282  36.843  1.00 39.43      CC  
ATOM   1527  N   LEU    94       4.993   7.914  35.455  1.00 37.29      CC  
ATOM   1528  HN  LEU    94       5.877   7.593  35.184  1.00  0.00      CC  
ATOM   1529  CA  LEU    94       3.763   7.444  34.802  1.00 36.46      CC  
ATOM   1530  HA  LEU    94       3.145   8.320  34.643  1.00  0.00      CC  
ATOM   1531  CB  LEU    94       4.039   6.828  33.415  1.00 34.90      CC  
ATOM   1532  HB1 LEU    94       4.739   6.013  33.545  1.00  0.00      CC  
ATOM   1533  HB2 LEU    94       4.508   7.577  32.800  1.00  0.00      CC  
ATOM   1534  CG  LEU    94       2.816   6.303  32.667  1.00 33.15      CC  
ATOM   1535  HG  LEU    94       2.238   5.631  33.280  1.00  0.00      CC  
ATOM   1536  CD1 LEU    94       1.959   7.457  32.144  1.00 34.41      CC  
ATOM   1537 HD11 LEU    94       1.384   7.875  32.957  1.00  0.00      CC  
ATOM   1538 HD12 LEU    94       1.289   7.091  31.380  1.00  0.00      CC  
ATOM   1539 HD13 LEU    94       2.598   8.221  31.725  1.00  0.00      CC  
ATOM   1540  CD2 LEU    94       3.304   5.589  31.405  1.00 36.02      CC  
ATOM   1541 HD21 LEU    94       4.036   4.841  31.675  1.00  0.00      CC  
ATOM   1542 HD22 LEU    94       3.752   6.306  30.734  1.00  0.00      CC  
ATOM   1543 HD23 LEU    94       2.467   5.112  30.918  1.00  0.00      CC  
ATOM   1544  C   LEU    94       2.987   6.536  35.736  1.00 34.48      CC  
ATOM   1545  O   LEU    94       1.795   6.752  35.949  1.00 34.63      CC  
ATOM   1546  N   ILE    95       3.673   5.486  36.185  1.00 34.80      CC  
ATOM   1547  HN  ILE    95       4.603   5.334  35.918  1.00  0.00      CC  
ATOM   1548  CA  ILE    95       2.955   4.528  37.007  1.00 36.88      CC  
ATOM   1549  HA  ILE    95       2.246   4.028  36.361  1.00  0.00      CC  
ATOM   1550  CB  ILE    95       3.867   3.449  37.608  1.00 35.06      CC  
ATOM   1551  HB  ILE    95       4.558   3.942  38.285  1.00  0.00      CC  
ATOM   1552  CG1 ILE    95       4.661   2.831  36.463  1.00 30.22      CC  
ATOM   1553 HG11 ILE    95       5.526   2.336  36.881  1.00  0.00      CC  
ATOM   1554 HG12 ILE    95       5.001   3.621  35.826  1.00  0.00      CC  
ATOM   1555  CG2 ILE    95       2.961   2.495  38.468  1.00 34.78      CC  
ATOM   1556 HG21 ILE    95       3.327   1.482  38.387  1.00  0.00      CC  
ATOM   1557 HG22 ILE    95       1.945   2.539  38.107  1.00  0.00      CC  
ATOM   1558 HG23 ILE    95       2.989   2.808  39.501  1.00  0.00      CC  
ATOM   1559  CD1 ILE    95       3.916   1.839  35.580  1.00 32.97      CC  
ATOM   1560 HD11 ILE    95       4.591   1.442  34.836  1.00  0.00      CC  
ATOM   1561 HD12 ILE    95       3.094   2.340  35.089  1.00  0.00      CC  
ATOM   1562 HD13 ILE    95       3.536   1.033  36.187  1.00  0.00      CC  
ATOM   1563  C   ILE    95       2.150   5.221  38.104  1.00 41.66      CC  
ATOM   1564  O   ILE    95       0.935   4.996  38.220  1.00 42.92      CC  
ATOM   1565  N   THR    96       2.883   6.009  38.879  1.00 42.19      CC  
ATOM   1566  HN  THR    96       3.845   6.091  38.708  1.00  0.00      CC  
ATOM   1567  CA  THR    96       2.273   6.816  39.936  1.00 43.74      CC  
ATOM   1568  HA  THR    96       2.097   6.213  40.810  1.00  0.00      CC  
ATOM   1569  CB  THR    96       3.308   7.974  40.308  1.00 45.75      CC  
ATOM   1570  HB  THR    96       3.620   8.430  39.372  1.00  0.00      CC  
ATOM   1571  OG1 THR    96       4.482   7.318  40.865  1.00 43.86      CC  
ATOM   1572  HG1 THR    96       5.222   7.483  40.276  1.00  0.00      CC  
ATOM   1573  CG2 THR    96       2.696   9.060  41.180  1.00 44.45      CC  
ATOM   1574 HG21 THR    96       3.264   9.151  42.093  1.00  0.00      CC  
ATOM   1575 HG22 THR    96       1.675   8.803  41.418  1.00  0.00      CC  
ATOM   1576 HG23 THR    96       2.716  10.001  40.650  1.00  0.00      CC  
ATOM   1577  C   THR    96       0.983   7.505  39.504  1.00 47.16      CC  
ATOM   1578  O   THR    96      -0.019   7.643  40.262  1.00 47.82      CC  
ATOM   1579  N   TYR    97       1.048   8.036  38.264  1.00 47.91      CC  
ATOM   1580  HN  TYR    97       1.872   7.954  37.740  1.00  0.00      CC  
ATOM   1581  CA  TYR    97      -0.110   8.737  37.697  1.00 47.26      CC  
ATOM   1582  HA  TYR    97      -0.427   9.491  38.404  1.00  0.00      CC  
ATOM   1583  CB  TYR    97       0.196   9.425  36.347  1.00 46.57      CC  
ATOM   1584  HB1 TYR    97       0.678   8.718  35.689  1.00  0.00      CC  
ATOM   1585  HB2 TYR    97       0.860  10.259  36.518  1.00  0.00      CC  
ATOM   1586  CG  TYR    97      -1.083   9.934  35.686  1.00 45.14      CC  
ATOM   1587  CD1 TYR    97      -1.881   9.027  34.953  1.00 48.40      CC  
ATOM   1588  HD1 TYR    97      -1.546   8.008  34.850  1.00  0.00      CC  
ATOM   1589  CD2 TYR    97      -1.542  11.229  35.799  1.00 43.96      CC  
ATOM   1590  HD2 TYR    97      -0.951  11.951  36.337  1.00  0.00      CC  
ATOM   1591  CE1 TYR    97      -3.096   9.396  34.383  1.00 46.51      CC  
ATOM   1592  HE1 TYR    97      -3.685   8.680  33.828  1.00  0.00      CC  
ATOM   1593  CE2 TYR    97      -2.741  11.633  35.214  1.00 45.27      CC  
ATOM   1594  HE2 TYR    97      -3.075  12.655  35.314  1.00  0.00      CC  
ATOM   1595  CZ  TYR    97      -3.516  10.709  34.516  1.00 47.13      CC  
ATOM   1596  OH  TYR    97      -4.693  11.058  33.903  1.00 50.53      CC  
ATOM   1597  HH  TYR    97      -5.382  10.475  34.230  1.00  0.00      CC  
ATOM   1598  C   TYR    97      -1.256   7.734  37.519  1.00 48.59      CC  
ATOM   1599  O   TYR    97      -2.440   7.966  37.797  1.00 47.48      CC  
ATOM   1600  N   LEU    98      -0.837   6.610  36.957  1.00 49.67      CC  
ATOM   1601  HN  LEU    98       0.107   6.508  36.715  1.00  0.00      CC  
ATOM   1602  CA  LEU    98      -1.793   5.549  36.622  1.00 51.62      CC  
ATOM   1603  HA  LEU    98      -2.549   5.939  35.965  1.00  0.00      CC  
ATOM   1604  CB  LEU    98      -0.980   4.495  35.893  1.00 52.31      CC  
ATOM   1605  HB1 LEU    98      -1.236   3.536  36.322  1.00  0.00      CC  
ATOM   1606  HB2 LEU    98       0.058   4.676  36.107  1.00  0.00      CC  
ATOM   1607  CG  LEU    98      -1.109   4.390  34.404  1.00 53.79      CC  
ATOM   1608  HG  LEU    98      -0.148   4.619  33.959  1.00  0.00      CC  
ATOM   1609  CD1 LEU    98      -1.452   2.932  34.097  1.00 53.76      CC  
ATOM   1610 HD11 LEU    98      -0.682   2.289  34.496  1.00  0.00      CC  
ATOM   1611 HD12 LEU    98      -1.518   2.795  33.028  1.00  0.00      CC  
ATOM   1612 HD13 LEU    98      -2.401   2.682  34.551  1.00  0.00      CC  
ATOM   1613  CD2 LEU    98      -2.165   5.346  33.842  1.00 53.11      CC  
ATOM   1614 HD21 LEU    98      -3.122   5.137  34.297  1.00  0.00      CC  
ATOM   1615 HD22 LEU    98      -2.239   5.209  32.774  1.00  0.00      CC  
ATOM   1616 HD23 LEU    98      -1.879   6.363  34.052  1.00  0.00      CC  
ATOM   1617  C   LEU    98      -2.453   4.972  37.859  1.00 53.26      CC  
ATOM   1618  O   LEU    98      -3.640   4.709  37.896  1.00 51.77      CC  
ATOM   1619  N   LYS    99      -1.507   4.730  38.763  1.00 56.44      CC  
ATOM   1620  HN  LYS    99      -0.572   4.932  38.553  1.00  0.00      CC  
ATOM   1621  CA  LYS    99      -1.855   4.182  40.082  1.00 59.14      CC  
ATOM   1622  HA  LYS    99      -2.035   3.118  39.987  1.00  0.00      CC  
ATOM   1623  CB  LYS    99      -0.730   4.434  41.041  1.00 61.32      CC  
ATOM   1624  HB1 LYS    99      -1.162   4.625  42.015  1.00  0.00      CC  
ATOM   1625  HB2 LYS    99      -0.220   5.328  40.727  1.00  0.00      CC  
ATOM   1626  CG  LYS    99       0.322   3.332  41.191  1.00 64.92      CC  
ATOM   1627  HG1 LYS    99       1.073   3.663  41.894  1.00  0.00      CC  
ATOM   1628  HG2 LYS    99       0.792   3.169  40.233  1.00  0.00      CC  
ATOM   1629  CD  LYS    99      -0.259   2.018  41.673  1.00 68.47      CC  
ATOM   1630  HD1 LYS    99       0.551   1.301  41.722  1.00  0.00      CC  
ATOM   1631  HD2 LYS    99      -0.957   1.671  40.931  1.00  0.00      CC  
ATOM   1632  CE  LYS    99      -0.972   2.015  43.005  1.00 69.73      CC  
ATOM   1633  HE1 LYS    99      -1.189   3.034  43.289  1.00  0.00      CC  
ATOM   1634  HE2 LYS    99      -0.321   1.580  43.748  1.00  0.00      CC  
ATOM   1635  NZ  LYS    99      -2.249   1.237  42.976  1.00 68.64      CC  
ATOM   1636  HZ1 LYS    99      -2.057   0.265  42.661  1.00  0.00      CC  
ATOM   1637  HZ2 LYS    99      -2.915   1.690  42.317  1.00  0.00      CC  
ATOM   1638  HZ3 LYS    99      -2.664   1.215  43.929  1.00  0.00      CC  
ATOM   1639  C   LYS    99      -3.175   4.885  40.422  1.00 61.36      CC  
ATOM   1640  O   LYS    99      -4.253   4.284  40.421  1.00 61.87      CC  
ATOM   1641  N   LYS   100      -3.066   6.174  40.573  1.00 63.80      CC  
ATOM   1642  HN  LYS   100      -2.160   6.528  40.451  1.00  0.00      CC  
ATOM   1643  CA  LYS   100      -4.065   7.165  40.872  1.00 65.32      CC  
ATOM   1644  HA  LYS   100      -4.487   6.939  41.835  1.00  0.00      CC  
ATOM   1645  CB  LYS   100      -3.341   8.535  41.002  1.00 67.20      CC  
ATOM   1646  HB1 LYS   100      -4.097   9.308  41.060  1.00  0.00      CC  
ATOM   1647  HB2 LYS   100      -2.767   8.698  40.105  1.00  0.00      CC  
ATOM   1648  CG  LYS   100      -2.402   8.689  42.185  1.00 70.98      CC  
ATOM   1649  HG1 LYS   100      -1.643   9.417  41.937  1.00  0.00      CC  
ATOM   1650  HG2 LYS   100      -1.926   7.740  42.383  1.00  0.00      CC  
ATOM   1651  CD  LYS   100      -3.140   9.147  43.442  1.00 75.62      CC  
ATOM   1652  HD1 LYS   100      -3.630   8.285  43.876  1.00  0.00      CC  
ATOM   1653  HD2 LYS   100      -3.902   9.852  43.149  1.00  0.00      CC  
ATOM   1654  CE  LYS   100      -2.288   9.802  44.508  1.00 75.91      CC  
ATOM   1655  HE1 LYS   100      -1.945  10.761  44.149  1.00  0.00      CC  
ATOM   1656  HE2 LYS   100      -1.434   9.174  44.715  1.00  0.00      CC  
ATOM   1657  NZ  LYS   100      -3.073  10.000  45.773  1.00 76.36      CC  
ATOM   1658  HZ1 LYS   100      -3.373   9.075  46.143  1.00  0.00      CC  
ATOM   1659  HZ2 LYS   100      -3.911  10.583  45.573  1.00  0.00      CC  
ATOM   1660  HZ3 LYS   100      -2.478  10.478  46.479  1.00  0.00      CC  
ATOM   1661  C   LYS   100      -5.195   7.346  39.890  1.00 66.92      CC  
ATOM   1662  O   LYS   100      -6.348   7.630  40.304  1.00 67.80      CC  
ATOM   1663  N   ALA   101      -4.942   7.273  38.584  1.00 68.82      CC  
ATOM   1664  HN  ALA   101      -4.024   7.101  38.286  1.00  0.00      CC  
ATOM   1665  CA  ALA   101      -5.990   7.516  37.573  1.00 68.50      CC  
ATOM   1666  HA  ALA   101      -6.625   8.294  37.975  1.00  0.00      CC  
ATOM   1667  CB  ALA   101      -5.351   8.090  36.307  1.00 68.09      CC  
ATOM   1668  HB1 ALA   101      -4.808   8.991  36.554  1.00  0.00      CC  
ATOM   1669  HB2 ALA   101      -6.123   8.322  35.587  1.00  0.00      CC  
ATOM   1670  HB3 ALA   101      -4.672   7.364  35.885  1.00  0.00      CC  
ATOM   1671  C   ALA   101      -6.889   6.336  37.309  1.00 68.30      CC  
ATOM   1672  O   ALA   101      -8.068   6.521  36.944  1.00 67.73      CC  
ATOM   1673  N   CYS   102      -6.403   5.133  37.500  1.00 70.54      CC  
ATOM   1674  HN  CYS   102      -5.476   5.068  37.808  1.00  0.00      CC  
ATOM   1675  CA  CYS   102      -7.116   3.884  37.262  1.00 73.73      CC  
ATOM   1676  HA  CYS   102      -7.908   4.060  36.555  1.00  0.00      CC  
ATOM   1677  CB  CYS   102      -6.118   2.897  36.618  1.00 72.28      CC  
ATOM   1678  HB1 CYS   102      -6.604   1.937  36.501  1.00  0.00      CC  
ATOM   1679  HB2 CYS   102      -5.272   2.777  37.275  1.00  0.00      CC  
ATOM   1680  SG  CYS   102      -5.524   3.449  35.018  1.00 67.67      CC  
ATOM   1681  HG  CYS   102      -5.864   4.334  34.864  1.00  0.00      CC  
ATOM   1682  C   CYS   102      -7.693   3.196  38.487  1.00 77.69      CC  
ATOM   1683  O   CYS   102      -7.920   1.966  38.429  1.00 77.86      CC  
ATOM   1684  N   GLU   103      -7.915   3.950  39.537  1.00 82.23      CC  
ATOM   1685  HN  GLU   103      -7.690   4.899  39.440  1.00  0.00      CC  
ATOM   1686  CA  GLU   103      -8.431   3.548  40.837  1.00 84.67      CC  
ATOM   1687  HA  GLU   103      -7.696   2.891  41.278  1.00  0.00      CC  
ATOM   1688  CB  GLU   103      -8.598   4.735  41.793  1.00 85.34      CC  
ATOM   1689  HB1 GLU   103      -9.393   4.501  42.487  1.00  0.00      CC  
ATOM   1690  HB2 GLU   103      -8.907   5.587  41.212  1.00  0.00      CC  
ATOM   1691  CG  GLU   103      -7.369   5.147  42.596  1.00 87.33      CC  
ATOM   1692  HG1 GLU   103      -6.714   5.695  41.931  1.00  0.00      CC  
ATOM   1693  HG2 GLU   103      -6.854   4.249  42.892  1.00  0.00      CC  
ATOM   1694  CD  GLU   103      -7.577   5.969  43.830  1.00 88.12      CC  
ATOM   1695  OE1 GLU   103      -8.662   6.518  44.144  1.00 89.42      CC  
ATOM   1696  OE2 GLU   103      -6.535   6.048  44.531  1.00 87.48      CC  
ATOM   1697  C   GLU   103      -9.748   2.788  40.806  1.00 86.27      CC  
ATOM   1698  OT1 GLU   103     -10.262   2.509  41.923  1.00 86.62      CC  
ATOM   1699  OT2 GLU   103     -10.224   2.430  39.711  1.00 90.05      CC  
ATOM   1700  FE  HEC   104      -1.059  -0.113  25.665  1.00 25.96      CC  
ATOM   1701  NA  HEC   104      -1.449  -1.266  27.266  1.00 30.48      CC  
ATOM   1702  NB  HEC   104      -0.300   1.346  26.746  1.00 28.05      CC  
ATOM   1703  NC  HEC   104      -0.941   1.158  24.064  1.00 31.31      CC  
ATOM   1704  ND  HEC   104      -2.132  -1.401  24.561  1.00 30.80      CC  
ATOM   1705  C1A HEC   104      -1.889  -2.577  27.272  1.00 30.36      CC  
ATOM   1706  CHA HEC   104      -2.307  -3.299  26.174  1.00 31.50      CC  
ATOM   1707  HA  HEC   104      -2.521  -4.352  26.289  1.00  0.00      CC  
ATOM   1708  C4D HEC   104      -2.459  -2.711  24.922  1.00 31.38      CC  
ATOM   1709  C1B HEC   104      -0.173   1.340  28.120  1.00 29.43      CC  
ATOM   1710  CHB HEC   104      -0.753   0.363  28.917  1.00 31.85      CC  
ATOM   1711  HB  HEC   104      -0.884   0.634  29.955  1.00  0.00      CC  
ATOM   1712  C4A HEC   104      -1.197  -0.919  28.578  1.00 30.96      CC  
ATOM   1713  C1C HEC   104      -0.113   2.234  23.967  1.00 31.13      CC  
ATOM   1714  CHC HEC   104       0.622   2.776  24.997  1.00 30.51      CC  
ATOM   1715  HC  HEC   104       1.355   3.531  24.762  1.00  0.00      CC  
ATOM   1716  C4B HEC   104       0.468   2.396  26.296  1.00 28.11      CC  
ATOM   1717  C1D HEC   104      -2.446  -1.272  23.215  1.00 30.61      CC  
ATOM   1718  CHD HEC   104      -2.299  -0.128  22.482  1.00 30.63      CC  
ATOM   1719  HD  HEC   104      -2.899  -0.024  21.591  1.00  0.00      CC  
ATOM   1720  C4C HEC   104      -1.432   0.919  22.807  1.00 30.93      CC  
ATOM   1721  C2A HEC   104      -1.832  -3.058  28.616  1.00 33.22      CC  
ATOM   1722  CAA HEC   104      -2.316  -4.495  29.006  1.00 31.48      CC  
ATOM   1723 HAA1 HEC   104      -1.868  -4.791  29.943  1.00  0.00      CC  
ATOM   1724 HAA2 HEC   104      -2.047  -5.198  28.232  1.00  0.00      CC  
ATOM   1725  C3A HEC   104      -1.416  -2.067  29.415  1.00 33.32      CC  
ATOM   1726  CMA HEC   104      -1.198  -2.112  30.952  1.00 32.16      CC  
ATOM   1727 HMA1 HEC   104      -1.697  -2.978  31.363  1.00  0.00      CC  
ATOM   1728 HMA2 HEC   104      -1.604  -1.217  31.400  1.00  0.00      CC  
ATOM   1729 HMA3 HEC   104      -0.140  -2.173  31.164  1.00  0.00      CC  
ATOM   1730  CBA HEC   104      -3.875  -4.432  29.154  1.00 31.28      CC  
ATOM   1731 HBA1 HEC   104      -4.319  -4.337  28.176  1.00  0.00      CC  
ATOM   1732 HBA2 HEC   104      -4.140  -3.570  29.749  1.00  0.00      CC  
ATOM   1733  CGA HEC   104      -4.410  -5.677  29.821  1.00 33.27      CC  
ATOM   1734  O1A HEC   104      -5.653  -5.717  30.031  1.00 35.01      CC  
ATOM   1735  O2A HEC   104      -3.541  -6.567  30.005  1.00 30.92      CC  
ATOM   1736  C2B HEC   104       0.658   2.446  28.523  1.00 29.37      CC  
ATOM   1737  CMB HEC   104       0.956   2.739  29.990  1.00 27.21      CC  
ATOM   1738 HMB1 HEC   104       0.748   1.862  30.585  1.00  0.00      CC  
ATOM   1739 HMB2 HEC   104       0.337   3.558  30.327  1.00  0.00      CC  
ATOM   1740 HMB3 HEC   104       1.997   3.007  30.099  1.00  0.00      CC  
ATOM   1741  C3B HEC   104       1.033   3.101  27.416  1.00 27.68      CC  
ATOM   1742  CAB HEC   104       1.968   4.273  27.216  1.00 28.86      CC  
ATOM   1743 HAB1 HEC   104       2.157   4.517  26.163  1.00  0.00      CC  
ATOM   1744  CBB HEC   104       3.024   4.613  27.963  1.00 28.41      CC  
ATOM   1745 HBB1 HEC   104       2.733   4.659  29.001  1.00  0.00      CC  
ATOM   1746 HBB2 HEC   104       3.393   5.579  27.650  1.00  0.00      CC  
ATOM   1747 HBB3 HEC   104       3.803   3.874  27.842  1.00  0.00      CC  
ATOM   1748  C2C HEC   104      -0.050   2.654  22.583  1.00 32.51      CC  
ATOM   1749  CMC HEC   104       0.824   3.875  22.135  1.00 34.92      CC  
ATOM   1750 HMC1 HEC   104       0.885   4.591  22.940  1.00  0.00      CC  
ATOM   1751 HMC2 HEC   104       0.375   4.343  21.273  1.00  0.00      CC  
ATOM   1752 HMC3 HEC   104       1.817   3.533  21.882  1.00  0.00      CC  
ATOM   1753  C3C HEC   104      -0.844   1.868  21.887  1.00 31.78      CC  
ATOM   1754  CAC HEC   104      -1.132   1.809  20.355  1.00 30.02      CC  
ATOM   1755 HAC1 HEC   104      -1.671   0.953  19.962  1.00  0.00      CC  
ATOM   1756  CBC HEC   104      -0.426   2.526  19.502  1.00 29.47      CC  
ATOM   1757 HBC1 HEC   104       0.625   2.323  19.645  1.00  0.00      CC  
ATOM   1758 HBC2 HEC   104      -0.613   3.576  19.666  1.00  0.00      CC  
ATOM   1759 HBC3 HEC   104      -0.708   2.265  18.493  1.00  0.00      CC  
ATOM   1760  C2D HEC   104      -2.958  -2.525  22.732  1.00 32.98      CC  
ATOM   1761  CMD HEC   104      -3.475  -2.757  21.293  1.00 31.94      CC  
ATOM   1762 HMD1 HEC   104      -3.227  -3.758  20.982  1.00  0.00      CC  
ATOM   1763 HMD2 HEC   104      -3.012  -2.048  20.623  1.00  0.00      CC  
ATOM   1764 HMD3 HEC   104      -4.544  -2.628  21.270  1.00  0.00      CC  
ATOM   1765  C3D HEC   104      -3.024  -3.361  23.800  1.00 31.46      CC  
ATOM   1766  CAD HEC   104      -3.462  -4.851  23.794  1.00 29.17      CC  
ATOM   1767 HAD1 HEC   104      -4.353  -4.972  23.196  1.00  0.00      CC  
ATOM   1768 HAD2 HEC   104      -3.646  -5.192  24.802  1.00  0.00      CC  
ATOM   1769  CBD HEC   104      -2.301  -5.639  23.172  1.00 27.54      CC  
ATOM   1770 HBD1 HEC   104      -1.449  -5.550  23.832  1.00  0.00      CC  
ATOM   1771 HBD2 HEC   104      -2.046  -5.174  22.232  1.00  0.00      CC  
ATOM   1772  CGD HEC   104      -2.537  -7.091  22.919  1.00 27.25      CC  
ATOM   1773  O1D HEC   104      -3.705  -7.484  23.013  1.00 24.44      CC  
ATOM   1774  O2D HEC   104      -1.464  -7.668  22.630  1.00 29.33      CC  
ATOM   1775  N   THR     1       0.325  -4.784 -31.806  1.00 90.71      CCP 
ATOM   1776  HT1 THR     1       0.446  -4.396 -32.763  1.00  0.00      CCP 
ATOM   1777  HT2 THR     1      -0.224  -4.116 -31.227  1.00  0.00      CCP 
ATOM   1778  HT3 THR     1      -0.179  -5.691 -31.863  1.00  0.00      CCP 
ATOM   1779  CA  THR     1       1.646  -4.992 -31.190  1.00 89.55      CCP 
ATOM   1780  HA  THR     1       2.199  -5.674 -31.823  1.00  0.00      CCP 
ATOM   1781  CB  THR     1       2.526  -3.689 -30.983  1.00 90.34      CCP 
ATOM   1782  HB  THR     1       3.183  -3.598 -31.844  1.00  0.00      CCP 
ATOM   1783  OG1 THR     1       3.373  -3.977 -29.804  1.00 91.01      CCP 
ATOM   1784  HG1 THR     1       2.854  -3.801 -29.016  1.00  0.00      CCP 
ATOM   1785  CG2 THR     1       1.772  -2.365 -30.796  1.00 89.54      CCP 
ATOM   1786 HG21 THR     1       1.086  -2.456 -29.968  1.00  0.00      CCP 
ATOM   1787 HG22 THR     1       1.222  -2.133 -31.696  1.00  0.00      CCP 
ATOM   1788 HG23 THR     1       2.479  -1.575 -30.593  1.00  0.00      CCP 
ATOM   1789  C   THR     1       1.467  -5.664 -29.823  1.00 87.45      CCP 
ATOM   1790  O   THR     1       2.408  -6.304 -29.344  1.00 88.55      CCP 
ATOM   1791  N   THR     2       0.277  -5.426 -29.285  1.00 84.65      CCP 
ATOM   1792  HN  THR     2      -0.377  -4.871 -29.759  1.00  0.00      CCP 
ATOM   1793  CA  THR     2      -0.029  -5.953 -27.937  1.00 81.04      CCP 
ATOM   1794  HA  THR     2      -1.081  -5.778 -27.739  1.00  0.00      CCP 
ATOM   1795  CB  THR     2       0.267  -7.482 -27.811  1.00 83.90      CCP 
ATOM   1796  HB  THR     2       0.651  -7.812 -28.771  1.00  0.00      CCP 
ATOM   1797  OG1 THR     2      -1.026  -8.160 -27.610  1.00 87.16      CCP 
ATOM   1798  HG1 THR     2      -1.624  -7.870 -28.302  1.00  0.00      CCP 
ATOM   1799  CG2 THR     2       1.276  -7.892 -26.726  1.00 86.66      CCP 
ATOM   1800 HG21 THR     2       0.791  -8.536 -26.007  1.00  0.00      CCP 
ATOM   1801 HG22 THR     2       1.656  -7.017 -26.228  1.00  0.00      CCP 
ATOM   1802 HG23 THR     2       2.096  -8.425 -27.184  1.00  0.00      CCP 
ATOM   1803  C   THR     2       0.787  -5.061 -26.992  1.00 76.47      CCP 
ATOM   1804  O   THR     2       1.675  -4.302 -27.444  1.00 76.61      CCP 
ATOM   1805  N   PRO     3       0.463  -5.188 -25.719  1.00 71.28      CCP 
ATOM   1806  CA  PRO     3       1.147  -4.389 -24.705  1.00 68.12      CCP 
ATOM   1807  HA  PRO     3       1.090  -3.350 -24.997  1.00  0.00      CCP 
ATOM   1808  CB  PRO     3       0.298  -4.577 -23.467  1.00 67.75      CCP 
ATOM   1809  HB1 PRO     3      -0.387  -3.750 -23.361  1.00  0.00      CCP 
ATOM   1810  HB2 PRO     3       0.931  -4.649 -22.593  1.00  0.00      CCP 
ATOM   1811  CG  PRO     3      -0.465  -5.844 -23.655  1.00 67.92      CCP 
ATOM   1812  HG1 PRO     3      -1.451  -5.754 -23.227  1.00  0.00      CCP 
ATOM   1813  HG2 PRO     3       0.068  -6.669 -23.201  1.00  0.00      CCP 
ATOM   1814  CD  PRO     3      -0.574  -6.046 -25.147  1.00 69.29      CCP 
ATOM   1815  HD2 PRO     3      -0.398  -7.080 -25.395  1.00  0.00      CCP 
ATOM   1816  HD1 PRO     3      -1.546  -5.736 -25.497  1.00  0.00      CCP 
ATOM   1817  C   PRO     3       2.614  -4.764 -24.576  1.00 65.31      CCP 
ATOM   1818  O   PRO     3       3.186  -5.650 -25.233  1.00 65.43      CCP 
ATOM   1819  N   LEU     4       3.256  -3.994 -23.700  1.00 61.31      CCP 
ATOM   1820  HN  LEU     4       2.746  -3.293 -23.242  1.00  0.00      CCP 
ATOM   1821  CA  LEU     4       4.669  -4.135 -23.382  1.00 57.62      CCP 
ATOM   1822  HA  LEU     4       5.212  -4.290 -24.307  1.00  0.00      CCP 
ATOM   1823  CB  LEU     4       5.220  -2.909 -22.682  1.00 56.87      CCP 
ATOM   1824  HB1 LEU     4       6.176  -2.720 -23.166  1.00  0.00      CCP 
ATOM   1825  HB2 LEU     4       5.462  -3.232 -21.689  1.00  0.00      CCP 
ATOM   1826  CG  LEU     4       4.573  -1.584 -22.492  1.00 57.80      CCP 
ATOM   1827  HG  LEU     4       3.726  -1.517 -23.156  1.00  0.00      CCP 
ATOM   1828  CD1 LEU     4       4.093  -1.329 -21.060  1.00 58.15      CCP 
ATOM   1829 HD11 LEU     4       4.175  -2.239 -20.487  1.00  0.00      CCP 
ATOM   1830 HD12 LEU     4       3.062  -1.008 -21.080  1.00  0.00      CCP 
ATOM   1831 HD13 LEU     4       4.700  -0.560 -20.604  1.00  0.00      CCP 
ATOM   1832  CD2 LEU     4       5.525  -0.422 -22.812  1.00 58.58      CCP 
ATOM   1833 HD21 LEU     4       5.007   0.516 -22.675  1.00  0.00      CCP 
ATOM   1834 HD22 LEU     4       5.858  -0.502 -23.837  1.00  0.00      CCP 
ATOM   1835 HD23 LEU     4       6.379  -0.462 -22.152  1.00  0.00      CCP 
ATOM   1836  C   LEU     4       4.778  -5.419 -22.533  1.00 54.26      CCP 
ATOM   1837  O   LEU     4       3.795  -5.764 -21.868  1.00 53.69      CCP 
ATOM   1838  N   VAL     5       5.925  -6.067 -22.620  1.00 51.72      CCP 
ATOM   1839  HN  VAL     5       6.630  -5.713 -23.202  1.00  0.00      CCP 
ATOM   1840  CA  VAL     5       6.201  -7.249 -21.802  1.00 49.68      CCP 
ATOM   1841  HA  VAL     5       5.359  -7.364 -21.123  1.00  0.00      CCP 
ATOM   1842  CB  VAL     5       6.388  -8.560 -22.544  1.00 50.23      CCP 
ATOM   1843  HB  VAL     5       7.452  -8.663 -22.719  1.00  0.00      CCP 
ATOM   1844  CG1 VAL     5       5.966  -9.775 -21.690  1.00 50.50      CCP 
ATOM   1845 HG11 VAL     5       6.195 -10.687 -22.222  1.00  0.00      CCP 
ATOM   1846 HG12 VAL     5       4.905  -9.729 -21.496  1.00  0.00      CCP 
ATOM   1847 HG13 VAL     5       6.504  -9.761 -20.753  1.00  0.00      CCP 
ATOM   1848  CG2 VAL     5       5.709  -8.565 -23.894  1.00 50.00      CCP 
ATOM   1849 HG21 VAL     5       6.164  -7.819 -24.529  1.00  0.00      CCP 
ATOM   1850 HG22 VAL     5       4.660  -8.340 -23.770  1.00  0.00      CCP 
ATOM   1851 HG23 VAL     5       5.817  -9.539 -24.348  1.00  0.00      CCP 
ATOM   1852  C   VAL     5       7.431  -6.858 -20.928  1.00 48.88      CCP 
ATOM   1853  O   VAL     5       8.462  -6.394 -21.447  1.00 48.55      CCP 
ATOM   1854  N   HIS     6       7.228  -7.062 -19.649  1.00 45.29      CCP 
ATOM   1855  HN  HIS     6       6.344  -7.424 -19.435  1.00  0.00      CCP 
ATOM   1856  CA  HIS     6       8.081  -6.859 -18.498  1.00 38.32      CCP 
ATOM   1857  HA  HIS     6       8.992  -6.360 -18.786  1.00  0.00      CCP 
ATOM   1858  CB  HIS     6       7.352  -6.031 -17.404  1.00 36.45      CCP 
ATOM   1859  HB1 HIS     6       7.977  -5.990 -16.524  1.00  0.00      CCP 
ATOM   1860  HB2 HIS     6       6.429  -6.524 -17.150  1.00  0.00      CCP 
ATOM   1861  CG  HIS     6       7.045  -4.645 -17.849  1.00 36.73      CCP 
ATOM   1862  ND1 HIS     6       7.963  -3.783 -18.381  1.00 40.84      CCP 
ATOM   1863  HD1 HIS     6       8.899  -4.012 -18.559  1.00  0.00      CCP 
ATOM   1864  CD2 HIS     6       5.902  -3.931 -17.758  1.00 39.03      CCP 
ATOM   1865  HD2 HIS     6       4.952  -4.288 -17.389  1.00  0.00      CCP 
ATOM   1866  CE1 HIS     6       7.422  -2.597 -18.623  1.00 40.10      CCP 
ATOM   1867  HE1 HIS     6       7.915  -1.742 -19.064  1.00  0.00      CCP 
ATOM   1868  NE2 HIS     6       6.170  -2.661 -18.225  1.00 40.89      CCP 
ATOM   1869  HE2 HIS     6       5.527  -1.922 -18.256  1.00  0.00      CCP 
ATOM   1870  C   HIS     6       8.394  -8.207 -17.824  1.00 36.69      CCP 
ATOM   1871  O   HIS     6       7.570  -8.762 -17.010  1.00 34.82      CCP 
ATOM   1872  N   VAL     7       9.569  -8.685 -18.204  1.00 32.97      CCP 
ATOM   1873  HN  VAL     7      10.122  -8.187 -18.842  1.00  0.00      CCP 
ATOM   1874  CA  VAL     7      10.061  -9.933 -17.611  1.00 34.42      CCP 
ATOM   1875  HA  VAL     7       9.198 -10.491 -17.284  1.00  0.00      CCP 
ATOM   1876  CB  VAL     7      10.869 -10.817 -18.561  1.00 39.25      CCP 
ATOM   1877  HB  VAL     7      11.837 -10.335 -18.669  1.00  0.00      CCP 
ATOM   1878  CG1 VAL     7      11.148 -12.213 -17.915  1.00 35.99      CCP 
ATOM   1879 HG11 VAL     7      11.940 -12.708 -18.458  1.00  0.00      CCP 
ATOM   1880 HG12 VAL     7      10.252 -12.815 -17.959  1.00  0.00      CCP 
ATOM   1881 HG13 VAL     7      11.443 -12.082 -16.885  1.00  0.00      CCP 
ATOM   1882  CG2 VAL     7      10.290 -10.971 -19.941  1.00 33.95      CCP 
ATOM   1883 HG21 VAL     7      10.238 -10.005 -20.421  1.00  0.00      CCP 
ATOM   1884 HG22 VAL     7       9.298 -11.391 -19.870  1.00  0.00      CCP 
ATOM   1885 HG23 VAL     7      10.919 -11.628 -20.525  1.00  0.00      CCP 
ATOM   1886  C   VAL     7      10.897  -9.568 -16.343  1.00 32.67      CCP 
ATOM   1887  O   VAL     7      11.715  -8.648 -16.314  1.00 35.05      CCP 
ATOM   1888  N   ALA     8      10.546 -10.269 -15.326  1.00 32.49      CCP 
ATOM   1889  HN  ALA     8       9.831 -10.931 -15.424  1.00  0.00      CCP 
ATOM   1890  CA  ALA     8      11.200 -10.104 -14.021  1.00 39.43      CCP 
ATOM   1891  HA  ALA     8      11.271  -9.059 -13.754  1.00  0.00      CCP 
ATOM   1892  CB  ALA     8      10.348 -10.869 -13.033  1.00 33.55      CCP 
ATOM   1893  HB1 ALA     8       9.816 -11.656 -13.547  1.00  0.00      CCP 
ATOM   1894  HB2 ALA     8       9.639 -10.196 -12.573  1.00  0.00      CCP 
ATOM   1895  HB3 ALA     8      10.979 -11.302 -12.271  1.00  0.00      CCP 
ATOM   1896  C   ALA     8      12.593 -10.719 -14.227  1.00 44.66      CCP 
ATOM   1897  O   ALA     8      12.712 -11.843 -14.815  1.00 46.64      CCP 
ATOM   1898  N   SER     9      13.637 -10.021 -13.810  1.00 44.56      CCP 
ATOM   1899  HN  SER     9      13.525  -9.145 -13.384  1.00  0.00      CCP 
ATOM   1900  CA  SER     9      14.986 -10.631 -13.977  1.00 43.93      CCP 
ATOM   1901  HA  SER     9      14.862 -11.665 -14.274  1.00  0.00      CCP 
ATOM   1902  CB  SER     9      15.766  -9.904 -15.047  1.00 46.91      CCP 
ATOM   1903  HB1 SER     9      16.187  -8.998 -14.631  1.00  0.00      CCP 
ATOM   1904  HB2 SER     9      15.109  -9.648 -15.862  1.00  0.00      CCP 
ATOM   1905  OG  SER     9      16.806 -10.746 -15.532  1.00 50.97      CCP 
ATOM   1906  HG  SER     9      17.291 -11.083 -14.776  1.00  0.00      CCP 
ATOM   1907  C   SER     9      15.660 -10.608 -12.630  1.00 43.38      CCP 
ATOM   1908  O   SER     9      15.852  -9.505 -12.104  1.00 45.38      CCP 
ATOM   1909  N   VAL    10      15.956 -11.746 -12.051  1.00 45.92      CCP 
ATOM   1910  HN  VAL    10      15.739 -12.593 -12.493  1.00  0.00      CCP 
ATOM   1911  CA  VAL    10      16.603 -11.746 -10.722  1.00 46.67      CCP 
ATOM   1912  HA  VAL    10      15.945 -11.199 -10.058  1.00  0.00      CCP 
ATOM   1913  CB  VAL    10      16.752 -13.149 -10.160  1.00 45.39      CCP 
ATOM   1914  HB  VAL    10      17.487 -13.666 -10.765  1.00  0.00      CCP 
ATOM   1915  CG1 VAL    10      17.289 -13.108  -8.709  1.00 46.69      CCP 
ATOM   1916 HG11 VAL    10      17.169 -14.080  -8.252  1.00  0.00      CCP 
ATOM   1917 HG12 VAL    10      16.737 -12.374  -8.141  1.00  0.00      CCP 
ATOM   1918 HG13 VAL    10      18.335 -12.841  -8.719  1.00  0.00      CCP 
ATOM   1919  CG2 VAL    10      15.457 -13.928 -10.220  1.00 46.49      CCP 
ATOM   1920 HG21 VAL    10      15.195 -14.114 -11.252  1.00  0.00      CCP 
ATOM   1921 HG22 VAL    10      14.670 -13.359  -9.746  1.00  0.00      CCP 
ATOM   1922 HG23 VAL    10      15.579 -14.871  -9.706  1.00  0.00      CCP 
ATOM   1923  C   VAL    10      17.924 -10.966 -10.773  1.00 48.00      CCP 
ATOM   1924  O   VAL    10      18.611 -10.992 -11.809  1.00 49.57      CCP 
ATOM   1925  N   GLU    11      18.207 -10.290  -9.653  1.00 47.16      CCP 
ATOM   1926  HN  GLU    11      17.592 -10.320  -8.890  1.00  0.00      CCP 
ATOM   1927  CA  GLU    11      19.463  -9.477  -9.579  1.00 46.25      CCP 
ATOM   1928  HA  GLU    11      19.515  -8.882 -10.485  1.00  0.00      CCP 
ATOM   1929  CB  GLU    11      19.492  -8.560  -8.411  1.00 36.63      CCP 
ATOM   1930  HB1 GLU    11      20.502  -8.198  -8.286  1.00  0.00      CCP 
ATOM   1931  HB2 GLU    11      19.218  -9.118  -7.529  1.00  0.00      CCP 
ATOM   1932  CG  GLU    11      18.551  -7.353  -8.537  1.00 35.92      CCP 
ATOM   1933  HG1 GLU    11      18.507  -7.080  -9.584  1.00  0.00      CCP 
ATOM   1934  HG2 GLU    11      19.001  -6.532  -8.006  1.00  0.00      CCP 
ATOM   1935  CD  GLU    11      17.145  -7.493  -8.029  1.00 31.68      CCP 
ATOM   1936  OE1 GLU    11      16.788  -8.661  -7.836  1.00 29.43      CCP 
ATOM   1937  OE2 GLU    11      16.436  -6.487  -7.802  1.00 33.08      CCP 
ATOM   1938  C   GLU    11      20.620 -10.457  -9.617  1.00 46.87      CCP 
ATOM   1939  O   GLU    11      20.500 -11.512  -8.980  1.00 47.69      CCP 
ATOM   1940  N   LYS    12      21.633 -10.131 -10.390  1.00 48.44      CCP 
ATOM   1941  HN  LYS    12      21.600  -9.292 -10.895  1.00  0.00      CCP 
ATOM   1942  CA  LYS    12      22.738 -11.074 -10.631  1.00 49.98      CCP 
ATOM   1943  HA  LYS    12      22.292 -11.825 -11.273  1.00  0.00      CCP 
ATOM   1944  CB  LYS    12      23.852 -10.479 -11.452  1.00 54.51      CCP 
ATOM   1945  HB1 LYS    12      24.698 -10.280 -10.812  1.00  0.00      CCP 
ATOM   1946  HB2 LYS    12      23.512  -9.551 -11.890  1.00  0.00      CCP 
ATOM   1947  CG  LYS    12      24.285 -11.446 -12.581  1.00 62.10      CCP 
ATOM   1948  HG1 LYS    12      24.374 -10.888 -13.502  1.00  0.00      CCP 
ATOM   1949  HG2 LYS    12      23.528 -12.204 -12.709  1.00  0.00      CCP 
ATOM   1950  CD  LYS    12      25.621 -12.132 -12.285  1.00 63.72      CCP 
ATOM   1951  HD1 LYS    12      25.715 -12.991 -12.936  1.00  0.00      CCP 
ATOM   1952  HD2 LYS    12      25.609 -12.481 -11.265  1.00  0.00      CCP 
ATOM   1953  CE  LYS    12      26.827 -11.254 -12.468  1.00 64.51      CCP 
ATOM   1954  HE1 LYS    12      27.568 -11.544 -11.734  1.00  0.00      CCP 
ATOM   1955  HE2 LYS    12      26.538 -10.235 -12.269  1.00  0.00      CCP 
ATOM   1956  NZ  LYS    12      27.456 -11.300 -13.822  1.00 64.68      CCP 
ATOM   1957  HZ1 LYS    12      28.230 -10.606 -13.869  1.00  0.00      CCP 
ATOM   1958  HZ2 LYS    12      26.742 -11.073 -14.544  1.00  0.00      CCP 
ATOM   1959  HZ3 LYS    12      27.836 -12.252 -13.996  1.00  0.00      CCP 
ATOM   1960  C   LYS    12      23.176 -11.859  -9.426  1.00 48.55      CCP 
ATOM   1961  O   LYS    12      23.797 -11.370  -8.484  1.00 50.02      CCP 
ATOM   1962  N   GLY    13      22.805 -13.124  -9.448  1.00 47.84      CCP 
ATOM   1963  HN  GLY    13      22.293 -13.409 -10.234  1.00  0.00      CCP 
ATOM   1964  CA  GLY    13      23.049 -14.147  -8.439  1.00 45.48      CCP 
ATOM   1965  HA1 GLY    13      24.081 -14.461  -8.499  1.00  0.00      CCP 
ATOM   1966  HA2 GLY    13      22.410 -14.995  -8.637  1.00  0.00      CCP 
ATOM   1967  C   GLY    13      22.770 -13.629  -7.033  1.00 45.19      CCP 
ATOM   1968  O   GLY    13      23.743 -13.418  -6.268  1.00 47.10      CCP 
ATOM   1969  N   ARG    14      21.499 -13.375  -6.722  1.00 39.97      CCP 
ATOM   1970  HN  ARG    14      20.793 -13.523  -7.385  1.00  0.00      CCP 
ATOM   1971  CA  ARG    14      21.147 -12.898  -5.344  1.00 32.48      CCP 
ATOM   1972  HA  ARG    14      22.046 -12.950  -4.732  1.00  0.00      CCP 
ATOM   1973  CB  ARG    14      20.581 -11.526  -5.277  1.00 33.08      CCP 
ATOM   1974  HB1 ARG    14      20.434 -11.267  -4.238  1.00  0.00      CCP 
ATOM   1975  HB2 ARG    14      19.619 -11.528  -5.767  1.00  0.00      CCP 
ATOM   1976  CG  ARG    14      21.449 -10.457  -5.929  1.00 37.04      CCP 
ATOM   1977  HG1 ARG    14      20.847  -9.586  -6.141  1.00  0.00      CCP 
ATOM   1978  HG2 ARG    14      21.860 -10.840  -6.851  1.00  0.00      CCP 
ATOM   1979  CD  ARG    14      22.546 -10.085  -5.020  1.00 38.97      CCP 
ATOM   1980  HD1 ARG    14      23.087 -11.004  -4.776  1.00  0.00      CCP 
ATOM   1981  HD2 ARG    14      22.138  -9.722  -4.108  1.00  0.00      CCP 
ATOM   1982  NE  ARG    14      23.467  -9.059  -5.523  1.00 45.99      CCP 
ATOM   1983  HE  ARG    14      23.370  -8.674  -6.419  1.00  0.00      CCP 
ATOM   1984  CZ  ARG    14      24.462  -8.672  -4.683  1.00 51.62      CCP 
ATOM   1985  NH1 ARG    14      24.572  -9.207  -3.454  1.00 50.92      CCP 
ATOM   1986 HH11 ARG    14      23.917  -9.898  -3.148  1.00  0.00      CCP 
ATOM   1987 HH12 ARG    14      25.308  -8.913  -2.844  1.00  0.00      CCP 
ATOM   1988  NH2 ARG    14      25.351  -7.766  -5.045  1.00 53.52      CCP 
ATOM   1989 HH21 ARG    14      25.299  -7.351  -5.953  1.00  0.00      CCP 
ATOM   1990 HH22 ARG    14      26.075  -7.495  -4.411  1.00  0.00      CCP 
ATOM   1991  C   ARG    14      20.229 -14.006  -4.906  1.00 28.89      CCP 
ATOM   1992  O   ARG    14      20.009 -14.917  -5.721  1.00 34.04      CCP 
ATOM   1993  N   SER    15      19.733 -14.051  -3.734  1.00 26.39      CCP 
ATOM   1994  HN  SER    15      19.936 -13.358  -3.072  1.00  0.00      CCP 
ATOM   1995  CA  SER    15      18.889 -15.224  -3.385  1.00 24.94      CCP 
ATOM   1996  HA  SER    15      18.211 -15.452  -4.198  1.00  0.00      CCP 
ATOM   1997  CB  SER    15      19.753 -16.389  -3.064  1.00 34.77      CCP 
ATOM   1998  HB1 SER    15      20.109 -16.848  -3.975  1.00  0.00      CCP 
ATOM   1999  HB2 SER    15      19.206 -17.110  -2.478  1.00  0.00      CCP 
ATOM   2000  OG  SER    15      20.892 -15.850  -2.289  1.00 41.07      CCP 
ATOM   2001  HG  SER    15      20.538 -15.296  -1.590  1.00  0.00      CCP 
ATOM   2002  C   SER    15      18.103 -14.732  -2.166  1.00 22.61      CCP 
ATOM   2003  O   SER    15      18.192 -13.573  -1.855  1.00 25.23      CCP 
ATOM   2004  N   TYR    16      17.346 -15.632  -1.643  1.00 23.66      CCP 
ATOM   2005  HN  TYR    16      17.308 -16.534  -2.025  1.00  0.00      CCP 
ATOM   2006  CA  TYR    16      16.471 -15.255  -0.533  1.00 27.60      CCP 
ATOM   2007  HA  TYR    16      15.672 -14.640  -0.925  1.00  0.00      CCP 
ATOM   2008  CB  TYR    16      15.892 -16.604  -0.120  1.00 24.78      CCP 
ATOM   2009  HB1 TYR    16      16.682 -17.337  -0.059  1.00  0.00      CCP 
ATOM   2010  HB2 TYR    16      15.155 -16.920  -0.845  1.00  0.00      CCP 
ATOM   2011  CG  TYR    16      15.238 -16.445   1.239  1.00 31.48      CCP 
ATOM   2012  CD1 TYR    16      14.150 -15.646   1.429  1.00 30.76      CCP 
ATOM   2013  HD1 TYR    16      13.701 -15.152   0.580  1.00  0.00      CCP 
ATOM   2014  CD2 TYR    16      15.807 -17.077   2.350  1.00 35.38      CCP 
ATOM   2015  HD2 TYR    16      16.692 -17.684   2.227  1.00  0.00      CCP 
ATOM   2016  CE1 TYR    16      13.577 -15.499   2.686  1.00 30.95      CCP 
ATOM   2017  HE1 TYR    16      12.715 -14.863   2.817  1.00  0.00      CCP 
ATOM   2018  CE2 TYR    16      15.263 -16.907   3.608  1.00 36.57      CCP 
ATOM   2019  HE2 TYR    16      15.696 -17.404   4.464  1.00  0.00      CCP 
ATOM   2020  CZ  TYR    16      14.128 -16.125   3.748  1.00 33.70      CCP 
ATOM   2021  OH  TYR    16      13.562 -15.972   4.978  1.00 41.88      CCP 
ATOM   2022  HH  TYR    16      13.050 -15.160   4.970  1.00  0.00      CCP 
ATOM   2023  C   TYR    16      17.275 -14.421   0.433  1.00 33.82      CCP 
ATOM   2024  O   TYR    16      17.122 -13.182   0.610  1.00 34.85      CCP 
ATOM   2025  N   GLU    17      18.185 -15.091   1.071  1.00 36.81      CCP 
ATOM   2026  HN  GLU    17      18.245 -16.039   0.863  1.00  0.00      CCP 
ATOM   2027  CA  GLU    17      19.111 -14.573   2.087  1.00 40.98      CCP 
ATOM   2028  HA  GLU    17      18.588 -14.515   3.030  1.00  0.00      CCP 
ATOM   2029  CB  GLU    17      20.271 -15.556   2.236  1.00 46.67      CCP 
ATOM   2030  HB1 GLU    17      20.715 -15.416   3.211  1.00  0.00      CCP 
ATOM   2031  HB2 GLU    17      21.014 -15.330   1.486  1.00  0.00      CCP 
ATOM   2032  CG  GLU    17      19.859 -17.055   2.086  1.00 55.04      CCP 
ATOM   2033  HG1 GLU    17      19.043 -17.251   2.769  1.00  0.00      CCP 
ATOM   2034  HG2 GLU    17      20.696 -17.667   2.377  1.00  0.00      CCP 
ATOM   2035  CD  GLU    17      19.436 -17.472   0.695  1.00 58.68      CCP 
ATOM   2036  OE1 GLU    17      19.654 -16.723  -0.295  1.00 59.70      CCP 
ATOM   2037  OE2 GLU    17      18.853 -18.585   0.571  1.00 60.20      CCP 
ATOM   2038  C   GLU    17      19.584 -13.195   1.717  1.00 41.91      CCP 
ATOM   2039  O   GLU    17      19.538 -12.255   2.555  1.00 42.11      CCP 
ATOM   2040  N   ASP    18      19.971 -12.958   0.468  1.00 41.37      CCP 
ATOM   2041  HN  ASP    18      19.952 -13.663  -0.213  1.00  0.00      CCP 
ATOM   2042  CA  ASP    18      20.401 -11.576   0.136  1.00 39.69      CCP 
ATOM   2043  HA  ASP    18      21.215 -11.298   0.794  1.00  0.00      CCP 
ATOM   2044  CB  ASP    18      20.859 -11.479  -1.285  1.00 38.28      CCP 
ATOM   2045  HB1 ASP    18      20.935 -10.427  -1.530  1.00  0.00      CCP 
ATOM   2046  HB2 ASP    18      20.088 -11.900  -1.907  1.00  0.00      CCP 
ATOM   2047  CG  ASP    18      22.143 -12.137  -1.669  1.00 38.01      CCP 
ATOM   2048  OD1 ASP    18      22.139 -13.322  -2.017  1.00 38.39      CCP 
ATOM   2049  OD2 ASP    18      23.189 -11.437  -1.703  1.00 39.28      CCP 
ATOM   2050  C   ASP    18      19.214 -10.636   0.396  1.00 41.12      CCP 
ATOM   2051  O   ASP    18      19.478  -9.485   0.756  1.00 43.64      CCP 
ATOM   2052  N   PHE    19      17.996 -11.143   0.108  1.00 38.50      CCP 
ATOM   2053  HN  PHE    19      17.926 -12.055  -0.242  1.00  0.00      CCP 
ATOM   2054  CA  PHE    19      16.772 -10.335   0.281  1.00 36.11      CCP 
ATOM   2055  HA  PHE    19      17.060  -9.318   0.046  1.00  0.00      CCP 
ATOM   2056  CB  PHE    19      15.617 -10.697  -0.702  1.00 32.90      CCP 
ATOM   2057  HB1 PHE    19      14.752 -10.095  -0.455  1.00  0.00      CCP 
ATOM   2058  HB2 PHE    19      15.360 -11.736  -0.568  1.00  0.00      CCP 
ATOM   2059  CG  PHE    19      15.969 -10.475  -2.141  1.00 28.58      CCP 
ATOM   2060  CD1 PHE    19      16.065  -9.151  -2.637  1.00 26.23      CCP 
ATOM   2061  HD1 PHE    19      15.841  -8.322  -1.981  1.00  0.00      CCP 
ATOM   2062  CD2 PHE    19      16.252 -11.572  -2.964  1.00 23.24      CCP 
ATOM   2063  HD2 PHE    19      16.180 -12.581  -2.588  1.00  0.00      CCP 
ATOM   2064  CE1 PHE    19      16.443  -8.897  -3.953  1.00 20.87      CCP 
ATOM   2065  HE1 PHE    19      16.516  -7.891  -4.335  1.00  0.00      CCP 
ATOM   2066  CE2 PHE    19      16.623 -11.325  -4.286  1.00 21.01      CCP 
ATOM   2067  HE2 PHE    19      16.837 -12.158  -4.940  1.00  0.00      CCP 
ATOM   2068  CZ  PHE    19      16.717 -10.033  -4.780  1.00 22.44      CCP 
ATOM   2069  HZ  PHE    19      17.015  -9.880  -5.806  1.00  0.00      CCP 
ATOM   2070  C   PHE    19      16.288 -10.301   1.721  1.00 31.11      CCP 
ATOM   2071  O   PHE    19      15.522  -9.393   2.077  1.00 30.23      CCP 
ATOM   2072  N   GLN    20      16.635 -11.250   2.548  1.00 30.91      CCP 
ATOM   2073  HN  GLN    20      17.207 -11.980   2.231  1.00  0.00      CCP 
ATOM   2074  CA  GLN    20      16.198 -11.225   3.985  1.00 29.69      CCP 
ATOM   2075  HA  GLN    20      15.158 -10.921   4.005  1.00  0.00      CCP 
ATOM   2076  CB  GLN    20      16.310 -12.552   4.648  1.00 31.57      CCP 
ATOM   2077  HB1 GLN    20      17.317 -12.916   4.491  1.00  0.00      CCP 
ATOM   2078  HB2 GLN    20      15.633 -13.229   4.154  1.00  0.00      CCP 
ATOM   2079  CG  GLN    20      16.016 -12.601   6.097  1.00 31.03      CCP 
ATOM   2080  HG1 GLN    20      16.568 -11.796   6.565  1.00  0.00      CCP 
ATOM   2081  HG2 GLN    20      16.421 -13.523   6.473  1.00  0.00      CCP 
ATOM   2082  CD  GLN    20      14.627 -12.531   6.564  1.00 30.59      CCP 
ATOM   2083  OE1 GLN    20      14.312 -11.542   7.251  1.00 38.08      CCP 
ATOM   2084  NE2 GLN    20      13.800 -13.477   6.216  1.00 28.88      CCP 
ATOM   2085 HE21 GLN    20      14.120 -14.233   5.679  1.00  0.00      CCP 
ATOM   2086 HE22 GLN    20      12.886 -13.380   6.391  1.00  0.00      CCP 
ATOM   2087  C   GLN    20      17.010 -10.171   4.782  1.00 28.52      CCP 
ATOM   2088  O   GLN    20      16.605  -9.660   5.850  1.00 28.11      CCP 
ATOM   2089  N   LYS    21      18.116  -9.860   4.118  1.00 27.53      CCP 
ATOM   2090  HN  LYS    21      18.314 -10.282   3.255  1.00  0.00      CCP 
ATOM   2091  CA  LYS    21      19.041  -8.895   4.696  1.00 30.36      CCP 
ATOM   2092  HA  LYS    21      18.981  -9.060   5.770  1.00  0.00      CCP 
ATOM   2093  CB  LYS    21      20.500  -9.134   4.315  1.00 31.18      CCP 
ATOM   2094  HB1 LYS    21      21.098  -8.266   4.542  1.00  0.00      CCP 
ATOM   2095  HB2 LYS    21      20.577  -9.388   3.265  1.00  0.00      CCP 
ATOM   2096  CG  LYS    21      20.959 -10.365   5.235  1.00 36.72      CCP 
ATOM   2097  HG1 LYS    21      20.172 -11.105   5.250  1.00  0.00      CCP 
ATOM   2098  HG2 LYS    21      21.125 -10.011   6.241  1.00  0.00      CCP 
ATOM   2099  CD  LYS    21      22.233 -11.003   4.726  1.00 35.82      CCP 
ATOM   2100  HD1 LYS    21      22.078 -11.362   3.721  1.00  0.00      CCP 
ATOM   2101  HD2 LYS    21      22.500 -11.831   5.368  1.00  0.00      CCP 
ATOM   2102  CE  LYS    21      23.371  -9.967   4.725  1.00 35.97      CCP 
ATOM   2103  HE1 LYS    21      23.462  -9.519   5.703  1.00  0.00      CCP 
ATOM   2104  HE2 LYS    21      23.172  -9.203   3.986  1.00  0.00      CCP 
ATOM   2105  NZ  LYS    21      24.636 -10.696   4.382  1.00 41.58      CCP 
ATOM   2106  HZ1 LYS    21      25.429 -10.025   4.361  1.00  0.00      CCP 
ATOM   2107  HZ2 LYS    21      24.535 -11.143   3.447  1.00  0.00      CCP 
ATOM   2108  HZ3 LYS    21      24.821 -11.426   5.098  1.00  0.00      CCP 
ATOM   2109  C   LYS    21      18.464  -7.527   4.491  1.00 32.44      CCP 
ATOM   2110  O   LYS    21      18.492  -6.795   5.531  1.00 33.75      CCP 
ATOM   2111  N   VAL    22      17.906  -7.292   3.286  1.00 26.09      CCP 
ATOM   2112  HN  VAL    22      17.892  -7.995   2.604  1.00  0.00      CCP 
ATOM   2113  CA  VAL    22      17.319  -5.959   2.998  1.00 22.75      CCP 
ATOM   2114  HA  VAL    22      18.097  -5.246   3.242  1.00  0.00      CCP 
ATOM   2115  CB  VAL    22      17.070  -5.809   1.474  1.00 27.05      CCP 
ATOM   2116  HB  VAL    22      16.163  -6.349   1.233  1.00  0.00      CCP 
ATOM   2117  CG1 VAL    22      16.866  -4.331   1.060  1.00 23.36      CCP 
ATOM   2118 HG11 VAL    22      16.377  -3.795   1.861  1.00  0.00      CCP 
ATOM   2119 HG12 VAL    22      16.253  -4.287   0.172  1.00  0.00      CCP 
ATOM   2120 HG13 VAL    22      17.825  -3.877   0.857  1.00  0.00      CCP 
ATOM   2121  CG2 VAL    22      18.197  -6.362   0.619  1.00 24.77      CCP 
ATOM   2122 HG21 VAL    22      19.146  -6.085   1.051  1.00  0.00      CCP 
ATOM   2123 HG22 VAL    22      18.124  -5.959  -0.380  1.00  0.00      CCP 
ATOM   2124 HG23 VAL    22      18.122  -7.438   0.578  1.00  0.00      CCP 
ATOM   2125  C   VAL    22      16.155  -5.597   3.900  1.00 18.59      CCP 
ATOM   2126  O   VAL    22      15.933  -4.470   4.349  1.00 21.36      CCP 
ATOM   2127  N   TYR    23      15.390  -6.577   4.246  1.00 17.67      CCP 
ATOM   2128  HN  TYR    23      15.657  -7.447   3.882  1.00  0.00      CCP 
ATOM   2129  CA  TYR    23      14.192  -6.613   5.067  1.00 18.08      CCP 
ATOM   2130  HA  TYR    23      13.435  -5.971   4.648  1.00  0.00      CCP 
ATOM   2131  CB  TYR    23      13.729  -8.134   4.922  1.00 13.42      CCP 
ATOM   2132  HB1 TYR    23      14.503  -8.792   5.285  1.00  0.00      CCP 
ATOM   2133  HB2 TYR    23      13.511  -8.356   3.887  1.00  0.00      CCP 
ATOM   2134  CG  TYR    23      12.487  -8.295   5.758  1.00 17.84      CCP 
ATOM   2135  CD1 TYR    23      12.630  -8.095   7.133  1.00 20.22      CCP 
ATOM   2136  HD1 TYR    23      13.610  -7.884   7.523  1.00  0.00      CCP 
ATOM   2137  CD2 TYR    23      11.209  -8.577   5.295  1.00 14.60      CCP 
ATOM   2138  HD2 TYR    23      11.033  -8.697   4.236  1.00  0.00      CCP 
ATOM   2139  CE1 TYR    23      11.587  -8.233   8.039  1.00 20.25      CCP 
ATOM   2140  HE1 TYR    23      11.753  -8.066   9.094  1.00  0.00      CCP 
ATOM   2141  CE2 TYR    23      10.145  -8.673   6.194  1.00 19.66      CCP 
ATOM   2142  HE2 TYR    23       9.162  -8.901   5.810  1.00  0.00      CCP 
ATOM   2143  CZ  TYR    23      10.308  -8.528   7.562  1.00 17.99      CCP 
ATOM   2144  OH  TYR    23       9.329  -8.577   8.510  1.00 14.30      CCP 
ATOM   2145  HH  TYR    23       8.633  -9.153   8.187  1.00  0.00      CCP 
ATOM   2146  C   TYR    23      14.494  -6.208   6.466  1.00 19.56      CCP 
ATOM   2147  O   TYR    23      13.896  -5.408   7.188  1.00 18.39      CCP 
ATOM   2148  N   ASN    24      15.552  -6.939   6.922  1.00 25.07      CCP 
ATOM   2149  HN  ASN    24      15.960  -7.598   6.322  1.00  0.00      CCP 
ATOM   2150  CA  ASN    24      16.179  -6.705   8.273  1.00 20.56      CCP 
ATOM   2151  HA  ASN    24      15.451  -6.890   9.045  1.00  0.00      CCP 
ATOM   2152  CB  ASN    24      17.298  -7.702   8.372  1.00 24.13      CCP 
ATOM   2153  HB1 ASN    24      17.986  -7.388   9.143  1.00  0.00      CCP 
ATOM   2154  HB2 ASN    24      17.817  -7.751   7.429  1.00  0.00      CCP 
ATOM   2155  CG  ASN    24      16.761  -9.066   8.714  1.00 26.92      CCP 
ATOM   2156  OD1 ASN    24      17.510 -10.021   8.682  1.00 30.98      CCP 
ATOM   2157  ND2 ASN    24      15.504  -9.111   9.102  1.00 30.48      CCP 
ATOM   2158 HD21 ASN    24      14.972  -8.295   9.155  1.00  0.00      CCP 
ATOM   2159 HD22 ASN    24      15.099  -9.971   9.339  1.00  0.00      CCP 
ATOM   2160  C   ASN    24      16.610  -5.255   8.357  1.00 17.41      CCP 
ATOM   2161  O   ASN    24      16.263  -4.572   9.348  1.00 19.28      CCP 
ATOM   2162  N   ALA    25      17.302  -4.751   7.349  1.00 14.72      CCP 
ATOM   2163  HN  ALA    25      17.531  -5.298   6.568  1.00  0.00      CCP 
ATOM   2164  CA  ALA    25      17.688  -3.347   7.424  1.00 18.80      CCP 
ATOM   2165  HA  ALA    25      18.294  -3.210   8.308  1.00  0.00      CCP 
ATOM   2166  CB  ALA    25      18.562  -3.095   6.207  1.00 14.30      CCP 
ATOM   2167  HB1 ALA    25      18.944  -2.085   6.241  1.00  0.00      CCP 
ATOM   2168  HB2 ALA    25      17.977  -3.228   5.309  1.00  0.00      CCP 
ATOM   2169  HB3 ALA    25      19.387  -3.792   6.207  1.00  0.00      CCP 
ATOM   2170  C   ALA    25      16.473  -2.456   7.548  1.00 23.73      CCP 
ATOM   2171  O   ALA    25      16.222  -1.573   8.424  1.00 26.80      CCP 
ATOM   2172  N   ILE    26      15.520  -2.709   6.587  1.00 25.73      CCP 
ATOM   2173  HN  ILE    26      15.648  -3.403   5.907  1.00  0.00      CCP 
ATOM   2174  CA  ILE    26      14.307  -1.890   6.631  1.00 18.89      CCP 
ATOM   2175  HA  ILE    26      14.581  -0.849   6.549  1.00  0.00      CCP 
ATOM   2176  CB  ILE    26      13.232  -2.229   5.537  1.00 16.22      CCP 
ATOM   2177  HB  ILE    26      13.079  -3.300   5.563  1.00  0.00      CCP 
ATOM   2178  CG1 ILE    26      13.739  -1.859   4.132  1.00 13.59      CCP 
ATOM   2179 HG11 ILE    26      14.816  -1.909   4.094  1.00  0.00      CCP 
ATOM   2180 HG12 ILE    26      13.395  -0.872   3.857  1.00  0.00      CCP 
ATOM   2181  CG2 ILE    26      11.868  -1.568   5.808  1.00 10.82      CCP 
ATOM   2182 HG21 ILE    26      11.352  -2.112   6.586  1.00  0.00      CCP 
ATOM   2183 HG22 ILE    26      11.275  -1.583   4.906  1.00  0.00      CCP 
ATOM   2184 HG23 ILE    26      12.018  -0.546   6.123  1.00  0.00      CCP 
ATOM   2185  CD1 ILE    26      13.129  -2.933   3.191  1.00 15.99      CCP 
ATOM   2186 HD11 ILE    26      13.322  -2.661   2.164  1.00  0.00      CCP 
ATOM   2187 HD12 ILE    26      12.063  -2.991   3.354  1.00  0.00      CCP 
ATOM   2188 HD13 ILE    26      13.578  -3.893   3.401  1.00  0.00      CCP 
ATOM   2189  C   ILE    26      13.637  -2.122   7.987  1.00 14.03      CCP 
ATOM   2190  O   ILE    26      13.248  -1.186   8.649  1.00 14.99      CCP 
ATOM   2191  N   ALA    27      13.475  -3.374   8.300  1.00 13.47      CCP 
ATOM   2192  HN  ALA    27      13.766  -4.086   7.696  1.00  0.00      CCP 
ATOM   2193  CA  ALA    27      12.716  -3.684   9.548  1.00 16.42      CCP 
ATOM   2194  HA  ALA    27      11.702  -3.343   9.395  1.00  0.00      CCP 
ATOM   2195  CB  ALA    27      12.670  -5.193   9.630  1.00 12.78      CCP 
ATOM   2196  HB1 ALA    27      13.675  -5.586   9.618  1.00  0.00      CCP 
ATOM   2197  HB2 ALA    27      12.120  -5.583   8.786  1.00  0.00      CCP 
ATOM   2198  HB3 ALA    27      12.180  -5.489  10.545  1.00  0.00      CCP 
ATOM   2199  C   ALA    27      13.234  -2.976  10.769  1.00 22.72      CCP 
ATOM   2200  O   ALA    27      12.428  -2.512  11.591  1.00 28.43      CCP 
ATOM   2201  N   LEU    28      14.540  -2.942  10.954  1.00 23.82      CCP 
ATOM   2202  HN  LEU    28      15.088  -3.383  10.272  1.00  0.00      CCP 
ATOM   2203  CA  LEU    28      15.238  -2.438  12.121  1.00 25.46      CCP 
ATOM   2204  HA  LEU    28      14.884  -2.928  13.013  1.00  0.00      CCP 
ATOM   2205  CB  LEU    28      16.727  -2.697  11.947  1.00 31.51      CCP 
ATOM   2206  HB1 LEU    28      17.207  -1.726  12.041  1.00  0.00      CCP 
ATOM   2207  HB2 LEU    28      16.860  -2.992  10.925  1.00  0.00      CCP 
ATOM   2208  CG  LEU    28      17.546  -3.667  12.745  1.00 30.89      CCP 
ATOM   2209  HG  LEU    28      17.345  -4.681  12.428  1.00  0.00      CCP 
ATOM   2210  CD1 LEU    28      19.020  -3.293  12.450  1.00 31.49      CCP 
ATOM   2211 HD11 LEU    28      19.222  -2.299  12.824  1.00  0.00      CCP 
ATOM   2212 HD12 LEU    28      19.192  -3.317  11.384  1.00  0.00      CCP 
ATOM   2213 HD13 LEU    28      19.675  -4.001  12.935  1.00  0.00      CCP 
ATOM   2214  CD2 LEU    28      17.268  -3.500  14.260  1.00 28.79      CCP 
ATOM   2215 HD21 LEU    28      16.401  -4.084  14.533  1.00  0.00      CCP 
ATOM   2216 HD22 LEU    28      17.083  -2.459  14.480  1.00  0.00      CCP 
ATOM   2217 HD23 LEU    28      18.124  -3.839  14.824  1.00  0.00      CCP 
ATOM   2218  C   LEU    28      15.052  -0.935  12.231  1.00 26.90      CCP 
ATOM   2219  O   LEU    28      14.841  -0.432  13.368  1.00 26.82      CCP 
ATOM   2220  N   LYS    29      15.188  -0.427  11.003  1.00 23.62      CCP 
ATOM   2221  HN  LYS    29      15.375  -0.978  10.214  1.00  0.00      CCP 
ATOM   2222  CA  LYS    29      15.084   1.060  10.953  1.00 21.98      CCP 
ATOM   2223  HA  LYS    29      15.749   1.415  11.731  1.00  0.00      CCP 
ATOM   2224  CB  LYS    29      15.642   1.592   9.668  1.00 22.72      CCP 
ATOM   2225  HB1 LYS    29      15.052   1.234   8.839  1.00  0.00      CCP 
ATOM   2226  HB2 LYS    29      16.669   1.272   9.555  1.00  0.00      CCP 
ATOM   2227  CG  LYS    29      15.571   3.144   9.729  1.00 20.57      CCP 
ATOM   2228  HG1 LYS    29      16.463   3.545  10.184  1.00  0.00      CCP 
ATOM   2229  HG2 LYS    29      14.696   3.470  10.262  1.00  0.00      CCP 
ATOM   2230  CD  LYS    29      15.487   3.584   8.277  1.00 20.02      CCP 
ATOM   2231  HD1 LYS    29      14.684   4.304   8.197  1.00  0.00      CCP 
ATOM   2232  HD2 LYS    29      15.225   2.732   7.675  1.00  0.00      CCP 
ATOM   2233  CE  LYS    29      16.690   4.175   7.704  1.00 14.95      CCP 
ATOM   2234  HE1 LYS    29      16.837   3.791   6.706  1.00  0.00      CCP 
ATOM   2235  HE2 LYS    29      17.543   3.918   8.316  1.00  0.00      CCP 
ATOM   2236  NZ  LYS    29      16.554   5.645   7.645  1.00 18.47      CCP 
ATOM   2237  HZ1 LYS    29      16.414   6.020   8.604  1.00  0.00      CCP 
ATOM   2238  HZ2 LYS    29      15.736   5.893   7.051  1.00  0.00      CCP 
ATOM   2239  HZ3 LYS    29      17.417   6.058   7.237  1.00  0.00      CCP 
ATOM   2240  C   LYS    29      13.735   1.621  11.310  1.00 20.72      CCP 
ATOM   2241  O   LYS    29      13.606   2.771  11.751  1.00 20.86      CCP 
ATOM   2242  N   LEU    30      12.764   0.768  11.203  1.00 20.64      CCP 
ATOM   2243  HN  LEU    30      12.982  -0.141  10.909  1.00  0.00      CCP 
ATOM   2244  CA  LEU    30      11.353   1.070  11.537  1.00 25.22      CCP 
ATOM   2245  HA  LEU    30      11.113   2.077  11.211  1.00  0.00      CCP 
ATOM   2246  CB  LEU    30      10.543   0.067  10.789  1.00 26.17      CCP 
ATOM   2247  HB1 LEU    30      10.433  -0.755  11.496  1.00  0.00      CCP 
ATOM   2248  HB2 LEU    30      11.209  -0.305  10.040  1.00  0.00      CCP 
ATOM   2249  CG  LEU    30       9.236   0.152  10.061  1.00 28.33      CCP 
ATOM   2250  HG  LEU    30       8.455   0.197  10.806  1.00  0.00      CCP 
ATOM   2251  CD1 LEU    30       9.097   1.389   9.188  1.00 22.14      CCP 
ATOM   2252 HD11 LEU    30       8.389   2.067   9.639  1.00  0.00      CCP 
ATOM   2253 HD12 LEU    30       8.746   1.102   8.208  1.00  0.00      CCP 
ATOM   2254 HD13 LEU    30      10.055   1.878   9.099  1.00  0.00      CCP 
ATOM   2255  CD2 LEU    30       9.036  -1.146   9.268  1.00 15.99      CCP 
ATOM   2256 HD21 LEU    30       9.798  -1.225   8.506  1.00  0.00      CCP 
ATOM   2257 HD22 LEU    30       8.061  -1.137   8.802  1.00  0.00      CCP 
ATOM   2258 HD23 LEU    30       9.107  -1.992   9.937  1.00  0.00      CCP 
ATOM   2259  C   LEU    30      11.358   1.012  13.079  1.00 28.36      CCP 
ATOM   2260  O   LEU    30      10.623   1.787  13.709  1.00 28.00      CCP 
ATOM   2261  N   ARG    31      12.159   0.092  13.628  1.00 30.17      CCP 
ATOM   2262  HN  ARG    31      12.685  -0.480  13.031  1.00  0.00      CCP 
ATOM   2263  CA  ARG    31      12.343  -0.071  15.113  1.00 28.53      CCP 
ATOM   2264  HA  ARG    31      11.375  -0.121  15.592  1.00  0.00      CCP 
ATOM   2265  CB  ARG    31      13.069  -1.344  15.314  1.00 33.36      CCP 
ATOM   2266  HB1 ARG    31      14.123  -1.112  15.228  1.00  0.00      CCP 
ATOM   2267  HB2 ARG    31      12.823  -1.981  14.483  1.00  0.00      CCP 
ATOM   2268  CG  ARG    31      12.895  -2.172  16.536  1.00 36.26      CCP 
ATOM   2269  HG1 ARG    31      12.199  -2.972  16.343  1.00  0.00      CCP 
ATOM   2270  HG2 ARG    31      12.534  -1.555  17.348  1.00  0.00      CCP 
ATOM   2271  CD  ARG    31      14.274  -2.762  16.890  1.00 40.91      CCP 
ATOM   2272  HD1 ARG    31      14.938  -2.045  17.249  1.00  0.00      CCP 
ATOM   2273  HD2 ARG    31      14.672  -3.288  15.969  1.00  0.00      CCP 
ATOM   2274  NE  ARG    31      14.072  -3.571  18.125  1.00 45.16      CCP 
ATOM   2275  HE  ARG    31      14.259  -3.208  19.015  1.00  0.00      CCP 
ATOM   2276  CZ  ARG    31      13.617  -4.831  17.951  1.00 46.04      CCP 
ATOM   2277  NH1 ARG    31      14.000  -5.612  16.940  1.00 52.26      CCP 
ATOM   2278 HH11 ARG    31      14.655  -5.272  16.265  1.00  0.00      CCP 
ATOM   2279 HH12 ARG    31      13.631  -6.538  16.857  1.00  0.00      CCP 
ATOM   2280  NH2 ARG    31      12.546  -5.245  18.629  1.00 44.55      CCP 
ATOM   2281 HH21 ARG    31      12.084  -4.623  19.262  1.00  0.00      CCP 
ATOM   2282 HH22 ARG    31      12.205  -6.176  18.505  1.00  0.00      CCP 
ATOM   2283  C   ARG    31      13.108   1.138  15.639  1.00 28.19      CCP 
ATOM   2284  O   ARG    31      12.782   1.861  16.590  1.00 25.98      CCP 
ATOM   2285  N   GLU    32      14.126   1.596  14.922  1.00 31.21      CCP 
ATOM   2286  HN  GLU    32      14.343   1.135  14.085  1.00  0.00      CCP 
ATOM   2287  CA  GLU    32      14.891   2.776  15.269  1.00 31.74      CCP 
ATOM   2288  HA  GLU    32      15.105   2.673  16.321  1.00  0.00      CCP 
ATOM   2289  CB  GLU    32      16.271   2.737  14.578  1.00 38.21      CCP 
ATOM   2290  HB1 GLU    32      16.563   3.747  14.327  1.00  0.00      CCP 
ATOM   2291  HB2 GLU    32      16.186   2.166  13.666  1.00  0.00      CCP 
ATOM   2292  CG  GLU    32      17.373   2.104  15.454  1.00 47.92      CCP 
ATOM   2293  HG1 GLU    32      17.644   2.829  16.211  1.00  0.00      CCP 
ATOM   2294  HG2 GLU    32      18.237   1.941  14.832  1.00  0.00      CCP 
ATOM   2295  CD  GLU    32      17.051   0.804  16.138  1.00 52.35      CCP 
ATOM   2296  OE1 GLU    32      16.533   0.568  17.273  1.00 49.04      CCP 
ATOM   2297  OE2 GLU    32      17.418  -0.147  15.387  1.00 55.55      CCP 
ATOM   2298  C   GLU    32      14.282   4.122  15.130  1.00 30.94      CCP 
ATOM   2299  O   GLU    32      14.347   4.924  16.125  1.00 28.92      CCP 
ATOM   2300  N   ASP    33      13.749   4.533  13.969  1.00 29.99      CCP 
ATOM   2301  HN  ASP    33      13.753   3.944  13.185  1.00  0.00      CCP 
ATOM   2302  CA  ASP    33      13.190   5.929  13.873  1.00 24.27      CCP 
ATOM   2303  HA  ASP    33      13.733   6.548  14.575  1.00  0.00      CCP 
ATOM   2304  CB  ASP    33      13.513   6.396  12.515  1.00 29.82      CCP 
ATOM   2305  HB1 ASP    33      13.052   7.378  12.439  1.00  0.00      CCP 
ATOM   2306  HB2 ASP    33      12.954   5.763  11.854  1.00  0.00      CCP 
ATOM   2307  CG  ASP    33      14.835   6.505  11.884  1.00 36.81      CCP 
ATOM   2308  OD1 ASP    33      15.846   6.049  12.472  1.00 39.39      CCP 
ATOM   2309  OD2 ASP    33      14.957   7.112  10.769  1.00 37.91      CCP 
ATOM   2310  C   ASP    33      11.740   5.978  14.263  1.00 25.31      CCP 
ATOM   2311  O   ASP    33      10.862   6.554  13.536  1.00 30.78      CCP 
ATOM   2312  N   ASP    34      11.253   5.435  15.307  1.00 25.39      CCP 
ATOM   2313  HN  ASP    34      11.920   4.973  15.856  1.00  0.00      CCP 
ATOM   2314  CA  ASP    34       9.903   5.286  15.792  1.00 23.10      CCP 
ATOM   2315  HA  ASP    34       9.315   4.876  14.984  1.00  0.00      CCP 
ATOM   2316  CB  ASP    34       9.806   4.313  16.964  1.00 25.65      CCP 
ATOM   2317  HB1 ASP    34      10.226   3.363  16.665  1.00  0.00      CCP 
ATOM   2318  HB2 ASP    34       8.766   4.169  17.215  1.00  0.00      CCP 
ATOM   2319  CG  ASP    34      10.553   4.818  18.211  1.00 29.80      CCP 
ATOM   2320  OD1 ASP    34      11.253   5.853  18.206  1.00 33.17      CCP 
ATOM   2321  OD2 ASP    34      10.388   4.189  19.268  1.00 31.97      CCP 
ATOM   2322  C   ASP    34       9.275   6.593  16.185  1.00 25.46      CCP 
ATOM   2323  O   ASP    34       8.118   6.512  16.613  1.00 27.55      CCP 
ATOM   2324  N   GLU    35       9.960   7.703  16.108  1.00 28.31      CCP 
ATOM   2325  HN  GLU    35      10.889   7.701  15.795  1.00  0.00      CCP 
ATOM   2326  CA  GLU    35       9.303   8.964  16.541  1.00 30.40      CCP 
ATOM   2327  HA  GLU    35       8.694   8.765  17.409  1.00  0.00      CCP 
ATOM   2328  CB  GLU    35      10.300  10.075  16.883  1.00 36.77      CCP 
ATOM   2329  HB1 GLU    35       9.693  10.887  17.278  1.00  0.00      CCP 
ATOM   2330  HB2 GLU    35      10.672  10.427  15.943  1.00  0.00      CCP 
ATOM   2331  CG  GLU    35      11.496   9.989  17.739  1.00 51.62      CCP 
ATOM   2332  HG1 GLU    35      12.323  10.364  17.147  1.00  0.00      CCP 
ATOM   2333  HG2 GLU    35      11.684   8.943  17.899  1.00  0.00      CCP 
ATOM   2334  CD  GLU    35      11.581  10.635  19.089  1.00 60.25      CCP 
ATOM   2335  OE1 GLU    35      11.619  11.895  19.064  1.00 63.44      CCP 
ATOM   2336  OE2 GLU    35      11.660  10.002  20.189  1.00 65.78      CCP 
ATOM   2337  C   GLU    35       8.423   9.574  15.434  1.00 27.30      CCP 
ATOM   2338  O   GLU    35       7.598  10.472  15.708  1.00 28.75      CCP 
ATOM   2339  N   TYR    36       8.615   9.231  14.200  1.00 24.69      CCP 
ATOM   2340  HN  TYR    36       9.329   8.581  14.031  1.00  0.00      CCP 
ATOM   2341  CA  TYR    36       7.938   9.774  13.031  1.00 22.38      CCP 
ATOM   2342  HA  TYR    36       8.270  10.805  12.970  1.00  0.00      CCP 
ATOM   2343  CB  TYR    36       8.309   9.134  11.705  1.00 24.97      CCP 
ATOM   2344  HB1 TYR    36       8.164   8.066  11.809  1.00  0.00      CCP 
ATOM   2345  HB2 TYR    36       9.359   9.305  11.543  1.00  0.00      CCP 
ATOM   2346  CG  TYR    36       7.585   9.589  10.454  1.00 28.85      CCP 
ATOM   2347  CD1 TYR    36       7.857  10.819   9.875  1.00 30.73      CCP 
ATOM   2348  HD1 TYR    36       8.569  11.473  10.356  1.00  0.00      CCP 
ATOM   2349  CD2 TYR    36       6.636   8.759   9.782  1.00 24.90      CCP 
ATOM   2350  HD2 TYR    36       6.426   7.780  10.167  1.00  0.00      CCP 
ATOM   2351  CE1 TYR    36       7.231  11.254   8.704  1.00 28.28      CCP 
ATOM   2352  HE1 TYR    36       7.469  12.219   8.282  1.00  0.00      CCP 
ATOM   2353  CE2 TYR    36       6.070   9.158   8.584  1.00 22.55      CCP 
ATOM   2354  HE2 TYR    36       5.367   8.510   8.081  1.00  0.00      CCP 
ATOM   2355  CZ  TYR    36       6.333  10.414   8.071  1.00 28.10      CCP 
ATOM   2356  OH  TYR    36       5.746  10.885   6.910  1.00 32.29      CCP 
ATOM   2357  HH  TYR    36       5.408  11.766   7.085  1.00  0.00      CCP 
ATOM   2358  C   TYR    36       6.446   9.847  13.263  1.00 21.50      CCP 
ATOM   2359  O   TYR    36       5.789   8.995  13.886  1.00 20.85      CCP 
ATOM   2360  N   ASP    37       6.012  11.019  12.822  1.00 20.94      CCP 
ATOM   2361  HN  ASP    37       6.646  11.655  12.429  1.00  0.00      CCP 
ATOM   2362  CA  ASP    37       4.594  11.351  12.877  1.00 22.29      CCP 
ATOM   2363  HA  ASP    37       4.462  12.404  12.689  1.00  0.00      CCP 
ATOM   2364  CB  ASP    37       3.855  10.540  11.778  1.00 23.28      CCP 
ATOM   2365  HB1 ASP    37       3.583   9.580  12.196  1.00  0.00      CCP 
ATOM   2366  HB2 ASP    37       4.553  10.361  10.977  1.00  0.00      CCP 
ATOM   2367  CG  ASP    37       2.615  11.166  11.164  1.00 24.88      CCP 
ATOM   2368  OD1 ASP    37       2.157  12.302  11.444  1.00 26.76      CCP 
ATOM   2369  OD2 ASP    37       1.989  10.447  10.365  1.00 17.34      CCP 
ATOM   2370  C   ASP    37       4.039  11.008  14.221  1.00 24.76      CCP 
ATOM   2371  O   ASP    37       3.196  10.105  14.260  1.00 27.32      CCP 
ATOM   2372  N   ASN    38       4.402  11.673  15.299  1.00 26.64      CCP 
ATOM   2373  HN  ASN    38       5.050  12.400  15.195  1.00  0.00      CCP 
ATOM   2374  CA  ASN    38       3.798  11.471  16.627  1.00 20.83      CCP 
ATOM   2375  HA  ASN    38       4.394  12.031  17.333  1.00  0.00      CCP 
ATOM   2376  CB  ASN    38       2.389  12.054  16.668  1.00 23.01      CCP 
ATOM   2377  HB1 ASN    38       1.955  11.863  17.638  1.00  0.00      CCP 
ATOM   2378  HB2 ASN    38       1.785  11.575  15.911  1.00  0.00      CCP 
ATOM   2379  CG  ASN    38       2.408  13.532  16.417  1.00 25.40      CCP 
ATOM   2380  OD1 ASN    38       2.318  14.270  17.419  1.00 33.62      CCP 
ATOM   2381  ND2 ASN    38       2.565  14.020  15.212  1.00 25.95      CCP 
ATOM   2382 HD21 ASN    38       2.674  13.415  14.449  1.00  0.00      CCP 
ATOM   2383 HD22 ASN    38       2.574  14.990  15.074  1.00  0.00      CCP 
ATOM   2384  C   ASN    38       3.804  10.034  17.087  1.00 20.01      CCP 
ATOM   2385  O   ASN    38       2.910   9.637  17.824  1.00 19.16      CCP 
ATOM   2386  N   TYR    39       4.853   9.377  16.659  1.00 22.92      CCP 
ATOM   2387  HN  TYR    39       5.511   9.845  16.104  1.00  0.00      CCP 
ATOM   2388  CA  TYR    39       5.114   7.995  17.041  1.00 25.64      CCP 
ATOM   2389  HA  TYR    39       6.139   7.772  16.786  1.00  0.00      CCP 
ATOM   2390  CB  TYR    39       4.957   7.821  18.571  1.00 29.48      CCP 
ATOM   2391  HB1 TYR    39       4.927   6.766  18.801  1.00  0.00      CCP 
ATOM   2392  HB2 TYR    39       4.035   8.272  18.894  1.00  0.00      CCP 
ATOM   2393  CG  TYR    39       6.113   8.457  19.329  1.00 32.68      CCP 
ATOM   2394  CD1 TYR    39       7.339   7.849  19.415  1.00 32.28      CCP 
ATOM   2395  HD1 TYR    39       7.491   6.875  18.974  1.00  0.00      CCP 
ATOM   2396  CD2 TYR    39       5.922   9.730  19.907  1.00 34.53      CCP 
ATOM   2397  HD2 TYR    39       4.960  10.215  19.824  1.00  0.00      CCP 
ATOM   2398  CE1 TYR    39       8.401   8.501  20.068  1.00 33.38      CCP 
ATOM   2399  HE1 TYR    39       9.367   8.022  20.136  1.00  0.00      CCP 
ATOM   2400  CE2 TYR    39       6.965  10.379  20.556  1.00 34.99      CCP 
ATOM   2401  HE2 TYR    39       6.816  11.344  21.016  1.00  0.00      CCP 
ATOM   2402  CZ  TYR    39       8.200   9.722  20.646  1.00 33.85      CCP 
ATOM   2403  OH  TYR    39       9.231  10.329  21.298  1.00 35.19      CCP 
ATOM   2404  HH  TYR    39       9.516   9.747  22.007  1.00  0.00      CCP 
ATOM   2405  C   TYR    39       4.226   7.032  16.278  1.00 25.41      CCP 
ATOM   2406  O   TYR    39       3.794   6.007  16.845  1.00 30.30      CCP 
ATOM   2407  N   ILE    40       3.965   7.329  15.015  1.00 17.55      CCP 
ATOM   2408  HN  ILE    40       4.319   8.127  14.571  1.00  0.00      CCP 
ATOM   2409  CA  ILE    40       3.135   6.308  14.310  1.00 14.87      CCP 
ATOM   2410  HA  ILE    40       2.586   5.738  15.055  1.00  0.00      CCP 
ATOM   2411  CB  ILE    40       2.109   6.869  13.213  1.00 11.81      CCP 
ATOM   2412  HB  ILE    40       2.601   7.633  12.628  1.00  0.00      CCP 
ATOM   2413  CG1 ILE    40       0.936   7.493  13.981  1.00 15.26      CCP 
ATOM   2414 HG11 ILE    40       1.354   8.082  14.788  1.00  0.00      CCP 
ATOM   2415 HG12 ILE    40       0.370   6.691  14.423  1.00  0.00      CCP 
ATOM   2416  CG2 ILE    40       1.609   5.743  12.259  1.00  8.96      CCP 
ATOM   2417 HG21 ILE    40       2.441   5.361  11.685  1.00  0.00      CCP 
ATOM   2418 HG22 ILE    40       0.864   6.143  11.588  1.00  0.00      CCP 
ATOM   2419 HG23 ILE    40       1.176   4.943  12.841  1.00  0.00      CCP 
ATOM   2420  CD1 ILE    40      -0.063   8.384  13.206  1.00 21.69      CCP 
ATOM   2421 HD11 ILE    40      -0.782   8.803  13.895  1.00  0.00      CCP 
ATOM   2422 HD12 ILE    40      -0.578   7.789  12.466  1.00  0.00      CCP 
ATOM   2423 HD13 ILE    40       0.473   9.184  12.715  1.00  0.00      CCP 
ATOM   2424  C   ILE    40       4.214   5.425  13.747  1.00 10.84      CCP 
ATOM   2425  O   ILE    40       3.973   4.217  13.592  1.00 19.74      CCP 
ATOM   2426  N   GLY    41       5.264   6.073  13.347  1.00  8.68      CCP 
ATOM   2427  HN  GLY    41       5.310   7.048  13.423  1.00  0.00      CCP 
ATOM   2428  CA  GLY    41       6.385   5.308  12.760  1.00 14.67      CCP 
ATOM   2429  HA1 GLY    41       6.306   4.265  13.024  1.00  0.00      CCP 
ATOM   2430  HA2 GLY    41       7.327   5.709  13.110  1.00  0.00      CCP 
ATOM   2431  C   GLY    41       6.276   5.464  11.256  1.00 16.38      CCP 
ATOM   2432  O   GLY    41       5.358   6.173  10.819  1.00 17.31      CCP 
ATOM   2433  N   TYR    42       7.187   4.781  10.590  1.00 17.59      CCP 
ATOM   2434  HN  TYR    42       7.842   4.245  11.086  1.00  0.00      CCP 
ATOM   2435  CA  TYR    42       7.235   4.793   9.104  1.00 17.75      CCP 
ATOM   2436  HA  TYR    42       6.831   5.734   8.763  1.00  0.00      CCP 
ATOM   2437  CB  TYR    42       8.715   4.721   8.648  1.00 17.50      CCP 
ATOM   2438  HB1 TYR    42       8.739   4.454   7.601  1.00  0.00      CCP 
ATOM   2439  HB2 TYR    42       9.209   3.945   9.209  1.00  0.00      CCP 
ATOM   2440  CG  TYR    42       9.495   6.019   8.842  1.00 19.69      CCP 
ATOM   2441  CD1 TYR    42      10.147   6.389   9.993  1.00 24.02      CCP 
ATOM   2442  HD1 TYR    42      10.167   5.708  10.831  1.00  0.00      CCP 
ATOM   2443  CD2 TYR    42       9.507   6.942   7.801  1.00 25.08      CCP 
ATOM   2444  HD2 TYR    42       8.988   6.691   6.888  1.00  0.00      CCP 
ATOM   2445  CE1 TYR    42      10.830   7.622  10.089  1.00 22.54      CCP 
ATOM   2446  HE1 TYR    42      11.331   7.876  11.010  1.00  0.00      CCP 
ATOM   2447  CE2 TYR    42      10.160   8.176   7.874  1.00 24.15      CCP 
ATOM   2448  HE2 TYR    42      10.144   8.856   7.036  1.00  0.00      CCP 
ATOM   2449  CZ  TYR    42      10.840   8.516   9.058  1.00 19.40      CCP 
ATOM   2450  OH  TYR    42      11.513   9.668   8.996  1.00 20.08      CCP 
ATOM   2451  HH  TYR    42      10.906  10.378   9.217  1.00  0.00      CCP 
ATOM   2452  C   TYR    42       6.445   3.677   8.449  1.00 13.20      CCP 
ATOM   2453  O   TYR    42       6.557   3.540   7.226  1.00 16.28      CCP 
ATOM   2454  N   GLY    43       5.766   2.892   9.161  1.00  9.95      CCP 
ATOM   2455  HN  GLY    43       5.805   3.071  10.124  1.00  0.00      CCP 
ATOM   2456  CA  GLY    43       4.891   1.798   8.781  1.00 16.68      CCP 
ATOM   2457  HA1 GLY    43       4.369   1.439   9.653  1.00  0.00      CCP 
ATOM   2458  HA2 GLY    43       5.490   0.996   8.373  1.00  0.00      CCP 
ATOM   2459  C   GLY    43       3.839   2.256   7.705  1.00 16.93      CCP 
ATOM   2460  O   GLY    43       4.004   1.990   6.520  1.00 19.97      CCP 
ATOM   2461  N   PRO    44       2.847   2.969   8.157  1.00 14.92      CCP 
ATOM   2462  CA  PRO    44       1.768   3.404   7.249  1.00 14.65      CCP 
ATOM   2463  HA  PRO    44       1.141   2.561   7.005  1.00  0.00      CCP 
ATOM   2464  CB  PRO    44       1.006   4.326   8.224  1.00 18.56      CCP 
ATOM   2465  HB1 PRO    44      -0.025   4.429   7.925  1.00  0.00      CCP 
ATOM   2466  HB2 PRO    44       1.488   5.294   8.286  1.00  0.00      CCP 
ATOM   2467  CG  PRO    44       1.096   3.579   9.566  1.00 13.57      CCP 
ATOM   2468  HG1 PRO    44       0.535   2.662   9.552  1.00  0.00      CCP 
ATOM   2469  HG2 PRO    44       0.808   4.218  10.392  1.00  0.00      CCP 
ATOM   2470  CD  PRO    44       2.584   3.294   9.559  1.00 12.54      CCP 
ATOM   2471  HD2 PRO    44       3.141   4.171   9.865  1.00  0.00      CCP 
ATOM   2472  HD1 PRO    44       2.813   2.452  10.191  1.00  0.00      CCP 
ATOM   2473  C   PRO    44       2.315   4.000   5.980  1.00 14.31      CCP 
ATOM   2474  O   PRO    44       2.109   3.508   4.853  1.00 11.51      CCP 
ATOM   2475  N   VAL    45       3.185   4.990   6.044  1.00 15.05      CCP 
ATOM   2476  HN  VAL    45       3.463   5.322   6.924  1.00  0.00      CCP 
ATOM   2477  CA  VAL    45       3.753   5.604   4.844  1.00 16.04      CCP 
ATOM   2478  HA  VAL    45       2.911   5.978   4.278  1.00  0.00      CCP 
ATOM   2479  CB  VAL    45       4.615   6.819   5.182  1.00 14.32      CCP 
ATOM   2480  HB  VAL    45       4.159   7.383   5.981  1.00  0.00      CCP 
ATOM   2481  CG1 VAL    45       5.981   6.401   5.573  1.00 11.58      CCP 
ATOM   2482 HG11 VAL    45       6.528   7.256   5.940  1.00  0.00      CCP 
ATOM   2483 HG12 VAL    45       6.492   5.987   4.715  1.00  0.00      CCP 
ATOM   2484 HG13 VAL    45       5.921   5.656   6.350  1.00  0.00      CCP 
ATOM   2485  CG2 VAL    45       4.718   7.716   3.911  1.00 12.46      CCP 
ATOM   2486 HG21 VAL    45       5.254   8.623   4.152  1.00  0.00      CCP 
ATOM   2487 HG22 VAL    45       3.726   7.967   3.564  1.00  0.00      CCP 
ATOM   2488 HG23 VAL    45       5.245   7.181   3.133  1.00  0.00      CCP 
ATOM   2489  C   VAL    45       4.462   4.644   3.937  1.00 18.34      CCP 
ATOM   2490  O   VAL    45       4.370   4.762   2.665  1.00 25.53      CCP 
ATOM   2491  N   LEU    46       5.186   3.675   4.427  1.00 18.91      CCP 
ATOM   2492  HN  LEU    46       5.276   3.562   5.397  1.00  0.00      CCP 
ATOM   2493  CA  LEU    46       5.829   2.717   3.496  1.00 14.78      CCP 
ATOM   2494  HA  LEU    46       6.414   3.233   2.752  1.00  0.00      CCP 
ATOM   2495  CB  LEU    46       6.744   1.818   4.370  1.00 17.42      CCP 
ATOM   2496  HB1 LEU    46       7.001   0.950   3.773  1.00  0.00      CCP 
ATOM   2497  HB2 LEU    46       6.154   1.470   5.200  1.00  0.00      CCP 
ATOM   2498  CG  LEU    46       8.040   2.389   4.954  1.00 17.11      CCP 
ATOM   2499  HG  LEU    46       7.841   2.936   5.855  1.00  0.00      CCP 
ATOM   2500  CD1 LEU    46       8.923   1.190   5.260  1.00 16.83      CCP 
ATOM   2501 HD11 LEU    46       9.169   0.679   4.341  1.00  0.00      CCP 
ATOM   2502 HD12 LEU    46       8.397   0.514   5.918  1.00  0.00      CCP 
ATOM   2503 HD13 LEU    46       9.832   1.524   5.739  1.00  0.00      CCP 
ATOM   2504  CD2 LEU    46       8.802   3.251   3.968  1.00 16.03      CCP 
ATOM   2505 HD21 LEU    46       8.259   4.169   3.797  1.00  0.00      CCP 
ATOM   2506 HD22 LEU    46       8.913   2.719   3.034  1.00  0.00      CCP 
ATOM   2507 HD23 LEU    46       9.778   3.481   4.370  1.00  0.00      CCP 
ATOM   2508  C   LEU    46       4.770   1.854   2.850  1.00 14.41      CCP 
ATOM   2509  O   LEU    46       5.061   1.336   1.772  1.00 16.45      CCP 
ATOM   2510  N   VAL    47       3.658   1.541   3.520  1.00 16.22      CCP 
ATOM   2511  HN  VAL    47       3.510   1.861   4.434  1.00  0.00      CCP 
ATOM   2512  CA  VAL    47       2.659   0.655   2.834  1.00 20.82      CCP 
ATOM   2513  HA  VAL    47       3.289  -0.008   2.239  1.00  0.00      CCP 
ATOM   2514  CB  VAL    47       1.793  -0.276   3.658  1.00 20.22      CCP 
ATOM   2515  HB  VAL    47       1.982  -1.243   3.201  1.00  0.00      CCP 
ATOM   2516  CG1 VAL    47       2.218  -0.503   5.079  1.00 13.91      CCP 
ATOM   2517 HG11 VAL    47       1.658  -1.328   5.496  1.00  0.00      CCP 
ATOM   2518 HG12 VAL    47       2.030   0.389   5.658  1.00  0.00      CCP 
ATOM   2519 HG13 VAL    47       3.273  -0.736   5.107  1.00  0.00      CCP 
ATOM   2520  CG2 VAL    47       0.331  -0.052   3.436  1.00 19.93      CCP 
ATOM   2521 HG21 VAL    47       0.061  -0.384   2.444  1.00  0.00      CCP 
ATOM   2522 HG22 VAL    47       0.109   0.999   3.538  1.00  0.00      CCP 
ATOM   2523 HG23 VAL    47      -0.235  -0.612   4.166  1.00  0.00      CCP 
ATOM   2524  C   VAL    47       1.907   1.467   1.767  1.00 18.67      CCP 
ATOM   2525  O   VAL    47       1.649   0.920   0.682  1.00 21.89      CCP 
ATOM   2526  N   ARG    48       1.707   2.726   2.050  1.00 15.10      CCP 
ATOM   2527  HN  ARG    48       2.037   3.072   2.905  1.00  0.00      CCP 
ATOM   2528  CA  ARG    48       1.142   3.666   1.094  1.00 16.09      CCP 
ATOM   2529  HA  ARG    48       0.212   3.272   0.714  1.00  0.00      CCP 
ATOM   2530  CB  ARG    48       0.895   5.026   1.705  1.00 14.27      CCP 
ATOM   2531  HB1 ARG    48       1.827   5.565   1.782  1.00  0.00      CCP 
ATOM   2532  HB2 ARG    48       0.463   4.906   2.689  1.00  0.00      CCP 
ATOM   2533  CG  ARG    48      -0.073   5.803   0.807  1.00 11.44      CCP 
ATOM   2534  HG1 ARG    48      -1.001   5.261   0.704  1.00  0.00      CCP 
ATOM   2535  HG2 ARG    48       0.373   5.966  -0.165  1.00  0.00      CCP 
ATOM   2536  CD  ARG    48      -0.321   7.100   1.475  1.00 10.33      CCP 
ATOM   2537  HD1 ARG    48       0.626   7.467   1.883  1.00  0.00      CCP 
ATOM   2538  HD2 ARG    48      -0.992   6.959   2.289  1.00  0.00      CCP 
ATOM   2539  NE  ARG    48      -0.924   8.036   0.593  1.00 18.78      CCP 
ATOM   2540  HE  ARG    48      -1.653   7.609   0.095  1.00  0.00      CCP 
ATOM   2541  CZ  ARG    48      -0.811   9.284   0.239  1.00 21.81      CCP 
ATOM   2542  NH1 ARG    48       0.261  10.059   0.433  1.00 14.64      CCP 
ATOM   2543 HH11 ARG    48       1.071   9.688   0.887  1.00  0.00      CCP 
ATOM   2544 HH12 ARG    48       0.253  11.010   0.124  1.00  0.00      CCP 
ATOM   2545  NH2 ARG    48      -1.887   9.775  -0.411  1.00 27.51      CCP 
ATOM   2546 HH21 ARG    48      -2.679   9.188  -0.581  1.00  0.00      CCP 
ATOM   2547 HH22 ARG    48      -1.893  10.725  -0.723  1.00  0.00      CCP 
ATOM   2548  C   ARG    48       2.117   3.856  -0.058  1.00 18.19      CCP 
ATOM   2549  O   ARG    48       1.665   3.976  -1.210  1.00 19.44      CCP 
ATOM   2550  N   LEU    49       3.424   3.874   0.211  1.00 17.28      CCP 
ATOM   2551  HN  LEU    49       3.777   3.770   1.118  1.00  0.00      CCP 
ATOM   2552  CA  LEU    49       4.302   4.066  -0.975  1.00 18.74      CCP 
ATOM   2553  HA  LEU    49       3.900   4.896  -1.545  1.00  0.00      CCP 
ATOM   2554  CB  LEU    49       5.743   4.430  -0.554  1.00 17.86      CCP 
ATOM   2555  HB1 LEU    49       5.967   3.847   0.333  1.00  0.00      CCP 
ATOM   2556  HB2 LEU    49       5.735   5.464  -0.257  1.00  0.00      CCP 
ATOM   2557  CG  LEU    49       6.897   4.266  -1.515  1.00 17.42      CCP 
ATOM   2558  HG  LEU    49       6.810   3.315  -2.019  1.00  0.00      CCP 
ATOM   2559  CD1 LEU    49       6.880   5.381  -2.540  1.00 24.02      CCP 
ATOM   2560 HD11 LEU    49       7.035   6.328  -2.046  1.00  0.00      CCP 
ATOM   2561 HD12 LEU    49       5.925   5.390  -3.046  1.00  0.00      CCP 
ATOM   2562 HD13 LEU    49       7.667   5.218  -3.261  1.00  0.00      CCP 
ATOM   2563  CD2 LEU    49       8.248   4.364  -0.860  1.00 18.84      CCP 
ATOM   2564 HD21 LEU    49       8.339   5.317  -0.360  1.00  0.00      CCP 
ATOM   2565 HD22 LEU    49       9.019   4.275  -1.611  1.00  0.00      CCP 
ATOM   2566 HD23 LEU    49       8.356   3.569  -0.138  1.00  0.00      CCP 
ATOM   2567  C   LEU    49       4.187   2.824  -1.842  1.00 20.72      CCP 
ATOM   2568  O   LEU    49       4.328   2.857  -3.085  1.00 19.61      CCP 
ATOM   2569  N   ALA    50       4.085   1.675  -1.180  1.00 20.24      CCP 
ATOM   2570  HN  ALA    50       4.088   1.663  -0.200  1.00  0.00      CCP 
ATOM   2571  CA  ALA    50       4.093   0.424  -1.936  1.00 19.68      CCP 
ATOM   2572  HA  ALA    50       5.015   0.393  -2.506  1.00  0.00      CCP 
ATOM   2573  CB  ALA    50       4.041  -0.799  -1.053  1.00 23.83      CCP 
ATOM   2574  HB1 ALA    50       3.726  -1.652  -1.636  1.00  0.00      CCP 
ATOM   2575  HB2 ALA    50       3.338  -0.634  -0.250  1.00  0.00      CCP 
ATOM   2576  HB3 ALA    50       5.021  -0.988  -0.641  1.00  0.00      CCP 
ATOM   2577  C   ALA    50       2.936   0.480  -2.930  1.00 20.16      CCP 
ATOM   2578  O   ALA    50       3.116   0.183  -4.069  1.00 19.39      CCP 
ATOM   2579  N   TRP    51       1.768   0.863  -2.476  1.00 22.96      CCP 
ATOM   2580  HN  TRP    51       1.740   1.086  -1.522  1.00  0.00      CCP 
ATOM   2581  CA  TRP    51       0.483   0.948  -3.182  1.00 17.79      CCP 
ATOM   2582  HA  TRP    51       0.381  -0.010  -3.683  1.00  0.00      CCP 
ATOM   2583  CB  TRP    51      -0.670   1.013  -2.187  1.00 14.96      CCP 
ATOM   2584  HB1 TRP    51      -0.255   1.230  -1.212  1.00  0.00      CCP 
ATOM   2585  HB2 TRP    51      -1.127   0.039  -2.142  1.00  0.00      CCP 
ATOM   2586  CG  TRP    51      -1.739   1.997  -2.471  1.00 18.03      CCP 
ATOM   2587  CD1 TRP    51      -2.077   3.102  -1.799  1.00 12.96      CCP 
ATOM   2588  HD1 TRP    51      -1.558   3.494  -0.937  1.00  0.00      CCP 
ATOM   2589  CD2 TRP    51      -2.706   1.884  -3.566  1.00 15.42      CCP 
ATOM   2590  NE1 TRP    51      -3.155   3.706  -2.429  1.00 23.15      CCP 
ATOM   2591  HE1 TRP    51      -3.602   4.531  -2.147  1.00  0.00      CCP 
ATOM   2592  CE2 TRP    51      -3.563   2.945  -3.476  1.00 14.40      CCP 
ATOM   2593  CE3 TRP    51      -2.903   0.929  -4.554  1.00 21.49      CCP 
ATOM   2594  HE3 TRP    51      -2.250   0.073  -4.619  1.00  0.00      CCP 
ATOM   2595  CZ2 TRP    51      -4.596   3.108  -4.369  1.00 21.40      CCP 
ATOM   2596  HZ2 TRP    51      -5.240   3.970  -4.288  1.00  0.00      CCP 
ATOM   2597  CZ3 TRP    51      -3.936   1.094  -5.473  1.00 21.75      CCP 
ATOM   2598  HZ3 TRP    51      -4.064   0.372  -6.266  1.00  0.00      CCP 
ATOM   2599  CH2 TRP    51      -4.791   2.202  -5.400  1.00 19.13      CCP 
ATOM   2600  HH2 TRP    51      -5.593   2.332  -6.111  1.00  0.00      CCP 
ATOM   2601  C   TRP    51       0.559   1.934  -4.288  1.00 18.46      CCP 
ATOM   2602  O   TRP    51       0.253   1.576  -5.457  1.00 19.47      CCP 
ATOM   2603  N   HIS    52       1.059   3.142  -4.039  1.00 19.60      CCP 
ATOM   2604  HN  HIS    52       1.366   3.361  -3.134  1.00  0.00      CCP 
ATOM   2605  CA  HIS    52       1.169   4.151  -5.109  1.00 17.41      CCP 
ATOM   2606  HA  HIS    52       0.175   4.330  -5.477  1.00  0.00      CCP 
ATOM   2607  CB  HIS    52       1.686   5.541  -4.538  1.00 15.80      CCP 
ATOM   2608  HB1 HIS    52       2.152   6.115  -5.326  1.00  0.00      CCP 
ATOM   2609  HB2 HIS    52       2.394   5.369  -3.741  1.00  0.00      CCP 
ATOM   2610  CG  HIS    52       0.479   6.293  -4.004  1.00 10.81      CCP 
ATOM   2611  ND1 HIS    52       0.325   7.640  -4.031  1.00  9.81      CCP 
ATOM   2612  HD1 HIS    52       0.964   8.278  -4.403  1.00  0.00      CCP 
ATOM   2613  CD2 HIS    52      -0.603   5.776  -3.395  1.00  6.13      CCP 
ATOM   2614  HD2 HIS    52      -0.789   4.733  -3.187  1.00  0.00      CCP 
ATOM   2615  CE1 HIS    52      -0.856   7.960  -3.446  1.00  5.54      CCP 
ATOM   2616  HE1 HIS    52      -1.253   8.933  -3.289  1.00  0.00      CCP 
ATOM   2617  NE2 HIS    52      -1.432   6.840  -3.086  1.00  6.37      CCP 
ATOM   2618  HE2 HIS    52      -2.313   6.768  -2.664  1.00  0.00      CCP 
ATOM   2619  C   HIS    52       2.046   3.908  -6.296  1.00 16.50      CCP 
ATOM   2620  O   HIS    52       1.950   4.700  -7.271  1.00 16.01      CCP 
ATOM   2621  N   ILE    53       3.008   3.065  -6.215  1.00 14.54      CCP 
ATOM   2622  HN  ILE    53       3.109   2.609  -5.353  1.00  0.00      CCP 
ATOM   2623  CA  ILE    53       4.071   2.851  -7.176  1.00 16.30      CCP 
ATOM   2624  HA  ILE    53       4.106   3.729  -7.820  1.00  0.00      CCP 
ATOM   2625  CB  ILE    53       5.508   2.549  -6.672  1.00 21.77      CCP 
ATOM   2626  HB  ILE    53       6.088   2.336  -7.560  1.00  0.00      CCP 
ATOM   2627  CG1 ILE    53       5.728   1.362  -5.712  1.00 18.22      CCP 
ATOM   2628 HG11 ILE    53       4.838   1.283  -5.101  1.00  0.00      CCP 
ATOM   2629 HG12 ILE    53       6.538   1.624  -5.055  1.00  0.00      CCP 
ATOM   2630  CG2 ILE    53       6.256   3.731  -5.936  1.00 16.23      CCP 
ATOM   2631 HG21 ILE    53       6.048   3.685  -4.876  1.00  0.00      CCP 
ATOM   2632 HG22 ILE    53       5.909   4.676  -6.327  1.00  0.00      CCP 
ATOM   2633 HG23 ILE    53       7.320   3.643  -6.100  1.00  0.00      CCP 
ATOM   2634  CD1 ILE    53       6.041  -0.011  -6.247  1.00 17.76      CCP 
ATOM   2635 HD11 ILE    53       6.814   0.063  -6.999  1.00  0.00      CCP 
ATOM   2636 HD12 ILE    53       5.151  -0.437  -6.686  1.00  0.00      CCP 
ATOM   2637 HD13 ILE    53       6.383  -0.642  -5.441  1.00  0.00      CCP 
ATOM   2638  C   ILE    53       3.484   1.708  -7.999  1.00 17.99      CCP 
ATOM   2639  O   ILE    53       3.944   1.602  -9.095  1.00 22.98      CCP 
ATOM   2640  N   SER    54       2.569   1.007  -7.362  1.00 16.33      CCP 
ATOM   2641  HN  SER    54       2.315   1.228  -6.442  1.00  0.00      CCP 
ATOM   2642  CA  SER    54       1.972  -0.135  -8.050  1.00 17.99      CCP 
ATOM   2643  HA  SER    54       2.641  -0.467  -8.834  1.00  0.00      CCP 
ATOM   2644  CB  SER    54       1.649  -1.270  -7.163  1.00 12.94      CCP 
ATOM   2645  HB1 SER    54       1.094  -1.973  -7.785  1.00  0.00      CCP 
ATOM   2646  HB2 SER    54       0.942  -0.898  -6.452  1.00  0.00      CCP 
ATOM   2647  OG  SER    54       2.534  -1.997  -6.418  1.00 17.44      CCP 
ATOM   2648  HG  SER    54       3.072  -2.515  -7.020  1.00  0.00      CCP 
ATOM   2649  C   SER    54       0.616   0.348  -8.701  1.00 20.08      CCP 
ATOM   2650  O   SER    54       0.222  -0.196  -9.716  1.00 22.09      CCP 
ATOM   2651  N   GLY    55      -0.101   1.251  -8.133  1.00 17.68      CCP 
ATOM   2652  HN  GLY    55       0.241   1.617  -7.290  1.00  0.00      CCP 
ATOM   2653  CA  GLY    55      -1.365   1.695  -8.539  1.00 20.77      CCP 
ATOM   2654  HA1 GLY    55      -1.764   2.301  -7.736  1.00  0.00      CCP 
ATOM   2655  HA2 GLY    55      -1.997   0.827  -8.633  1.00  0.00      CCP 
ATOM   2656  C   GLY    55      -1.501   2.483  -9.821  1.00 21.25      CCP 
ATOM   2657  O   GLY    55      -2.634   2.960 -10.049  1.00 19.77      CCP 
ATOM   2658  N   THR    56      -0.398   2.735 -10.484  1.00 21.26      CCP 
ATOM   2659  HN  THR    56       0.454   2.408 -10.126  1.00  0.00      CCP 
ATOM   2660  CA  THR    56      -0.401   3.434 -11.763  1.00 17.18      CCP 
ATOM   2661  HA  THR    56      -1.162   4.196 -11.775  1.00  0.00      CCP 
ATOM   2662  CB  THR    56       1.011   4.089 -11.958  1.00 19.98      CCP 
ATOM   2663  HB  THR    56       1.030   4.541 -12.946  1.00  0.00      CCP 
ATOM   2664  OG1 THR    56       1.921   2.947 -11.978  1.00 21.32      CCP 
ATOM   2665  HG1 THR    56       2.487   3.031 -12.748  1.00  0.00      CCP 
ATOM   2666  CG2 THR    56       1.349   5.172 -10.907  1.00 15.30      CCP 
ATOM   2667 HG21 THR    56       1.415   4.716  -9.929  1.00  0.00      CCP 
ATOM   2668 HG22 THR    56       0.574   5.924 -10.901  1.00  0.00      CCP 
ATOM   2669 HG23 THR    56       2.295   5.631 -11.154  1.00  0.00      CCP 
ATOM   2670  C   THR    56      -0.635   2.423 -12.902  1.00 18.60      CCP 
ATOM   2671  O   THR    56      -0.908   2.781 -14.061  1.00 22.61      CCP 
ATOM   2672  N   TRP    57      -0.552   1.145 -12.608  1.00 17.14      CCP 
ATOM   2673  HN  TRP    57      -0.348   0.876 -11.688  1.00  0.00      CCP 
ATOM   2674  CA  TRP    57      -0.712   0.113 -13.641  1.00 20.57      CCP 
ATOM   2675  HA  TRP    57       0.097   0.210 -14.350  1.00  0.00      CCP 
ATOM   2676  CB  TRP    57      -0.695  -1.288 -13.053  1.00 15.80      CCP 
ATOM   2677  HB1 TRP    57      -1.603  -1.435 -12.486  1.00  0.00      CCP 
ATOM   2678  HB2 TRP    57       0.146  -1.372 -12.383  1.00  0.00      CCP 
ATOM   2679  CG  TRP    57      -0.588  -2.358 -14.082  1.00 14.39      CCP 
ATOM   2680  CD1 TRP    57       0.313  -2.493 -15.086  1.00 14.73      CCP 
ATOM   2681  HD1 TRP    57       1.120  -1.804 -15.289  1.00  0.00      CCP 
ATOM   2682  CD2 TRP    57      -1.497  -3.503 -14.172  1.00 10.76      CCP 
ATOM   2683  NE1 TRP    57       0.063  -3.661 -15.806  1.00 10.20      CCP 
ATOM   2684  HE1 TRP    57       0.563  -4.003 -16.573  1.00  0.00      CCP 
ATOM   2685  CE2 TRP    57      -1.065  -4.279 -15.237  1.00  7.73      CCP 
ATOM   2686  CE3 TRP    57      -2.632  -3.875 -13.438  1.00 13.33      CCP 
ATOM   2687  HE3 TRP    57      -2.960  -3.262 -12.612  1.00  0.00      CCP 
ATOM   2688  CZ2 TRP    57      -1.747  -5.441 -15.605  1.00  6.10      CCP 
ATOM   2689  HZ2 TRP    57      -1.412  -6.049 -16.433  1.00  0.00      CCP 
ATOM   2690  CZ3 TRP    57      -3.329  -5.035 -13.752  1.00  9.34      CCP 
ATOM   2691  HZ3 TRP    57      -4.191  -5.339 -13.181  1.00  0.00      CCP 
ATOM   2692  CH2 TRP    57      -2.868  -5.808 -14.838  1.00  5.75      CCP 
ATOM   2693  HH2 TRP    57      -3.399  -6.712 -15.095  1.00  0.00      CCP 
ATOM   2694  C   TRP    57      -2.048   0.379 -14.372  1.00 18.38      CCP 
ATOM   2695  O   TRP    57      -3.010   0.845 -13.738  1.00 19.75      CCP 
ATOM   2696  N   ASP    58      -2.019   0.016 -15.604  1.00 20.02      CCP 
ATOM   2697  HN  ASP    58      -1.187  -0.376 -15.944  1.00  0.00      CCP 
ATOM   2698  CA  ASP    58      -3.195   0.077 -16.538  1.00 20.70      CCP 
ATOM   2699  HA  ASP    58      -4.096   0.255 -15.965  1.00  0.00      CCP 
ATOM   2700  CB  ASP    58      -3.063   1.143 -17.637  1.00 20.57      CCP 
ATOM   2701  HB1 ASP    58      -2.404   0.786 -18.408  1.00  0.00      CCP 
ATOM   2702  HB2 ASP    58      -2.649   2.045 -17.207  1.00  0.00      CCP 
ATOM   2703  CG  ASP    58      -4.447   1.457 -18.246  1.00 27.90      CCP 
ATOM   2704  OD1 ASP    58      -5.178   0.497 -18.608  1.00 28.31      CCP 
ATOM   2705  OD2 ASP    58      -4.735   2.683 -18.384  1.00 23.19      CCP 
ATOM   2706  C   ASP    58      -3.299  -1.274 -17.220  1.00 17.86      CCP 
ATOM   2707  O   ASP    58      -2.500  -1.393 -18.167  1.00 20.63      CCP 
ATOM   2708  N   LYS    59      -4.146  -2.160 -16.857  1.00 18.23      CCP 
ATOM   2709  HN  LYS    59      -4.768  -2.002 -16.116  1.00  0.00      CCP 
ATOM   2710  CA  LYS    59      -4.099  -3.464 -17.566  1.00 18.97      CCP 
ATOM   2711  HA  LYS    59      -3.129  -3.899 -17.395  1.00  0.00      CCP 
ATOM   2712  CB  LYS    59      -5.153  -4.420 -16.910  1.00 15.91      CCP 
ATOM   2713  HB1 LYS    59      -4.980  -4.493 -15.848  1.00  0.00      CCP 
ATOM   2714  HB2 LYS    59      -5.101  -5.399 -17.366  1.00  0.00      CCP 
ATOM   2715  CG  LYS    59      -6.538  -3.778 -17.171  1.00 14.51      CCP 
ATOM   2716  HG1 LYS    59      -6.622  -3.508 -18.212  1.00  0.00      CCP 
ATOM   2717  HG2 LYS    59      -6.649  -2.896 -16.560  1.00  0.00      CCP 
ATOM   2718  CD  LYS    59      -7.617  -4.772 -16.823  1.00 12.49      CCP 
ATOM   2719  HD1 LYS    59      -7.559  -4.984 -15.763  1.00  0.00      CCP 
ATOM   2720  HD2 LYS    59      -7.433  -5.686 -17.365  1.00  0.00      CCP 
ATOM   2721  CE  LYS    59      -8.962  -4.312 -17.142  1.00 12.53      CCP 
ATOM   2722  HE1 LYS    59      -9.168  -4.503 -18.184  1.00  0.00      CCP 
ATOM   2723  HE2 LYS    59      -9.033  -3.251 -16.949  1.00  0.00      CCP 
ATOM   2724  NZ  LYS    59      -9.963  -5.038 -16.301  1.00 20.59      CCP 
ATOM   2725  HZ1 LYS    59      -9.979  -6.042 -16.569  1.00  0.00      CCP 
ATOM   2726  HZ2 LYS    59     -10.905  -4.623 -16.449  1.00  0.00      CCP 
ATOM   2727  HZ3 LYS    59      -9.700  -4.954 -15.298  1.00  0.00      CCP 
ATOM   2728  C   LYS    59      -4.338  -3.440 -19.035  1.00 22.00      CCP 
ATOM   2729  O   LYS    59      -3.965  -4.442 -19.671  1.00 23.07      CCP 
ATOM   2730  N   HIS    60      -4.969  -2.440 -19.625  1.00 24.36      CCP 
ATOM   2731  HN  HIS    60      -5.285  -1.696 -19.070  1.00  0.00      CCP 
ATOM   2732  CA  HIS    60      -5.220  -2.390 -21.073  1.00 20.92      CCP 
ATOM   2733  HA  HIS    60      -5.768  -3.271 -21.362  1.00  0.00      CCP 
ATOM   2734  CB  HIS    60      -6.095  -1.121 -21.450  1.00 21.18      CCP 
ATOM   2735  HB1 HIS    60      -6.309  -1.124 -22.509  1.00  0.00      CCP 
ATOM   2736  HB2 HIS    60      -5.565  -0.217 -21.185  1.00  0.00      CCP 
ATOM   2737  CG  HIS    60      -7.386  -1.211 -20.667  1.00  4.41      CCP 
ATOM   2738  ND1 HIS    60      -7.610  -0.308 -19.654  1.00  7.28      CCP 
ATOM   2739  HD1 HIS    60      -7.023   0.437 -19.413  1.00  0.00      CCP 
ATOM   2740  CD2 HIS    60      -8.324  -2.101 -20.618  1.00  5.51      CCP 
ATOM   2741  HD2 HIS    60      -8.391  -2.990 -21.227  1.00  0.00      CCP 
ATOM   2742  CE1 HIS    60      -8.780  -0.622 -19.047  1.00  7.07      CCP 
ATOM   2743  HE1 HIS    60      -9.243  -0.082 -18.235  1.00  0.00      CCP 
ATOM   2744  NE2 HIS    60      -9.246  -1.700 -19.624  1.00 11.85      CCP 
ATOM   2745  HE2 HIS    60     -10.088  -2.151 -19.406  1.00  0.00      CCP 
ATOM   2746  C   HIS    60      -3.975  -2.299 -21.903  1.00 24.77      CCP 
ATOM   2747  O   HIS    60      -3.903  -2.942 -23.001  1.00 27.60      CCP 
ATOM   2748  N   ASP    61      -2.989  -1.500 -21.556  1.00 22.14      CCP 
ATOM   2749  HN  ASP    61      -3.085  -0.963 -20.743  1.00  0.00      CCP 
ATOM   2750  CA  ASP    61      -1.728  -1.439 -22.290  1.00 23.87      CCP 
ATOM   2751  HA  ASP    61      -1.783  -2.119 -23.129  1.00  0.00      CCP 
ATOM   2752  CB  ASP    61      -1.380  -0.044 -22.811  1.00 25.65      CCP 
ATOM   2753  HB1 ASP    61      -2.028   0.219 -23.633  1.00  0.00      CCP 
ATOM   2754  HB2 ASP    61      -0.345  -0.010 -23.125  1.00  0.00      CCP 
ATOM   2755  CG  ASP    61      -1.613   0.911 -21.646  1.00 27.18      CCP 
ATOM   2756  OD1 ASP    61      -1.890   0.413 -20.537  1.00 32.82      CCP 
ATOM   2757  OD2 ASP    61      -1.554   2.093 -21.889  1.00 26.63      CCP 
ATOM   2758  C   ASP    61      -0.545  -1.885 -21.366  1.00 27.17      CCP 
ATOM   2759  O   ASP    61       0.603  -1.843 -21.879  1.00 28.93      CCP 
ATOM   2760  N   ASN    62      -0.760  -2.314 -20.153  1.00 24.18      CCP 
ATOM   2761  HN  ASN    62      -1.687  -2.348 -19.838  1.00  0.00      CCP 
ATOM   2762  CA  ASN    62       0.272  -2.722 -19.242  1.00 24.38      CCP 
ATOM   2763  HA  ASN    62      -0.174  -3.036 -18.314  1.00  0.00      CCP 
ATOM   2764  CB  ASN    62       1.028  -3.926 -19.860  1.00 25.16      CCP 
ATOM   2765  HB1 ASN    62       1.718  -3.587 -20.617  1.00  0.00      CCP 
ATOM   2766  HB2 ASN    62       0.323  -4.628 -20.284  1.00  0.00      CCP 
ATOM   2767  CG  ASN    62       1.796  -4.579 -18.717  1.00 28.82      CCP 
ATOM   2768  OD1 ASN    62       1.328  -4.591 -17.568  1.00 32.57      CCP 
ATOM   2769  ND2 ASN    62       2.968  -5.027 -19.078  1.00 34.48      CCP 
ATOM   2770 HD21 ASN    62       3.268  -4.925 -20.005  1.00  0.00      CCP 
ATOM   2771 HD22 ASN    62       3.548  -5.466 -18.421  1.00  0.00      CCP 
ATOM   2772  C   ASN    62       1.345  -1.636 -18.961  1.00 25.65      CCP 
ATOM   2773  O   ASN    62       2.562  -2.000 -19.028  1.00 27.04      CCP 
ATOM   2774  N   THR    63       1.021  -0.417 -18.773  1.00 21.46      CCP 
ATOM   2775  HN  THR    63       0.074  -0.166 -18.807  1.00  0.00      CCP 
ATOM   2776  CA  THR    63       2.021   0.612 -18.443  1.00 23.92      CCP 
ATOM   2777  HA  THR    63       3.023   0.292 -18.680  1.00  0.00      CCP 
ATOM   2778  CB  THR    63       1.636   1.923 -19.223  1.00 25.68      CCP 
ATOM   2779  HB  THR    63       2.443   2.644 -19.135  1.00  0.00      CCP 
ATOM   2780  OG1 THR    63       0.450   2.423 -18.491  1.00 25.20      CCP 
ATOM   2781  HG1 THR    63      -0.177   1.700 -18.415  1.00  0.00      CCP 
ATOM   2782  CG2 THR    63       1.387   1.589 -20.655  1.00 28.33      CCP 
ATOM   2783 HG21 THR    63       2.318   1.316 -21.128  1.00  0.00      CCP 
ATOM   2784 HG22 THR    63       0.967   2.448 -21.156  1.00  0.00      CCP 
ATOM   2785 HG23 THR    63       0.697   0.761 -20.719  1.00  0.00      CCP 
ATOM   2786  C   THR    63       1.850   0.895 -16.946  1.00 22.70      CCP 
ATOM   2787  O   THR    63       0.782   0.531 -16.408  1.00 21.32      CCP 
ATOM   2788  N   GLY    64       2.838   1.569 -16.381  1.00 24.10      CCP 
ATOM   2789  HN  GLY    64       3.616   1.856 -16.903  1.00  0.00      CCP 
ATOM   2790  CA  GLY    64       2.733   1.876 -14.887  1.00 23.47      CCP 
ATOM   2791  HA1 GLY    64       1.751   2.257 -14.651  1.00  0.00      CCP 
ATOM   2792  HA2 GLY    64       3.492   2.593 -14.602  1.00  0.00      CCP 
ATOM   2793  C   GLY    64       2.962   0.538 -14.159  1.00 21.26      CCP 
ATOM   2794  O   GLY    64       3.348  -0.377 -14.905  1.00 18.77      CCP 
ATOM   2795  N   GLY    65       2.688   0.488 -12.862  1.00 20.43      CCP 
ATOM   2796  HN  GLY    65       2.351   1.272 -12.380  1.00  0.00      CCP 
ATOM   2797  CA  GLY    65       2.935  -0.819 -12.158  1.00 21.00      CCP 
ATOM   2798  HA1 GLY    65       2.953  -1.634 -12.862  1.00  0.00      CCP 
ATOM   2799  HA2 GLY    65       2.179  -0.984 -11.401  1.00  0.00      CCP 
ATOM   2800  C   GLY    65       4.345  -0.653 -11.503  1.00 22.06      CCP 
ATOM   2801  O   GLY    65       5.052   0.311 -11.811  1.00 20.74      CCP 
ATOM   2802  N   SER    66       4.682  -1.554 -10.644  1.00 21.36      CCP 
ATOM   2803  HN  SER    66       4.024  -2.262 -10.484  1.00  0.00      CCP 
ATOM   2804  CA  SER    66       5.858  -1.584  -9.805  1.00 23.41      CCP 
ATOM   2805  HA  SER    66       5.939  -0.601  -9.360  1.00  0.00      CCP 
ATOM   2806  CB  SER    66       5.713  -2.558  -8.675  1.00 22.93      CCP 
ATOM   2807  HB1 SER    66       4.861  -2.270  -8.072  1.00  0.00      CCP 
ATOM   2808  HB2 SER    66       6.598  -2.525  -8.063  1.00  0.00      CCP 
ATOM   2809  OG  SER    66       5.538  -3.882  -9.145  1.00 16.83      CCP 
ATOM   2810  HG  SER    66       6.366  -4.170  -9.534  1.00  0.00      CCP 
ATOM   2811  C   SER    66       7.154  -1.816 -10.574  1.00 25.84      CCP 
ATOM   2812  O   SER    66       8.177  -1.106 -10.304  1.00 27.57      CCP 
ATOM   2813  N   TYR    67       7.057  -2.660 -11.543  1.00 23.30      CCP 
ATOM   2814  HN  TYR    67       6.188  -3.080 -11.713  1.00  0.00      CCP 
ATOM   2815  CA  TYR    67       8.173  -3.016 -12.395  1.00 25.84      CCP 
ATOM   2816  HA  TYR    67       8.637  -3.851 -11.889  1.00  0.00      CCP 
ATOM   2817  CB  TYR    67       7.742  -3.573 -13.763  1.00 20.59      CCP 
ATOM   2818  HB1 TYR    67       7.302  -2.766 -14.333  1.00  0.00      CCP 
ATOM   2819  HB2 TYR    67       6.984  -4.322 -13.601  1.00  0.00      CCP 
ATOM   2820  CG  TYR    67       8.858  -4.201 -14.590  1.00 16.59      CCP 
ATOM   2821  CD1 TYR    67       9.211  -5.527 -14.388  1.00 15.22      CCP 
ATOM   2822  HD1 TYR    67       8.662  -6.110 -13.665  1.00  0.00      CCP 
ATOM   2823  CD2 TYR    67       9.586  -3.464 -15.531  1.00 14.31      CCP 
ATOM   2824  HD2 TYR    67       9.347  -2.423 -15.690  1.00  0.00      CCP 
ATOM   2825  CE1 TYR    67      10.246  -6.132 -15.090  1.00 14.52      CCP 
ATOM   2826  HE1 TYR    67      10.503  -7.166 -14.917  1.00  0.00      CCP 
ATOM   2827  CE2 TYR    67      10.606  -4.044 -16.261  1.00 15.72      CCP 
ATOM   2828  HE2 TYR    67      11.132  -3.476 -17.015  1.00  0.00      CCP 
ATOM   2829  CZ  TYR    67      10.906  -5.384 -16.049  1.00 18.68      CCP 
ATOM   2830  OH  TYR    67      11.930  -6.010 -16.804  1.00 22.63      CCP 
ATOM   2831  HH  TYR    67      12.621  -5.363 -16.960  1.00  0.00      CCP 
ATOM   2832  C   TYR    67       9.269  -1.990 -12.503  1.00 26.92      CCP 
ATOM   2833  O   TYR    67      10.416  -2.306 -12.032  1.00 34.41      CCP 
ATOM   2834  N   GLY    68       9.147  -0.862 -13.116  1.00 25.24      CCP 
ATOM   2835  HN  GLY    68       8.262  -0.713 -13.511  1.00  0.00      CCP 
ATOM   2836  CA  GLY    68      10.094   0.137 -13.431  1.00 20.74      CCP 
ATOM   2837  HA1 GLY    68       9.639   0.762 -14.191  1.00  0.00      CCP 
ATOM   2838  HA2 GLY    68      10.927  -0.358 -13.896  1.00  0.00      CCP 
ATOM   2839  C   GLY    68      10.668   1.033 -12.412  1.00 25.22      CCP 
ATOM   2840  O   GLY    68      11.522   1.890 -12.822  1.00 24.06      CCP 
ATOM   2841  N   GLY    69      10.220   0.946 -11.161  1.00 23.14      CCP 
ATOM   2842  HN  GLY    69       9.523   0.298 -10.928  1.00  0.00      CCP 
ATOM   2843  CA  GLY    69      10.723   1.904 -10.148  1.00 24.89      CCP 
ATOM   2844  HA1 GLY    69      11.707   1.595  -9.833  1.00  0.00      CCP 
ATOM   2845  HA2 GLY    69      10.060   1.894  -9.295  1.00  0.00      CCP 
ATOM   2846  C   GLY    69      10.798   3.307 -10.697  1.00 26.25      CCP 
ATOM   2847  O   GLY    69      11.716   4.125 -10.491  1.00 29.48      CCP 
ATOM   2848  N   THR    70       9.777   3.701 -11.432  1.00 26.15      CCP 
ATOM   2849  HN  THR    70       9.029   3.088 -11.590  1.00  0.00      CCP 
ATOM   2850  CA  THR    70       9.738   5.061 -11.999  1.00 25.05      CCP 
ATOM   2851  HA  THR    70      10.738   5.310 -12.319  1.00  0.00      CCP 
ATOM   2852  CB  THR    70       8.822   5.046 -13.287  1.00 26.22      CCP 
ATOM   2853  HB  THR    70       8.593   6.056 -13.595  1.00  0.00      CCP 
ATOM   2854  OG1 THR    70       7.601   4.349 -12.902  1.00 22.61      CCP 
ATOM   2855  HG1 THR    70       6.873   4.729 -13.399  1.00  0.00      CCP 
ATOM   2856  CG2 THR    70       9.453   4.255 -14.454  1.00 30.59      CCP 
ATOM   2857 HG21 THR    70      10.213   4.859 -14.929  1.00  0.00      CCP 
ATOM   2858 HG22 THR    70       8.688   4.007 -15.175  1.00  0.00      CCP 
ATOM   2859 HG23 THR    70       9.899   3.347 -14.076  1.00  0.00      CCP 
ATOM   2860  C   THR    70       9.323   6.087 -11.002  1.00 26.48      CCP 
ATOM   2861  O   THR    70       9.330   7.282 -11.395  1.00 29.60      CCP 
ATOM   2862  N   TYR    71       8.951   5.793  -9.777  1.00 27.10      CCP 
ATOM   2863  HN  TYR    71       8.943   4.855  -9.495  1.00  0.00      CCP 
ATOM   2864  CA  TYR    71       8.541   6.836  -8.811  1.00 25.12      CCP 
ATOM   2865  HA  TYR    71       7.787   7.441  -9.295  1.00  0.00      CCP 
ATOM   2866  CB  TYR    71       7.914   6.221  -7.560  1.00 25.13      CCP 
ATOM   2867  HB1 TYR    71       8.490   5.348  -7.285  1.00  0.00      CCP 
ATOM   2868  HB2 TYR    71       6.912   5.903  -7.801  1.00  0.00      CCP 
ATOM   2869  CG  TYR    71       7.841   7.143  -6.379  1.00 20.78      CCP 
ATOM   2870  CD1 TYR    71       6.825   8.079  -6.266  1.00 20.74      CCP 
ATOM   2871  HD1 TYR    71       6.050   8.126  -7.017  1.00  0.00      CCP 
ATOM   2872  CD2 TYR    71       8.815   7.124  -5.386  1.00 20.73      CCP 
ATOM   2873  HD2 TYR    71       9.609   6.396  -5.458  1.00  0.00      CCP 
ATOM   2874  CE1 TYR    71       6.822   8.990  -5.202  1.00 24.27      CCP 
ATOM   2875  HE1 TYR    71       6.025   9.714  -5.126  1.00  0.00      CCP 
ATOM   2876  CE2 TYR    71       8.812   8.010  -4.286  1.00 20.43      CCP 
ATOM   2877  HE2 TYR    71       9.573   7.950  -3.526  1.00  0.00      CCP 
ATOM   2878  CZ  TYR    71       7.798   8.935  -4.201  1.00 21.93      CCP 
ATOM   2879  OH  TYR    71       7.666   9.803  -3.159  1.00 22.60      CCP 
ATOM   2880  HH  TYR    71       7.300   9.320  -2.415  1.00  0.00      CCP 
ATOM   2881  C   TYR    71       9.712   7.742  -8.514  1.00 27.81      CCP 
ATOM   2882  O   TYR    71       9.689   8.916  -8.063  1.00 30.90      CCP 
ATOM   2883  N   ARG    72      10.871   7.228  -8.782  1.00 30.59      CCP 
ATOM   2884  HN  ARG    72      10.912   6.319  -9.147  1.00  0.00      CCP 
ATOM   2885  CA  ARG    72      12.141   7.969  -8.564  1.00 31.53      CCP 
ATOM   2886  HA  ARG    72      12.077   8.435  -7.590  1.00  0.00      CCP 
ATOM   2887  CB  ARG    72      13.344   7.015  -8.544  1.00 22.39      CCP 
ATOM   2888  HB1 ARG    72      13.002   6.054  -8.180  1.00  0.00      CCP 
ATOM   2889  HB2 ARG    72      14.065   7.398  -7.840  1.00  0.00      CCP 
ATOM   2890  CG  ARG    72      14.047   6.809  -9.855  1.00 24.72      CCP 
ATOM   2891  HG1 ARG    72      15.020   7.280  -9.804  1.00  0.00      CCP 
ATOM   2892  HG2 ARG    72      13.475   7.283 -10.638  1.00  0.00      CCP 
ATOM   2893  CD  ARG    72      14.221   5.380 -10.203  1.00 25.60      CCP 
ATOM   2894  HD1 ARG    72      13.255   4.970 -10.329  1.00  0.00      CCP 
ATOM   2895  HD2 ARG    72      14.669   4.864  -9.401  1.00  0.00      CCP 
ATOM   2896  NE  ARG    72      15.122   5.209 -11.342  1.00 29.50      CCP 
ATOM   2897  HE  ARG    72      15.964   5.709 -11.380  1.00  0.00      CCP 
ATOM   2898  CZ  ARG    72      14.794   4.362 -12.343  1.00 31.87      CCP 
ATOM   2899  NH1 ARG    72      13.706   3.589 -12.237  1.00 36.33      CCP 
ATOM   2900 HH11 ARG    72      13.136   3.637 -11.418  1.00  0.00      CCP 
ATOM   2901 HH12 ARG    72      13.464   2.964 -12.978  1.00  0.00      CCP 
ATOM   2902  NH2 ARG    72      15.518   4.358 -13.438  1.00 30.46      CCP 
ATOM   2903 HH21 ARG    72      16.299   4.975 -13.523  1.00  0.00      CCP 
ATOM   2904 HH22 ARG    72      15.287   3.737 -14.187  1.00  0.00      CCP 
ATOM   2905  C   ARG    72      12.323   9.072  -9.578  1.00 34.56      CCP 
ATOM   2906  O   ARG    72      13.371   9.768  -9.447  1.00 38.49      CCP 
ATOM   2907  N   PHE    73      11.418   9.273 -10.535  1.00 34.51      CCP 
ATOM   2908  HN  PHE    73      10.616   8.714 -10.606  1.00  0.00      CCP 
ATOM   2909  CA  PHE    73      11.705  10.363 -11.532  1.00 31.28      CCP 
ATOM   2910  HA  PHE    73      12.729  10.701 -11.383  1.00  0.00      CCP 
ATOM   2911  CB  PHE    73      11.540   9.879 -12.923  1.00 34.00      CCP 
ATOM   2912  HB1 PHE    73      11.617  10.748 -13.567  1.00  0.00      CCP 
ATOM   2913  HB2 PHE    73      10.533   9.512 -13.012  1.00  0.00      CCP 
ATOM   2914  CG  PHE    73      12.428   8.819 -13.484  1.00 38.38      CCP 
ATOM   2915  CD1 PHE    73      13.770   9.093 -13.791  1.00 40.99      CCP 
ATOM   2916  HD1 PHE    73      14.171  10.077 -13.596  1.00  0.00      CCP 
ATOM   2917  CD2 PHE    73      11.932   7.533 -13.746  1.00 36.70      CCP 
ATOM   2918  HD2 PHE    73      10.903   7.306 -13.506  1.00  0.00      CCP 
ATOM   2919  CE1 PHE    73      14.601   8.106 -14.341  1.00 37.17      CCP 
ATOM   2920  HE1 PHE    73      15.633   8.324 -14.573  1.00  0.00      CCP 
ATOM   2921  CE2 PHE    73      12.720   6.556 -14.309  1.00 39.12      CCP 
ATOM   2922  HE2 PHE    73      12.308   5.583 -14.530  1.00  0.00      CCP 
ATOM   2923  CZ  PHE    73      14.060   6.849 -14.622  1.00 39.43      CCP 
ATOM   2924  HZ  PHE    73      14.689   6.080 -15.047  1.00  0.00      CCP 
ATOM   2925  C   PHE    73      10.775  11.456 -11.039  1.00 33.01      CCP 
ATOM   2926  O   PHE    73       9.754  11.040 -10.483  1.00 35.12      CCP 
ATOM   2927  N   LYS    74      11.093  12.697 -11.191  1.00 34.90      CCP 
ATOM   2928  HN  LYS    74      11.949  12.865 -11.638  1.00  0.00      CCP 
ATOM   2929  CA  LYS    74      10.402  13.871 -10.697  1.00 36.22      CCP 
ATOM   2930  HA  LYS    74      10.459  13.866  -9.620  1.00  0.00      CCP 
ATOM   2931  CB  LYS    74      10.938  15.203 -11.188  1.00 37.54      CCP 
ATOM   2932  HB1 LYS    74      10.278  15.965 -10.790  1.00  0.00      CCP 
ATOM   2933  HB2 LYS    74      10.806  15.210 -12.253  1.00  0.00      CCP 
ATOM   2934  CG  LYS    74      12.346  15.656 -10.939  1.00 44.59      CCP 
ATOM   2935  HG1 LYS    74      12.902  14.859 -10.469  1.00  0.00      CCP 
ATOM   2936  HG2 LYS    74      12.333  16.518 -10.286  1.00  0.00      CCP 
ATOM   2937  CD  LYS    74      13.024  16.029 -12.271  1.00 50.31      CCP 
ATOM   2938  HD1 LYS    74      12.257  16.189 -13.016  1.00  0.00      CCP 
ATOM   2939  HD2 LYS    74      13.638  15.201 -12.587  1.00  0.00      CCP 
ATOM   2940  CE  LYS    74      13.894  17.264 -12.201  1.00 54.02      CCP 
ATOM   2941  HE1 LYS    74      13.312  18.132 -12.470  1.00  0.00      CCP 
ATOM   2942  HE2 LYS    74      14.725  17.159 -12.883  1.00  0.00      CCP 
ATOM   2943  NZ  LYS    74      14.410  17.422 -10.799  1.00 58.67      CCP 
ATOM   2944  HZ1 LYS    74      14.591  16.485 -10.388  1.00  0.00      CCP 
ATOM   2945  HZ2 LYS    74      13.703  17.924 -10.225  1.00  0.00      CCP 
ATOM   2946  HZ3 LYS    74      15.295  17.968 -10.815  1.00  0.00      CCP 
ATOM   2947  C   LYS    74       8.920  13.919 -11.107  1.00 35.62      CCP 
ATOM   2948  O   LYS    74       8.093  14.393 -10.323  1.00 35.62      CCP 
ATOM   2949  N   LYS    75       8.710  13.577 -12.363  1.00 33.06      CCP 
ATOM   2950  HN  LYS    75       9.469  13.325 -12.930  1.00  0.00      CCP 
ATOM   2951  CA  LYS    75       7.386  13.608 -12.922  1.00 30.81      CCP 
ATOM   2952  HA  LYS    75       7.045  14.632 -12.982  1.00  0.00      CCP 
ATOM   2953  CB  LYS    75       7.217  12.924 -14.297  1.00 36.60      CCP 
ATOM   2954  HB1 LYS    75       7.248  11.852 -14.188  1.00  0.00      CCP 
ATOM   2955  HB2 LYS    75       7.998  13.254 -14.971  1.00  0.00      CCP 
ATOM   2956  CG  LYS    75       5.810  13.363 -14.835  1.00 34.75      CCP 
ATOM   2957  HG1 LYS    75       5.689  14.427 -14.691  1.00  0.00      CCP 
ATOM   2958  HG2 LYS    75       5.040  12.842 -14.287  1.00  0.00      CCP 
ATOM   2959  CD  LYS    75       5.683  13.043 -16.277  1.00 40.62      CCP 
ATOM   2960  HD1 LYS    75       6.662  13.099 -16.731  1.00  0.00      CCP 
ATOM   2961  HD2 LYS    75       5.049  13.786 -16.738  1.00  0.00      CCP 
ATOM   2962  CE  LYS    75       5.095  11.669 -16.556  1.00 42.15      CCP 
ATOM   2963  HE1 LYS    75       4.173  11.556 -16.029  1.00  0.00      CCP 
ATOM   2964  HE2 LYS    75       5.794  10.903 -16.247  1.00  0.00      CCP 
ATOM   2965  NZ  LYS    75       4.864  11.587 -18.040  1.00 46.45      CCP 
ATOM   2966  HZ1 LYS    75       5.777  11.516 -18.530  1.00  0.00      CCP 
ATOM   2967  HZ2 LYS    75       4.363  12.442 -18.360  1.00  0.00      CCP 
ATOM   2968  HZ3 LYS    75       4.290  10.748 -18.256  1.00  0.00      CCP 
ATOM   2969  C   LYS    75       6.488  12.830 -11.981  1.00 28.42      CCP 
ATOM   2970  O   LYS    75       5.511  13.270 -11.443  1.00 26.51      CCP 
ATOM   2971  N   GLU    76       6.942  11.591 -11.809  1.00 32.35      CCP 
ATOM   2972  HN  GLU    76       7.754  11.266 -12.251  1.00  0.00      CCP 
ATOM   2973  CA  GLU    76       6.127  10.729 -10.924  1.00 31.45      CCP 
ATOM   2974  HA  GLU    76       5.102  10.792 -11.257  1.00  0.00      CCP 
ATOM   2975  CB  GLU    76       6.604   9.280 -11.160  1.00 26.11      CCP 
ATOM   2976  HB1 GLU    76       7.632   9.174 -10.846  1.00  0.00      CCP 
ATOM   2977  HB2 GLU    76       6.511   9.036 -12.204  1.00  0.00      CCP 
ATOM   2978  CG  GLU    76       5.714   8.350 -10.334  1.00 28.15      CCP 
ATOM   2979  HG1 GLU    76       4.715   8.775 -10.368  1.00  0.00      CCP 
ATOM   2980  HG2 GLU    76       6.043   8.430  -9.316  1.00  0.00      CCP 
ATOM   2981  CD  GLU    76       5.590   6.922 -10.603  1.00 22.91      CCP 
ATOM   2982  OE1 GLU    76       6.155   6.572 -11.644  1.00 27.43      CCP 
ATOM   2983  OE2 GLU    76       4.985   6.164  -9.818  1.00 18.65      CCP 
ATOM   2984  C   GLU    76       6.162  11.149  -9.471  1.00 32.45      CCP 
ATOM   2985  O   GLU    76       5.151  11.242  -8.756  1.00 33.25      CCP 
ATOM   2986  N   PHE    77       7.338  11.433  -8.954  1.00 33.09      CCP 
ATOM   2987  HN  PHE    77       8.089  11.345  -9.579  1.00  0.00      CCP 
ATOM   2988  CA  PHE    77       7.719  11.804  -7.608  1.00 31.35      CCP 
ATOM   2989  HA  PHE    77       7.468  10.989  -6.946  1.00  0.00      CCP 
ATOM   2990  CB  PHE    77       9.212  12.066  -7.512  1.00 34.73      CCP 
ATOM   2991  HB1 PHE    77       9.455  12.851  -8.214  1.00  0.00      CCP 
ATOM   2992  HB2 PHE    77       9.731  11.175  -7.822  1.00  0.00      CCP 
ATOM   2993  CG  PHE    77       9.728  12.449  -6.183  1.00 42.30      CCP 
ATOM   2994  CD1 PHE    77      10.136  11.460  -5.262  1.00 44.08      CCP 
ATOM   2995  HD1 PHE    77      10.055  10.418  -5.531  1.00  0.00      CCP 
ATOM   2996  CD2 PHE    77       9.845  13.797  -5.803  1.00 45.59      CCP 
ATOM   2997  HD2 PHE    77       9.531  14.571  -6.486  1.00  0.00      CCP 
ATOM   2998  CE1 PHE    77      10.631  11.812  -3.991  1.00 41.20      CCP 
ATOM   2999  HE1 PHE    77      10.939  11.044  -3.297  1.00  0.00      CCP 
ATOM   3000  CE2 PHE    77      10.308  14.148  -4.531  1.00 42.48      CCP 
ATOM   3001  HE2 PHE    77      10.378  15.189  -4.252  1.00  0.00      CCP 
ATOM   3002  CZ  PHE    77      10.720  13.157  -3.635  1.00 39.62      CCP 
ATOM   3003  HZ  PHE    77      11.099  13.434  -2.662  1.00  0.00      CCP 
ATOM   3004  C   PHE    77       6.925  13.027  -7.189  1.00 30.42      CCP 
ATOM   3005  O   PHE    77       6.514  13.113  -6.009  1.00 33.04      CCP 
ATOM   3006  N   ASN    78       6.708  13.854  -8.180  1.00 26.71      CCP 
ATOM   3007  HN  ASN    78       7.050  13.645  -9.074  1.00  0.00      CCP 
ATOM   3008  CA  ASN    78       5.985  15.108  -7.948  1.00 29.65      CCP 
ATOM   3009  HA  ASN    78       6.108  15.311  -6.893  1.00  0.00      CCP 
ATOM   3010  CB  ASN    78       6.666  16.269  -8.665  1.00 38.45      CCP 
ATOM   3011  HB1 ASN    78       6.079  17.165  -8.526  1.00  0.00      CCP 
ATOM   3012  HB2 ASN    78       6.731  16.049  -9.721  1.00  0.00      CCP 
ATOM   3013  CG  ASN    78       8.083  16.500  -8.099  1.00 44.73      CCP 
ATOM   3014  OD1 ASN    78       8.253  17.115  -7.029  1.00 46.99      CCP 
ATOM   3015  ND2 ASN    78       9.100  15.990  -8.784  1.00 43.37      CCP 
ATOM   3016 HD21 ASN    78       8.932  15.494  -9.611  1.00  0.00      CCP 
ATOM   3017 HD22 ASN    78      10.017  16.111  -8.463  1.00  0.00      CCP 
ATOM   3018  C   ASN    78       4.501  15.038  -8.150  1.00 30.71      CCP 
ATOM   3019  O   ASN    78       3.831  16.061  -7.897  1.00 30.35      CCP 
ATOM   3020  N   ASP    79       3.958  13.914  -8.568  1.00 31.48      CCP 
ATOM   3021  HN  ASP    79       4.528  13.136  -8.742  1.00  0.00      CCP 
ATOM   3022  CA  ASP    79       2.481  13.793  -8.713  1.00 27.98      CCP 
ATOM   3023  HA  ASP    79       2.144  14.426  -9.519  1.00  0.00      CCP 
ATOM   3024  CB  ASP    79       2.051  12.344  -8.974  1.00 28.18      CCP 
ATOM   3025  HB1 ASP    79       2.387  11.729  -8.151  1.00  0.00      CCP 
ATOM   3026  HB2 ASP    79       2.527  12.000  -9.878  1.00  0.00      CCP 
ATOM   3027  CG  ASP    79       0.560  12.186  -9.126  1.00 24.98      CCP 
ATOM   3028  OD1 ASP    79      -0.210  13.096  -8.813  1.00 26.78      CCP 
ATOM   3029  OD2 ASP    79       0.142  11.084  -9.530  1.00 25.83      CCP 
ATOM   3030  C   ASP    79       1.876  14.246  -7.410  1.00 28.04      CCP 
ATOM   3031  O   ASP    79       2.229  13.672  -6.373  1.00 31.21      CCP 
ATOM   3032  N   PRO    80       0.939  15.176  -7.492  1.00 28.81      CCP 
ATOM   3033  CA  PRO    80       0.274  15.662  -6.303  1.00 24.89      CCP 
ATOM   3034  HA  PRO    80       1.018  16.091  -5.650  1.00  0.00      CCP 
ATOM   3035  CB  PRO    80      -0.618  16.771  -6.778  1.00 25.49      CCP 
ATOM   3036  HB1 PRO    80      -0.454  17.659  -6.186  1.00  0.00      CCP 
ATOM   3037  HB2 PRO    80      -1.653  16.467  -6.713  1.00  0.00      CCP 
ATOM   3038  CG  PRO    80      -0.250  17.029  -8.182  1.00 26.07      CCP 
ATOM   3039  HG1 PRO    80       0.400  17.890  -8.234  1.00  0.00      CCP 
ATOM   3040  HG2 PRO    80      -1.143  17.213  -8.762  1.00  0.00      CCP 
ATOM   3041  CD  PRO    80       0.467  15.831  -8.724  1.00 26.82      CCP 
ATOM   3042  HD2 PRO    80      -0.215  15.202  -9.276  1.00  0.00      CCP 
ATOM   3043  HD1 PRO    80       1.302  16.130  -9.335  1.00  0.00      CCP 
ATOM   3044  C   PRO    80      -0.458  14.589  -5.541  1.00 26.46      CCP 
ATOM   3045  O   PRO    80      -0.734  14.879  -4.347  1.00 29.38      CCP 
ATOM   3046  N   SER    81      -0.812  13.438  -6.098  1.00 25.17      CCP 
ATOM   3047  HN  SER    81      -0.609  13.234  -7.035  1.00  0.00      CCP 
ATOM   3048  CA  SER    81      -1.552  12.467  -5.218  1.00 25.41      CCP 
ATOM   3049  HA  SER    81      -2.122  13.035  -4.493  1.00  0.00      CCP 
ATOM   3050  CB  SER    81      -2.506  11.634  -6.035  1.00 26.59      CCP 
ATOM   3051  HB1 SER    81      -3.436  12.178  -6.143  1.00  0.00      CCP 
ATOM   3052  HB2 SER    81      -2.706  10.714  -5.513  1.00  0.00      CCP 
ATOM   3053  OG  SER    81      -1.995  11.318  -7.311  1.00 26.12      CCP 
ATOM   3054  HG  SER    81      -1.666  12.128  -7.708  1.00  0.00      CCP 
ATOM   3055  C   SER    81      -0.522  11.644  -4.462  1.00 23.04      CCP 
ATOM   3056  O   SER    81      -0.818  10.704  -3.720  1.00 23.18      CCP 
ATOM   3057  N   ASN    82       0.691  12.053  -4.703  1.00 19.57      CCP 
ATOM   3058  HN  ASN    82       0.827  12.807  -5.312  1.00  0.00      CCP 
ATOM   3059  CA  ASN    82       1.850  11.425  -4.099  1.00 21.56      CCP 
ATOM   3060  HA  ASN    82       1.533  10.488  -3.666  1.00  0.00      CCP 
ATOM   3061  CB  ASN    82       2.904  11.114  -5.190  1.00 17.78      CCP 
ATOM   3062  HB1 ASN    82       3.895  11.175  -4.765  1.00  0.00      CCP 
ATOM   3063  HB2 ASN    82       2.815  11.815  -5.997  1.00  0.00      CCP 
ATOM   3064  CG  ASN    82       2.671   9.722  -5.714  1.00 16.50      CCP 
ATOM   3065  OD1 ASN    82       1.807   8.930  -5.253  1.00 22.14      CCP 
ATOM   3066  ND2 ASN    82       3.409   9.376  -6.743  1.00 21.61      CCP 
ATOM   3067 HD21 ASN    82       4.057  10.009  -7.116  1.00  0.00      CCP 
ATOM   3068 HD22 ASN    82       3.311   8.484  -7.137  1.00  0.00      CCP 
ATOM   3069  C   ASN    82       2.401  12.282  -2.979  1.00 22.11      CCP 
ATOM   3070  O   ASN    82       3.550  12.067  -2.568  1.00 25.38      CCP 
ATOM   3071  N   ALA    83       1.641  13.260  -2.570  1.00 22.92      CCP 
ATOM   3072  HN  ALA    83       0.762  13.423  -2.973  1.00  0.00      CCP 
ATOM   3073  CA  ALA    83       2.176  14.146  -1.513  1.00 25.99      CCP 
ATOM   3074  HA  ALA    83       3.169  14.454  -1.822  1.00  0.00      CCP 
ATOM   3075  CB  ALA    83       1.335  15.386  -1.329  1.00 25.04      CCP 
ATOM   3076  HB1 ALA    83       0.336  15.103  -1.036  1.00  0.00      CCP 
ATOM   3077  HB2 ALA    83       1.295  15.935  -2.259  1.00  0.00      CCP 
ATOM   3078  HB3 ALA    83       1.773  16.008  -0.563  1.00  0.00      CCP 
ATOM   3079  C   ALA    83       2.331  13.328  -0.224  1.00 26.84      CCP 
ATOM   3080  O   ALA    83       1.431  12.562   0.155  1.00 27.35      CCP 
ATOM   3081  N   GLY    84       3.449  13.527   0.422  1.00 26.57      CCP 
ATOM   3082  HN  GLY    84       4.092  14.165   0.047  1.00  0.00      CCP 
ATOM   3083  CA  GLY    84       3.772  12.896   1.714  1.00 23.16      CCP 
ATOM   3084  HA1 GLY    84       2.850  12.631   2.212  1.00  0.00      CCP 
ATOM   3085  HA2 GLY    84       4.303  13.610   2.326  1.00  0.00      CCP 
ATOM   3086  C   GLY    84       4.624  11.652   1.571  1.00 22.38      CCP 
ATOM   3087  O   GLY    84       5.114  11.136   2.591  1.00 23.36      CCP 
ATOM   3088  N   LEU    85       4.765  11.123   0.374  1.00 18.11      CCP 
ATOM   3089  HN  LEU    85       4.322  11.540  -0.394  1.00  0.00      CCP 
ATOM   3090  CA  LEU    85       5.517   9.905   0.187  1.00 17.88      CCP 
ATOM   3091  HA  LEU    85       5.362   9.270   1.049  1.00  0.00      CCP 
ATOM   3092  CB  LEU    85       5.003   9.175  -1.063  1.00 12.14      CCP 
ATOM   3093  HB1 LEU    85       5.611   8.289  -1.192  1.00  0.00      CCP 
ATOM   3094  HB2 LEU    85       5.181   9.816  -1.910  1.00  0.00      CCP 
ATOM   3095  CG  LEU    85       3.548   8.762  -1.115  1.00 14.47      CCP 
ATOM   3096  HG  LEU    85       2.924   9.635  -1.228  1.00  0.00      CCP 
ATOM   3097  CD1 LEU    85       3.319   7.803  -2.295  1.00 14.54      CCP 
ATOM   3098 HD11 LEU    85       3.439   8.341  -3.224  1.00  0.00      CCP 
ATOM   3099 HD12 LEU    85       2.319   7.398  -2.241  1.00  0.00      CCP 
ATOM   3100 HD13 LEU    85       4.037   6.998  -2.251  1.00  0.00      CCP 
ATOM   3101  CD2 LEU    85       3.172   8.021   0.169  1.00 14.18      CCP 
ATOM   3102 HD21 LEU    85       2.210   7.546   0.042  1.00  0.00      CCP 
ATOM   3103 HD22 LEU    85       3.121   8.724   0.988  1.00  0.00      CCP 
ATOM   3104 HD23 LEU    85       3.918   7.270   0.385  1.00  0.00      CCP 
ATOM   3105  C   LEU    85       7.000  10.271   0.119  1.00 17.90      CCP 
ATOM   3106  O   LEU    85       7.753   9.314   0.160  1.00 19.44      CCP 
ATOM   3107  N   GLN    86       7.336  11.516  -0.011  1.00 16.83      CCP 
ATOM   3108  HN  GLN    86       6.664  12.224  -0.067  1.00  0.00      CCP 
ATOM   3109  CA  GLN    86       8.796  11.815  -0.049  1.00 23.35      CCP 
ATOM   3110  HA  GLN    86       9.228  11.256  -0.871  1.00  0.00      CCP 
ATOM   3111  CB  GLN    86       9.085  13.271  -0.254  1.00 28.95      CCP 
ATOM   3112  HB1 GLN    86      10.127  13.381  -0.516  1.00  0.00      CCP 
ATOM   3113  HB2 GLN    86       8.906  13.793   0.674  1.00  0.00      CCP 
ATOM   3114  CG  GLN    86       8.236  13.909  -1.340  1.00 32.91      CCP 
ATOM   3115  HG1 GLN    86       8.179  13.234  -2.182  1.00  0.00      CCP 
ATOM   3116  HG2 GLN    86       8.707  14.826  -1.659  1.00  0.00      CCP 
ATOM   3117  CD  GLN    86       6.836  14.219  -0.863  1.00 42.87      CCP 
ATOM   3118  OE1 GLN    86       6.357  13.642   0.115  1.00 41.64      CCP 
ATOM   3119  NE2 GLN    86       6.223  15.171  -1.604  1.00 42.00      CCP 
ATOM   3120 HE21 GLN    86       6.692  15.581  -2.360  1.00  0.00      CCP 
ATOM   3121 HE22 GLN    86       5.310  15.452  -1.384  1.00  0.00      CCP 
ATOM   3122  C   GLN    86       9.433  11.291   1.270  1.00 24.78      CCP 
ATOM   3123  O   GLN    86      10.548  10.795   1.214  1.00 24.11      CCP 
ATOM   3124  N   ASN    87       8.708  11.364   2.364  1.00 21.54      CCP 
ATOM   3125  HN  ASN    87       7.810  11.746   2.274  1.00  0.00      CCP 
ATOM   3126  CA  ASN    87       9.086  10.915   3.666  1.00 24.09      CCP 
ATOM   3127  HA  ASN    87       9.974  11.449   3.969  1.00  0.00      CCP 
ATOM   3128  CB  ASN    87       7.993  11.149   4.723  1.00 25.49      CCP 
ATOM   3129  HB1 ASN    87       8.276  10.655   5.641  1.00  0.00      CCP 
ATOM   3130  HB2 ASN    87       7.063  10.731   4.369  1.00  0.00      CCP 
ATOM   3131  CG  ASN    87       7.800  12.620   4.993  1.00 29.79      CCP 
ATOM   3132  OD1 ASN    87       8.711  13.430   4.723  1.00 36.03      CCP 
ATOM   3133  ND2 ASN    87       6.679  13.010   5.521  1.00 32.05      CCP 
ATOM   3134 HD21 ASN    87       5.984  12.353   5.735  1.00  0.00      CCP 
ATOM   3135 HD22 ASN    87       6.528  13.960   5.707  1.00  0.00      CCP 
ATOM   3136  C   ASN    87       9.403   9.419   3.642  1.00 26.84      CCP 
ATOM   3137  O   ASN    87      10.249   8.990   4.450  1.00 31.65      CCP 
ATOM   3138  N   GLY    88       8.722   8.710   2.763  1.00 23.87      CCP 
ATOM   3139  HN  GLY    88       8.066   9.151   2.184  1.00  0.00      CCP 
ATOM   3140  CA  GLY    88       8.941   7.242   2.646  1.00 18.92      CCP 
ATOM   3141  HA1 GLY    88       8.083   6.769   2.196  1.00  0.00      CCP 
ATOM   3142  HA2 GLY    88       9.139   6.815   3.622  1.00  0.00      CCP 
ATOM   3143  C   GLY    88      10.138   7.086   1.751  1.00 18.57      CCP 
ATOM   3144  O   GLY    88      10.962   6.220   1.969  1.00 21.90      CCP 
ATOM   3145  N   PHE    89      10.275   7.949   0.749  1.00 19.79      CCP 
ATOM   3146  HN  PHE    89       9.619   8.661   0.601  1.00  0.00      CCP 
ATOM   3147  CA  PHE    89      11.443   7.785  -0.155  1.00 21.34      CCP 
ATOM   3148  HA  PHE    89      11.417   6.758  -0.501  1.00  0.00      CCP 
ATOM   3149  CB  PHE    89      11.278   8.656  -1.361  1.00 24.28      CCP 
ATOM   3150  HB1 PHE    89      11.179   9.679  -1.023  1.00  0.00      CCP 
ATOM   3151  HB2 PHE    89      10.362   8.378  -1.850  1.00  0.00      CCP 
ATOM   3152  CG  PHE    89      12.389   8.598  -2.383  1.00 25.46      CCP 
ATOM   3153  CD1 PHE    89      12.427   7.673  -3.389  1.00 23.88      CCP 
ATOM   3154  HD1 PHE    89      11.617   6.963  -3.463  1.00  0.00      CCP 
ATOM   3155  CD2 PHE    89      13.440   9.544  -2.259  1.00 31.58      CCP 
ATOM   3156  HD2 PHE    89      13.428  10.262  -1.451  1.00  0.00      CCP 
ATOM   3157  CE1 PHE    89      13.453   7.621  -4.359  1.00 18.68      CCP 
ATOM   3158  HE1 PHE    89      13.465   6.883  -5.147  1.00  0.00      CCP 
ATOM   3159  CE2 PHE    89      14.482   9.565  -3.202  1.00 29.61      CCP 
ATOM   3160  HE2 PHE    89      15.270  10.302  -3.151  1.00  0.00      CCP 
ATOM   3161  CZ  PHE    89      14.442   8.595  -4.240  1.00 29.66      CCP 
ATOM   3162  HZ  PHE    89      15.245   8.593  -4.962  1.00  0.00      CCP 
ATOM   3163  C   PHE    89      12.791   7.954   0.582  1.00 23.53      CCP 
ATOM   3164  O   PHE    89      13.764   7.224   0.383  1.00 19.34      CCP 
ATOM   3165  N   LYS    90      12.939   8.955   1.407  1.00 23.09      CCP 
ATOM   3166  HN  LYS    90      12.158   9.540   1.498  1.00  0.00      CCP 
ATOM   3167  CA  LYS    90      14.063   9.317   2.196  1.00 26.63      CCP 
ATOM   3168  HA  LYS    90      14.890   9.464   1.514  1.00  0.00      CCP 
ATOM   3169  CB  LYS    90      13.889  10.596   2.974  1.00 29.37      CCP 
ATOM   3170  HB1 LYS    90      14.878  10.949   3.242  1.00  0.00      CCP 
ATOM   3171  HB2 LYS    90      13.375  10.355   3.889  1.00  0.00      CCP 
ATOM   3172  CG  LYS    90      13.145  11.733   2.337  1.00 37.95      CCP 
ATOM   3173  HG1 LYS    90      12.818  12.403   3.121  1.00  0.00      CCP 
ATOM   3174  HG2 LYS    90      12.282  11.334   1.861  1.00  0.00      CCP 
ATOM   3175  CD  LYS    90      13.913  12.535   1.306  1.00 43.30      CCP 
ATOM   3176  HD1 LYS    90      13.230  12.901   0.554  1.00  0.00      CCP 
ATOM   3177  HD2 LYS    90      14.655  11.903   0.839  1.00  0.00      CCP 
ATOM   3178  CE  LYS    90      14.603  13.719   1.979  1.00 47.16      CCP 
ATOM   3179  HE1 LYS    90      15.014  13.405   2.927  1.00  0.00      CCP 
ATOM   3180  HE2 LYS    90      13.885  14.510   2.141  1.00  0.00      CCP 
ATOM   3181  NZ  LYS    90      15.708  14.222   1.099  1.00 51.19      CCP 
ATOM   3182  HZ1 LYS    90      16.172  15.033   1.553  1.00  0.00      CCP 
ATOM   3183  HZ2 LYS    90      15.314  14.515   0.182  1.00  0.00      CCP 
ATOM   3184  HZ3 LYS    90      16.405  13.465   0.951  1.00  0.00      CCP 
ATOM   3185  C   LYS    90      14.465   8.170   3.154  1.00 27.49      CCP 
ATOM   3186  O   LYS    90      15.653   7.818   3.198  1.00 31.50      CCP 
ATOM   3187  N   PHE    91      13.505   7.621   3.832  1.00 24.91      CCP 
ATOM   3188  HN  PHE    91      12.601   7.970   3.689  1.00  0.00      CCP 
ATOM   3189  CA  PHE    91      13.646   6.538   4.753  1.00 19.16      CCP 
ATOM   3190  HA  PHE    91      14.293   6.863   5.555  1.00  0.00      CCP 
ATOM   3191  CB  PHE    91      12.316   6.151   5.347  1.00 18.05      CCP 
ATOM   3192  HB1 PHE    91      11.617   6.003   4.536  1.00  0.00      CCP 
ATOM   3193  HB2 PHE    91      11.963   6.975   5.946  1.00  0.00      CCP 
ATOM   3194  CG  PHE    91      12.316   4.909   6.214  1.00 17.01      CCP 
ATOM   3195  CD1 PHE    91      12.423   3.669   5.645  1.00 16.65      CCP 
ATOM   3196  HD1 PHE    91      12.470   3.587   4.570  1.00  0.00      CCP 
ATOM   3197  CD2 PHE    91      12.253   5.050   7.598  1.00 17.40      CCP 
ATOM   3198  HD2 PHE    91      12.255   6.034   8.044  1.00  0.00      CCP 
ATOM   3199  CE1 PHE    91      12.419   2.497   6.419  1.00 14.06      CCP 
ATOM   3200  HE1 PHE    91      12.502   1.514   5.981  1.00  0.00      CCP 
ATOM   3201  CE2 PHE    91      12.277   3.911   8.411  1.00 10.62      CCP 
ATOM   3202  HE2 PHE    91      12.157   3.989   9.481  1.00  0.00      CCP 
ATOM   3203  CZ  PHE    91      12.274   2.692   7.788  1.00 10.02      CCP 
ATOM   3204  HZ  PHE    91      12.262   1.814   8.417  1.00  0.00      CCP 
ATOM   3205  C   PHE    91      14.307   5.366   4.064  1.00 24.20      CCP 
ATOM   3206  O   PHE    91      15.050   4.584   4.751  1.00 25.16      CCP 
ATOM   3207  N   LEU    92      14.082   5.218   2.760  1.00 20.61      CCP 
ATOM   3208  HN  LEU    92      13.520   5.820   2.230  1.00  0.00      CCP 
ATOM   3209  CA  LEU    92      14.813   4.031   2.192  1.00 19.88      CCP 
ATOM   3210  HA  LEU    92      15.176   3.429   3.014  1.00  0.00      CCP 
ATOM   3211  CB  LEU    92      13.885   3.191   1.374  1.00 17.92      CCP 
ATOM   3212  HB1 LEU    92      14.481   2.342   1.048  1.00  0.00      CCP 
ATOM   3213  HB2 LEU    92      13.685   3.763   0.489  1.00  0.00      CCP 
ATOM   3214  CG  LEU    92      12.545   2.645   1.792  1.00 16.90      CCP 
ATOM   3215  HG  LEU    92      12.156   3.205   2.629  1.00  0.00      CCP 
ATOM   3216  CD1 LEU    92      11.584   2.772   0.565  1.00 13.91      CCP 
ATOM   3217 HD11 LEU    92      11.442   3.816   0.324  1.00  0.00      CCP 
ATOM   3218 HD12 LEU    92      10.630   2.326   0.806  1.00  0.00      CCP 
ATOM   3219 HD13 LEU    92      12.015   2.262  -0.285  1.00  0.00      CCP 
ATOM   3220  CD2 LEU    92      12.645   1.189   2.130  1.00  7.95      CCP 
ATOM   3221 HD21 LEU    92      12.865   0.625   1.235  1.00  0.00      CCP 
ATOM   3222 HD22 LEU    92      11.708   0.851   2.548  1.00  0.00      CCP 
ATOM   3223 HD23 LEU    92      13.435   1.041   2.851  1.00  0.00      CCP 
ATOM   3224  C   LEU    92      16.010   4.494   1.399  1.00 22.50      CCP 
ATOM   3225  O   LEU    92      16.684   3.560   0.901  1.00 24.57      CCP 
ATOM   3226  N   GLU    93      16.316   5.746   1.157  1.00 26.87      CCP 
ATOM   3227  HN  GLU    93      15.758   6.479   1.494  1.00  0.00      CCP 
ATOM   3228  CA  GLU    93      17.525   6.018   0.301  1.00 30.89      CCP 
ATOM   3229  HA  GLU    93      17.380   5.311  -0.523  1.00  0.00      CCP 
ATOM   3230  CB  GLU    93      17.696   7.292  -0.356  1.00 36.04      CCP 
ATOM   3231  HB1 GLU    93      16.982   7.220  -1.180  1.00  0.00      CCP 
ATOM   3232  HB2 GLU    93      18.645   7.188  -0.830  1.00  0.00      CCP 
ATOM   3233  CG  GLU    93      17.709   8.730  -0.002  1.00 46.13      CCP 
ATOM   3234  HG1 GLU    93      18.432   8.878   0.788  1.00  0.00      CCP 
ATOM   3235  HG2 GLU    93      16.734   8.993   0.377  1.00  0.00      CCP 
ATOM   3236  CD  GLU    93      18.048   9.676  -1.152  1.00 52.73      CCP 
ATOM   3237  OE1 GLU    93      18.718   9.418  -2.194  1.00 51.40      CCP 
ATOM   3238  OE2 GLU    93      17.570  10.825  -0.904  1.00 57.19      CCP 
ATOM   3239  C   GLU    93      18.763   5.461   0.984  1.00 31.32      CCP 
ATOM   3240  O   GLU    93      19.536   4.766   0.299  1.00 32.82      CCP 
ATOM   3241  N   PRO    94      18.922   5.668   2.257  1.00 30.92      CCP 
ATOM   3242  CA  PRO    94      20.035   5.114   3.036  1.00 32.49      CCP 
ATOM   3243  HA  PRO    94      20.942   5.676   2.889  1.00  0.00      CCP 
ATOM   3244  CB  PRO    94      19.538   5.262   4.466  1.00 32.71      CCP 
ATOM   3245  HB1 PRO    94      20.355   5.255   5.169  1.00  0.00      CCP 
ATOM   3246  HB2 PRO    94      18.802   4.505   4.705  1.00  0.00      CCP 
ATOM   3247  CG  PRO    94      18.917   6.640   4.392  1.00 32.07      CCP 
ATOM   3248  HG1 PRO    94      19.664   7.404   4.255  1.00  0.00      CCP 
ATOM   3249  HG2 PRO    94      18.302   6.835   5.265  1.00  0.00      CCP 
ATOM   3250  CD  PRO    94      18.052   6.491   3.103  1.00 33.33      CCP 
ATOM   3251  HD2 PRO    94      17.124   5.981   3.322  1.00  0.00      CCP 
ATOM   3252  HD1 PRO    94      17.875   7.450   2.643  1.00  0.00      CCP 
ATOM   3253  C   PRO    94      20.220   3.651   2.698  1.00 36.53      CCP 
ATOM   3254  O   PRO    94      21.292   3.345   2.119  1.00 42.07      CCP 
ATOM   3255  N   ILE    95      19.240   2.842   3.040  1.00 36.12      CCP 
ATOM   3256  HN  ILE    95      18.463   3.240   3.486  1.00  0.00      CCP 
ATOM   3257  CA  ILE    95      19.197   1.401   2.775  1.00 33.76      CCP 
ATOM   3258  HA  ILE    95      19.950   0.926   3.386  1.00  0.00      CCP 
ATOM   3259  CB  ILE    95      17.791   0.775   3.154  1.00 30.55      CCP 
ATOM   3260  HB  ILE    95      17.044   1.389   2.673  1.00  0.00      CCP 
ATOM   3261  CG1 ILE    95      17.632   0.996   4.677  1.00 27.81      CCP 
ATOM   3262 HG11 ILE    95      17.698   2.058   4.873  1.00  0.00      CCP 
ATOM   3263 HG12 ILE    95      18.454   0.509   5.178  1.00  0.00      CCP 
ATOM   3264  CG2 ILE    95      17.506  -0.684   2.708  1.00 19.22      CCP 
ATOM   3265 HG21 ILE    95      17.563  -0.748   1.631  1.00  0.00      CCP 
ATOM   3266 HG22 ILE    95      16.518  -0.973   3.033  1.00  0.00      CCP 
ATOM   3267 HG23 ILE    95      18.238  -1.345   3.148  1.00  0.00      CCP 
ATOM   3268  CD1 ILE    95      16.311   0.464   5.290  1.00 33.05      CCP 
ATOM   3269 HD11 ILE    95      16.301  -0.615   5.237  1.00  0.00      CCP 
ATOM   3270 HD12 ILE    95      15.472   0.860   4.738  1.00  0.00      CCP 
ATOM   3271 HD13 ILE    95      16.242   0.776   6.322  1.00  0.00      CCP 
ATOM   3272  C   ILE    95      19.510   1.100   1.325  1.00 35.49      CCP 
ATOM   3273  O   ILE    95      20.008   0.016   0.972  1.00 38.08      CCP 
ATOM   3274  N   HIS    96      19.196   2.011   0.452  1.00 35.42      CCP 
ATOM   3275  HN  HIS    96      18.777   2.854   0.725  1.00  0.00      CCP 
ATOM   3276  CA  HIS    96      19.488   1.722  -0.965  1.00 38.87      CCP 
ATOM   3277  HA  HIS    96      19.155   0.714  -1.162  1.00  0.00      CCP 
ATOM   3278  CB  HIS    96      18.686   2.669  -1.863  1.00 36.57      CCP 
ATOM   3279  HB1 HIS    96      19.255   3.573  -2.025  1.00  0.00      CCP 
ATOM   3280  HB2 HIS    96      17.756   2.919  -1.376  1.00  0.00      CCP 
ATOM   3281  CG  HIS    96      18.393   2.029  -3.179  1.00 36.03      CCP 
ATOM   3282  ND1 HIS    96      18.049   2.712  -4.307  1.00 33.71      CCP 
ATOM   3283  HD1 HIS    96      17.936   3.683  -4.383  1.00  0.00      CCP 
ATOM   3284  CD2 HIS    96      18.421   0.700  -3.492  1.00 36.59      CCP 
ATOM   3285  HD2 HIS    96      18.658  -0.121  -2.833  1.00  0.00      CCP 
ATOM   3286  CE1 HIS    96      17.894   1.834  -5.273  1.00 34.53      CCP 
ATOM   3287  HE1 HIS    96      17.645   2.076  -6.295  1.00  0.00      CCP 
ATOM   3288  NE2 HIS    96      18.087   0.622  -4.814  1.00 34.55      CCP 
ATOM   3289  HE2 HIS    96      18.005  -0.205  -5.333  1.00  0.00      CCP 
ATOM   3290  C   HIS    96      20.983   1.765  -1.221  1.00 41.87      CCP 
ATOM   3291  O   HIS    96      21.495   0.923  -1.994  1.00 46.45      CCP 
ATOM   3292  N   LYS    97      21.705   2.676  -0.602  1.00 43.72      CCP 
ATOM   3293  HN  LYS    97      21.209   3.276  -0.006  1.00  0.00      CCP 
ATOM   3294  CA  LYS    97      23.153   2.906  -0.672  1.00 41.00      CCP 
ATOM   3295  HA  LYS    97      23.432   3.006  -1.712  1.00  0.00      CCP 
ATOM   3296  CB  LYS    97      23.549   4.164   0.057  1.00 42.10      CCP 
ATOM   3297  HB1 LYS    97      24.544   4.016   0.457  1.00  0.00      CCP 
ATOM   3298  HB2 LYS    97      22.877   4.296   0.887  1.00  0.00      CCP 
ATOM   3299  CG  LYS    97      23.546   5.447  -0.740  1.00 46.25      CCP 
ATOM   3300  HG1 LYS    97      24.210   5.323  -1.585  1.00  0.00      CCP 
ATOM   3301  HG2 LYS    97      23.936   6.236  -0.117  1.00  0.00      CCP 
ATOM   3302  CD  LYS    97      22.182   5.873  -1.251  1.00 54.67      CCP 
ATOM   3303  HD1 LYS    97      21.782   6.622  -0.581  1.00  0.00      CCP 
ATOM   3304  HD2 LYS    97      21.525   5.018  -1.242  1.00  0.00      CCP 
ATOM   3305  CE  LYS    97      22.212   6.447  -2.671  1.00 58.54      CCP 
ATOM   3306  HE1 LYS    97      23.059   7.112  -2.762  1.00  0.00      CCP 
ATOM   3307  HE2 LYS    97      21.307   7.010  -2.840  1.00  0.00      CCP 
ATOM   3308  NZ  LYS    97      22.317   5.372  -3.714  1.00 55.92      CCP 
ATOM   3309  HZ1 LYS    97      22.622   5.791  -4.615  1.00  0.00      CCP 
ATOM   3310  HZ2 LYS    97      21.389   4.918  -3.839  1.00  0.00      CCP 
ATOM   3311  HZ3 LYS    97      23.013   4.661  -3.411  1.00  0.00      CCP 
ATOM   3312  C   LYS    97      23.889   1.707  -0.092  1.00 40.23      CCP 
ATOM   3313  O   LYS    97      24.963   1.282  -0.524  1.00 42.14      CCP 
ATOM   3314  N   GLU    98      23.267   1.158   0.927  1.00 38.82      CCP 
ATOM   3315  HN  GLU    98      22.417   1.550   1.219  1.00  0.00      CCP 
ATOM   3316  CA  GLU    98      23.727  -0.075   1.579  1.00 37.75      CCP 
ATOM   3317  HA  GLU    98      24.766   0.058   1.859  1.00  0.00      CCP 
ATOM   3318  CB  GLU    98      22.918  -0.298   2.810  1.00 42.60      CCP 
ATOM   3319  HB1 GLU    98      21.906  -0.435   2.426  1.00  0.00      CCP 
ATOM   3320  HB2 GLU    98      22.899   0.661   3.279  1.00  0.00      CCP 
ATOM   3321  CG  GLU    98      23.032  -1.223   3.965  1.00 48.52      CCP 
ATOM   3322  HG1 GLU    98      24.088  -1.427   4.098  1.00  0.00      CCP 
ATOM   3323  HG2 GLU    98      22.567  -2.148   3.676  1.00  0.00      CCP 
ATOM   3324  CD  GLU    98      22.466  -0.862   5.308  1.00 57.11      CCP 
ATOM   3325  OE1 GLU    98      21.932   0.275   5.386  1.00 59.53      CCP 
ATOM   3326  OE2 GLU    98      22.502  -1.612   6.346  1.00 61.24      CCP 
ATOM   3327  C   GLU    98      23.654  -1.176   0.529  1.00 39.98      CCP 
ATOM   3328  O   GLU    98      24.658  -1.889   0.223  1.00 43.06      CCP 
ATOM   3329  N   PHE    99      22.549  -1.406  -0.157  1.00 38.30      CCP 
ATOM   3330  HN  PHE    99      21.781  -0.831   0.045  1.00  0.00      CCP 
ATOM   3331  CA  PHE    99      22.338  -2.443  -1.165  1.00 35.65      CCP 
ATOM   3332  HA  PHE    99      23.117  -3.183  -1.146  1.00  0.00      CCP 
ATOM   3333  CB  PHE    99      20.964  -3.120  -0.783  1.00 35.49      CCP 
ATOM   3334  HB1 PHE    99      20.700  -3.840  -1.546  1.00  0.00      CCP 
ATOM   3335  HB2 PHE    99      20.196  -2.363  -0.735  1.00  0.00      CCP 
ATOM   3336  CG  PHE    99      21.042  -3.807   0.529  1.00 31.14      CCP 
ATOM   3337  CD1 PHE    99      21.535  -5.113   0.577  1.00 34.79      CCP 
ATOM   3338  HD1 PHE    99      21.814  -5.615  -0.335  1.00  0.00      CCP 
ATOM   3339  CD2 PHE    99      20.684  -3.149   1.680  1.00 32.34      CCP 
ATOM   3340  HD2 PHE    99      20.308  -2.140   1.626  1.00  0.00      CCP 
ATOM   3341  CE1 PHE    99      21.648  -5.779   1.798  1.00 34.08      CCP 
ATOM   3342  HE1 PHE    99      22.027  -6.788   1.852  1.00  0.00      CCP 
ATOM   3343  CE2 PHE    99      20.772  -3.789   2.911  1.00 31.75      CCP 
ATOM   3344  HE2 PHE    99      20.477  -3.276   3.814  1.00  0.00      CCP 
ATOM   3345  CZ  PHE    99      21.252  -5.077   2.971  1.00 34.70      CCP 
ATOM   3346  HZ  PHE    99      21.329  -5.569   3.930  1.00  0.00      CCP 
ATOM   3347  C   PHE    99      22.101  -1.919  -2.560  1.00 36.54      CCP 
ATOM   3348  O   PHE    99      20.994  -2.175  -3.073  1.00 38.22      CCP 
ATOM   3349  N   PRO   100      23.023  -1.264  -3.188  1.00 36.96      CCP 
ATOM   3350  CA  PRO   100      22.808  -0.712  -4.505  1.00 38.58      CCP 
ATOM   3351  HA  PRO   100      21.956  -0.056  -4.424  1.00  0.00      CCP 
ATOM   3352  CB  PRO   100      24.019   0.202  -4.695  1.00 40.08      CCP 
ATOM   3353  HB1 PRO   100      23.825   1.179  -4.283  1.00  0.00      CCP 
ATOM   3354  HB2 PRO   100      24.277   0.273  -5.743  1.00  0.00      CCP 
ATOM   3355  CG  PRO   100      25.134  -0.483  -3.908  1.00 39.32      CCP 
ATOM   3356  HG1 PRO   100      25.901   0.218  -3.625  1.00  0.00      CCP 
ATOM   3357  HG2 PRO   100      25.544  -1.316  -4.466  1.00  0.00      CCP 
ATOM   3358  CD  PRO   100      24.365  -0.959  -2.673  1.00 40.41      CCP 
ATOM   3359  HD2 PRO   100      24.827  -1.845  -2.259  1.00  0.00      CCP 
ATOM   3360  HD1 PRO   100      24.310  -0.178  -1.937  1.00  0.00      CCP 
ATOM   3361  C   PRO   100      22.482  -1.664  -5.616  1.00 38.29      CCP 
ATOM   3362  O   PRO   100      22.218  -1.139  -6.738  1.00 40.67      CCP 
ATOM   3363  N   TRP   101      22.434  -2.951  -5.429  1.00 38.12      CCP 
ATOM   3364  HN  TRP   101      22.619  -3.291  -4.529  1.00  0.00      CCP 
ATOM   3365  CA  TRP   101      22.133  -3.925  -6.480  1.00 39.93      CCP 
ATOM   3366  HA  TRP   101      22.572  -3.565  -7.398  1.00  0.00      CCP 
ATOM   3367  CB  TRP   101      22.797  -5.275  -6.149  1.00 36.78      CCP 
ATOM   3368  HB1 TRP   101      23.854  -5.190  -6.368  1.00  0.00      CCP 
ATOM   3369  HB2 TRP   101      22.383  -6.024  -6.804  1.00  0.00      CCP 
ATOM   3370  CG  TRP   101      22.641  -5.754  -4.765  1.00 34.99      CCP 
ATOM   3371  CD1 TRP   101      23.567  -5.550  -3.766  1.00 35.19      CCP 
ATOM   3372  HD1 TRP   101      24.486  -4.997  -3.892  1.00  0.00      CCP 
ATOM   3373  CD2 TRP   101      21.595  -6.521  -4.163  1.00 35.17      CCP 
ATOM   3374  NE1 TRP   101      23.171  -6.132  -2.589  1.00 36.18      CCP 
ATOM   3375  HE1 TRP   101      23.653  -6.132  -1.735  1.00  0.00      CCP 
ATOM   3376  CE2 TRP   101      21.950  -6.747  -2.815  1.00 36.48      CCP 
ATOM   3377  CE3 TRP   101      20.402  -7.041  -4.606  1.00 34.97      CCP 
ATOM   3378  HE3 TRP   101      20.103  -6.929  -5.638  1.00  0.00      CCP 
ATOM   3379  CZ2 TRP   101      21.151  -7.437  -1.914  1.00 36.01      CCP 
ATOM   3380  HZ2 TRP   101      21.441  -7.559  -0.881  1.00  0.00      CCP 
ATOM   3381  CZ3 TRP   101      19.620  -7.760  -3.721  1.00 34.64      CCP 
ATOM   3382  HZ3 TRP   101      18.683  -8.158  -4.073  1.00  0.00      CCP 
ATOM   3383  CH2 TRP   101      19.955  -7.936  -2.391  1.00 35.25      CCP 
ATOM   3384  HH2 TRP   101      19.308  -8.507  -1.741  1.00  0.00      CCP 
ATOM   3385  C   TRP   101      20.630  -4.143  -6.732  1.00 42.93      CCP 
ATOM   3386  O   TRP   101      20.187  -4.442  -7.884  1.00 45.83      CCP 
ATOM   3387  N   ILE   102      19.855  -4.065  -5.676  1.00 40.34      CCP 
ATOM   3388  HN  ILE   102      20.274  -3.877  -4.809  1.00  0.00      CCP 
ATOM   3389  CA  ILE   102      18.392  -4.264  -5.714  1.00 36.68      CCP 
ATOM   3390  HA  ILE   102      18.145  -5.233  -6.119  1.00  0.00      CCP 
ATOM   3391  CB  ILE   102      17.903  -4.144  -4.219  1.00 31.08      CCP 
ATOM   3392  HB  ILE   102      18.688  -4.575  -3.608  1.00  0.00      CCP 
ATOM   3393  CG1 ILE   102      16.644  -4.988  -3.999  1.00 29.07      CCP 
ATOM   3394 HG11 ILE   102      16.936  -6.028  -3.984  1.00  0.00      CCP 
ATOM   3395 HG12 ILE   102      15.982  -4.836  -4.837  1.00  0.00      CCP 
ATOM   3396  CG2 ILE   102      17.758  -2.689  -3.759  1.00 28.79      CCP 
ATOM   3397 HG21 ILE   102      17.622  -2.662  -2.688  1.00  0.00      CCP 
ATOM   3398 HG22 ILE   102      16.902  -2.241  -4.242  1.00  0.00      CCP 
ATOM   3399 HG23 ILE   102      18.649  -2.137  -4.021  1.00  0.00      CCP 
ATOM   3400  CD1 ILE   102      15.856  -4.682  -2.706  1.00 24.37      CCP 
ATOM   3401 HD11 ILE   102      15.230  -5.527  -2.457  1.00  0.00      CCP 
ATOM   3402 HD12 ILE   102      15.238  -3.809  -2.858  1.00  0.00      CCP 
ATOM   3403 HD13 ILE   102      16.548  -4.496  -1.898  1.00  0.00      CCP 
ATOM   3404  C   ILE   102      17.838  -3.153  -6.581  1.00 36.76      CCP 
ATOM   3405  O   ILE   102      18.427  -2.069  -6.436  1.00 37.67      CCP 
ATOM   3406  N   SER   103      16.818  -3.381  -7.379  1.00 34.85      CCP 
ATOM   3407  HN  SER   103      16.416  -4.274  -7.412  1.00  0.00      CCP 
ATOM   3408  CA  SER   103      16.244  -2.272  -8.226  1.00 31.19      CCP 
ATOM   3409  HA  SER   103      17.010  -1.684  -8.702  1.00  0.00      CCP 
ATOM   3410  CB  SER   103      15.335  -2.949  -9.277  1.00 29.01      CCP 
ATOM   3411  HB1 SER   103      15.930  -3.391 -10.063  1.00  0.00      CCP 
ATOM   3412  HB2 SER   103      14.636  -2.241  -9.688  1.00  0.00      CCP 
ATOM   3413  OG  SER   103      14.632  -3.963  -8.546  1.00 28.94      CCP 
ATOM   3414  HG  SER   103      13.691  -3.784  -8.620  1.00  0.00      CCP 
ATOM   3415  C   SER   103      15.303  -1.424  -7.402  1.00 28.07      CCP 
ATOM   3416  O   SER   103      14.809  -1.993  -6.408  1.00 29.26      CCP 
ATOM   3417  N   SER   104      14.978  -0.220  -7.855  1.00 27.78      CCP 
ATOM   3418  HN  SER   104      15.358   0.080  -8.706  1.00  0.00      CCP 
ATOM   3419  CA  SER   104      14.050   0.668  -7.146  1.00 25.07      CCP 
ATOM   3420  HA  SER   104      14.492   0.909  -6.192  1.00  0.00      CCP 
ATOM   3421  CB  SER   104      13.922   1.948  -7.917  1.00 25.47      CCP 
ATOM   3422  HB1 SER   104      13.430   2.700  -7.316  1.00  0.00      CCP 
ATOM   3423  HB2 SER   104      13.375   1.783  -8.831  1.00  0.00      CCP 
ATOM   3424  OG  SER   104      15.234   2.333  -8.206  1.00 31.01      CCP 
ATOM   3425  HG  SER   104      15.700   2.444  -7.374  1.00  0.00      CCP 
ATOM   3426  C   SER   104      12.673   0.091  -6.883  1.00 24.92      CCP 
ATOM   3427  O   SER   104      12.112   0.241  -5.793  1.00 26.68      CCP 
ATOM   3428  N   GLY   105      12.151  -0.589  -7.890  1.00 22.79      CCP 
ATOM   3429  HN  GLY   105      12.691  -0.657  -8.706  1.00  0.00      CCP 
ATOM   3430  CA  GLY   105      10.905  -1.268  -7.885  1.00 19.41      CCP 
ATOM   3431  HA1 GLY   105      10.736  -1.704  -8.858  1.00  0.00      CCP 
ATOM   3432  HA2 GLY   105      10.117  -0.560  -7.673  1.00  0.00      CCP 
ATOM   3433  C   GLY   105      10.880  -2.346  -6.862  1.00 21.56      CCP 
ATOM   3434  O   GLY   105       9.858  -2.511  -6.150  1.00 26.55      CCP 
ATOM   3435  N   ASP   106      11.970  -3.084  -6.716  1.00 24.00      CCP 
ATOM   3436  HN  ASP   106      12.745  -2.892  -7.284  1.00  0.00      CCP 
ATOM   3437  CA  ASP   106      12.069  -4.227  -5.722  1.00 22.03      CCP 
ATOM   3438  HA  ASP   106      11.157  -4.806  -5.798  1.00  0.00      CCP 
ATOM   3439  CB  ASP   106      13.207  -5.079  -6.224  1.00 26.29      CCP 
ATOM   3440  HB1 ASP   106      13.776  -5.402  -5.361  1.00  0.00      CCP 
ATOM   3441  HB2 ASP   106      13.844  -4.463  -6.818  1.00  0.00      CCP 
ATOM   3442  CG  ASP   106      12.850  -6.293  -7.028  1.00 34.85      CCP 
ATOM   3443  OD1 ASP   106      11.754  -6.516  -7.619  1.00 34.28      CCP 
ATOM   3444  OD2 ASP   106      13.788  -7.125  -7.078  1.00 33.74      CCP 
ATOM   3445  C   ASP   106      12.157  -3.709  -4.294  1.00 21.01      CCP 
ATOM   3446  O   ASP   106      11.684  -4.375  -3.329  1.00 21.97      CCP 
ATOM   3447  N   LEU   107      12.760  -2.528  -4.154  1.00 20.77      CCP 
ATOM   3448  HN  LEU   107      13.104  -2.073  -4.952  1.00  0.00      CCP 
ATOM   3449  CA  LEU   107      12.893  -1.856  -2.823  1.00 22.75      CCP 
ATOM   3450  HA  LEU   107      13.230  -2.582  -2.099  1.00  0.00      CCP 
ATOM   3451  CB  LEU   107      13.997  -0.772  -2.982  1.00 18.08      CCP 
ATOM   3452  HB1 LEU   107      13.703  -0.129  -3.803  1.00  0.00      CCP 
ATOM   3453  HB2 LEU   107      14.904  -1.272  -3.273  1.00  0.00      CCP 
ATOM   3454  CG  LEU   107      14.332   0.102  -1.800  1.00 19.28      CCP 
ATOM   3455  HG  LEU   107      13.464   0.694  -1.555  1.00  0.00      CCP 
ATOM   3456  CD1 LEU   107      14.749  -0.676  -0.568  1.00 13.60      CCP 
ATOM   3457 HD11 LEU   107      13.908  -1.247  -0.200  1.00  0.00      CCP 
ATOM   3458 HD12 LEU   107      15.078   0.011   0.198  1.00  0.00      CCP 
ATOM   3459 HD13 LEU   107      15.556  -1.347  -0.821  1.00  0.00      CCP 
ATOM   3460  CD2 LEU   107      15.484   1.063  -2.167  1.00 17.02      CCP 
ATOM   3461 HD21 LEU   107      15.354   1.997  -1.640  1.00  0.00      CCP 
ATOM   3462 HD22 LEU   107      15.475   1.248  -3.231  1.00  0.00      CCP 
ATOM   3463 HD23 LEU   107      16.427   0.618  -1.886  1.00  0.00      CCP 
ATOM   3464  C   LEU   107      11.584  -1.258  -2.340  1.00 23.36      CCP 
ATOM   3465  O   LEU   107      11.166  -1.389  -1.166  1.00 22.31      CCP 
ATOM   3466  N   PHE   108      10.895  -0.506  -3.256  1.00 24.04      CCP 
ATOM   3467  HN  PHE   108      11.237  -0.369  -4.164  1.00  0.00      CCP 
ATOM   3468  CA  PHE   108       9.629   0.138  -2.798  1.00 19.28      CCP 
ATOM   3469  HA  PHE   108       9.854   0.714  -1.910  1.00  0.00      CCP 
ATOM   3470  CB  PHE   108       9.071   1.078  -3.845  1.00 23.70      CCP 
ATOM   3471  HB1 PHE   108       8.171   1.531  -3.451  1.00  0.00      CCP 
ATOM   3472  HB2 PHE   108       8.808   0.502  -4.717  1.00  0.00      CCP 
ATOM   3473  CG  PHE   108      10.009   2.154  -4.259  1.00 23.76      CCP 
ATOM   3474  CD1 PHE   108      10.838   2.761  -3.305  1.00 29.56      CCP 
ATOM   3475  HD1 PHE   108      10.781   2.454  -2.271  1.00  0.00      CCP 
ATOM   3476  CD2 PHE   108      10.089   2.554  -5.577  1.00 29.03      CCP 
ATOM   3477  HD2 PHE   108       9.451   2.078  -6.306  1.00  0.00      CCP 
ATOM   3478  CE1 PHE   108      11.729   3.764  -3.676  1.00 27.62      CCP 
ATOM   3479  HE1 PHE   108      12.371   4.235  -2.948  1.00  0.00      CCP 
ATOM   3480  CE2 PHE   108      10.979   3.539  -6.005  1.00 27.03      CCP 
ATOM   3481  HE2 PHE   108      11.036   3.832  -7.042  1.00  0.00      CCP 
ATOM   3482  CZ  PHE   108      11.783   4.129  -5.044  1.00 29.51      CCP 
ATOM   3483  HZ  PHE   108      12.469   4.905  -5.347  1.00  0.00      CCP 
ATOM   3484  C   PHE   108       8.647  -0.920  -2.416  1.00 19.99      CCP 
ATOM   3485  O   PHE   108       7.895  -0.712  -1.434  1.00 25.08      CCP 
ATOM   3486  N   SER   109       8.560  -2.017  -3.151  1.00 18.30      CCP 
ATOM   3487  HN  SER   109       9.127  -2.148  -3.940  1.00  0.00      CCP 
ATOM   3488  CA  SER   109       7.542  -3.034  -2.746  1.00 17.49      CCP 
ATOM   3489  HA  SER   109       6.633  -2.506  -2.491  1.00  0.00      CCP 
ATOM   3490  CB  SER   109       7.265  -3.857  -3.946  1.00 15.84      CCP 
ATOM   3491  HB1 SER   109       6.848  -3.210  -4.709  1.00  0.00      CCP 
ATOM   3492  HB2 SER   109       6.523  -4.592  -3.693  1.00  0.00      CCP 
ATOM   3493  OG  SER   109       8.390  -4.542  -4.480  1.00 13.40      CCP 
ATOM   3494  HG  SER   109       8.819  -5.014  -3.762  1.00  0.00      CCP 
ATOM   3495  C   SER   109       7.949  -3.869  -1.525  1.00 22.79      CCP 
ATOM   3496  O   SER   109       7.040  -4.203  -0.696  1.00 25.40      CCP 
ATOM   3497  N   LEU   110       9.236  -4.286  -1.430  1.00 20.92      CCP 
ATOM   3498  HN  LEU   110       9.863  -4.041  -2.143  1.00  0.00      CCP 
ATOM   3499  CA  LEU   110       9.727  -5.098  -0.308  1.00 18.49      CCP 
ATOM   3500  HA  LEU   110       9.209  -6.046  -0.297  1.00  0.00      CCP 
ATOM   3501  CB  LEU   110      11.219  -5.330  -0.545  1.00 21.53      CCP 
ATOM   3502  HB1 LEU   110      11.713  -4.370  -0.604  1.00  0.00      CCP 
ATOM   3503  HB2 LEU   110      11.343  -5.840  -1.488  1.00  0.00      CCP 
ATOM   3504  CG  LEU   110      11.893  -6.169   0.558  1.00 16.17      CCP 
ATOM   3505  HG  LEU   110      11.842  -5.615   1.486  1.00  0.00      CCP 
ATOM   3506  CD1 LEU   110      11.169  -7.462   0.744  1.00 15.33      CCP 
ATOM   3507 HD11 LEU   110      10.993  -7.920  -0.218  1.00  0.00      CCP 
ATOM   3508 HD12 LEU   110      10.224  -7.277   1.235  1.00  0.00      CCP 
ATOM   3509 HD13 LEU   110      11.766  -8.124   1.353  1.00  0.00      CCP 
ATOM   3510  CD2 LEU   110      13.340  -6.388   0.206  1.00 12.05      CCP 
ATOM   3511 HD21 LEU   110      13.836  -5.434   0.111  1.00  0.00      CCP 
ATOM   3512 HD22 LEU   110      13.407  -6.923  -0.730  1.00  0.00      CCP 
ATOM   3513 HD23 LEU   110      13.817  -6.964   0.986  1.00  0.00      CCP 
ATOM   3514  C   LEU   110       9.428  -4.341   0.975  1.00 19.09      CCP 
ATOM   3515  O   LEU   110       8.938  -4.855   2.007  1.00 23.34      CCP 
ATOM   3516  N   GLY   111       9.608  -3.051   0.814  1.00 16.94      CCP 
ATOM   3517  HN  GLY   111       9.899  -2.705  -0.055  1.00  0.00      CCP 
ATOM   3518  CA  GLY   111       9.322  -2.116   1.915  1.00 19.59      CCP 
ATOM   3519  HA1 GLY   111       9.535  -1.111   1.578  1.00  0.00      CCP 
ATOM   3520  HA2 GLY   111       9.975  -2.346   2.743  1.00  0.00      CCP 
ATOM   3521  C   GLY   111       7.911  -2.175   2.393  1.00 21.16      CCP 
ATOM   3522  O   GLY   111       7.643  -1.919   3.636  1.00 23.64      CCP 
ATOM   3523  N   GLY   112       6.943  -2.382   1.431  1.00 17.00      CCP 
ATOM   3524  HN  GLY   112       7.126  -2.485   0.473  1.00  0.00      CCP 
ATOM   3525  CA  GLY   112       5.578  -2.324   2.028  1.00 14.07      CCP 
ATOM   3526  HA1 GLY   112       4.845  -2.163   1.254  1.00  0.00      CCP 
ATOM   3527  HA2 GLY   112       5.526  -1.525   2.756  1.00  0.00      CCP 
ATOM   3528  C   GLY   112       5.318  -3.664   2.701  1.00 12.08      CCP 
ATOM   3529  O   GLY   112       4.517  -3.685   3.609  1.00 16.72      CCP 
ATOM   3530  N   VAL   113       5.924  -4.715   2.206  1.00 11.88      CCP 
ATOM   3531  HN  VAL   113       6.509  -4.576   1.432  1.00  0.00      CCP 
ATOM   3532  CA  VAL   113       5.798  -6.081   2.718  1.00 12.08      CCP 
ATOM   3533  HA  VAL   113       4.752  -6.344   2.761  1.00  0.00      CCP 
ATOM   3534  CB  VAL   113       6.519  -7.052   1.767  1.00 12.06      CCP 
ATOM   3535  HB  VAL   113       7.452  -6.610   1.451  1.00  0.00      CCP 
ATOM   3536  CG1 VAL   113       6.803  -8.404   2.424  1.00 15.25      CCP 
ATOM   3537 HG11 VAL   113       7.109  -9.114   1.670  1.00  0.00      CCP 
ATOM   3538 HG12 VAL   113       5.910  -8.762   2.914  1.00  0.00      CCP 
ATOM   3539 HG13 VAL   113       7.592  -8.291   3.153  1.00  0.00      CCP 
ATOM   3540  CG2 VAL   113       5.661  -7.363   0.511  1.00 14.14      CCP 
ATOM   3541 HG21 VAL   113       5.702  -6.525  -0.170  1.00  0.00      CCP 
ATOM   3542 HG22 VAL   113       4.638  -7.536   0.807  1.00  0.00      CCP 
ATOM   3543 HG23 VAL   113       6.047  -8.245   0.020  1.00  0.00      CCP 
ATOM   3544  C   VAL   113       6.392  -6.173   4.125  1.00 12.91      CCP 
ATOM   3545  O   VAL   113       5.823  -6.883   4.977  1.00 15.36      CCP 
ATOM   3546  N   THR   114       7.486  -5.475   4.304  1.00 14.07      CCP 
ATOM   3547  HN  THR   114       7.849  -4.953   3.557  1.00  0.00      CCP 
ATOM   3548  CA  THR   114       8.172  -5.437   5.615  1.00 17.02      CCP 
ATOM   3549  HA  THR   114       8.372  -6.451   5.929  1.00  0.00      CCP 
ATOM   3550  CB  THR   114       9.539  -4.655   5.551  1.00 17.40      CCP 
ATOM   3551  HB  THR   114       9.347  -3.609   5.347  1.00  0.00      CCP 
ATOM   3552  OG1 THR   114      10.276  -5.246   4.421  1.00 14.64      CCP 
ATOM   3553  HG1 THR   114      11.161  -4.875   4.418  1.00  0.00      CCP 
ATOM   3554  CG2 THR   114      10.367  -4.799   6.884  1.00 15.05      CCP 
ATOM   3555 HG21 THR   114      10.253  -5.800   7.272  1.00  0.00      CCP 
ATOM   3556 HG22 THR   114      10.005  -4.088   7.612  1.00  0.00      CCP 
ATOM   3557 HG23 THR   114      11.410  -4.606   6.682  1.00  0.00      CCP 
ATOM   3558  C   THR   114       7.305  -4.771   6.652  1.00 18.74      CCP 
ATOM   3559  O   THR   114       7.238  -5.178   7.832  1.00 23.39      CCP 
ATOM   3560  N   ALA   115       6.701  -3.665   6.223  1.00 16.15      CCP 
ATOM   3561  HN  ALA   115       6.848  -3.364   5.302  1.00  0.00      CCP 
ATOM   3562  CA  ALA   115       5.925  -2.814   7.145  1.00 12.75      CCP 
ATOM   3563  HA  ALA   115       6.543  -2.700   8.029  1.00  0.00      CCP 
ATOM   3564  CB  ALA   115       5.933  -1.469   6.456  1.00 12.94      CCP 
ATOM   3565  HB1 ALA   115       5.315  -0.778   7.009  1.00  0.00      CCP 
ATOM   3566  HB2 ALA   115       5.544  -1.576   5.453  1.00  0.00      CCP 
ATOM   3567  HB3 ALA   115       6.943  -1.092   6.412  1.00  0.00      CCP 
ATOM   3568  C   ALA   115       4.723  -3.503   7.619  1.00 15.57      CCP 
ATOM   3569  O   ALA   115       4.329  -3.374   8.828  1.00 17.07      CCP 
ATOM   3570  N   VAL   116       4.073  -4.248   6.737  1.00 16.00      CCP 
ATOM   3571  HN  VAL   116       4.421  -4.302   5.822  1.00  0.00      CCP 
ATOM   3572  CA  VAL   116       2.841  -5.022   7.080  1.00 12.50      CCP 
ATOM   3573  HA  VAL   116       2.126  -4.354   7.536  1.00  0.00      CCP 
ATOM   3574  CB  VAL   116       2.199  -5.630   5.776  1.00 13.81      CCP 
ATOM   3575  HB  VAL   116       2.954  -6.185   5.235  1.00  0.00      CCP 
ATOM   3576  CG1 VAL   116       1.046  -6.573   6.137  1.00 12.13      CCP 
ATOM   3577 HG11 VAL   116       0.400  -6.698   5.281  1.00  0.00      CCP 
ATOM   3578 HG12 VAL   116       0.479  -6.153   6.956  1.00  0.00      CCP 
ATOM   3579 HG13 VAL   116       1.444  -7.534   6.430  1.00  0.00      CCP 
ATOM   3580  CG2 VAL   116       1.603  -4.560   4.862  1.00  6.69      CCP 
ATOM   3581 HG21 VAL   116       0.696  -4.173   5.303  1.00  0.00      CCP 
ATOM   3582 HG22 VAL   116       1.379  -4.994   3.898  1.00  0.00      CCP 
ATOM   3583 HG23 VAL   116       2.314  -3.756   4.738  1.00  0.00      CCP 
ATOM   3584  C   VAL   116       3.155  -6.119   8.042  1.00 14.48      CCP 
ATOM   3585  O   VAL   116       2.467  -6.379   9.044  1.00 18.29      CCP 
ATOM   3586  N   GLN   117       4.158  -6.921   7.668  1.00 18.21      CCP 
ATOM   3587  HN  GLN   117       4.608  -6.743   6.816  1.00  0.00      CCP 
ATOM   3588  CA  GLN   117       4.658  -8.051   8.523  1.00 14.93      CCP 
ATOM   3589  HA  GLN   117       3.808  -8.684   8.751  1.00  0.00      CCP 
ATOM   3590  CB  GLN   117       5.693  -8.881   7.856  1.00 16.66      CCP 
ATOM   3591  HB1 GLN   117       5.887  -9.722   8.512  1.00  0.00      CCP 
ATOM   3592  HB2 GLN   117       6.596  -8.296   7.813  1.00  0.00      CCP 
ATOM   3593  CG  GLN   117       5.458  -9.418   6.478  1.00 19.83      CCP 
ATOM   3594  HG1 GLN   117       5.610  -8.627   5.776  1.00  0.00      CCP 
ATOM   3595  HG2 GLN   117       4.431  -9.735   6.408  1.00  0.00      CCP 
ATOM   3596  CD  GLN   117       6.316 -10.562   6.089  1.00 23.23      CCP 
ATOM   3597  OE1 GLN   117       6.259 -11.214   5.061  1.00 25.05      CCP 
ATOM   3598  NE2 GLN   117       7.230 -10.857   7.013  1.00 24.91      CCP 
ATOM   3599 HE21 GLN   117       7.281 -10.335   7.839  1.00  0.00      CCP 
ATOM   3600 HE22 GLN   117       7.853 -11.598   6.864  1.00  0.00      CCP 
ATOM   3601  C   GLN   117       5.173  -7.473   9.851  1.00 17.30      CCP 
ATOM   3602  O   GLN   117       4.738  -7.992  10.873  1.00 16.08      CCP 
ATOM   3603  N   GLU   118       6.040  -6.427   9.811  1.00 15.65      CCP 
ATOM   3604  HN  GLU   118       6.314  -6.071   8.941  1.00  0.00      CCP 
ATOM   3605  CA  GLU   118       6.550  -5.810  11.009  1.00 17.40      CCP 
ATOM   3606  HA  GLU   118       6.954  -6.637  11.584  1.00  0.00      CCP 
ATOM   3607  CB  GLU   118       7.702  -4.876  10.793  1.00 12.78      CCP 
ATOM   3608  HB1 GLU   118       7.791  -4.259  11.677  1.00  0.00      CCP 
ATOM   3609  HB2 GLU   118       7.451  -4.230   9.968  1.00  0.00      CCP 
ATOM   3610  CG  GLU   118       9.112  -5.494  10.493  1.00 15.86      CCP 
ATOM   3611  HG1 GLU   118       9.850  -4.709  10.588  1.00  0.00      CCP 
ATOM   3612  HG2 GLU   118       9.120  -5.839   9.473  1.00  0.00      CCP 
ATOM   3613  CD  GLU   118       9.510  -6.637  11.367  1.00 19.79      CCP 
ATOM   3614  OE1 GLU   118       9.550  -6.330  12.564  1.00 18.21      CCP 
ATOM   3615  OE2 GLU   118       9.718  -7.843  11.099  1.00 22.00      CCP 
ATOM   3616  C   GLU   118       5.455  -5.252  11.882  1.00 20.84      CCP 
ATOM   3617  O   GLU   118       5.606  -5.288  13.136  1.00 25.73      CCP 
ATOM   3618  N   MET   119       4.343  -4.757  11.415  1.00 21.70      CCP 
ATOM   3619  HN  MET   119       4.242  -4.755  10.440  1.00  0.00      CCP 
ATOM   3620  CA  MET   119       3.175  -4.310  12.196  1.00 18.16      CCP 
ATOM   3621  HA  MET   119       3.549  -3.894  13.120  1.00  0.00      CCP 
ATOM   3622  CB  MET   119       2.404  -3.188  11.470  1.00 16.46      CCP 
ATOM   3623  HB1 MET   119       1.569  -2.865  12.071  1.00  0.00      CCP 
ATOM   3624  HB2 MET   119       2.053  -3.544  10.512  1.00  0.00      CCP 
ATOM   3625  CG  MET   119       3.351  -2.054  11.273  1.00 17.70      CCP 
ATOM   3626  HG1 MET   119       4.068  -2.318  10.519  1.00  0.00      CCP 
ATOM   3627  HG2 MET   119       3.877  -1.880  12.199  1.00  0.00      CCP 
ATOM   3628  SD  MET   119       2.536  -0.546  10.803  1.00 20.79      CCP 
ATOM   3629  CE  MET   119       2.533  -0.881   9.034  1.00 12.69      CCP 
ATOM   3630  HE1 MET   119       3.551  -0.886   8.667  1.00  0.00      CCP 
ATOM   3631  HE2 MET   119       1.973  -0.114   8.522  1.00  0.00      CCP 
ATOM   3632  HE3 MET   119       2.073  -1.842   8.850  1.00  0.00      CCP 
ATOM   3633  C   MET   119       2.230  -5.427  12.564  1.00 17.40      CCP 
ATOM   3634  O   MET   119       1.076  -5.245  12.984  1.00 18.88      CCP 
ATOM   3635  N   GLN   120       2.683  -6.660  12.451  1.00 21.49      CCP 
ATOM   3636  HN  GLN   120       3.600  -6.802  12.136  1.00  0.00      CCP 
ATOM   3637  CA  GLN   120       1.882  -7.812  12.826  1.00 24.32      CCP 
ATOM   3638  HA  GLN   120       2.539  -8.658  12.935  1.00  0.00      CCP 
ATOM   3639  CB  GLN   120       1.233  -7.555  14.187  1.00 24.50      CCP 
ATOM   3640  HB1 GLN   120       0.557  -8.372  14.396  1.00  0.00      CCP 
ATOM   3641  HB2 GLN   120       0.666  -6.649  14.171  1.00  0.00      CCP 
ATOM   3642  CG  GLN   120       2.247  -7.487  15.300  1.00 25.95      CCP 
ATOM   3643  HG1 GLN   120       3.001  -6.750  15.075  1.00  0.00      CCP 
ATOM   3644  HG2 GLN   120       2.702  -8.457  15.449  1.00  0.00      CCP 
ATOM   3645  CD  GLN   120       1.474  -7.071  16.538  1.00 31.08      CCP 
ATOM   3646  OE1 GLN   120       1.742  -6.086  17.175  1.00 38.86      CCP 
ATOM   3647  NE2 GLN   120       0.400  -7.797  16.828  1.00 34.23      CCP 
ATOM   3648 HE21 GLN   120       0.149  -8.551  16.254  1.00  0.00      CCP 
ATOM   3649 HE22 GLN   120      -0.142  -7.580  17.614  1.00  0.00      CCP 
ATOM   3650  C   GLN   120       0.769  -8.196  11.863  1.00 28.79      CCP 
ATOM   3651  O   GLN   120      -0.217  -8.850  12.324  1.00 29.69      CCP 
ATOM   3652  N   GLY   121       0.953  -7.817  10.600  1.00 28.49      CCP 
ATOM   3653  HN  GLY   121       1.756  -7.326  10.329  1.00  0.00      CCP 
ATOM   3654  CA  GLY   121      -0.099  -8.207   9.595  1.00 26.59      CCP 
ATOM   3655  HA1 GLY   121      -0.066  -7.561   8.734  1.00  0.00      CCP 
ATOM   3656  HA2 GLY   121      -1.083  -8.201  10.050  1.00  0.00      CCP 
ATOM   3657  C   GLY   121       0.319  -9.627   9.204  1.00 23.61      CCP 
ATOM   3658  O   GLY   121       1.230 -10.122   9.852  1.00 21.13      CCP 
ATOM   3659  N   PRO   122      -0.342 -10.144   8.198  1.00 20.82      CCP 
ATOM   3660  CA  PRO   122      -0.044 -11.509   7.724  1.00 16.88      CCP 
ATOM   3661  HA  PRO   122      -0.004 -12.237   8.515  1.00  0.00      CCP 
ATOM   3662  CB  PRO   122      -1.197 -11.791   6.729  1.00 17.45      CCP 
ATOM   3663  HB1 PRO   122      -1.982 -12.341   7.225  1.00  0.00      CCP 
ATOM   3664  HB2 PRO   122      -0.827 -12.356   5.885  1.00  0.00      CCP 
ATOM   3665  CG  PRO   122      -1.723 -10.463   6.268  1.00 15.30      CCP 
ATOM   3666  HG1 PRO   122      -2.785 -10.515   6.091  1.00  0.00      CCP 
ATOM   3667  HG2 PRO   122      -1.202 -10.142   5.374  1.00  0.00      CCP 
ATOM   3668  CD  PRO   122      -1.434  -9.512   7.435  1.00 20.20      CCP 
ATOM   3669  HD2 PRO   122      -1.123  -8.547   7.060  1.00  0.00      CCP 
ATOM   3670  HD1 PRO   122      -2.308  -9.408   8.059  1.00  0.00      CCP 
ATOM   3671  C   PRO   122       1.226 -11.425   6.922  1.00 15.32      CCP 
ATOM   3672  O   PRO   122       1.610 -10.319   6.593  1.00 17.97      CCP 
ATOM   3673  N   LYS   123       1.724 -12.542   6.538  1.00 16.50      CCP 
ATOM   3674  HN  LYS   123       1.228 -13.344   6.807  1.00  0.00      CCP 
ATOM   3675  CA  LYS   123       2.873 -12.769   5.749  1.00 24.03      CCP 
ATOM   3676  HA  LYS   123       3.628 -12.051   6.037  1.00  0.00      CCP 
ATOM   3677  CB  LYS   123       3.463 -14.194   5.912  1.00 29.71      CCP 
ATOM   3678  HB1 LYS   123       4.362 -14.276   5.319  1.00  0.00      CCP 
ATOM   3679  HB2 LYS   123       2.741 -14.919   5.562  1.00  0.00      CCP 
ATOM   3680  CG  LYS   123       3.807 -14.495   7.410  1.00 33.09      CCP 
ATOM   3681  HG1 LYS   123       3.850 -15.566   7.545  1.00  0.00      CCP 
ATOM   3682  HG2 LYS   123       3.021 -14.100   8.034  1.00  0.00      CCP 
ATOM   3683  CD  LYS   123       5.115 -13.890   7.844  1.00 37.23      CCP 
ATOM   3684  HD1 LYS   123       4.926 -12.957   8.350  1.00  0.00      CCP 
ATOM   3685  HD2 LYS   123       5.728 -13.705   6.973  1.00  0.00      CCP 
ATOM   3686  CE  LYS   123       5.866 -14.847   8.807  1.00 41.26      CCP 
ATOM   3687  HE1 LYS   123       5.496 -15.855   8.700  1.00  0.00      CCP 
ATOM   3688  HE2 LYS   123       5.750 -14.511   9.829  1.00  0.00      CCP 
ATOM   3689  NZ  LYS   123       7.325 -14.789   8.397  1.00 39.89      CCP 
ATOM   3690  HZ1 LYS   123       7.678 -13.817   8.504  1.00  0.00      CCP 
ATOM   3691  HZ2 LYS   123       7.418 -15.084   7.403  1.00  0.00      CCP 
ATOM   3692  HZ3 LYS   123       7.881 -15.426   9.002  1.00  0.00      CCP 
ATOM   3693  C   LYS   123       2.497 -12.508   4.297  1.00 26.09      CCP 
ATOM   3694  O   LYS   123       1.427 -12.892   3.792  1.00 30.10      CCP 
ATOM   3695  N   ILE   124       3.427 -11.906   3.589  1.00 23.53      CCP 
ATOM   3696  HN  ILE   124       4.287 -11.654   3.986  1.00  0.00      CCP 
ATOM   3697  CA  ILE   124       3.122 -11.609   2.217  1.00 20.57      CCP 
ATOM   3698  HA  ILE   124       2.194 -12.086   1.952  1.00  0.00      CCP 
ATOM   3699  CB  ILE   124       2.899 -10.022   2.140  1.00 20.22      CCP 
ATOM   3700  HB  ILE   124       3.740  -9.530   2.616  1.00  0.00      CCP 
ATOM   3701  CG1 ILE   124       1.646  -9.769   2.939  1.00 14.57      CCP 
ATOM   3702 HG11 ILE   124       1.784 -10.344   3.852  1.00  0.00      CCP 
ATOM   3703 HG12 ILE   124       0.870 -10.275   2.405  1.00  0.00      CCP 
ATOM   3704  CG2 ILE   124       2.854  -9.596   0.651  1.00 23.80      CCP 
ATOM   3705 HG21 ILE   124       2.455  -8.595   0.575  1.00  0.00      CCP 
ATOM   3706 HG22 ILE   124       2.223 -10.277   0.100  1.00  0.00      CCP 
ATOM   3707 HG23 ILE   124       3.853  -9.618   0.239  1.00  0.00      CCP 
ATOM   3708  CD1 ILE   124       1.003  -8.489   3.359  1.00 13.42      CCP 
ATOM   3709 HD11 ILE   124       0.218  -8.695   4.071  1.00  0.00      CCP 
ATOM   3710 HD12 ILE   124       0.585  -7.996   2.493  1.00  0.00      CCP 
ATOM   3711 HD13 ILE   124       1.743  -7.849   3.816  1.00  0.00      CCP 
ATOM   3712  C   ILE   124       4.183 -12.126   1.334  1.00 16.56      CCP 
ATOM   3713  O   ILE   124       5.157 -11.417   1.270  1.00 24.14      CCP 
ATOM   3714  N   PRO   125       3.920 -13.203   0.648  1.00 13.69      CCP 
ATOM   3715  CA  PRO   125       4.901 -13.796  -0.268  1.00 11.17      CCP 
ATOM   3716  HA  PRO   125       5.693 -14.270   0.289  1.00  0.00      CCP 
ATOM   3717  CB  PRO   125       4.085 -14.821  -0.981  1.00 12.01      CCP 
ATOM   3718  HB1 PRO   125       4.698 -15.655  -1.280  1.00  0.00      CCP 
ATOM   3719  HB2 PRO   125       3.591 -14.380  -1.838  1.00  0.00      CCP 
ATOM   3720  CG  PRO   125       3.060 -15.276   0.067  1.00 10.33      CCP 
ATOM   3721  HG1 PRO   125       3.501 -15.985   0.747  1.00  0.00      CCP 
ATOM   3722  HG2 PRO   125       2.190 -15.701  -0.416  1.00  0.00      CCP 
ATOM   3723  CD  PRO   125       2.700 -14.019   0.792  1.00 11.02      CCP 
ATOM   3724  HD2 PRO   125       1.851 -13.538   0.323  1.00  0.00      CCP 
ATOM   3725  HD1 PRO   125       2.504 -14.219   1.834  1.00  0.00      CCP 
ATOM   3726  C   PRO   125       5.432 -12.705  -1.084  1.00 14.68      CCP 
ATOM   3727  O   PRO   125       4.614 -11.815  -1.339  1.00 26.89      CCP 
ATOM   3728  N   TRP   126       6.614 -12.696  -1.592  1.00 15.99      CCP 
ATOM   3729  HN  TRP   126       7.223 -13.449  -1.444  1.00  0.00      CCP 
ATOM   3730  CA  TRP   126       7.049 -11.527  -2.391  1.00 14.26      CCP 
ATOM   3731  HA  TRP   126       6.207 -11.029  -2.851  1.00  0.00      CCP 
ATOM   3732  CB  TRP   126       7.744 -10.633  -1.419  1.00 12.71      CCP 
ATOM   3733  HB1 TRP   126       8.435 -11.230  -0.838  1.00  0.00      CCP 
ATOM   3734  HB2 TRP   126       7.009 -10.214  -0.750  1.00  0.00      CCP 
ATOM   3735  CG  TRP   126       8.480  -9.532  -2.048  1.00 13.05      CCP 
ATOM   3736  CD1 TRP   126       8.005  -8.292  -2.317  1.00 14.76      CCP 
ATOM   3737  HD1 TRP   126       7.004  -7.956  -2.089  1.00  0.00      CCP 
ATOM   3738  CD2 TRP   126       9.854  -9.512  -2.440  1.00 18.43      CCP 
ATOM   3739  NE1 TRP   126       8.958  -7.529  -2.931  1.00 20.01      CCP 
ATOM   3740  HE1 TRP   126       8.854  -6.618  -3.278  1.00  0.00      CCP 
ATOM   3741  CE2 TRP   126      10.102  -8.293  -3.052  1.00 11.52      CCP 
ATOM   3742  CE3 TRP   126      10.895 -10.471  -2.351  1.00 21.36      CCP 
ATOM   3743  HE3 TRP   126      10.728 -11.449  -1.929  1.00  0.00      CCP 
ATOM   3744  CZ2 TRP   126      11.332  -7.927  -3.534  1.00 19.09      CCP 
ATOM   3745  HZ2 TRP   126      11.498  -6.948  -3.955  1.00  0.00      CCP 
ATOM   3746  CZ3 TRP   126      12.123 -10.091  -2.862  1.00 17.47      CCP 
ATOM   3747  HZ3 TRP   126      12.958 -10.770  -2.784  1.00  0.00      CCP 
ATOM   3748  CH2 TRP   126      12.331  -8.806  -3.414  1.00 14.63      CCP 
ATOM   3749  HH2 TRP   126      13.307  -8.551  -3.801  1.00  0.00      CCP 
ATOM   3750  C   TRP   126       8.015 -12.072  -3.441  1.00 16.29      CCP 
ATOM   3751  O   TRP   126       8.624 -13.125  -3.163  1.00 17.80      CCP 
ATOM   3752  N   ARG   127       8.149 -11.335  -4.527  1.00 14.74      CCP 
ATOM   3753  HN  ARG   127       7.649 -10.497  -4.626  1.00  0.00      CCP 
ATOM   3754  CA  ARG   127       9.085 -11.772  -5.567  1.00 18.06      CCP 
ATOM   3755  HA  ARG   127       9.728 -12.514  -5.113  1.00  0.00      CCP 
ATOM   3756  CB  ARG   127       8.295 -12.489  -6.662  1.00 21.94      CCP 
ATOM   3757  HB1 ARG   127       8.963 -13.078  -7.270  1.00  0.00      CCP 
ATOM   3758  HB2 ARG   127       7.781 -11.762  -7.276  1.00  0.00      CCP 
ATOM   3759  CG  ARG   127       7.247 -13.441  -5.956  1.00 20.87      CCP 
ATOM   3760  HG1 ARG   127       6.710 -12.912  -5.186  1.00  0.00      CCP 
ATOM   3761  HG2 ARG   127       7.748 -14.289  -5.546  1.00  0.00      CCP 
ATOM   3762  CD  ARG   127       6.292 -13.879  -7.031  1.00 30.04      CCP 
ATOM   3763  HD1 ARG   127       5.751 -13.028  -7.400  1.00  0.00      CCP 
ATOM   3764  HD2 ARG   127       5.596 -14.598  -6.600  1.00  0.00      CCP 
ATOM   3765  NE  ARG   127       6.984 -14.484  -8.158  1.00 36.69      CCP 
ATOM   3766  HE  ARG   127       7.909 -14.232  -8.360  1.00  0.00      CCP 
ATOM   3767  CZ  ARG   127       6.342 -15.399  -8.928  1.00 43.26      CCP 
ATOM   3768  NH1 ARG   127       5.012 -15.376  -8.927  1.00 41.67      CCP 
ATOM   3769 HH11 ARG   127       4.523 -14.702  -8.374  1.00  0.00      CCP 
ATOM   3770 HH12 ARG   127       4.501 -16.034  -9.481  1.00  0.00      CCP 
ATOM   3771  NH2 ARG   127       7.080 -16.364  -9.520  1.00 40.72      CCP 
ATOM   3772 HH21 ARG   127       8.071 -16.389  -9.385  1.00  0.00      CCP 
ATOM   3773 HH22 ARG   127       6.636 -17.052 -10.093  1.00  0.00      CCP 
ATOM   3774  C   ARG   127       9.970 -10.689  -6.028  1.00 15.85      CCP 
ATOM   3775  O   ARG   127       9.702  -9.484  -5.983  1.00 22.88      CCP 
ATOM   3776  N   CYS   128      11.102 -11.055  -6.542  1.00 15.34      CCP 
ATOM   3777  HN  CYS   128      11.316 -12.010  -6.602  1.00  0.00      CCP 
ATOM   3778  CA  CYS   128      12.093 -10.070  -6.984  1.00 21.93      CCP 
ATOM   3779  HA  CYS   128      11.834  -9.078  -6.641  1.00  0.00      CCP 
ATOM   3780  CB  CYS   128      13.499 -10.469  -6.500  1.00 25.66      CCP 
ATOM   3781  HB1 CYS   128      13.539 -10.295  -5.432  1.00  0.00      CCP 
ATOM   3782  HB2 CYS   128      14.208  -9.805  -6.965  1.00  0.00      CCP 
ATOM   3783  SG  CYS   128      14.065 -12.181  -6.824  1.00 35.92      CCP 
ATOM   3784  HG  CYS   128      14.512 -12.189  -7.674  1.00  0.00      CCP 
ATOM   3785  C   CYS   128      12.065 -10.143  -8.506  1.00 24.25      CCP 
ATOM   3786  O   CYS   128      11.475 -11.104  -9.016  1.00 26.09      CCP 
ATOM   3787  N   GLY   129      12.813  -9.222  -9.083  1.00 24.80      CCP 
ATOM   3788  HN  GLY   129      13.319  -8.577  -8.545  1.00  0.00      CCP 
ATOM   3789  CA  GLY   129      12.989  -9.289 -10.554  1.00 23.56      CCP 
ATOM   3790  HA1 GLY   129      12.354 -10.056 -10.968  1.00  0.00      CCP 
ATOM   3791  HA2 GLY   129      14.020  -9.502 -10.786  1.00  0.00      CCP 
ATOM   3792  C   GLY   129      12.602  -7.960 -11.123  1.00 25.44      CCP 
ATOM   3793  O   GLY   129      12.923  -7.815 -12.289  1.00 26.96      CCP 
ATOM   3794  N   ARG   130      11.949  -7.088 -10.347  1.00 25.95      CCP 
ATOM   3795  HN  ARG   130      11.710  -7.279  -9.416  1.00  0.00      CCP 
ATOM   3796  CA  ARG   130      11.623  -5.786 -11.023  1.00 29.74      CCP 
ATOM   3797  HA  ARG   130      10.955  -6.007 -11.851  1.00  0.00      CCP 
ATOM   3798  CB  ARG   130      10.911  -4.821 -10.071  1.00 25.50      CCP 
ATOM   3799  HB1 ARG   130      10.771  -3.872 -10.559  1.00  0.00      CCP 
ATOM   3800  HB2 ARG   130      11.512  -4.684  -9.183  1.00  0.00      CCP 
ATOM   3801  CG  ARG   130       9.519  -5.411  -9.679  1.00 20.77      CCP 
ATOM   3802  HG1 ARG   130       9.637  -6.432  -9.352  1.00  0.00      CCP 
ATOM   3803  HG2 ARG   130       8.858  -5.378 -10.532  1.00  0.00      CCP 
ATOM   3804  CD  ARG   130       8.941  -4.578  -8.555  1.00 11.83      CCP 
ATOM   3805  HD1 ARG   130       8.463  -3.724  -8.920  1.00  0.00      CCP 
ATOM   3806  HD2 ARG   130       9.765  -4.308  -7.847  1.00  0.00      CCP 
ATOM   3807  NE  ARG   130       7.801  -5.296  -7.996  1.00 12.94      CCP 
ATOM   3808  HE  ARG   130       6.927  -4.857  -8.065  1.00  0.00      CCP 
ATOM   3809  CZ  ARG   130       7.827  -6.463  -7.414  1.00 12.45      CCP 
ATOM   3810  NH1 ARG   130       9.038  -7.025  -7.258  1.00 21.54      CCP 
ATOM   3811 HH11 ARG   130       9.857  -6.550  -7.579  1.00  0.00      CCP 
ATOM   3812 HH12 ARG   130       9.120  -7.920  -6.819  1.00  0.00      CCP 
ATOM   3813  NH2 ARG   130       6.767  -7.172  -6.946  1.00 15.69      CCP 
ATOM   3814 HH21 ARG   130       5.841  -6.803  -7.033  1.00  0.00      CCP 
ATOM   3815 HH22 ARG   130       6.912  -8.062  -6.515  1.00  0.00      CCP 
ATOM   3816  C   ARG   130      12.925  -5.257 -11.616  1.00 31.84      CCP 
ATOM   3817  O   ARG   130      14.007  -5.543 -11.091  1.00 34.30      CCP 
ATOM   3818  N   VAL   131      12.898  -4.528 -12.696  1.00 33.13      CCP 
ATOM   3819  HN  VAL   131      12.015  -4.353 -13.081  1.00  0.00      CCP 
ATOM   3820  CA  VAL   131      14.053  -3.965 -13.420  1.00 30.42      CCP 
ATOM   3821  HA  VAL   131      14.935  -4.049 -12.796  1.00  0.00      CCP 
ATOM   3822  CB  VAL   131      14.245  -4.777 -14.697  1.00 32.11      CCP 
ATOM   3823  HB  VAL   131      13.288  -4.752 -15.201  1.00  0.00      CCP 
ATOM   3824  CG1 VAL   131      15.258  -4.225 -15.707  1.00 36.06      CCP 
ATOM   3825 HG11 VAL   131      14.951  -3.239 -16.023  1.00  0.00      CCP 
ATOM   3826 HG12 VAL   131      15.306  -4.879 -16.565  1.00  0.00      CCP 
ATOM   3827 HG13 VAL   131      16.233  -4.167 -15.245  1.00  0.00      CCP 
ATOM   3828  CG2 VAL   131      14.545  -6.238 -14.433  1.00 26.41      CCP 
ATOM   3829 HG21 VAL   131      15.130  -6.640 -15.247  1.00  0.00      CCP 
ATOM   3830 HG22 VAL   131      13.617  -6.787 -14.354  1.00  0.00      CCP 
ATOM   3831 HG23 VAL   131      15.099  -6.332 -13.511  1.00  0.00      CCP 
ATOM   3832  C   VAL   131      13.712  -2.480 -13.599  1.00 33.20      CCP 
ATOM   3833  O   VAL   131      12.517  -2.146 -13.775  1.00 36.10      CCP 
ATOM   3834  N   ASP   132      14.655  -1.623 -13.484  1.00 30.70      CCP 
ATOM   3835  HN  ASP   132      15.539  -1.996 -13.287  1.00  0.00      CCP 
ATOM   3836  CA  ASP   132      14.597  -0.190 -13.579  1.00 32.80      CCP 
ATOM   3837  HA  ASP   132      13.699   0.140 -13.072  1.00  0.00      CCP 
ATOM   3838  CB  ASP   132      15.794   0.358 -12.832  1.00 36.20      CCP 
ATOM   3839  HB1 ASP   132      16.008   1.347 -13.213  1.00  0.00      CCP 
ATOM   3840  HB2 ASP   132      16.643  -0.275 -13.035  1.00  0.00      CCP 
ATOM   3841  CG  ASP   132      15.619   0.447 -11.315  1.00 42.24      CCP 
ATOM   3842  OD1 ASP   132      14.877  -0.251 -10.582  1.00 39.26      CCP 
ATOM   3843  OD2 ASP   132      16.337   1.379 -10.835  1.00 42.89      CCP 
ATOM   3844  C   ASP   132      14.458   0.177 -15.049  1.00 35.95      CCP 
ATOM   3845  O   ASP   132      15.031  -0.481 -15.926  1.00 39.50      CCP 
ATOM   3846  N   THR   133      13.645   1.178 -15.344  1.00 36.51      CCP 
ATOM   3847  HN  THR   133      13.178   1.630 -14.611  1.00  0.00      CCP 
ATOM   3848  CA  THR   133      13.350   1.586 -16.709  1.00 35.24      CCP 
ATOM   3849  HA  THR   133      14.103   1.135 -17.336  1.00  0.00      CCP 
ATOM   3850  CB  THR   133      11.959   1.001 -17.161  1.00 36.19      CCP 
ATOM   3851  HB  THR   133      11.817   1.282 -18.197  1.00  0.00      CCP 
ATOM   3852  OG1 THR   133      10.871   1.618 -16.397  1.00 35.69      CCP 
ATOM   3853  HG1 THR   133      10.055   1.492 -16.887  1.00  0.00      CCP 
ATOM   3854  CG2 THR   133      11.963  -0.525 -17.088  1.00 31.20      CCP 
ATOM   3855 HG21 THR   133      12.830  -0.909 -17.605  1.00  0.00      CCP 
ATOM   3856 HG22 THR   133      11.067  -0.909 -17.554  1.00  0.00      CCP 
ATOM   3857 HG23 THR   133      11.993  -0.836 -16.055  1.00  0.00      CCP 
ATOM   3858  C   THR   133      13.469   3.092 -16.877  1.00 36.04      CCP 
ATOM   3859  O   THR   133      13.138   3.839 -15.954  1.00 37.45      CCP 
ATOM   3860  N   PRO   134      13.958   3.461 -18.058  1.00 35.97      CCP 
ATOM   3861  CA  PRO   134      14.230   4.821 -18.417  1.00 36.80      CCP 
ATOM   3862  HA  PRO   134      15.136   5.128 -17.922  1.00  0.00      CCP 
ATOM   3863  CB  PRO   134      14.520   4.782 -19.931  1.00 37.19      CCP 
ATOM   3864  HB1 PRO   134      15.309   5.474 -20.181  1.00  0.00      CCP 
ATOM   3865  HB2 PRO   134      13.623   5.012 -20.491  1.00  0.00      CCP 
ATOM   3866  CG  PRO   134      14.960   3.383 -20.207  1.00 35.92      CCP 
ATOM   3867  HG1 PRO   134      16.036   3.318 -20.161  1.00  0.00      CCP 
ATOM   3868  HG2 PRO   134      14.612   3.073 -21.182  1.00  0.00      CCP 
ATOM   3869  CD  PRO   134      14.352   2.513 -19.136  1.00 35.44      CCP 
ATOM   3870  HD2 PRO   134      13.486   1.992 -19.523  1.00  0.00      CCP 
ATOM   3871  HD1 PRO   134      15.082   1.812 -18.766  1.00  0.00      CCP 
ATOM   3872  C   PRO   134      13.140   5.811 -18.066  1.00 39.16      CCP 
ATOM   3873  O   PRO   134      11.930   5.517 -18.000  1.00 38.07      CCP 
ATOM   3874  N   GLU   135      13.655   7.034 -17.858  1.00 39.41      CCP 
ATOM   3875  HN  GLU   135      14.620   7.185 -17.942  1.00  0.00      CCP 
ATOM   3876  CA  GLU   135      12.771   8.133 -17.537  1.00 43.48      CCP 
ATOM   3877  HA  GLU   135      12.423   8.020 -16.522  1.00  0.00      CCP 
ATOM   3878  CB  GLU   135      13.481   9.479 -17.666  1.00 49.13      CCP 
ATOM   3879  HB1 GLU   135      13.687   9.641 -18.717  1.00  0.00      CCP 
ATOM   3880  HB2 GLU   135      14.428   9.398 -17.158  1.00  0.00      CCP 
ATOM   3881  CG  GLU   135      12.768  10.733 -17.117  1.00 53.02      CCP 
ATOM   3882  HG1 GLU   135      12.146  10.448 -16.280  1.00  0.00      CCP 
ATOM   3883  HG2 GLU   135      12.146  11.155 -17.892  1.00  0.00      CCP 
ATOM   3884  CD  GLU   135      13.773  11.775 -16.663  1.00 56.96      CCP 
ATOM   3885  OE1 GLU   135      14.875  11.817 -17.265  1.00 60.79      CCP 
ATOM   3886  OE2 GLU   135      13.412  12.472 -15.704  1.00 55.28      CCP 
ATOM   3887  C   GLU   135      11.573   8.152 -18.470  1.00 44.90      CCP 
ATOM   3888  O   GLU   135      10.523   8.758 -18.163  1.00 44.47      CCP 
ATOM   3889  N   ASP   136      11.708   7.520 -19.636  1.00 45.90      CCP 
ATOM   3890  HN  ASP   136      12.539   7.064 -19.884  1.00  0.00      CCP 
ATOM   3891  CA  ASP   136      10.559   7.632 -20.580  1.00 47.36      CCP 
ATOM   3892  HA  ASP   136      10.196   8.641 -20.380  1.00  0.00      CCP 
ATOM   3893  CB  ASP   136      10.886   7.660 -22.045  1.00 52.06      CCP 
ATOM   3894  HB1 ASP   136      11.260   8.657 -22.253  1.00  0.00      CCP 
ATOM   3895  HB2 ASP   136       9.954   7.568 -22.571  1.00  0.00      CCP 
ATOM   3896  CG  ASP   136      11.815   6.691 -22.689  1.00 56.98      CCP 
ATOM   3897  OD1 ASP   136      11.506   5.474 -22.783  1.00 62.16      CCP 
ATOM   3898  OD2 ASP   136      12.906   7.111 -23.173  1.00 58.40      CCP 
ATOM   3899  C   ASP   136       9.377   6.784 -20.148  1.00 45.25      CCP 
ATOM   3900  O   ASP   136       8.268   7.162 -20.581  1.00 46.38      CCP 
ATOM   3901  N   THR   137       9.601   5.749 -19.363  1.00 42.78      CCP 
ATOM   3902  HN  THR   137      10.513   5.540 -19.070  1.00  0.00      CCP 
ATOM   3903  CA  THR   137       8.474   4.886 -18.956  1.00 39.01      CCP 
ATOM   3904  HA  THR   137       7.822   4.779 -19.813  1.00  0.00      CCP 
ATOM   3905  CB  THR   137       9.018   3.461 -18.596  1.00 37.82      CCP 
ATOM   3906  HB  THR   137       8.168   2.816 -18.414  1.00  0.00      CCP 
ATOM   3907  OG1 THR   137       9.771   3.572 -17.356  1.00 39.98      CCP 
ATOM   3908  HG1 THR   137       9.445   2.902 -16.751  1.00  0.00      CCP 
ATOM   3909  CG2 THR   137       9.904   2.811 -19.668  1.00 37.69      CCP 
ATOM   3910 HG21 THR   137      10.894   3.242 -19.626  1.00  0.00      CCP 
ATOM   3911 HG22 THR   137       9.476   2.987 -20.644  1.00  0.00      CCP 
ATOM   3912 HG23 THR   137       9.965   1.748 -19.489  1.00  0.00      CCP 
ATOM   3913  C   THR   137       7.669   5.543 -17.862  1.00 37.80      CCP 
ATOM   3914  O   THR   137       6.744   4.952 -17.295  1.00 38.28      CCP 
ATOM   3915  N   THR   138       7.941   6.794 -17.509  1.00 37.83      CCP 
ATOM   3916  HN  THR   138       8.659   7.290 -17.955  1.00  0.00      CCP 
ATOM   3917  CA  THR   138       7.215   7.392 -16.374  1.00 39.01      CCP 
ATOM   3918  HA  THR   138       7.157   6.604 -15.638  1.00  0.00      CCP 
ATOM   3919  CB  THR   138       7.933   8.595 -15.643  1.00 36.93      CCP 
ATOM   3920  HB  THR   138       7.714   9.502 -16.195  1.00  0.00      CCP 
ATOM   3921  OG1 THR   138       9.378   8.344 -15.741  1.00 38.54      CCP 
ATOM   3922  HG1 THR   138       9.792   8.675 -14.941  1.00  0.00      CCP 
ATOM   3923  CG2 THR   138       7.509   8.788 -14.180  1.00 37.22      CCP 
ATOM   3924 HG21 THR   138       7.437   7.825 -13.695  1.00  0.00      CCP 
ATOM   3925 HG22 THR   138       6.549   9.281 -14.148  1.00  0.00      CCP 
ATOM   3926 HG23 THR   138       8.242   9.395 -13.669  1.00  0.00      CCP 
ATOM   3927  C   THR   138       5.778   7.759 -16.699  1.00 38.84      CCP 
ATOM   3928  O   THR   138       5.586   8.677 -17.512  1.00 40.85      CCP 
ATOM   3929  N   PRO   139       4.850   7.077 -16.028  1.00 37.51      CCP 
ATOM   3930  CA  PRO   139       3.430   7.325 -16.130  1.00 34.67      CCP 
ATOM   3931  HA  PRO   139       3.055   7.051 -17.101  1.00  0.00      CCP 
ATOM   3932  CB  PRO   139       2.771   6.445 -15.042  1.00 34.67      CCP 
ATOM   3933  HB1 PRO   139       1.819   6.067 -15.381  1.00  0.00      CCP 
ATOM   3934  HB2 PRO   139       2.658   7.000 -14.119  1.00  0.00      CCP 
ATOM   3935  CG  PRO   139       3.741   5.321 -14.870  1.00 34.89      CCP 
ATOM   3936  HG1 PRO   139       3.589   4.570 -15.627  1.00  0.00      CCP 
ATOM   3937  HG2 PRO   139       3.650   4.893 -13.879  1.00  0.00      CCP 
ATOM   3938  CD  PRO   139       5.115   5.980 -15.056  1.00 37.38      CCP 
ATOM   3939  HD2 PRO   139       5.472   6.378 -14.115  1.00  0.00      CCP 
ATOM   3940  HD1 PRO   139       5.816   5.275 -15.462  1.00  0.00      CCP 
ATOM   3941  C   PRO   139       3.096   8.783 -15.797  1.00 34.01      CCP 
ATOM   3942  O   PRO   139       3.638   9.385 -14.851  1.00 32.13      CCP 
ATOM   3943  N   ASP   140       2.146   9.271 -16.598  1.00 30.50      CCP 
ATOM   3944  HN  ASP   140       1.744   8.716 -17.299  1.00  0.00      CCP 
ATOM   3945  CA  ASP   140       1.691  10.636 -16.373  1.00 29.02      CCP 
ATOM   3946  HA  ASP   140       2.538  11.282 -16.254  1.00  0.00      CCP 
ATOM   3947  CB  ASP   140       0.872  11.083 -17.567  1.00 38.11      CCP 
ATOM   3948  HB1 ASP   140       0.090  11.754 -17.243  1.00  0.00      CCP 
ATOM   3949  HB2 ASP   140       0.437  10.221 -18.054  1.00  0.00      CCP 
ATOM   3950  CG  ASP   140       1.806  11.818 -18.540  1.00 45.18      CCP 
ATOM   3951  OD1 ASP   140       2.436  11.193 -19.392  1.00 45.33      CCP 
ATOM   3952  OD2 ASP   140       1.924  13.062 -18.314  1.00 54.12      CCP 
ATOM   3953  C   ASP   140       0.924  10.577 -15.056  1.00 28.25      CCP 
ATOM   3954  O   ASP   140       0.443   9.495 -14.734  1.00 25.89      CCP 
ATOM   3955  N   ASN   141       0.879  11.706 -14.411  1.00 27.57      CCP 
ATOM   3956  HN  ASN   141       1.332  12.474 -14.818  1.00  0.00      CCP 
ATOM   3957  CA  ASN   141       0.205  11.928 -13.158  1.00 27.50      CCP 
ATOM   3958  HA  ASN   141       0.593  11.327 -12.355  1.00  0.00      CCP 
ATOM   3959  CB  ASN   141       0.358  13.445 -12.851  1.00 29.32      CCP 
ATOM   3960  HB1 ASN   141      -0.286  13.724 -12.031  1.00  0.00      CCP 
ATOM   3961  HB2 ASN   141       0.114  14.026 -13.730  1.00  0.00      CCP 
ATOM   3962  CG  ASN   141       1.804  13.666 -12.466  1.00 34.07      CCP 
ATOM   3963  OD1 ASN   141       2.103  14.808 -12.091  1.00 39.36      CCP 
ATOM   3964  ND2 ASN   141       2.594  12.620 -12.614  1.00 33.41      CCP 
ATOM   3965 HD21 ASN   141       2.236  11.775 -12.952  1.00  0.00      CCP 
ATOM   3966 HD22 ASN   141       3.544  12.690 -12.384  1.00  0.00      CCP 
ATOM   3967  C   ASN   141      -1.292  11.770 -13.348  1.00 28.94      CCP 
ATOM   3968  O   ASN   141      -1.705  12.243 -14.429  1.00 29.56      CCP 
ATOM   3969  N   GLY   142      -1.964  11.288 -12.320  1.00 27.08      CCP 
ATOM   3970  HN  GLY   142      -1.527  11.043 -11.478  1.00  0.00      CCP 
ATOM   3971  CA  GLY   142      -3.410  11.162 -12.514  1.00 21.18      CCP 
ATOM   3972  HA1 GLY   142      -3.676  11.693 -13.417  1.00  0.00      CCP 
ATOM   3973  HA2 GLY   142      -3.899  11.651 -11.687  1.00  0.00      CCP 
ATOM   3974  C   GLY   142      -3.958   9.768 -12.608  1.00 21.97      CCP 
ATOM   3975  O   GLY   142      -5.222   9.640 -12.733  1.00 22.22      CCP 
ATOM   3976  N   ARG   143      -3.124   8.722 -12.494  1.00 17.77      CCP 
ATOM   3977  HN  ARG   143      -2.166   8.864 -12.350  1.00  0.00      CCP 
ATOM   3978  CA  ARG   143      -3.674   7.392 -12.506  1.00 10.67      CCP 
ATOM   3979  HA  ARG   143      -4.575   7.444 -13.103  1.00  0.00      CCP 
ATOM   3980  CB  ARG   143      -2.783   6.390 -13.173  1.00 11.11      CCP 
ATOM   3981  HB1 ARG   143      -3.363   5.495 -13.351  1.00  0.00      CCP 
ATOM   3982  HB2 ARG   143      -1.987   6.143 -12.489  1.00  0.00      CCP 
ATOM   3983  CG  ARG   143      -2.131   6.839 -14.534  1.00  9.87      CCP 
ATOM   3984  HG1 ARG   143      -1.245   7.432 -14.376  1.00  0.00      CCP 
ATOM   3985  HG2 ARG   143      -2.851   7.347 -15.165  1.00  0.00      CCP 
ATOM   3986  CD  ARG   143      -1.752   5.417 -15.100  1.00  5.91      CCP 
ATOM   3987  HD1 ARG   143      -2.646   4.818 -15.258  1.00  0.00      CCP 
ATOM   3988  HD2 ARG   143      -1.064   4.909 -14.460  1.00  0.00      CCP 
ATOM   3989  NE  ARG   143      -1.092   5.811 -16.352  1.00 10.59      CCP 
ATOM   3990  HE  ARG   143      -0.954   6.741 -16.633  1.00  0.00      CCP 
ATOM   3991  CZ  ARG   143      -0.699   4.739 -17.068  1.00 14.05      CCP 
ATOM   3992  NH1 ARG   143      -0.499   3.579 -16.420  1.00 10.07      CCP 
ATOM   3993 HH11 ARG   143      -0.641   3.525 -15.432  1.00  0.00      CCP 
ATOM   3994 HH12 ARG   143      -0.207   2.767 -16.927  1.00  0.00      CCP 
ATOM   3995  NH2 ARG   143      -0.408   4.882 -18.334  1.00 17.94      CCP 
ATOM   3996 HH21 ARG   143      -0.477   5.782 -18.765  1.00  0.00      CCP 
ATOM   3997 HH22 ARG   143      -0.115   4.091 -18.873  1.00  0.00      CCP 
ATOM   3998  C   ARG   143      -4.103   6.924 -11.151  1.00 14.21      CCP 
ATOM   3999  O   ARG   143      -4.644   5.762 -11.105  1.00 15.23      CCP 
ATOM   4000  N   LEU   144      -3.986   7.734 -10.119  1.00 17.79      CCP 
ATOM   4001  HN  LEU   144      -3.618   8.633 -10.252  1.00  0.00      CCP 
ATOM   4002  CA  LEU   144      -4.370   7.295  -8.749  1.00 18.66      CCP 
ATOM   4003  HA  LEU   144      -4.504   6.224  -8.765  1.00  0.00      CCP 
ATOM   4004  CB  LEU   144      -3.244   7.632  -7.730  1.00 21.87      CCP 
ATOM   4005  HB1 LEU   144      -3.608   7.433  -6.733  1.00  0.00      CCP 
ATOM   4006  HB2 LEU   144      -3.016   8.683  -7.807  1.00  0.00      CCP 
ATOM   4007  CG  LEU   144      -1.949   6.837  -7.956  1.00 22.72      CCP 
ATOM   4008  HG  LEU   144      -1.798   6.650  -9.010  1.00  0.00      CCP 
ATOM   4009  CD1 LEU   144      -0.794   7.678  -7.387  1.00 18.81      CCP 
ATOM   4010 HD11 LEU   144      -1.032   7.981  -6.378  1.00  0.00      CCP 
ATOM   4011 HD12 LEU   144      -0.649   8.554  -8.001  1.00  0.00      CCP 
ATOM   4012 HD13 LEU   144       0.111   7.089  -7.381  1.00  0.00      CCP 
ATOM   4013  CD2 LEU   144      -2.127   5.529  -7.196  1.00 21.89      CCP 
ATOM   4014 HD21 LEU   144      -1.247   4.916  -7.325  1.00  0.00      CCP 
ATOM   4015 HD22 LEU   144      -2.989   5.004  -7.579  1.00  0.00      CCP 
ATOM   4016 HD23 LEU   144      -2.269   5.739  -6.146  1.00  0.00      CCP 
ATOM   4017  C   LEU   144      -5.675   7.934  -8.345  1.00 18.80      CCP 
ATOM   4018  O   LEU   144      -5.980   9.059  -8.767  1.00 17.17      CCP 
ATOM   4019  N   PRO   145      -6.336   7.236  -7.416  1.00 20.68      CCP 
ATOM   4020  CA  PRO   145      -7.665   7.561  -6.984  1.00 18.56      CCP 
ATOM   4021  HA  PRO   145      -8.272   7.611  -7.873  1.00  0.00      CCP 
ATOM   4022  CB  PRO   145      -8.138   6.318  -6.228  1.00 18.73      CCP 
ATOM   4023  HB1 PRO   145      -8.718   5.683  -6.881  1.00  0.00      CCP 
ATOM   4024  HB2 PRO   145      -8.727   6.606  -5.370  1.00  0.00      CCP 
ATOM   4025  CG  PRO   145      -6.903   5.601  -5.790  1.00 18.19      CCP 
ATOM   4026  HG1 PRO   145      -7.074   4.538  -5.742  1.00  0.00      CCP 
ATOM   4027  HG2 PRO   145      -6.563   5.981  -4.835  1.00  0.00      CCP 
ATOM   4028  CD  PRO   145      -5.899   5.921  -6.893  1.00 19.92      CCP 
ATOM   4029  HD2 PRO   145      -4.902   5.983  -6.483  1.00  0.00      CCP 
ATOM   4030  HD1 PRO   145      -5.943   5.179  -7.671  1.00  0.00      CCP 
ATOM   4031  C   PRO   145      -7.883   8.833  -6.267  1.00 22.47      CCP 
ATOM   4032  O   PRO   145      -7.038   9.370  -5.573  1.00 28.33      CCP 
ATOM   4033  N   ASP   146      -9.100   9.326  -6.374  1.00 22.44      CCP 
ATOM   4034  HN  ASP   146      -9.730   8.806  -6.916  1.00  0.00      CCP 
ATOM   4035  CA  ASP   146      -9.630  10.496  -5.741  1.00 22.07      CCP 
ATOM   4036  HA  ASP   146      -8.796  11.095  -5.390  1.00  0.00      CCP 
ATOM   4037  CB  ASP   146     -10.509  11.361  -6.676  1.00 29.20      CCP 
ATOM   4038  HB1 ASP   146     -11.389  10.799  -6.956  1.00  0.00      CCP 
ATOM   4039  HB2 ASP   146      -9.948  11.606  -7.565  1.00  0.00      CCP 
ATOM   4040  CG  ASP   146     -10.931  12.637  -5.988  1.00 38.70      CCP 
ATOM   4041  OD1 ASP   146     -11.601  12.664  -4.914  1.00 44.42      CCP 
ATOM   4042  OD2 ASP   146     -10.591  13.738  -6.454  1.00 48.03      CCP 
ATOM   4043  C   ASP   146     -10.371   9.950  -4.515  1.00 18.56      CCP 
ATOM   4044  O   ASP   146     -10.955   8.876  -4.640  1.00 14.69      CCP 
ATOM   4045  N   ALA   147     -10.428  10.734  -3.452  1.00 20.40      CCP 
ATOM   4046  HN  ALA   147      -9.998  11.613  -3.509  1.00  0.00      CCP 
ATOM   4047  CA  ALA   147     -11.045  10.353  -2.167  1.00 20.33      CCP 
ATOM   4048  HA  ALA   147     -10.928   9.297  -2.007  1.00  0.00      CCP 
ATOM   4049  CB  ALA   147     -10.192  11.105  -1.091  1.00 19.86      CCP 
ATOM   4050  HB1 ALA   147     -10.615  10.933  -0.112  1.00  0.00      CCP 
ATOM   4051  HB2 ALA   147     -10.196  12.163  -1.304  1.00  0.00      CCP 
ATOM   4052  HB3 ALA   147      -9.177  10.737  -1.116  1.00  0.00      CCP 
ATOM   4053  C   ALA   147     -12.463  10.726  -1.998  1.00 18.45      CCP 
ATOM   4054  O   ALA   147     -13.266  10.102  -1.280  1.00 23.14      CCP 
ATOM   4055  N   ASP   148     -12.744  11.772  -2.708  1.00 20.72      CCP 
ATOM   4056  HN  ASP   148     -12.013  12.156  -3.235  1.00  0.00      CCP 
ATOM   4057  CA  ASP   148     -14.030  12.446  -2.788  1.00 26.53      CCP 
ATOM   4058  HA  ASP   148     -14.457  12.513  -1.803  1.00  0.00      CCP 
ATOM   4059  CB  ASP   148     -13.697  13.891  -3.287  1.00 22.56      CCP 
ATOM   4060  HB1 ASP   148     -13.696  13.907  -4.368  1.00  0.00      CCP 
ATOM   4061  HB2 ASP   148     -12.721  14.178  -2.925  1.00  0.00      CCP 
ATOM   4062  CG  ASP   148     -14.723  14.866  -2.773  1.00 25.76      CCP 
ATOM   4063  OD1 ASP   148     -15.669  14.389  -2.083  1.00 23.74      CCP 
ATOM   4064  OD2 ASP   148     -14.589  16.094  -3.065  1.00 32.70      CCP 
ATOM   4065  C   ASP   148     -15.023  11.775  -3.722  1.00 28.31      CCP 
ATOM   4066  O   ASP   148     -15.690  12.545  -4.456  1.00 32.00      CCP 
ATOM   4067  N   LYS   149     -15.185  10.491  -3.743  1.00 26.47      CCP 
ATOM   4068  HN  LYS   149     -14.646   9.947  -3.132  1.00  0.00      CCP 
ATOM   4069  CA  LYS   149     -16.059   9.796  -4.709  1.00 26.24      CCP 
ATOM   4070  HA  LYS   149     -16.741  10.532  -5.110  1.00  0.00      CCP 
ATOM   4071  CB  LYS   149     -15.180   9.293  -5.880  1.00 21.88      CCP 
ATOM   4072  HB1 LYS   149     -15.756   8.705  -6.574  1.00  0.00      CCP 
ATOM   4073  HB2 LYS   149     -14.324   8.741  -5.511  1.00  0.00      CCP 
ATOM   4074  CG  LYS   149     -14.754  10.619  -6.528  1.00 30.87      CCP 
ATOM   4075  HG1 LYS   149     -13.863  10.966  -6.021  1.00  0.00      CCP 
ATOM   4076  HG2 LYS   149     -15.534  11.344  -6.366  1.00  0.00      CCP 
ATOM   4077  CD  LYS   149     -14.480  10.577  -7.993  1.00 33.39      CCP 
ATOM   4078  HD1 LYS   149     -15.404  10.436  -8.533  1.00  0.00      CCP 
ATOM   4079  HD2 LYS   149     -13.805   9.763  -8.207  1.00  0.00      CCP 
ATOM   4080  CE  LYS   149     -13.839  11.897  -8.415  1.00 33.54      CCP 
ATOM   4081  HE1 LYS   149     -12.968  11.699  -9.023  1.00  0.00      CCP 
ATOM   4082  HE2 LYS   149     -13.550  12.461  -7.540  1.00  0.00      CCP 
ATOM   4083  NZ  LYS   149     -14.816  12.665  -9.192  1.00 42.21      CCP 
ATOM   4084  HZ1 LYS   149     -14.407  13.584  -9.452  1.00  0.00      CCP 
ATOM   4085  HZ2 LYS   149     -15.673  12.814  -8.620  1.00  0.00      CCP 
ATOM   4086  HZ3 LYS   149     -15.061  12.142 -10.056  1.00  0.00      CCP 
ATOM   4087  C   LYS   149     -16.903   8.751  -4.043  1.00 26.27      CCP 
ATOM   4088  O   LYS   149     -16.977   8.837  -2.783  1.00 26.90      CCP 
ATOM   4089  N   ASP   150     -17.565   7.866  -4.777  1.00 19.77      CCP 
ATOM   4090  HN  ASP   150     -17.490   7.908  -5.753  1.00  0.00      CCP 
ATOM   4091  CA  ASP   150     -18.519   6.914  -4.170  1.00 17.75      CCP 
ATOM   4092  HA  ASP   150     -18.468   6.969  -3.095  1.00  0.00      CCP 
ATOM   4093  CB  ASP   150     -19.963   7.303  -4.646  1.00 24.86      CCP 
ATOM   4094  HB1 ASP   150     -20.188   8.304  -4.305  1.00  0.00      CCP 
ATOM   4095  HB2 ASP   150     -20.675   6.616  -4.214  1.00  0.00      CCP 
ATOM   4096  CG  ASP   150     -20.080   7.252  -6.146  1.00 25.69      CCP 
ATOM   4097  OD1 ASP   150     -19.246   7.803  -6.876  1.00 31.37      CCP 
ATOM   4098  OD2 ASP   150     -20.972   6.584  -6.684  1.00 35.08      CCP 
ATOM   4099  C   ASP   150     -18.221   5.509  -4.632  1.00 13.84      CCP 
ATOM   4100  O   ASP   150     -17.312   5.409  -5.476  1.00 15.69      CCP 
ATOM   4101  N   ALA   151     -19.036   4.572  -4.198  1.00 11.26      CCP 
ATOM   4102  HN  ALA   151     -19.780   4.826  -3.612  1.00  0.00      CCP 
ATOM   4103  CA  ALA   151     -18.853   3.177  -4.528  1.00 10.99      CCP 
ATOM   4104  HA  ALA   151     -17.937   2.885  -4.035  1.00  0.00      CCP 
ATOM   4105  CB  ALA   151     -19.955   2.366  -3.850  1.00 16.67      CCP 
ATOM   4106  HB1 ALA   151     -19.646   1.335  -3.770  1.00  0.00      CCP 
ATOM   4107  HB2 ALA   151     -20.859   2.426  -4.437  1.00  0.00      CCP 
ATOM   4108  HB3 ALA   151     -20.139   2.764  -2.863  1.00  0.00      CCP 
ATOM   4109  C   ALA   151     -18.636   2.873  -5.945  1.00 15.55      CCP 
ATOM   4110  O   ALA   151     -17.914   1.928  -6.354  1.00 20.00      CCP 
ATOM   4111  N   GLY   152     -19.325   3.651  -6.815  1.00 15.72      CCP 
ATOM   4112  HN  GLY   152     -19.924   4.362  -6.504  1.00  0.00      CCP 
ATOM   4113  CA  GLY   152     -19.199   3.330  -8.225  1.00 13.52      CCP 
ATOM   4114  HA1 GLY   152     -20.038   3.762  -8.752  1.00  0.00      CCP 
ATOM   4115  HA2 GLY   152     -19.236   2.258  -8.342  1.00  0.00      CCP 
ATOM   4116  C   GLY   152     -17.961   3.820  -8.828  1.00 15.71      CCP 
ATOM   4117  O   GLY   152     -17.393   3.220  -9.781  1.00 20.91      CCP 
ATOM   4118  N   TYR   153     -17.420   4.940  -8.398  1.00 17.39      CCP 
ATOM   4119  HN  TYR   153     -17.826   5.462  -7.674  1.00  0.00      CCP 
ATOM   4120  CA  TYR   153     -16.094   5.331  -9.011  1.00 17.29      CCP 
ATOM   4121  HA  TYR   153     -16.186   5.397 -10.084  1.00  0.00      CCP 
ATOM   4122  CB  TYR   153     -15.823   6.703  -8.435  1.00 16.60      CCP 
ATOM   4123  HB1 TYR   153     -16.071   6.693  -7.382  1.00  0.00      CCP 
ATOM   4124  HB2 TYR   153     -16.458   7.421  -8.932  1.00  0.00      CCP 
ATOM   4125  CG  TYR   153     -14.377   7.134  -8.597  1.00 22.44      CCP 
ATOM   4126  CD1 TYR   153     -13.407   6.908  -7.615  1.00 20.63      CCP 
ATOM   4127  HD1 TYR   153     -13.652   6.322  -6.742  1.00  0.00      CCP 
ATOM   4128  CD2 TYR   153     -14.038   7.884  -9.698  1.00 18.40      CCP 
ATOM   4129  HD2 TYR   153     -14.787   8.095 -10.447  1.00  0.00      CCP 
ATOM   4130  CE1 TYR   153     -12.091   7.331  -7.819  1.00 18.86      CCP 
ATOM   4131  HE1 TYR   153     -11.342   7.156  -7.061  1.00  0.00      CCP 
ATOM   4132  CE2 TYR   153     -12.735   8.273  -9.917  1.00 18.00      CCP 
ATOM   4133  HE2 TYR   153     -12.477   8.806 -10.820  1.00  0.00      CCP 
ATOM   4134  CZ  TYR   153     -11.764   8.012  -8.971  1.00 20.01      CCP 
ATOM   4135  OH  TYR   153     -10.499   8.481  -9.201  1.00 22.21      CCP 
ATOM   4136  HH  TYR   153     -10.202   8.937  -8.409  1.00  0.00      CCP 
ATOM   4137  C   TYR   153     -15.001   4.320  -8.636  1.00 18.50      CCP 
ATOM   4138  O   TYR   153     -14.031   4.081  -9.421  1.00 19.91      CCP 
ATOM   4139  N   VAL   154     -15.108   3.791  -7.416  1.00 16.75      CCP 
ATOM   4140  HN  VAL   154     -15.871   4.102  -6.886  1.00  0.00      CCP 
ATOM   4141  CA  VAL   154     -14.239   2.822  -6.758  1.00 16.84      CCP 
ATOM   4142  HA  VAL   154     -13.230   3.210  -6.791  1.00  0.00      CCP 
ATOM   4143  CB  VAL   154     -14.632   2.639  -5.258  1.00 15.34      CCP 
ATOM   4144  HB  VAL   154     -15.710   2.551  -5.237  1.00  0.00      CCP 
ATOM   4145  CG1 VAL   154     -14.091   1.408  -4.549  1.00 16.53      CCP 
ATOM   4146 HG11 VAL   154     -14.471   0.519  -5.031  1.00  0.00      CCP 
ATOM   4147 HG12 VAL   154     -14.405   1.419  -3.515  1.00  0.00      CCP 
ATOM   4148 HG13 VAL   154     -13.012   1.409  -4.598  1.00  0.00      CCP 
ATOM   4149  CG2 VAL   154     -14.285   3.860  -4.450  1.00 10.79      CCP 
ATOM   4150 HG21 VAL   154     -14.668   3.751  -3.447  1.00  0.00      CCP 
ATOM   4151 HG22 VAL   154     -14.725   4.733  -4.910  1.00  0.00      CCP 
ATOM   4152 HG23 VAL   154     -13.211   3.975  -4.414  1.00  0.00      CCP 
ATOM   4153  C   VAL   154     -14.251   1.509  -7.515  1.00 17.23      CCP 
ATOM   4154  O   VAL   154     -13.176   1.004  -7.818  1.00 22.32      CCP 
ATOM   4155  N   ARG   155     -15.435   0.979  -7.757  1.00 18.48      CCP 
ATOM   4156  HN  ARG   155     -16.239   1.446  -7.446  1.00  0.00      CCP 
ATOM   4157  CA  ARG   155     -15.580  -0.318  -8.447  1.00 17.62      CCP 
ATOM   4158  HA  ARG   155     -15.125  -1.104  -7.864  1.00  0.00      CCP 
ATOM   4159  CB  ARG   155     -17.077  -0.613  -8.650  1.00 18.19      CCP 
ATOM   4160  HB1 ARG   155     -17.467   0.135  -9.331  1.00  0.00      CCP 
ATOM   4161  HB2 ARG   155     -17.566  -0.473  -7.701  1.00  0.00      CCP 
ATOM   4162  CG  ARG   155     -17.482  -1.985  -9.171  1.00 16.36      CCP 
ATOM   4163  HG1 ARG   155     -16.815  -2.739  -8.783  1.00  0.00      CCP 
ATOM   4164  HG2 ARG   155     -17.460  -1.991 -10.252  1.00  0.00      CCP 
ATOM   4165  CD  ARG   155     -18.867  -2.236  -8.684  1.00 14.33      CCP 
ATOM   4166  HD1 ARG   155     -19.411  -2.671  -9.482  1.00  0.00      CCP 
ATOM   4167  HD2 ARG   155     -19.255  -1.237  -8.502  1.00  0.00      CCP 
ATOM   4168  NE  ARG   155     -19.121  -3.154  -7.592  1.00 13.19      CCP 
ATOM   4169  HE  ARG   155     -18.792  -4.077  -7.618  1.00  0.00      CCP 
ATOM   4170  CZ  ARG   155     -19.829  -2.693  -6.536  1.00 10.17      CCP 
ATOM   4171  NH1 ARG   155     -20.229  -1.476  -6.693  1.00 10.83      CCP 
ATOM   4172 HH11 ARG   155     -20.043  -0.961  -7.492  1.00  0.00      CCP 
ATOM   4173 HH12 ARG   155     -20.749  -1.045  -5.960  1.00  0.00      CCP 
ATOM   4174  NH2 ARG   155     -20.064  -3.310  -5.376  1.00 16.81      CCP 
ATOM   4175 HH21 ARG   155     -19.698  -4.226  -5.214  1.00  0.00      CCP 
ATOM   4176 HH22 ARG   155     -20.606  -2.857  -4.670  1.00  0.00      CCP 
ATOM   4177  C   ARG   155     -14.917  -0.218  -9.791  1.00 18.05      CCP 
ATOM   4178  O   ARG   155     -14.272  -1.062 -10.332  1.00 17.97      CCP 
ATOM   4179  N   THR   156     -15.136   0.915 -10.456  1.00 20.02      CCP 
ATOM   4180  HN  THR   156     -15.697   1.619 -10.070  1.00  0.00      CCP 
ATOM   4181  CA  THR   156     -14.582   1.058 -11.793  1.00 20.98      CCP 
ATOM   4182  HA  THR   156     -14.645   0.071 -12.232  1.00  0.00      CCP 
ATOM   4183  CB  THR   156     -15.473   1.996 -12.733  1.00 20.49      CCP 
ATOM   4184  HB  THR   156     -14.926   2.300 -13.612  1.00  0.00      CCP 
ATOM   4185  OG1 THR   156     -15.788   3.116 -11.914  1.00 29.44      CCP 
ATOM   4186  HG1 THR   156     -16.183   2.790 -11.102  1.00  0.00      CCP 
ATOM   4187  CG2 THR   156     -16.831   1.371 -13.107  1.00 26.87      CCP 
ATOM   4188 HG21 THR   156     -16.671   0.531 -13.767  1.00  0.00      CCP 
ATOM   4189 HG22 THR   156     -17.442   2.108 -13.606  1.00  0.00      CCP 
ATOM   4190 HG23 THR   156     -17.333   1.034 -12.212  1.00  0.00      CCP 
ATOM   4191  C   THR   156     -13.118   1.400 -11.814  1.00 18.74      CCP 
ATOM   4192  O   THR   156     -12.466   1.000 -12.804  1.00 17.88      CCP 
ATOM   4193  N   PHE   157     -12.694   2.248 -10.886  1.00 19.54      CCP 
ATOM   4194  HN  PHE   157     -13.325   2.617 -10.233  1.00  0.00      CCP 
ATOM   4195  CA  PHE   157     -11.267   2.634 -10.835  1.00 16.44      CCP 
ATOM   4196  HA  PHE   157     -10.986   3.048 -11.799  1.00  0.00      CCP 
ATOM   4197  CB  PHE   157     -10.942   3.648  -9.713  1.00 19.65      CCP 
ATOM   4198  HB1 PHE   157     -11.424   3.336  -8.798  1.00  0.00      CCP 
ATOM   4199  HB2 PHE   157     -11.311   4.624  -9.996  1.00  0.00      CCP 
ATOM   4200  CG  PHE   157      -9.419   3.723  -9.487  1.00 18.63      CCP 
ATOM   4201  CD1 PHE   157      -8.806   2.764  -8.689  1.00 19.01      CCP 
ATOM   4202  HD1 PHE   157      -9.417   2.038  -8.174  1.00  0.00      CCP 
ATOM   4203  CD2 PHE   157      -8.646   4.642 -10.136  1.00 18.20      CCP 
ATOM   4204  HD2 PHE   157      -9.124   5.391 -10.751  1.00  0.00      CCP 
ATOM   4205  CE1 PHE   157      -7.442   2.680  -8.584  1.00 20.50      CCP 
ATOM   4206  HE1 PHE   157      -6.973   1.932  -7.961  1.00  0.00      CCP 
ATOM   4207  CE2 PHE   157      -7.282   4.625 -10.050  1.00 22.91      CCP 
ATOM   4208  HE2 PHE   157      -6.684   5.366 -10.555  1.00  0.00      CCP 
ATOM   4209  CZ  PHE   157      -6.695   3.636  -9.240  1.00 21.46      CCP 
ATOM   4210  HZ  PHE   157      -5.618   3.592  -9.173  1.00  0.00      CCP 
ATOM   4211  C   PHE   157     -10.575   1.278 -10.664  1.00 15.91      CCP 
ATOM   4212  O   PHE   157      -9.598   0.850 -11.322  1.00 17.38      CCP 
ATOM   4213  N   PHE   158     -11.134   0.483  -9.776  1.00 15.17      CCP 
ATOM   4214  HN  PHE   158     -11.928   0.708  -9.248  1.00  0.00      CCP 
ATOM   4215  CA  PHE   158     -10.374  -0.811  -9.667  1.00 17.56      CCP 
ATOM   4216  HA  PHE   158      -9.331  -0.538  -9.587  1.00  0.00      CCP 
ATOM   4217  CB  PHE   158     -10.724  -1.491  -8.370  1.00 19.52      CCP 
ATOM   4218  HB1 PHE   158     -10.503  -2.545  -8.449  1.00  0.00      CCP 
ATOM   4219  HB2 PHE   158     -11.779  -1.364  -8.176  1.00  0.00      CCP 
ATOM   4220  CG  PHE   158      -9.933  -0.903  -7.225  1.00 20.30      CCP 
ATOM   4221  CD1 PHE   158      -8.666  -1.370  -6.948  1.00 18.87      CCP 
ATOM   4222  HD1 PHE   158      -8.239  -2.190  -7.506  1.00  0.00      CCP 
ATOM   4223  CD2 PHE   158     -10.481   0.153  -6.501  1.00 15.83      CCP 
ATOM   4224  HD2 PHE   158     -11.448   0.533  -6.778  1.00  0.00      CCP 
ATOM   4225  CE1 PHE   158      -7.987  -0.802  -5.855  1.00 17.91      CCP 
ATOM   4226  HE1 PHE   158      -6.992  -1.147  -5.613  1.00  0.00      CCP 
ATOM   4227  CE2 PHE   158      -9.842   0.696  -5.426  1.00 17.57      CCP 
ATOM   4228  HE2 PHE   158     -10.310   1.463  -4.827  1.00  0.00      CCP 
ATOM   4229  CZ  PHE   158      -8.570   0.175  -5.085  1.00 14.59      CCP 
ATOM   4230  HZ  PHE   158      -8.027   0.594  -4.251  1.00  0.00      CCP 
ATOM   4231  C   PHE   158     -10.459  -1.750 -10.820  1.00 23.11      CCP 
ATOM   4232  O   PHE   158      -9.524  -2.643 -10.827  1.00 29.43      CCP 
ATOM   4233  N   GLN   159     -11.428  -1.851 -11.704  1.00 19.57      CCP 
ATOM   4234  HN  GLN   159     -12.210  -1.264 -11.645  1.00  0.00      CCP 
ATOM   4235  CA  GLN   159     -11.329  -2.826 -12.772  1.00 15.70      CCP 
ATOM   4236  HA  GLN   159     -11.193  -3.792 -12.296  1.00  0.00      CCP 
ATOM   4237  CB  GLN   159     -12.514  -2.938 -13.687  1.00 21.81      CCP 
ATOM   4238  HB1 GLN   159     -12.275  -3.724 -14.395  1.00  0.00      CCP 
ATOM   4239  HB2 GLN   159     -12.550  -2.022 -14.248  1.00  0.00      CCP 
ATOM   4240  CG  GLN   159     -13.922  -3.180 -13.205  1.00 22.97      CCP 
ATOM   4241  HG1 GLN   159     -14.060  -2.715 -12.241  1.00  0.00      CCP 
ATOM   4242  HG2 GLN   159     -14.098  -4.244 -13.123  1.00  0.00      CCP 
ATOM   4243  CD  GLN   159     -14.909  -2.573 -14.206  1.00 29.83      CCP 
ATOM   4244  OE1 GLN   159     -15.934  -2.045 -13.747  1.00 33.36      CCP 
ATOM   4245  NE2 GLN   159     -14.619  -2.587 -15.532  1.00 22.03      CCP 
ATOM   4246 HE21 GLN   159     -13.780  -2.984 -15.845  1.00  0.00      CCP 
ATOM   4247 HE22 GLN   159     -15.248  -2.199 -16.175  1.00  0.00      CCP 
ATOM   4248  C   GLN   159     -10.054  -2.545 -13.562  1.00 10.55      CCP 
ATOM   4249  O   GLN   159      -9.493  -3.463 -14.195  1.00 13.81      CCP 
ATOM   4250  N   ARG   160      -9.549  -1.368 -13.621  1.00 11.86      CCP 
ATOM   4251  HN  ARG   160     -10.006  -0.644 -13.141  1.00  0.00      CCP 
ATOM   4252  CA  ARG   160      -8.304  -1.040 -14.361  1.00 10.00      CCP 
ATOM   4253  HA  ARG   160      -8.419  -1.310 -15.399  1.00  0.00      CCP 
ATOM   4254  CB  ARG   160      -8.206   0.493 -14.246  1.00  5.64      CCP 
ATOM   4255  HB1 ARG   160      -7.748   0.770 -13.310  1.00  0.00      CCP 
ATOM   4256  HB2 ARG   160      -9.191   0.935 -14.327  1.00  0.00      CCP 
ATOM   4257  CG  ARG   160      -7.305   0.958 -15.431  1.00 15.46      CCP 
ATOM   4258  HG1 ARG   160      -7.871   0.920 -16.350  1.00  0.00      CCP 
ATOM   4259  HG2 ARG   160      -6.448   0.305 -15.510  1.00  0.00      CCP 
ATOM   4260  CD  ARG   160      -6.834   2.389 -15.184  1.00  9.69      CCP 
ATOM   4261  HD1 ARG   160      -7.653   2.950 -14.709  1.00  0.00      CCP 
ATOM   4262  HD2 ARG   160      -6.591   2.870 -16.094  1.00  0.00      CCP 
ATOM   4263  NE  ARG   160      -5.584   2.295 -14.381  1.00 20.88      CCP 
ATOM   4264  HE  ARG   160      -4.944   1.572 -14.545  1.00  0.00      CCP 
ATOM   4265  CZ  ARG   160      -5.342   3.211 -13.430  1.00 23.84      CCP 
ATOM   4266  NH1 ARG   160      -6.112   4.312 -13.389  1.00 24.23      CCP 
ATOM   4267 HH11 ARG   160      -6.846   4.434 -14.058  1.00  0.00      CCP 
ATOM   4268 HH12 ARG   160      -5.952   5.008 -12.690  1.00  0.00      CCP 
ATOM   4269  NH2 ARG   160      -4.408   2.986 -12.550  1.00 21.22      CCP 
ATOM   4270 HH21 ARG   160      -3.880   2.139 -12.588  1.00  0.00      CCP 
ATOM   4271 HH22 ARG   160      -4.219   3.662 -11.837  1.00  0.00      CCP 
ATOM   4272  C   ARG   160      -7.095  -1.755 -13.780  1.00 18.02      CCP 
ATOM   4273  O   ARG   160      -6.111  -2.030 -14.567  1.00 21.39      CCP 
ATOM   4274  N   LEU   161      -7.092  -2.140 -12.498  1.00 15.24      CCP 
ATOM   4275  HN  LEU   161      -7.892  -1.939 -11.969  1.00  0.00      CCP 
ATOM   4276  CA  LEU   161      -6.000  -2.869 -11.818  1.00 20.09      CCP 
ATOM   4277  HA  LEU   161      -5.062  -2.664 -12.307  1.00  0.00      CCP 
ATOM   4278  CB  LEU   161      -5.904  -2.437 -10.292  1.00  8.89      CCP 
ATOM   4279  HB1 LEU   161      -5.102  -2.987  -9.819  1.00  0.00      CCP 
ATOM   4280  HB2 LEU   161      -6.834  -2.676  -9.799  1.00  0.00      CCP 
ATOM   4281  CG  LEU   161      -5.633  -0.920 -10.148  1.00 13.69      CCP 
ATOM   4282  HG  LEU   161      -6.470  -0.368 -10.557  1.00  0.00      CCP 
ATOM   4283  CD1 LEU   161      -5.488  -0.587  -8.670  1.00 15.70      CCP 
ATOM   4284 HD11 LEU   161      -6.455  -0.634  -8.195  1.00  0.00      CCP 
ATOM   4285 HD12 LEU   161      -5.083   0.409  -8.564  1.00  0.00      CCP 
ATOM   4286 HD13 LEU   161      -4.823  -1.298  -8.203  1.00  0.00      CCP 
ATOM   4287  CD2 LEU   161      -4.421  -0.674 -10.969  1.00  2.00      CCP 
ATOM   4288 HD21 LEU   161      -3.953   0.247 -10.653  1.00  0.00      CCP 
ATOM   4289 HD22 LEU   161      -4.701  -0.595 -12.010  1.00  0.00      CCP 
ATOM   4290 HD23 LEU   161      -3.725  -1.490 -10.842  1.00  0.00      CCP 
ATOM   4291  C   LEU   161      -6.266  -4.372 -11.821  1.00 19.26      CCP 
ATOM   4292  O   LEU   161      -5.530  -5.221 -11.301  1.00 20.77      CCP 
ATOM   4293  N   ASN   162      -7.478  -4.655 -12.252  1.00 15.47      CCP 
ATOM   4294  HN  ASN   162      -8.071  -3.922 -12.516  1.00  0.00      CCP 
ATOM   4295  CA  ASN   162      -7.927  -6.022 -12.440  1.00 12.33      CCP 
ATOM   4296  HA  ASN   162      -8.762  -6.018 -13.123  1.00  0.00      CCP 
ATOM   4297  CB  ASN   162      -6.758  -6.810 -13.101  1.00 17.24      CCP 
ATOM   4298  HB1 ASN   162      -5.945  -6.908 -12.399  1.00  0.00      CCP 
ATOM   4299  HB2 ASN   162      -6.413  -6.276 -13.974  1.00  0.00      CCP 
ATOM   4300  CG  ASN   162      -7.220  -8.172 -13.505  1.00 22.19      CCP 
ATOM   4301  OD1 ASN   162      -8.463  -8.264 -13.688  1.00 22.31      CCP 
ATOM   4302  ND2 ASN   162      -6.309  -9.127 -13.631  1.00 19.71      CCP 
ATOM   4303 HD21 ASN   162      -5.365  -8.929 -13.460  1.00  0.00      CCP 
ATOM   4304 HD22 ASN   162      -6.580 -10.031 -13.895  1.00  0.00      CCP 
ATOM   4305  C   ASN   162      -8.369  -6.600 -11.166  1.00 13.23      CCP 
ATOM   4306  O   ASN   162      -8.175  -7.806 -10.996  1.00 14.64      CCP 
ATOM   4307  N   MET   163      -9.022  -5.805 -10.343  1.00 13.81      CCP 
ATOM   4308  HN  MET   163      -9.196  -4.872 -10.588  1.00  0.00      CCP 
ATOM   4309  CA  MET   163      -9.452  -6.318  -9.065  1.00 14.36      CCP 
ATOM   4310  HA  MET   163      -9.085  -7.318  -8.933  1.00  0.00      CCP 
ATOM   4311  CB  MET   163      -8.869  -5.406  -7.916  1.00 15.18      CCP 
ATOM   4312  HB1 MET   163      -9.068  -5.873  -6.962  1.00  0.00      CCP 
ATOM   4313  HB2 MET   163      -9.360  -4.446  -7.945  1.00  0.00      CCP 
ATOM   4314  CG  MET   163      -7.378  -5.196  -8.067  1.00 20.95      CCP 
ATOM   4315  HG1 MET   163      -7.116  -4.196  -7.758  1.00  0.00      CCP 
ATOM   4316  HG2 MET   163      -7.086  -5.350  -9.096  1.00  0.00      CCP 
ATOM   4317  SD  MET   163      -6.530  -6.410  -6.991  1.00 20.85      CCP 
ATOM   4318  CE  MET   163      -4.887  -5.755  -7.147  1.00 15.17      CCP 
ATOM   4319  HE1 MET   163      -4.874  -4.732  -6.797  1.00  0.00      CCP 
ATOM   4320  HE2 MET   163      -4.583  -5.784  -8.181  1.00  0.00      CCP 
ATOM   4321  HE3 MET   163      -4.206  -6.351  -6.556  1.00  0.00      CCP 
ATOM   4322  C   MET   163     -10.949  -6.297  -8.918  1.00 16.66      CCP 
ATOM   4323  O   MET   163     -11.604  -5.316  -9.310  1.00 17.45      CCP 
ATOM   4324  N   ASN   164     -11.400  -7.329  -8.245  1.00 15.95      CCP 
ATOM   4325  HN  ASN   164     -10.754  -7.988  -7.914  1.00  0.00      CCP 
ATOM   4326  CA  ASN   164     -12.799  -7.528  -7.947  1.00 18.90      CCP 
ATOM   4327  HA  ASN   164     -13.345  -6.995  -8.717  1.00  0.00      CCP 
ATOM   4328  CB  ASN   164     -13.190  -8.988  -8.075  1.00 19.62      CCP 
ATOM   4329  HB1 ASN   164     -12.899  -9.310  -9.069  1.00  0.00      CCP 
ATOM   4330  HB2 ASN   164     -14.263  -9.039  -8.027  1.00  0.00      CCP 
ATOM   4331  CG  ASN   164     -12.667  -9.991  -7.096  1.00 25.15      CCP 
ATOM   4332  OD1 ASN   164     -12.504  -9.694  -5.910  1.00 30.30      CCP 
ATOM   4333  ND2 ASN   164     -12.454 -11.250  -7.505  1.00 25.31      CCP 
ATOM   4334 HD21 ASN   164     -12.640 -11.502  -8.434  1.00  0.00      CCP 
ATOM   4335 HD22 ASN   164     -12.112 -11.918  -6.876  1.00  0.00      CCP 
ATOM   4336  C   ASN   164     -13.172  -6.864  -6.651  1.00 24.40      CCP 
ATOM   4337  O   ASN   164     -12.350  -6.231  -5.966  1.00 29.70      CCP 
ATOM   4338  N   ASP   165     -14.451  -7.065  -6.312  1.00 23.45      CCP 
ATOM   4339  HN  ASP   165     -15.012  -7.603  -6.909  1.00  0.00      CCP 
ATOM   4340  CA  ASP   165     -15.053  -6.504  -5.135  1.00 22.69      CCP 
ATOM   4341  HA  ASP   165     -14.895  -5.437  -5.201  1.00  0.00      CCP 
ATOM   4342  CB  ASP   165     -16.570  -6.711  -5.033  1.00 29.34      CCP 
ATOM   4343  HB1 ASP   165     -16.897  -6.288  -4.091  1.00  0.00      CCP 
ATOM   4344  HB2 ASP   165     -16.758  -7.770  -5.000  1.00  0.00      CCP 
ATOM   4345  CG  ASP   165     -17.431  -6.129  -6.141  1.00 28.49      CCP 
ATOM   4346  OD1 ASP   165     -16.923  -5.622  -7.133  1.00 29.50      CCP 
ATOM   4347  OD2 ASP   165     -18.674  -6.153  -6.009  1.00 33.54      CCP 
ATOM   4348  C   ASP   165     -14.389  -6.946  -3.856  1.00 21.73      CCP 
ATOM   4349  O   ASP   165     -14.279  -6.119  -2.950  1.00 24.65      CCP 
ATOM   4350  N   ARG   166     -14.087  -8.186  -3.723  1.00 24.41      CCP 
ATOM   4351  HN  ARG   166     -14.300  -8.795  -4.461  1.00  0.00      CCP 
ATOM   4352  CA  ARG   166     -13.486  -8.760  -2.495  1.00 22.57      CCP 
ATOM   4353  HA  ARG   166     -14.036  -8.346  -1.659  1.00  0.00      CCP 
ATOM   4354  CB  ARG   166     -13.747 -10.219  -2.516  1.00 26.27      CCP 
ATOM   4355  HB1 ARG   166     -13.313 -10.611  -3.427  1.00  0.00      CCP 
ATOM   4356  HB2 ARG   166     -14.814 -10.355  -2.582  1.00  0.00      CCP 
ATOM   4357  CG  ARG   166     -13.261 -11.070  -1.364  1.00 32.00      CCP 
ATOM   4358  HG1 ARG   166     -13.619 -10.679  -0.425  1.00  0.00      CCP 
ATOM   4359  HG2 ARG   166     -12.179 -11.126  -1.368  1.00  0.00      CCP 
ATOM   4360  CD  ARG   166     -13.880 -12.445  -1.633  1.00 33.00      CCP 
ATOM   4361  HD1 ARG   166     -13.122 -13.227  -1.503  1.00  0.00      CCP 
ATOM   4362  HD2 ARG   166     -14.255 -12.492  -2.629  1.00  0.00      CCP 
ATOM   4363  NE  ARG   166     -15.055 -12.539  -0.746  1.00 35.61      CCP 
ATOM   4364  HE  ARG   166     -15.972 -12.418  -1.067  1.00  0.00      CCP 
ATOM   4365  CZ  ARG   166     -14.763 -12.803   0.537  1.00 34.30      CCP 
ATOM   4366  NH1 ARG   166     -13.522 -13.202   0.782  1.00 37.18      CCP 
ATOM   4367 HH11 ARG   166     -12.865 -13.295   0.039  1.00  0.00      CCP 
ATOM   4368 HH12 ARG   166     -13.244 -13.402   1.719  1.00  0.00      CCP 
ATOM   4369  NH2 ARG   166     -15.641 -12.546   1.446  1.00 35.38      CCP 
ATOM   4370 HH21 ARG   166     -16.528 -12.159   1.194  1.00  0.00      CCP 
ATOM   4371 HH22 ARG   166     -15.425 -12.726   2.401  1.00  0.00      CCP 
ATOM   4372  C   ARG   166     -12.065  -8.285  -2.341  1.00 20.00      CCP 
ATOM   4373  O   ARG   166     -11.608  -7.891  -1.250  1.00 20.24      CCP 
ATOM   4374  N   GLU   167     -11.336  -8.223  -3.416  1.00 16.04      CCP 
ATOM   4375  HN  GLU   167     -11.735  -8.486  -4.271  1.00  0.00      CCP 
ATOM   4376  CA  GLU   167     -10.005  -7.673  -3.414  1.00 12.33      CCP 
ATOM   4377  HA  GLU   167      -9.420  -8.176  -2.660  1.00  0.00      CCP 
ATOM   4378  CB  GLU   167      -9.297  -7.849  -4.778  1.00  7.13      CCP 
ATOM   4379  HB1 GLU   167      -8.283  -7.484  -4.712  1.00  0.00      CCP 
ATOM   4380  HB2 GLU   167      -9.834  -7.299  -5.538  1.00  0.00      CCP 
ATOM   4381  CG  GLU   167      -9.281  -9.359  -5.136  1.00 10.37      CCP 
ATOM   4382  HG1 GLU   167     -10.280  -9.756  -5.026  1.00  0.00      CCP 
ATOM   4383  HG2 GLU   167      -8.626  -9.874  -4.450  1.00  0.00      CCP 
ATOM   4384  CD  GLU   167      -8.806  -9.606  -6.534  1.00 21.82      CCP 
ATOM   4385  OE1 GLU   167      -9.373  -8.908  -7.394  1.00 18.96      CCP 
ATOM   4386  OE2 GLU   167      -7.899 -10.422  -6.803  1.00 24.54      CCP 
ATOM   4387  C   GLU   167     -10.018  -6.224  -3.124  1.00 14.52      CCP 
ATOM   4388  O   GLU   167      -8.969  -5.774  -2.629  1.00 21.20      CCP 
ATOM   4389  N   VAL   168     -11.048  -5.450  -3.426  1.00 15.80      CCP 
ATOM   4390  HN  VAL   168     -11.829  -5.859  -3.855  1.00  0.00      CCP 
ATOM   4391  CA  VAL   168     -11.045  -4.044  -3.226  1.00 11.18      CCP 
ATOM   4392  HA  VAL   168      -9.980  -3.819  -3.270  1.00  0.00      CCP 
ATOM   4393  CB  VAL   168     -11.658  -3.040  -4.207  1.00 10.61      CCP 
ATOM   4394  HB  VAL   168     -10.834  -2.334  -4.275  1.00  0.00      CCP 
ATOM   4395  CG1 VAL   168     -11.788  -3.374  -5.598  1.00  5.88      CCP 
ATOM   4396 HG11 VAL   168     -11.810  -2.470  -6.186  1.00  0.00      CCP 
ATOM   4397 HG12 VAL   168     -12.705  -3.925  -5.751  1.00  0.00      CCP 
ATOM   4398 HG13 VAL   168     -10.948  -3.978  -5.905  1.00  0.00      CCP 
ATOM   4399  CG2 VAL   168     -12.747  -2.164  -3.642  1.00 12.93      CCP 
ATOM   4400 HG21 VAL   168     -13.466  -2.775  -3.116  1.00  0.00      CCP 
ATOM   4401 HG22 VAL   168     -13.242  -1.639  -4.447  1.00  0.00      CCP 
ATOM   4402 HG23 VAL   168     -12.317  -1.447  -2.959  1.00  0.00      CCP 
ATOM   4403  C   VAL   168     -11.389  -3.685  -1.810  1.00 12.09      CCP 
ATOM   4404  O   VAL   168     -10.911  -2.637  -1.380  1.00 17.30      CCP 
ATOM   4405  N   VAL   169     -12.217  -4.451  -1.207  1.00 14.09      CCP 
ATOM   4406  HN  VAL   169     -12.570  -5.215  -1.710  1.00  0.00      CCP 
ATOM   4407  CA  VAL   169     -12.632  -4.319   0.162  1.00 14.87      CCP 
ATOM   4408  HA  VAL   169     -12.816  -3.268   0.342  1.00  0.00      CCP 
ATOM   4409  CB  VAL   169     -13.917  -5.085   0.482  1.00 12.54      CCP 
ATOM   4410  HB  VAL   169     -13.807  -6.117   0.190  1.00  0.00      CCP 
ATOM   4411  CG1 VAL   169     -14.363  -5.008   1.932  1.00 11.83      CCP 
ATOM   4412 HG11 VAL   169     -15.357  -5.421   2.027  1.00  0.00      CCP 
ATOM   4413 HG12 VAL   169     -14.371  -3.976   2.252  1.00  0.00      CCP 
ATOM   4414 HG13 VAL   169     -13.680  -5.570   2.550  1.00  0.00      CCP 
ATOM   4415  CG2 VAL   169     -15.037  -4.449  -0.359  1.00 18.13      CCP 
ATOM   4416 HG21 VAL   169     -14.695  -4.315  -1.375  1.00  0.00      CCP 
ATOM   4417 HG22 VAL   169     -15.302  -3.490   0.060  1.00  0.00      CCP 
ATOM   4418 HG23 VAL   169     -15.902  -5.096  -0.355  1.00  0.00      CCP 
ATOM   4419  C   VAL   169     -11.454  -4.752   1.102  1.00 16.13      CCP 
ATOM   4420  O   VAL   169     -11.363  -4.174   2.189  1.00 15.88      CCP 
ATOM   4421  N   ALA   170     -10.747  -5.795   0.778  1.00 16.15      CCP 
ATOM   4422  HN  ALA   170     -10.995  -6.259  -0.049  1.00  0.00      CCP 
ATOM   4423  CA  ALA   170      -9.618  -6.315   1.504  1.00 15.74      CCP 
ATOM   4424  HA  ALA   170      -9.901  -6.487   2.533  1.00  0.00      CCP 
ATOM   4425  CB  ALA   170      -9.035  -7.575   0.923  1.00 17.19      CCP 
ATOM   4426  HB1 ALA   170      -8.723  -7.393  -0.095  1.00  0.00      CCP 
ATOM   4427  HB2 ALA   170      -9.781  -8.356   0.937  1.00  0.00      CCP 
ATOM   4428  HB3 ALA   170      -8.182  -7.882   1.509  1.00  0.00      CCP 
ATOM   4429  C   ALA   170      -8.499  -5.257   1.451  1.00 17.63      CCP 
ATOM   4430  O   ALA   170      -8.084  -4.844   2.561  1.00 15.79      CCP 
ATOM   4431  N   LEU   171      -8.188  -4.781   0.242  1.00 15.32      CCP 
ATOM   4432  HN  LEU   171      -8.655  -5.097  -0.560  1.00  0.00      CCP 
ATOM   4433  CA  LEU   171      -7.130  -3.795   0.147  1.00 15.49      CCP 
ATOM   4434  HA  LEU   171      -6.233  -4.274   0.517  1.00  0.00      CCP 
ATOM   4435  CB  LEU   171      -6.846  -3.356  -1.260  1.00 13.82      CCP 
ATOM   4436  HB1 LEU   171      -6.147  -2.533  -1.230  1.00  0.00      CCP 
ATOM   4437  HB2 LEU   171      -7.767  -3.010  -1.705  1.00  0.00      CCP 
ATOM   4438  CG  LEU   171      -6.263  -4.469  -2.144  1.00 19.59      CCP 
ATOM   4439  HG  LEU   171      -6.861  -5.363  -2.078  1.00  0.00      CCP 
ATOM   4440  CD1 LEU   171      -6.140  -4.003  -3.595  1.00 14.84      CCP 
ATOM   4441 HD11 LEU   171      -5.537  -3.107  -3.636  1.00  0.00      CCP 
ATOM   4442 HD12 LEU   171      -7.122  -3.795  -3.990  1.00  0.00      CCP 
ATOM   4443 HD13 LEU   171      -5.672  -4.779  -4.184  1.00  0.00      CCP 
ATOM   4444  CD2 LEU   171      -4.851  -4.740  -1.607  1.00 18.56      CCP 
ATOM   4445 HD21 LEU   171      -4.367  -3.803  -1.376  1.00  0.00      CCP 
ATOM   4446 HD22 LEU   171      -4.276  -5.267  -2.354  1.00  0.00      CCP 
ATOM   4447 HD23 LEU   171      -4.914  -5.343  -0.713  1.00  0.00      CCP 
ATOM   4448  C   LEU   171      -7.377  -2.576   1.054  1.00 22.14      CCP 
ATOM   4449  O   LEU   171      -6.438  -2.046   1.706  1.00 21.93      CCP 
ATOM   4450  N   MET   172      -8.648  -2.202   1.032  1.00 19.76      CCP 
ATOM   4451  HN  MET   172      -9.307  -2.679   0.486  1.00  0.00      CCP 
ATOM   4452  CA  MET   172      -9.011  -0.973   1.773  1.00 18.57      CCP 
ATOM   4453  HA  MET   172      -8.329  -0.194   1.456  1.00  0.00      CCP 
ATOM   4454  CB  MET   172     -10.427  -0.556   1.346  1.00 12.44      CCP 
ATOM   4455  HB1 MET   172     -11.138  -1.020   2.016  1.00  0.00      CCP 
ATOM   4456  HB2 MET   172     -10.612  -0.916   0.352  1.00  0.00      CCP 
ATOM   4457  CG  MET   172     -10.624   0.939   1.386  1.00 15.20      CCP 
ATOM   4458  HG1 MET   172     -10.172   1.342   2.279  1.00  0.00      CCP 
ATOM   4459  HG2 MET   172     -11.681   1.166   1.378  1.00  0.00      CCP 
ATOM   4460  SD  MET   172      -9.813   1.676  -0.104  1.00 24.44      CCP 
ATOM   4461  CE  MET   172     -10.574   0.521  -1.281  1.00 24.52      CCP 
ATOM   4462  HE1 MET   172     -10.679   1.008  -2.241  1.00  0.00      CCP 
ATOM   4463  HE2 MET   172     -11.548   0.226  -0.924  1.00  0.00      CCP 
ATOM   4464  HE3 MET   172      -9.947  -0.353  -1.384  1.00  0.00      CCP 
ATOM   4465  C   MET   172      -8.793  -1.178   3.246  1.00 19.37      CCP 
ATOM   4466  O   MET   172      -8.550  -0.174   3.987  1.00 22.05      CCP 
ATOM   4467  N   GLY   173      -8.847  -2.389   3.770  1.00 17.20      CCP 
ATOM   4468  HN  GLY   173      -9.030  -3.164   3.199  1.00  0.00      CCP 
ATOM   4469  CA  GLY   173      -8.609  -2.580   5.248  1.00 16.93      CCP 
ATOM   4470  HA1 GLY   173      -8.638  -3.636   5.472  1.00  0.00      CCP 
ATOM   4471  HA2 GLY   173      -9.398  -2.086   5.796  1.00  0.00      CCP 
ATOM   4472  C   GLY   173      -7.259  -2.012   5.706  1.00 14.67      CCP 
ATOM   4473  O   GLY   173      -7.005  -1.864   6.915  1.00 17.76      CCP 
ATOM   4474  N   ALA   174      -6.371  -1.740   4.791  1.00 13.49      CCP 
ATOM   4475  HN  ALA   174      -6.624  -1.919   3.862  1.00  0.00      CCP 
ATOM   4476  CA  ALA   174      -5.086  -1.129   5.008  1.00 14.79      CCP 
ATOM   4477  HA  ALA   174      -4.530  -1.717   5.724  1.00  0.00      CCP 
ATOM   4478  CB  ALA   174      -4.284  -1.001   3.726  1.00 11.12      CCP 
ATOM   4479  HB1 ALA   174      -3.437  -0.352   3.895  1.00  0.00      CCP 
ATOM   4480  HB2 ALA   174      -4.908  -0.582   2.951  1.00  0.00      CCP 
ATOM   4481  HB3 ALA   174      -3.935  -1.975   3.421  1.00  0.00      CCP 
ATOM   4482  C   ALA   174      -5.352   0.251   5.592  1.00 16.37      CCP 
ATOM   4483  O   ALA   174      -4.485   0.907   6.094  1.00 19.09      CCP 
ATOM   4484  N   HIS   175      -6.563   0.737   5.452  1.00 18.10      CCP 
ATOM   4485  HN  HIS   175      -7.243   0.209   4.985  1.00  0.00      CCP 
ATOM   4486  CA  HIS   175      -6.927   2.049   6.018  1.00 16.63      CCP 
ATOM   4487  HA  HIS   175      -6.082   2.700   5.820  1.00  0.00      CCP 
ATOM   4488  CB  HIS   175      -8.188   2.735   5.375  1.00 10.07      CCP 
ATOM   4489  HB1 HIS   175      -8.634   3.424   6.075  1.00  0.00      CCP 
ATOM   4490  HB2 HIS   175      -8.909   1.985   5.082  1.00  0.00      CCP 
ATOM   4491  CG  HIS   175      -7.690   3.500   4.141  1.00  7.26      CCP 
ATOM   4492  ND1 HIS   175      -8.472   4.305   3.394  1.00  2.17      CCP 
ATOM   4493  HD1 HIS   175      -9.435   4.441   3.513  1.00  0.00      CCP 
ATOM   4494  CD2 HIS   175      -6.472   3.541   3.564  1.00  6.47      CCP 
ATOM   4495  HD2 HIS   175      -5.621   2.957   3.882  1.00  0.00      CCP 
ATOM   4496  CE1 HIS   175      -7.684   4.904   2.436  1.00  7.68      CCP 
ATOM   4497  HE1 HIS   175      -8.022   5.654   1.735  1.00  0.00      CCP 
ATOM   4498  NE2 HIS   175      -6.465   4.428   2.505  1.00  4.26      CCP 
ATOM   4499  C   HIS   175      -6.993   1.923   7.533  1.00 16.19      CCP 
ATOM   4500  O   HIS   175      -7.455   2.842   8.249  1.00 18.63      CCP 
ATOM   4501  N   ALA   176      -6.540   0.780   8.060  1.00 17.91      CCP 
ATOM   4502  HN  ALA   176      -6.182   0.060   7.501  1.00  0.00      CCP 
ATOM   4503  CA  ALA   176      -6.508   0.703   9.569  1.00 16.09      CCP 
ATOM   4504  HA  ALA   176      -7.391   1.197   9.958  1.00  0.00      CCP 
ATOM   4505  CB  ALA   176      -6.499  -0.711  10.015  1.00 14.23      CCP 
ATOM   4506  HB1 ALA   176      -5.637  -1.213   9.604  1.00  0.00      CCP 
ATOM   4507  HB2 ALA   176      -7.400  -1.201   9.674  1.00  0.00      CCP 
ATOM   4508  HB3 ALA   176      -6.455  -0.748  11.093  1.00  0.00      CCP 
ATOM   4509  C   ALA   176      -5.259   1.480  10.047  1.00 16.89      CCP 
ATOM   4510  O   ALA   176      -5.298   2.055  11.143  1.00 20.32      CCP 
ATOM   4511  N   LEU   177      -4.246   1.642   9.243  1.00 16.96      CCP 
ATOM   4512  HN  LEU   177      -4.394   1.238   8.363  1.00  0.00      CCP 
ATOM   4513  CA  LEU   177      -2.954   2.174   9.384  1.00 16.41      CCP 
ATOM   4514  HA  LEU   177      -2.718   2.086  10.430  1.00  0.00      CCP 
ATOM   4515  CB  LEU   177      -1.910   1.259   8.651  1.00 15.75      CCP 
ATOM   4516  HB1 LEU   177      -0.927   1.597   8.953  1.00  0.00      CCP 
ATOM   4517  HB2 LEU   177      -2.001   1.453   7.597  1.00  0.00      CCP 
ATOM   4518  CG  LEU   177      -1.961  -0.231   8.820  1.00 15.59      CCP 
ATOM   4519  HG  LEU   177      -2.986  -0.539   8.658  1.00  0.00      CCP 
ATOM   4520  CD1 LEU   177      -1.113  -0.897   7.750  1.00 13.96      CCP 
ATOM   4521 HD11 LEU   177      -0.513  -0.153   7.247  1.00  0.00      CCP 
ATOM   4522 HD12 LEU   177      -1.758  -1.385   7.033  1.00  0.00      CCP 
ATOM   4523 HD13 LEU   177      -0.464  -1.630   8.207  1.00  0.00      CCP 
ATOM   4524  CD2 LEU   177      -1.541  -0.700  10.223  1.00 11.80      CCP 
ATOM   4525 HD21 LEU   177      -1.520  -1.779  10.251  1.00  0.00      CCP 
ATOM   4526 HD22 LEU   177      -2.250  -0.335  10.952  1.00  0.00      CCP 
ATOM   4527 HD23 LEU   177      -0.559  -0.315  10.453  1.00  0.00      CCP 
ATOM   4528  C   LEU   177      -2.720   3.618   9.035  1.00 17.30      CCP 
ATOM   4529  O   LEU   177      -3.065   4.053   7.944  1.00 22.43      CCP 
ATOM   4530  N   GLY   178      -2.067   4.338   9.954  1.00 15.13      CCP 
ATOM   4531  HN  GLY   178      -1.777   3.916  10.789  1.00  0.00      CCP 
ATOM   4532  CA  GLY   178      -1.798   5.751   9.725  1.00 11.78      CCP 
ATOM   4533  HA1 GLY   178      -1.503   5.890   8.700  1.00  0.00      CCP 
ATOM   4534  HA2 GLY   178      -0.997   6.072  10.375  1.00  0.00      CCP 
ATOM   4535  C   GLY   178      -3.058   6.598  10.004  1.00 11.05      CCP 
ATOM   4536  O   GLY   178      -3.991   6.312  10.762  1.00 10.39      CCP 
ATOM   4537  N   LYS   179      -3.041   7.704   9.223  1.00 12.07      CCP 
ATOM   4538  HN  LYS   179      -2.299   7.859   8.602  1.00  0.00      CCP 
ATOM   4539  CA  LYS   179      -4.176   8.639   9.270  1.00 14.80      CCP 
ATOM   4540  HA  LYS   179      -5.120   8.125   9.329  1.00  0.00      CCP 
ATOM   4541  CB  LYS   179      -3.913   9.461  10.548  1.00 12.51      CCP 
ATOM   4542  HB1 LYS   179      -3.852   8.824  11.415  1.00  0.00      CCP 
ATOM   4543  HB2 LYS   179      -4.672  10.218  10.669  1.00  0.00      CCP 
ATOM   4544  CG  LYS   179      -2.472  10.091  10.223  1.00 11.65      CCP 
ATOM   4545  HG1 LYS   179      -2.515  10.673   9.316  1.00  0.00      CCP 
ATOM   4546  HG2 LYS   179      -1.737   9.306  10.124  1.00  0.00      CCP 
ATOM   4547  CD  LYS   179      -2.107  10.998  11.398  1.00 15.64      CCP 
ATOM   4548  HD1 LYS   179      -1.210  11.549  11.155  1.00  0.00      CCP 
ATOM   4549  HD2 LYS   179      -1.923  10.390  12.271  1.00  0.00      CCP 
ATOM   4550  CE  LYS   179      -3.233  11.980  11.700  1.00 21.84      CCP 
ATOM   4551  HE1 LYS   179      -3.513  11.904  12.740  1.00  0.00      CCP 
ATOM   4552  HE2 LYS   179      -4.086  11.774  11.080  1.00  0.00      CCP 
ATOM   4553  NZ  LYS   179      -2.764  13.327  11.420  1.00 20.91      CCP 
ATOM   4554  HZ1 LYS   179      -3.534  14.005  11.587  1.00  0.00      CCP 
ATOM   4555  HZ2 LYS   179      -2.458  13.386  10.426  1.00  0.00      CCP 
ATOM   4556  HZ3 LYS   179      -1.965  13.554  12.043  1.00  0.00      CCP 
ATOM   4557  C   LYS   179      -4.102   9.560   8.052  1.00 14.82      CCP 
ATOM   4558  O   LYS   179      -3.172   9.367   7.274  1.00 11.59      CCP 
ATOM   4559  N   THR   180      -5.047  10.548   7.995  1.00 14.34      CCP 
ATOM   4560  HN  THR   180      -5.729  10.677   8.679  1.00  0.00      CCP 
ATOM   4561  CA  THR   180      -4.870  11.478   6.811  1.00 14.74      CCP 
ATOM   4562  HA  THR   180      -4.190  11.026   6.100  1.00  0.00      CCP 
ATOM   4563  CB  THR   180      -6.255  11.720   6.134  1.00 15.06      CCP 
ATOM   4564  HB  THR   180      -6.145  12.298   5.232  1.00  0.00      CCP 
ATOM   4565  OG1 THR   180      -7.153  12.383   7.068  1.00 21.37      CCP 
ATOM   4566  HG1 THR   180      -6.893  12.133   7.958  1.00  0.00      CCP 
ATOM   4567  CG2 THR   180      -6.931  10.356   5.818  1.00 17.70      CCP 
ATOM   4568 HG21 THR   180      -6.268   9.758   5.210  1.00  0.00      CCP 
ATOM   4569 HG22 THR   180      -7.853  10.527   5.283  1.00  0.00      CCP 
ATOM   4570 HG23 THR   180      -7.143   9.835   6.740  1.00  0.00      CCP 
ATOM   4571  C   THR   180      -4.227  12.718   7.389  1.00 17.92      CCP 
ATOM   4572  O   THR   180      -4.656  12.983   8.557  1.00 20.24      CCP 
ATOM   4573  N   HIS   181      -3.393  13.418   6.687  1.00 16.36      CCP 
ATOM   4574  HN  HIS   181      -3.205  13.103   5.778  1.00  0.00      CCP 
ATOM   4575  CA  HIS   181      -2.744  14.635   7.098  1.00 17.42      CCP 
ATOM   4576  HA  HIS   181      -2.845  14.823   8.153  1.00  0.00      CCP 
ATOM   4577  CB  HIS   181      -1.197  14.527   6.677  1.00 14.86      CCP 
ATOM   4578  HB1 HIS   181      -0.670  15.422   6.972  1.00  0.00      CCP 
ATOM   4579  HB2 HIS   181      -1.112  14.384   5.614  1.00  0.00      CCP 
ATOM   4580  CG  HIS   181      -0.628  13.342   7.394  1.00 21.21      CCP 
ATOM   4581  ND1 HIS   181      -0.622  12.040   6.911  1.00 15.97      CCP 
ATOM   4582  HD1 HIS   181      -0.964  11.740   6.043  1.00  0.00      CCP 
ATOM   4583  CD2 HIS   181      -0.017  13.318   8.620  1.00 15.21      CCP 
ATOM   4584  HD2 HIS   181       0.186  14.164   9.260  1.00  0.00      CCP 
ATOM   4585  CE1 HIS   181      -0.073  11.284   7.836  1.00 17.55      CCP 
ATOM   4586  HE1 HIS   181       0.069  10.215   7.768  1.00  0.00      CCP 
ATOM   4587  NE2 HIS   181       0.278  12.040   8.864  1.00 15.38      CCP 
ATOM   4588  HE2 HIS   181       0.693  11.709   9.687  1.00  0.00      CCP 
ATOM   4589  C   HIS   181      -3.284  15.783   6.247  1.00 20.06      CCP 
ATOM   4590  O   HIS   181      -2.930  15.678   5.048  1.00 21.55      CCP 
ATOM   4591  N   LEU   182      -3.960  16.758   6.726  1.00 23.95      CCP 
ATOM   4592  HN  LEU   182      -4.123  16.742   7.692  1.00  0.00      CCP 
ATOM   4593  CA  LEU   182      -4.527  17.911   5.980  1.00 26.96      CCP 
ATOM   4594  HA  LEU   182      -5.313  17.528   5.346  1.00  0.00      CCP 
ATOM   4595  CB  LEU   182      -5.161  18.900   6.950  1.00 24.07      CCP 
ATOM   4596  HB1 LEU   182      -4.328  19.386   7.450  1.00  0.00      CCP 
ATOM   4597  HB2 LEU   182      -5.645  18.307   7.699  1.00  0.00      CCP 
ATOM   4598  CG  LEU   182      -6.140  19.962   6.612  1.00 21.52      CCP 
ATOM   4599  HG  LEU   182      -6.080  20.158   5.552  1.00  0.00      CCP 
ATOM   4600  CD1 LEU   182      -7.589  19.546   6.956  1.00 21.31      CCP 
ATOM   4601 HD11 LEU   182      -7.828  18.623   6.449  1.00  0.00      CCP 
ATOM   4602 HD12 LEU   182      -8.271  20.319   6.636  1.00  0.00      CCP 
ATOM   4603 HD13 LEU   182      -7.680  19.406   8.023  1.00  0.00      CCP 
ATOM   4604  CD2 LEU   182      -5.904  21.279   7.364  1.00 17.25      CCP 
ATOM   4605 HD21 LEU   182      -6.069  21.125   8.421  1.00  0.00      CCP 
ATOM   4606 HD22 LEU   182      -6.589  22.029   6.999  1.00  0.00      CCP 
ATOM   4607 HD23 LEU   182      -4.889  21.609   7.203  1.00  0.00      CCP 
ATOM   4608  C   LEU   182      -3.509  18.582   5.079  1.00 30.86      CCP 
ATOM   4609  O   LEU   182      -3.856  18.972   3.942  1.00 35.36      CCP 
ATOM   4610  N   LYS   183      -2.257  18.717   5.478  1.00 32.94      CCP 
ATOM   4611  HN  LYS   183      -1.994  18.380   6.360  1.00  0.00      CCP 
ATOM   4612  CA  LYS   183      -1.254  19.390   4.629  1.00 31.97      CCP 
ATOM   4613  HA  LYS   183      -1.671  20.322   4.276  1.00  0.00      CCP 
ATOM   4614  CB  LYS   183       0.089  19.691   5.359  1.00 39.77      CCP 
ATOM   4615  HB1 LYS   183      -0.075  20.416   6.141  1.00  0.00      CCP 
ATOM   4616  HB2 LYS   183       0.811  20.074   4.651  1.00  0.00      CCP 
ATOM   4617  CG  LYS   183       0.611  18.366   5.980  1.00 49.38      CCP 
ATOM   4618  HG1 LYS   183       0.637  17.620   5.197  1.00  0.00      CCP 
ATOM   4619  HG2 LYS   183      -0.100  18.043   6.723  1.00  0.00      CCP 
ATOM   4620  CD  LYS   183       1.972  18.417   6.640  1.00 55.43      CCP 
ATOM   4621  HD1 LYS   183       1.837  18.604   7.696  1.00  0.00      CCP 
ATOM   4622  HD2 LYS   183       2.532  19.235   6.215  1.00  0.00      CCP 
ATOM   4623  CE  LYS   183       2.784  17.134   6.468  1.00 57.48      CCP 
ATOM   4624  HE1 LYS   183       3.835  17.377   6.537  1.00  0.00      CCP 
ATOM   4625  HE2 LYS   183       2.589  16.725   5.489  1.00  0.00      CCP 
ATOM   4626  NZ  LYS   183       2.457  16.095   7.493  1.00 55.08      CCP 
ATOM   4627  HZ1 LYS   183       3.147  15.319   7.433  1.00  0.00      CCP 
ATOM   4628  HZ2 LYS   183       1.501  15.724   7.318  1.00  0.00      CCP 
ATOM   4629  HZ3 LYS   183       2.497  16.518   8.442  1.00  0.00      CCP 
ATOM   4630  C   LYS   183      -0.932  18.523   3.435  1.00 29.65      CCP 
ATOM   4631  O   LYS   183      -0.393  19.072   2.465  1.00 28.98      CCP 
ATOM   4632  N   ASN   184      -1.132  17.218   3.549  1.00 25.67      CCP 
ATOM   4633  HN  ASN   184      -1.477  16.845   4.386  1.00  0.00      CCP 
ATOM   4634  CA  ASN   184      -0.811  16.325   2.416  1.00 24.90      CCP 
ATOM   4635  HA  ASN   184       0.080  16.660   1.910  1.00  0.00      CCP 
ATOM   4636  CB  ASN   184      -0.571  14.933   3.030  1.00 24.59      CCP 
ATOM   4637  HB1 ASN   184      -0.731  14.183   2.267  1.00  0.00      CCP 
ATOM   4638  HB2 ASN   184      -1.278  14.775   3.823  1.00  0.00      CCP 
ATOM   4639  CG  ASN   184       0.833  14.778   3.583  1.00 29.52      CCP 
ATOM   4640  OD1 ASN   184       1.674  15.632   3.332  1.00 25.37      CCP 
ATOM   4641  ND2 ASN   184       1.047  13.680   4.320  1.00 28.97      CCP 
ATOM   4642 HD21 ASN   184       0.319  13.042   4.470  1.00  0.00      CCP 
ATOM   4643 HD22 ASN   184       1.932  13.516   4.709  1.00  0.00      CCP 
ATOM   4644  C   ASN   184      -1.999  16.217   1.413  1.00 22.57      CCP 
ATOM   4645  O   ASN   184      -1.925  16.136   0.205  1.00 19.43      CCP 
ATOM   4646  N   SER   185      -3.201  16.134   2.035  1.00 20.09      CCP 
ATOM   4647  HN  SER   185      -3.271  16.140   3.014  1.00  0.00      CCP 
ATOM   4648  CA  SER   185      -4.332  15.789   1.202  1.00 20.45      CCP 
ATOM   4649  HA  SER   185      -4.075  15.962   0.174  1.00  0.00      CCP 
ATOM   4650  CB  SER   185      -4.431  14.229   1.387  1.00 14.03      CCP 
ATOM   4651  HB1 SER   185      -3.442  13.792   1.374  1.00  0.00      CCP 
ATOM   4652  HB2 SER   185      -5.033  13.800   0.604  1.00  0.00      CCP 
ATOM   4653  OG  SER   185      -5.063  14.007   2.669  1.00 15.43      CCP 
ATOM   4654  HG  SER   185      -4.822  13.128   2.970  1.00  0.00      CCP 
ATOM   4655  C   SER   185      -5.631  16.427   1.466  1.00 21.08      CCP 
ATOM   4656  O   SER   185      -6.550  15.964   0.749  1.00 25.51      CCP 
ATOM   4657  N   GLY   186      -5.803  17.397   2.318  1.00 21.18      CCP 
ATOM   4658  HN  GLY   186      -5.041  17.744   2.828  1.00  0.00      CCP 
ATOM   4659  CA  GLY   186      -7.158  17.991   2.503  1.00 17.11      CCP 
ATOM   4660  HA1 GLY   186      -7.656  18.012   1.543  1.00  0.00      CCP 
ATOM   4661  HA2 GLY   186      -7.040  19.006   2.846  1.00  0.00      CCP 
ATOM   4662  C   GLY   186      -8.025  17.266   3.476  1.00 14.25      CCP 
ATOM   4663  O   GLY   186      -9.087  17.839   3.888  1.00 16.82      CCP 
ATOM   4664  N   TYR   187      -7.614  16.109   3.948  1.00 11.97      CCP 
ATOM   4665  HN  TYR   187      -6.751  15.757   3.646  1.00  0.00      CCP 
ATOM   4666  CA  TYR   187      -8.370  15.351   4.952  1.00 14.77      CCP 
ATOM   4667  HA  TYR   187      -9.269  15.899   5.197  1.00  0.00      CCP 
ATOM   4668  CB  TYR   187      -8.759  13.953   4.440  1.00 13.38      CCP 
ATOM   4669  HB1 TYR   187      -9.313  13.434   5.207  1.00  0.00      CCP 
ATOM   4670  HB2 TYR   187      -7.864  13.396   4.207  1.00  0.00      CCP 
ATOM   4671  CG  TYR   187      -9.624  14.068   3.182  1.00 23.26      CCP 
ATOM   4672  CD1 TYR   187     -11.000  14.308   3.339  1.00 22.68      CCP 
ATOM   4673  HD1 TYR   187     -11.422  14.365   4.332  1.00  0.00      CCP 
ATOM   4674  CD2 TYR   187      -9.072  13.994   1.890  1.00 17.96      CCP 
ATOM   4675  HD2 TYR   187      -8.012  13.839   1.755  1.00  0.00      CCP 
ATOM   4676  CE1 TYR   187     -11.835  14.448   2.225  1.00 24.09      CCP 
ATOM   4677  HE1 TYR   187     -12.892  14.632   2.344  1.00  0.00      CCP 
ATOM   4678  CE2 TYR   187      -9.911  14.161   0.786  1.00 23.80      CCP 
ATOM   4679  HE2 TYR   187      -9.504  14.097  -0.213  1.00  0.00      CCP 
ATOM   4680  CZ  TYR   187     -11.267  14.359   0.964  1.00 23.12      CCP 
ATOM   4681  OH  TYR   187     -12.037  14.547  -0.133  1.00 30.05      CCP 
ATOM   4682  HH  TYR   187     -12.313  15.466  -0.147  1.00  0.00      CCP 
ATOM   4683  C   TYR   187      -7.500  15.255   6.210  1.00 19.46      CCP 
ATOM   4684  O   TYR   187      -6.227  15.338   6.096  1.00 25.22      CCP 
ATOM   4685  N   GLU   188      -8.100  14.995   7.353  1.00 15.08      CCP 
ATOM   4686  HN  GLU   188      -9.071  14.870   7.378  1.00  0.00      CCP 
ATOM   4687  CA  GLU   188      -7.341  14.934   8.563  1.00 14.20      CCP 
ATOM   4688  HA  GLU   188      -6.318  14.692   8.339  1.00  0.00      CCP 
ATOM   4689  CB  GLU   188      -7.366  16.296   9.259  1.00 18.44      CCP 
ATOM   4690  HB1 GLU   188      -8.405  16.582   9.370  1.00  0.00      CCP 
ATOM   4691  HB2 GLU   188      -6.906  17.007   8.595  1.00  0.00      CCP 
ATOM   4692  CG  GLU   188      -6.688  16.452  10.615  1.00 23.49      CCP 
ATOM   4693  HG1 GLU   188      -7.213  15.817  11.318  1.00  0.00      CCP 
ATOM   4694  HG2 GLU   188      -6.825  17.471  10.935  1.00  0.00      CCP 
ATOM   4695  CD  GLU   188      -5.235  16.153  10.713  1.00 24.59      CCP 
ATOM   4696  OE1 GLU   188      -4.452  16.772   9.990  1.00 28.90      CCP 
ATOM   4697  OE2 GLU   188      -4.793  15.267  11.460  1.00 31.23      CCP 
ATOM   4698  C   GLU   188      -7.863  14.000   9.622  1.00 14.77      CCP 
ATOM   4699  O   GLU   188      -8.986  14.199  10.013  1.00 15.94      CCP 
ATOM   4700  N   GLY   189      -6.975  13.097  10.098  1.00 12.84      CCP 
ATOM   4701  HN  GLY   189      -6.052  13.061   9.770  1.00  0.00      CCP 
ATOM   4702  CA  GLY   189      -7.431  12.250  11.208  1.00  6.82      CCP 
ATOM   4703  HA1 GLY   189      -8.498  12.336  11.339  1.00  0.00      CCP 
ATOM   4704  HA2 GLY   189      -6.914  12.521  12.118  1.00  0.00      CCP 
ATOM   4705  C   GLY   189      -7.083  10.873  10.802  1.00 12.62      CCP 
ATOM   4706  O   GLY   189      -6.662  10.635   9.615  1.00 18.43      CCP 
ATOM   4707  N   PRO   190      -7.225  10.037  11.804  1.00 15.58      CCP 
ATOM   4708  CA  PRO   190      -6.987   8.612  11.699  1.00 16.52      CCP 
ATOM   4709  HA  PRO   190      -6.252   8.353  10.961  1.00  0.00      CCP 
ATOM   4710  CB  PRO   190      -6.493   8.266  13.129  1.00 13.45      CCP 
ATOM   4711  HB1 PRO   190      -5.498   8.639  13.306  1.00  0.00      CCP 
ATOM   4712  HB2 PRO   190      -6.565   7.202  13.320  1.00  0.00      CCP 
ATOM   4713  CG  PRO   190      -7.532   9.074  13.952  1.00 14.27      CCP 
ATOM   4714  HG1 PRO   190      -7.164   9.256  14.950  1.00  0.00      CCP 
ATOM   4715  HG2 PRO   190      -8.481   8.558  13.983  1.00  0.00      CCP 
ATOM   4716  CD  PRO   190      -7.644  10.382  13.193  1.00 15.66      CCP 
ATOM   4717  HD2 PRO   190      -8.666  10.739  13.207  1.00  0.00      CCP 
ATOM   4718  HD1 PRO   190      -6.976  11.119  13.610  1.00  0.00      CCP 
ATOM   4719  C   PRO   190      -8.323   7.839  11.545  1.00 14.18      CCP 
ATOM   4720  O   PRO   190      -9.361   8.253  12.062  1.00  9.44      CCP 
ATOM   4721  N   TRP   191      -8.176   6.674  10.942  1.00 13.65      CCP 
ATOM   4722  HN  TRP   191      -7.296   6.367  10.638  1.00  0.00      CCP 
ATOM   4723  CA  TRP   191      -9.379   5.815  10.806  1.00 18.24      CCP 
ATOM   4724  HA  TRP   191     -10.217   6.406  10.475  1.00  0.00      CCP 
ATOM   4725  CB  TRP   191      -9.053   4.736   9.718  1.00 17.32      CCP 
ATOM   4726  HB1 TRP   191      -9.800   3.957   9.743  1.00  0.00      CCP 
ATOM   4727  HB2 TRP   191      -8.079   4.311   9.913  1.00  0.00      CCP 
ATOM   4728  CG  TRP   191      -9.055   5.393   8.366  1.00 19.13      CCP 
ATOM   4729  CD1 TRP   191     -10.130   5.627   7.543  1.00 17.24      CCP 
ATOM   4730  HD1 TRP   191     -11.156   5.371   7.763  1.00  0.00      CCP 
ATOM   4731  CD2 TRP   191      -7.872   5.822   7.665  1.00 20.24      CCP 
ATOM   4732  NE1 TRP   191      -9.689   6.207   6.394  1.00 19.89      CCP 
ATOM   4733  HE1 TRP   191     -10.246   6.515   5.648  1.00  0.00      CCP 
ATOM   4734  CE2 TRP   191      -8.308   6.388   6.465  1.00 18.65      CCP 
ATOM   4735  CE3 TRP   191      -6.519   5.775   7.942  1.00 18.70      CCP 
ATOM   4736  HE3 TRP   191      -6.151   5.352   8.865  1.00  0.00      CCP 
ATOM   4737  CZ2 TRP   191      -7.418   6.907   5.531  1.00 18.69      CCP 
ATOM   4738  HZ2 TRP   191      -7.778   7.335   4.606  1.00  0.00      CCP 
ATOM   4739  CZ3 TRP   191      -5.670   6.330   7.034  1.00 21.15      CCP 
ATOM   4740  HZ3 TRP   191      -4.613   6.326   7.256  1.00  0.00      CCP 
ATOM   4741  CH2 TRP   191      -6.089   6.896   5.820  1.00 19.01      CCP 
ATOM   4742  HH2 TRP   191      -5.374   7.325   5.139  1.00  0.00      CCP 
ATOM   4743  C   TRP   191      -9.716   5.129  12.094  1.00 23.33      CCP 
ATOM   4744  O   TRP   191     -10.814   4.562  12.300  1.00 26.84      CCP 
ATOM   4745  N   GLY   192      -8.654   4.976  12.904  1.00 25.06      CCP 
ATOM   4746  HN  GLY   192      -7.764   5.293  12.643  1.00  0.00      CCP 
ATOM   4747  CA  GLY   192      -8.863   4.195  14.155  1.00 24.44      CCP 
ATOM   4748  HA1 GLY   192      -8.753   3.143  13.941  1.00  0.00      CCP 
ATOM   4749  HA2 GLY   192      -9.859   4.382  14.531  1.00  0.00      CCP 
ATOM   4750  C   GLY   192      -7.826   4.605  15.227  1.00 22.85      CCP 
ATOM   4751  O   GLY   192      -7.088   5.572  15.080  1.00 20.77      CCP 
ATOM   4752  N   ALA   193      -7.881   3.751  16.219  1.00 21.91      CCP 
ATOM   4753  HN  ALA   193      -8.528   3.016  16.153  1.00  0.00      CCP 
ATOM   4754  CA  ALA   193      -7.069   3.834  17.430  1.00 21.00      CCP 
ATOM   4755  HA  ALA   193      -6.847   4.880  17.590  1.00  0.00      CCP 
ATOM   4756  CB  ALA   193      -7.840   3.354  18.625  1.00 17.85      CCP 
ATOM   4757  HB1 ALA   193      -8.193   2.349  18.447  1.00  0.00      CCP 
ATOM   4758  HB2 ALA   193      -8.683   4.007  18.795  1.00  0.00      CCP 
ATOM   4759  HB3 ALA   193      -7.199   3.360  19.494  1.00  0.00      CCP 
ATOM   4760  C   ALA   193      -5.746   3.117  17.287  1.00 19.60      CCP 
ATOM   4761  O   ALA   193      -4.803   3.858  17.639  1.00 24.52      CCP 
ATOM   4762  N   ALA   194      -5.565   1.934  16.772  1.00 16.53      CCP 
ATOM   4763  HN  ALA   194      -6.340   1.436  16.436  1.00  0.00      CCP 
ATOM   4764  CA  ALA   194      -4.221   1.328  16.670  1.00 14.00      CCP 
ATOM   4765  HA  ALA   194      -3.611   1.719  17.470  1.00  0.00      CCP 
ATOM   4766  CB  ALA   194      -4.339  -0.187  16.861  1.00  8.76      CCP 
ATOM   4767  HB1 ALA   194      -3.360  -0.638  16.782  1.00  0.00      CCP 
ATOM   4768  HB2 ALA   194      -4.986  -0.598  16.100  1.00  0.00      CCP 
ATOM   4769  HB3 ALA   194      -4.753  -0.396  17.835  1.00  0.00      CCP 
ATOM   4770  C   ALA   194      -3.549   1.641  15.371  1.00 15.97      CCP 
ATOM   4771  O   ALA   194      -3.318   0.639  14.649  1.00 22.25      CCP 
ATOM   4772  N   ASN   195      -3.235   2.855  15.035  1.00 14.78      CCP 
ATOM   4773  HN  ASN   195      -3.449   3.580  15.659  1.00  0.00      CCP 
ATOM   4774  CA  ASN   195      -2.676   3.199  13.749  1.00 18.47      CCP 
ATOM   4775  HA  ASN   195      -3.447   3.046  13.016  1.00  0.00      CCP 
ATOM   4776  CB  ASN   195      -2.309   4.729  13.675  1.00 27.38      CCP 
ATOM   4777  HB1 ASN   195      -2.503   5.103  12.681  1.00  0.00      CCP 
ATOM   4778  HB2 ASN   195      -1.264   4.867  13.920  1.00  0.00      CCP 
ATOM   4779  CG  ASN   195      -3.166   5.466  14.671  1.00 30.78      CCP 
ATOM   4780  OD1 ASN   195      -4.385   5.328  14.586  1.00 35.11      CCP 
ATOM   4781  ND2 ASN   195      -2.547   6.153  15.618  1.00 38.06      CCP 
ATOM   4782 HD21 ASN   195      -1.568   6.169  15.653  1.00  0.00      CCP 
ATOM   4783 HD22 ASN   195      -3.069   6.647  16.286  1.00  0.00      CCP 
ATOM   4784  C   ASN   195      -1.451   2.525  13.253  1.00 17.31      CCP 
ATOM   4785  O   ASN   195      -1.046   2.909  12.124  1.00 17.01      CCP 
ATOM   4786  N   ASN   196      -0.801   1.777  14.102  1.00 18.98      CCP 
ATOM   4787  HN  ASN   196      -1.115   1.672  15.025  1.00  0.00      CCP 
ATOM   4788  CA  ASN   196       0.465   1.172  13.661  1.00 15.77      CCP 
ATOM   4789  HA  ASN   196       0.469   1.298  12.581  1.00  0.00      CCP 
ATOM   4790  CB  ASN   196       1.708   1.827  14.148  1.00 21.66      CCP 
ATOM   4791  HB1 ASN   196       1.772   2.801  13.683  1.00  0.00      CCP 
ATOM   4792  HB2 ASN   196       2.550   1.242  13.811  1.00  0.00      CCP 
ATOM   4793  CG  ASN   196       1.844   2.010  15.662  1.00 24.27      CCP 
ATOM   4794  OD1 ASN   196       2.572   3.000  15.967  1.00 24.32      CCP 
ATOM   4795  ND2 ASN   196       1.199   1.222  16.534  1.00 13.63      CCP 
ATOM   4796 HD21 ASN   196       0.619   0.502  16.209  1.00  0.00      CCP 
ATOM   4797 HD22 ASN   196       1.308   1.365  17.498  1.00  0.00      CCP 
ATOM   4798  C   ASN   196       0.423  -0.315  13.862  1.00 14.39      CCP 
ATOM   4799  O   ASN   196       1.515  -0.873  13.621  1.00 19.98      CCP 
ATOM   4800  N   VAL   197      -0.664  -0.940  14.185  1.00 13.76      CCP 
ATOM   4801  HN  VAL   197      -1.494  -0.433  14.305  1.00  0.00      CCP 
ATOM   4802  CA  VAL   197      -0.695  -2.411  14.259  1.00 21.27      CCP 
ATOM   4803  HA  VAL   197       0.200  -2.723  13.717  1.00  0.00      CCP 
ATOM   4804  CB  VAL   197      -0.588  -3.050  15.626  1.00 23.96      CCP 
ATOM   4805  HB  VAL   197       0.450  -3.368  15.642  1.00  0.00      CCP 
ATOM   4806  CG1 VAL   197      -0.656  -2.150  16.819  1.00 23.93      CCP 
ATOM   4807 HG11 VAL   197      -0.311  -2.683  17.693  1.00  0.00      CCP 
ATOM   4808 HG12 VAL   197      -1.677  -1.832  16.972  1.00  0.00      CCP 
ATOM   4809 HG13 VAL   197      -0.030  -1.286  16.657  1.00  0.00      CCP 
ATOM   4810  CG2 VAL   197      -1.366  -4.362  15.834  1.00 20.46      CCP 
ATOM   4811 HG21 VAL   197      -1.164  -5.035  15.014  1.00  0.00      CCP 
ATOM   4812 HG22 VAL   197      -2.424  -4.151  15.874  1.00  0.00      CCP 
ATOM   4813 HG23 VAL   197      -1.055  -4.822  16.761  1.00  0.00      CCP 
ATOM   4814  C   VAL   197      -1.849  -2.834  13.334  1.00 23.54      CCP 
ATOM   4815  O   VAL   197      -2.872  -2.157  13.512  1.00 29.95      CCP 
ATOM   4816  N   PHE   198      -1.648  -3.773  12.489  1.00 22.56      CCP 
ATOM   4817  HN  PHE   198      -0.749  -4.163  12.499  1.00  0.00      CCP 
ATOM   4818  CA  PHE   198      -2.555  -4.319  11.488  1.00 22.35      CCP 
ATOM   4819  HA  PHE   198      -3.064  -3.480  11.041  1.00  0.00      CCP 
ATOM   4820  CB  PHE   198      -1.721  -4.945  10.385  1.00 19.16      CCP 
ATOM   4821  HB1 PHE   198      -1.351  -5.895  10.750  1.00  0.00      CCP 
ATOM   4822  HB2 PHE   198      -0.870  -4.309  10.210  1.00  0.00      CCP 
ATOM   4823  CG  PHE   198      -2.385  -5.172   9.076  1.00 31.49      CCP 
ATOM   4824  CD1 PHE   198      -3.159  -6.325   8.844  1.00 36.52      CCP 
ATOM   4825  HD1 PHE   198      -3.313  -7.025   9.650  1.00  0.00      CCP 
ATOM   4826  CD2 PHE   198      -2.207  -4.293   8.010  1.00 32.52      CCP 
ATOM   4827  HD2 PHE   198      -1.603  -3.409   8.147  1.00  0.00      CCP 
ATOM   4828  CE1 PHE   198      -3.778  -6.561   7.608  1.00 36.60      CCP 
ATOM   4829  HE1 PHE   198      -4.367  -7.453   7.456  1.00  0.00      CCP 
ATOM   4830  CE2 PHE   198      -2.802  -4.525   6.778  1.00 34.50      CCP 
ATOM   4831  HE2 PHE   198      -2.651  -3.820   5.974  1.00  0.00      CCP 
ATOM   4832  CZ  PHE   198      -3.590  -5.655   6.558  1.00 34.21      CCP 
ATOM   4833  HZ  PHE   198      -4.059  -5.819   5.600  1.00  0.00      CCP 
ATOM   4834  C   PHE   198      -3.631  -5.283  11.953  1.00 22.79      CCP 
ATOM   4835  O   PHE   198      -3.480  -6.472  12.223  1.00 22.17      CCP 
ATOM   4836  N   THR   199      -4.863  -4.786  12.046  1.00 21.53      CCP 
ATOM   4837  HN  THR   199      -5.000  -3.845  11.812  1.00  0.00      CCP 
ATOM   4838  CA  THR   199      -6.017  -5.573  12.412  1.00 23.57      CCP 
ATOM   4839  HA  THR   199      -5.785  -6.622  12.306  1.00  0.00      CCP 
ATOM   4840  CB  THR   199      -6.431  -5.277  13.920  1.00 20.52      CCP 
ATOM   4841  HB  THR   199      -7.244  -5.934  14.214  1.00  0.00      CCP 
ATOM   4842  OG1 THR   199      -6.930  -3.908  13.783  1.00 26.05      CCP 
ATOM   4843  HG1 THR   199      -7.877  -3.951  13.636  1.00  0.00      CCP 
ATOM   4844  CG2 THR   199      -5.254  -5.399  14.875  1.00 18.54      CCP 
ATOM   4845 HG21 THR   199      -5.605  -5.316  15.893  1.00  0.00      CCP 
ATOM   4846 HG22 THR   199      -4.543  -4.610  14.675  1.00  0.00      CCP 
ATOM   4847 HG23 THR   199      -4.775  -6.357  14.737  1.00  0.00      CCP 
ATOM   4848  C   THR   199      -7.171  -5.206  11.447  1.00 25.55      CCP 
ATOM   4849  O   THR   199      -6.872  -4.631  10.397  1.00 24.90      CCP 
ATOM   4850  N   ASN   200      -8.391  -5.540  11.857  1.00 25.14      CCP 
ATOM   4851  HN  ASN   200      -8.490  -5.988  12.719  1.00  0.00      CCP 
ATOM   4852  CA  ASN   200      -9.577  -5.304  11.036  1.00 25.98      CCP 
ATOM   4853  HA  ASN   200      -9.270  -5.022  10.040  1.00  0.00      CCP 
ATOM   4854  CB  ASN   200     -10.448  -6.557  10.954  1.00 22.53      CCP 
ATOM   4855  HB1 ASN   200      -9.873  -7.342  10.483  1.00  0.00      CCP 
ATOM   4856  HB2 ASN   200     -11.303  -6.343  10.333  1.00  0.00      CCP 
ATOM   4857  CG  ASN   200     -10.941  -7.050  12.278  1.00 23.55      CCP 
ATOM   4858  OD1 ASN   200     -11.864  -7.893  12.316  1.00 23.86      CCP 
ATOM   4859  ND2 ASN   200     -10.334  -6.609  13.351  1.00 25.84      CCP 
ATOM   4860 HD21 ASN   200      -9.594  -5.980  13.273  1.00  0.00      CCP 
ATOM   4861 HD22 ASN   200     -10.626  -6.911  14.237  1.00  0.00      CCP 
ATOM   4862  C   ASN   200     -10.400  -4.180  11.639  1.00 26.41      CCP 
ATOM   4863  O   ASN   200     -11.623  -4.145  11.463  1.00 28.70      CCP 
ATOM   4864  N   GLU   201      -9.700  -3.347  12.375  1.00 23.19      CCP 
ATOM   4865  HN  GLU   201      -8.737  -3.482  12.494  1.00  0.00      CCP 
ATOM   4866  CA  GLU   201     -10.372  -2.241  13.039  1.00 20.25      CCP 
ATOM   4867  HA  GLU   201     -11.030  -2.607  13.812  1.00  0.00      CCP 
ATOM   4868  CB  GLU   201      -9.286  -1.347  13.654  1.00 19.66      CCP 
ATOM   4869  HB1 GLU   201      -8.954  -0.642  12.905  1.00  0.00      CCP 
ATOM   4870  HB2 GLU   201      -8.450  -1.965  13.939  1.00  0.00      CCP 
ATOM   4871  CG  GLU   201      -9.752  -0.588  14.867  1.00 18.12      CCP 
ATOM   4872  HG1 GLU   201      -9.806  -1.286  15.693  1.00  0.00      CCP 
ATOM   4873  HG2 GLU   201     -10.752  -0.233  14.671  1.00  0.00      CCP 
ATOM   4874  CD  GLU   201      -8.933   0.576  15.290  1.00 16.95      CCP 
ATOM   4875  OE1 GLU   201      -7.760   0.771  14.954  1.00 24.96      CCP 
ATOM   4876  OE2 GLU   201      -9.696   1.386  15.875  1.00 22.72      CCP 
ATOM   4877  C   GLU   201     -11.154  -1.424  12.010  1.00 21.45      CCP 
ATOM   4878  O   GLU   201     -12.268  -1.023  12.302  1.00 25.17      CCP 
ATOM   4879  N   PHE   202     -10.578  -1.122  10.870  1.00 21.76      CCP 
ATOM   4880  HN  PHE   202      -9.661  -1.450  10.762  1.00  0.00      CCP 
ATOM   4881  CA  PHE   202     -11.116  -0.414   9.742  1.00 18.91      CCP 
ATOM   4882  HA  PHE   202     -11.034   0.648   9.926  1.00  0.00      CCP 
ATOM   4883  CB  PHE   202     -10.385  -0.750   8.450  1.00 16.55      CCP 
ATOM   4884  HB1 PHE   202     -10.475  -1.807   8.250  1.00  0.00      CCP 
ATOM   4885  HB2 PHE   202      -9.341  -0.489   8.550  1.00  0.00      CCP 
ATOM   4886  CG  PHE   202     -10.992   0.031   7.308  1.00 18.09      CCP 
ATOM   4887  CD1 PHE   202     -10.773   1.418   7.229  1.00 19.83      CCP 
ATOM   4888  HD1 PHE   202     -10.161   1.916   7.968  1.00  0.00      CCP 
ATOM   4889  CD2 PHE   202     -11.778  -0.572   6.348  1.00 20.69      CCP 
ATOM   4890  HD2 PHE   202     -11.973  -1.631   6.425  1.00  0.00      CCP 
ATOM   4891  CE1 PHE   202     -11.327   2.136   6.190  1.00 17.40      CCP 
ATOM   4892  HE1 PHE   202     -11.161   3.201   6.126  1.00  0.00      CCP 
ATOM   4893  CE2 PHE   202     -12.336   0.142   5.271  1.00 16.47      CCP 
ATOM   4894  HE2 PHE   202     -12.910  -0.355   4.503  1.00  0.00      CCP 
ATOM   4895  CZ  PHE   202     -12.066   1.492   5.206  1.00 13.53      CCP 
ATOM   4896  HZ  PHE   202     -12.490   2.074   4.401  1.00  0.00      CCP 
ATOM   4897  C   PHE   202     -12.614  -0.779   9.576  1.00 17.60      CCP 
ATOM   4898  O   PHE   202     -13.418   0.103   9.713  1.00 18.12      CCP 
ATOM   4899  N   TYR   203     -12.954  -1.988   9.372  1.00 17.15      CCP 
ATOM   4900  HN  TYR   203     -12.218  -2.634   9.328  1.00  0.00      CCP 
ATOM   4901  CA  TYR   203     -14.292  -2.546   9.242  1.00 19.36      CCP 
ATOM   4902  HA  TYR   203     -14.824  -1.988   8.489  1.00  0.00      CCP 
ATOM   4903  CB  TYR   203     -14.196  -4.031   8.767  1.00 13.44      CCP 
ATOM   4904  HB1 TYR   203     -15.187  -4.377   8.506  1.00  0.00      CCP 
ATOM   4905  HB2 TYR   203     -13.823  -4.634   9.581  1.00  0.00      CCP 
ATOM   4906  CG  TYR   203     -13.282  -4.208   7.576  1.00 17.60      CCP 
ATOM   4907  CD1 TYR   203     -13.615  -3.874   6.277  1.00 12.23      CCP 
ATOM   4908  HD1 TYR   203     -14.609  -3.501   6.074  1.00  0.00      CCP 
ATOM   4909  CD2 TYR   203     -11.982  -4.685   7.782  1.00 15.29      CCP 
ATOM   4910  HD2 TYR   203     -11.655  -4.885   8.791  1.00  0.00      CCP 
ATOM   4911  CE1 TYR   203     -12.735  -4.039   5.216  1.00 12.73      CCP 
ATOM   4912  HE1 TYR   203     -13.033  -3.765   4.215  1.00  0.00      CCP 
ATOM   4913  CE2 TYR   203     -11.069  -4.784   6.761  1.00 15.79      CCP 
ATOM   4914  HE2 TYR   203     -10.080  -5.172   6.951  1.00  0.00      CCP 
ATOM   4915  CZ  TYR   203     -11.488  -4.527   5.448  1.00 17.78      CCP 
ATOM   4916  OH  TYR   203     -10.593  -4.710   4.444  1.00 24.60      CCP 
ATOM   4917  HH  TYR   203     -10.530  -3.889   3.949  1.00  0.00      CCP 
ATOM   4918  C   TYR   203     -15.091  -2.489  10.544  1.00 23.71      CCP 
ATOM   4919  O   TYR   203     -16.320  -2.207  10.519  1.00 25.16      CCP 
ATOM   4920  N   LEU   204     -14.541  -2.753  11.739  1.00 21.80      CCP 
ATOM   4921  HN  LEU   204     -13.598  -2.997  11.853  1.00  0.00      CCP 
ATOM   4922  CA  LEU   204     -15.494  -2.618  12.882  1.00 21.95      CCP 
ATOM   4923  HA  LEU   204     -16.396  -3.172  12.665  1.00  0.00      CCP 
ATOM   4924  CB  LEU   204     -14.795  -3.243  14.100  1.00 22.42      CCP 
ATOM   4925  HB1 LEU   204     -15.429  -3.105  14.966  1.00  0.00      CCP 
ATOM   4926  HB2 LEU   204     -13.869  -2.717  14.270  1.00  0.00      CCP 
ATOM   4927  CG  LEU   204     -14.482  -4.726  13.952  1.00 26.99      CCP 
ATOM   4928  HG  LEU   204     -14.214  -4.941  12.928  1.00  0.00      CCP 
ATOM   4929  CD1 LEU   204     -13.331  -5.109  14.874  1.00 27.28      CCP 
ATOM   4930 HD11 LEU   204     -13.585  -4.854  15.893  1.00  0.00      CCP 
ATOM   4931 HD12 LEU   204     -12.441  -4.572  14.580  1.00  0.00      CCP 
ATOM   4932 HD13 LEU   204     -13.151  -6.172  14.803  1.00  0.00      CCP 
ATOM   4933  CD2 LEU   204     -15.693  -5.562  14.350  1.00 31.88      CCP 
ATOM   4934 HD21 LEU   204     -16.378  -5.624  13.519  1.00  0.00      CCP 
ATOM   4935 HD22 LEU   204     -16.189  -5.100  15.192  1.00  0.00      CCP 
ATOM   4936 HD23 LEU   204     -15.371  -6.556  14.626  1.00  0.00      CCP 
ATOM   4937  C   LEU   204     -15.828  -1.178  13.033  1.00 18.51      CCP 
ATOM   4938  O   LEU   204     -16.855  -0.776  13.542  1.00 26.54      CCP 
ATOM   4939  N   ASN   205     -14.933  -0.288  12.726  1.00 20.79      CCP 
ATOM   4940  HN  ASN   205     -14.055  -0.577  12.400  1.00  0.00      CCP 
ATOM   4941  CA  ASN   205     -15.178   1.156  12.994  1.00 20.60      CCP 
ATOM   4942  HA  ASN   205     -15.524   1.264  14.013  1.00  0.00      CCP 
ATOM   4943  CB  ASN   205     -13.848   1.871  12.844  1.00 24.59      CCP 
ATOM   4944  HB1 ASN   205     -14.036   2.862  12.455  1.00  0.00      CCP 
ATOM   4945  HB2 ASN   205     -13.249   1.333  12.127  1.00  0.00      CCP 
ATOM   4946  CG  ASN   205     -13.052   2.000  14.130  1.00 26.49      CCP 
ATOM   4947  OD1 ASN   205     -13.512   1.537  15.169  1.00 26.83      CCP 
ATOM   4948  ND2 ASN   205     -11.872   2.581  14.094  1.00 23.67      CCP 
ATOM   4949 HD21 ASN   205     -11.520   2.923  13.246  1.00  0.00      CCP 
ATOM   4950 HD22 ASN   205     -11.346   2.671  14.916  1.00  0.00      CCP 
ATOM   4951  C   ASN   205     -16.265   1.642  12.065  1.00 22.22      CCP 
ATOM   4952  O   ASN   205     -17.158   2.364  12.405  1.00 26.28      CCP 
ATOM   4953  N   LEU   206     -16.138   1.322  10.826  1.00 25.58      CCP 
ATOM   4954  HN  LEU   206     -15.343   0.791  10.609  1.00  0.00      CCP 
ATOM   4955  CA  LEU   206     -17.027   1.646   9.669  1.00 24.69      CCP 
ATOM   4956  HA  LEU   206     -16.961   2.708   9.475  1.00  0.00      CCP 
ATOM   4957  CB  LEU   206     -16.363   0.890   8.519  1.00 20.52      CCP 
ATOM   4958  HB1 LEU   206     -16.677  -0.145   8.582  1.00  0.00      CCP 
ATOM   4959  HB2 LEU   206     -15.299   0.917   8.678  1.00  0.00      CCP 
ATOM   4960  CG  LEU   206     -16.617   1.375   7.114  1.00 26.76      CCP 
ATOM   4961  HG  LEU   206     -17.608   1.045   6.835  1.00  0.00      CCP 
ATOM   4962  CD1 LEU   206     -16.604   2.901   7.008  1.00 24.84      CCP 
ATOM   4963 HD11 LEU   206     -17.547   3.295   7.358  1.00  0.00      CCP 
ATOM   4964 HD12 LEU   206     -16.455   3.189   5.978  1.00  0.00      CCP 
ATOM   4965 HD13 LEU   206     -15.802   3.298   7.611  1.00  0.00      CCP 
ATOM   4966  CD2 LEU   206     -15.629   0.693   6.194  1.00 22.17      CCP 
ATOM   4967 HD21 LEU   206     -14.625   0.983   6.465  1.00  0.00      CCP 
ATOM   4968 HD22 LEU   206     -15.826   0.988   5.173  1.00  0.00      CCP 
ATOM   4969 HD23 LEU   206     -15.731  -0.379   6.285  1.00  0.00      CCP 
ATOM   4970  C   LEU   206     -18.441   1.324  10.070  1.00 25.19      CCP 
ATOM   4971  O   LEU   206     -19.321   2.210  10.161  1.00 25.26      CCP 
ATOM   4972  N   LEU   207     -18.650   0.088  10.496  1.00 27.56      CCP 
ATOM   4973  HN  LEU   207     -17.905  -0.547  10.534  1.00  0.00      CCP 
ATOM   4974  CA  LEU   207     -19.982  -0.316  10.980  1.00 32.72      CCP 
ATOM   4975  HA  LEU   207     -20.645   0.378  10.476  1.00  0.00      CCP 
ATOM   4976  CB  LEU   207     -20.371  -1.680  10.388  1.00 32.41      CCP 
ATOM   4977  HB1 LEU   207     -20.464  -1.537   9.316  1.00  0.00      CCP 
ATOM   4978  HB2 LEU   207     -21.353  -1.916  10.756  1.00  0.00      CCP 
ATOM   4979  CG  LEU   207     -19.538  -2.883  10.615  1.00 36.57      CCP 
ATOM   4980  HG  LEU   207     -18.504  -2.579  10.662  1.00  0.00      CCP 
ATOM   4981  CD1 LEU   207     -19.912  -3.565  11.949  1.00 39.43      CCP 
ATOM   4982 HD11 LEU   207     -20.934  -3.910  11.904  1.00  0.00      CCP 
ATOM   4983 HD12 LEU   207     -19.807  -2.856  12.758  1.00  0.00      CCP 
ATOM   4984 HD13 LEU   207     -19.255  -4.405  12.120  1.00  0.00      CCP 
ATOM   4985  CD2 LEU   207     -19.702  -3.878   9.486  1.00 29.69      CCP 
ATOM   4986 HD21 LEU   207     -19.758  -3.351   8.545  1.00  0.00      CCP 
ATOM   4987 HD22 LEU   207     -20.609  -4.445   9.634  1.00  0.00      CCP 
ATOM   4988 HD23 LEU   207     -18.856  -4.549   9.471  1.00  0.00      CCP 
ATOM   4989  C   LEU   207     -20.300  -0.071  12.423  1.00 33.10      CCP 
ATOM   4990  O   LEU   207     -21.527   0.072  12.714  1.00 35.63      CCP 
ATOM   4991  N   ASN   208     -19.419   0.146  13.396  1.00 33.34      CCP 
ATOM   4992  HN  ASN   208     -18.454   0.162  13.226  1.00  0.00      CCP 
ATOM   4993  CA  ASN   208     -19.982   0.342  14.765  1.00 29.88      CCP 
ATOM   4994  HA  ASN   208     -21.007  -0.007  14.743  1.00  0.00      CCP 
ATOM   4995  CB  ASN   208     -19.231  -0.553  15.703  1.00 32.06      CCP 
ATOM   4996  HB1 ASN   208     -19.514  -0.280  16.712  1.00  0.00      CCP 
ATOM   4997  HB2 ASN   208     -18.181  -0.340  15.591  1.00  0.00      CCP 
ATOM   4998  CG  ASN   208     -19.407  -2.018  15.552  1.00 34.14      CCP 
ATOM   4999  OD1 ASN   208     -18.438  -2.760  15.317  1.00 37.99      CCP 
ATOM   5000  ND2 ASN   208     -20.618  -2.544  15.709  1.00 37.92      CCP 
ATOM   5001 HD21 ASN   208     -21.380  -1.965  15.920  1.00  0.00      CCP 
ATOM   5002 HD22 ASN   208     -20.749  -3.511  15.612  1.00  0.00      CCP 
ATOM   5003  C   ASN   208     -20.038   1.805  15.129  1.00 28.67      CCP 
ATOM   5004  O   ASN   208     -20.828   2.219  16.015  1.00 31.35      CCP 
ATOM   5005  N   GLU   209     -19.205   2.605  14.528  1.00 25.72      CCP 
ATOM   5006  HN  GLU   209     -18.569   2.262  13.865  1.00  0.00      CCP 
ATOM   5007  CA  GLU   209     -19.251   4.042  14.857  1.00 25.80      CCP 
ATOM   5008  HA  GLU   209     -19.304   4.147  15.933  1.00  0.00      CCP 
ATOM   5009  CB  GLU   209     -18.054   4.790  14.356  1.00 25.92      CCP 
ATOM   5010  HB1 GLU   209     -18.223   5.844  14.521  1.00  0.00      CCP 
ATOM   5011  HB2 GLU   209     -17.976   4.625  13.295  1.00  0.00      CCP 
ATOM   5012  CG  GLU   209     -16.720   4.409  14.989  1.00 35.45      CCP 
ATOM   5013  HG1 GLU   209     -15.937   4.966  14.492  1.00  0.00      CCP 
ATOM   5014  HG2 GLU   209     -16.548   3.357  14.819  1.00  0.00      CCP 
ATOM   5015  CD  GLU   209     -16.631   4.674  16.478  1.00 40.25      CCP 
ATOM   5016  OE1 GLU   209     -16.658   5.822  16.992  1.00 45.43      CCP 
ATOM   5017  OE2 GLU   209     -16.506   3.616  17.120  1.00 43.59      CCP 
ATOM   5018  C   GLU   209     -20.513   4.638  14.253  1.00 28.34      CCP 
ATOM   5019  O   GLU   209     -21.306   4.068  13.547  1.00 29.26      CCP 
ATOM   5020  N   ASP   210     -20.768   5.852  14.553  1.00 30.71      CCP 
ATOM   5021  HN  ASP   210     -20.089   6.236  15.146  1.00  0.00      CCP 
ATOM   5022  CA  ASP   210     -21.831   6.777  14.281  1.00 31.46      CCP 
ATOM   5023  HA  ASP   210     -22.691   6.333  13.811  1.00  0.00      CCP 
ATOM   5024  CB  ASP   210     -22.138   7.382  15.674  1.00 39.31      CCP 
ATOM   5025  HB1 ASP   210     -21.707   8.369  15.745  1.00  0.00      CCP 
ATOM   5026  HB2 ASP   210     -21.707   6.753  16.440  1.00  0.00      CCP 
ATOM   5027  CG  ASP   210     -23.635   7.474  15.891  1.00 48.52      CCP 
ATOM   5028  OD1 ASP   210     -24.152   6.424  16.352  1.00 54.18      CCP 
ATOM   5029  OD2 ASP   210     -24.166   8.568  15.577  1.00 48.93      CCP 
ATOM   5030  C   ASP   210     -21.145   7.859  13.445  1.00 31.39      CCP 
ATOM   5031  O   ASP   210     -20.442   8.661  14.071  1.00 34.69      CCP 
ATOM   5032  N   TRP   211     -21.285   7.847  12.155  1.00 30.51      CCP 
ATOM   5033  HN  TRP   211     -21.823   7.153  11.722  1.00  0.00      CCP 
ATOM   5034  CA  TRP   211     -20.594   8.866  11.346  1.00 23.91      CCP 
ATOM   5035  HA  TRP   211     -19.746   9.251  11.890  1.00  0.00      CCP 
ATOM   5036  CB  TRP   211     -20.106   8.091  10.156  1.00 23.81      CCP 
ATOM   5037  HB1 TRP   211     -19.504   8.753   9.547  1.00  0.00      CCP 
ATOM   5038  HB2 TRP   211     -20.961   7.786   9.575  1.00  0.00      CCP 
ATOM   5039  CG  TRP   211     -19.315   6.888  10.466  1.00 20.94      CCP 
ATOM   5040  CD1 TRP   211     -19.635   5.566  10.399  1.00 21.61      CCP 
ATOM   5041  HD1 TRP   211     -20.615   5.205  10.123  1.00  0.00      CCP 
ATOM   5042  CD2 TRP   211     -17.938   6.917  10.856  1.00 22.01      CCP 
ATOM   5043  NE1 TRP   211     -18.605   4.747  10.741  1.00 17.41      CCP 
ATOM   5044  HE1 TRP   211     -18.592   3.768  10.780  1.00  0.00      CCP 
ATOM   5045  CE2 TRP   211     -17.543   5.596  11.021  1.00 24.62      CCP 
ATOM   5046  CE3 TRP   211     -17.050   7.970  11.050  1.00 24.17      CCP 
ATOM   5047  HE3 TRP   211     -17.374   8.995  10.944  1.00  0.00      CCP 
ATOM   5048  CZ2 TRP   211     -16.246   5.296  11.417  1.00 28.51      CCP 
ATOM   5049  HZ2 TRP   211     -15.911   4.275  11.521  1.00  0.00      CCP 
ATOM   5050  CZ3 TRP   211     -15.777   7.677  11.417  1.00 28.72      CCP 
ATOM   5051  HZ3 TRP   211     -15.053   8.469  11.531  1.00  0.00      CCP 
ATOM   5052  CH2 TRP   211     -15.380   6.347  11.548  1.00 25.99      CCP 
ATOM   5053  HH2 TRP   211     -14.361   6.141  11.840  1.00  0.00      CCP 
ATOM   5054  C   TRP   211     -21.522  10.006  10.978  1.00 28.85      CCP 
ATOM   5055  O   TRP   211     -22.721   9.810  10.697  1.00 29.82      CCP 
ATOM   5056  N   LYS   212     -20.986  11.212  10.949  1.00 27.12      CCP 
ATOM   5057  HN  LYS   212     -20.032  11.253  11.171  1.00  0.00      CCP 
ATOM   5058  CA  LYS   212     -21.589  12.454  10.635  1.00 26.54      CCP 
ATOM   5059  HA  LYS   212     -22.570  12.310  10.204  1.00  0.00      CCP 
ATOM   5060  CB  LYS   212     -21.608  13.518  11.695  1.00 28.44      CCP 
ATOM   5061  HB1 LYS   212     -21.474  14.467  11.184  1.00  0.00      CCP 
ATOM   5062  HB2 LYS   212     -20.735  13.369  12.303  1.00  0.00      CCP 
ATOM   5063  CG  LYS   212     -22.737  13.671  12.626  1.00 38.32      CCP 
ATOM   5064  HG1 LYS   212     -22.488  13.118  13.523  1.00  0.00      CCP 
ATOM   5065  HG2 LYS   212     -23.590  13.188  12.180  1.00  0.00      CCP 
ATOM   5066  CD  LYS   212     -23.186  15.064  13.046  1.00 42.65      CCP 
ATOM   5067  HD1 LYS   212     -23.255  15.070  14.127  1.00  0.00      CCP 
ATOM   5068  HD2 LYS   212     -24.179  15.219  12.658  1.00  0.00      CCP 
ATOM   5069  CE  LYS   212     -22.362  16.236  12.626  1.00 48.78      CCP 
ATOM   5070  HE1 LYS   212     -22.406  16.331  11.551  1.00  0.00      CCP 
ATOM   5071  HE2 LYS   212     -21.338  16.072  12.925  1.00  0.00      CCP 
ATOM   5072  NZ  LYS   212     -22.856  17.501  13.251  1.00 53.34      CCP 
ATOM   5073  HZ1 LYS   212     -22.655  17.486  14.271  1.00  0.00      CCP 
ATOM   5074  HZ2 LYS   212     -23.882  17.584  13.100  1.00  0.00      CCP 
ATOM   5075  HZ3 LYS   212     -22.375  18.313  12.817  1.00  0.00      CCP 
ATOM   5076  C   LYS   212     -20.620  13.057   9.594  1.00 29.58      CCP 
ATOM   5077  O   LYS   212     -19.407  12.986   9.800  1.00 32.71      CCP 
ATOM   5078  N   LEU   213     -21.210  13.628   8.609  1.00 28.79      CCP 
ATOM   5079  HN  LEU   213     -22.188  13.660   8.554  1.00  0.00      CCP 
ATOM   5080  CA  LEU   213     -20.360  14.203   7.527  1.00 27.99      CCP 
ATOM   5081  HA  LEU   213     -19.413  13.678   7.500  1.00  0.00      CCP 
ATOM   5082  CB  LEU   213     -21.143  13.933   6.268  1.00 26.26      CCP 
ATOM   5083  HB1 LEU   213     -22.178  14.184   6.456  1.00  0.00      CCP 
ATOM   5084  HB2 LEU   213     -21.085  12.879   6.052  1.00  0.00      CCP 
ATOM   5085  CG  LEU   213     -20.673  14.695   5.038  1.00 23.13      CCP 
ATOM   5086  HG  LEU   213     -20.457  15.724   5.276  1.00  0.00      CCP 
ATOM   5087  CD1 LEU   213     -19.466  14.002   4.455  1.00 18.99      CCP 
ATOM   5088 HD11 LEU   213     -18.664  14.004   5.179  1.00  0.00      CCP 
ATOM   5089 HD12 LEU   213     -19.147  14.523   3.564  1.00  0.00      CCP 
ATOM   5090 HD13 LEU   213     -19.720  12.983   4.204  1.00  0.00      CCP 
ATOM   5091  CD2 LEU   213     -21.907  14.599   4.118  1.00 27.17      CCP 
ATOM   5092 HD21 LEU   213     -21.670  15.027   3.154  1.00  0.00      CCP 
ATOM   5093 HD22 LEU   213     -22.730  15.142   4.559  1.00  0.00      CCP 
ATOM   5094 HD23 LEU   213     -22.185  13.563   3.993  1.00  0.00      CCP 
ATOM   5095  C   LEU   213     -20.137  15.623   8.009  1.00 27.74      CCP 
ATOM   5096  O   LEU   213     -20.985  16.055   8.797  1.00 30.57      CCP 
ATOM   5097  N   GLU   214     -19.044  16.190   7.653  1.00 24.73      CCP 
ATOM   5098  HN  GLU   214     -18.424  15.679   7.093  1.00  0.00      CCP 
ATOM   5099  CA  GLU   214     -18.621  17.483   8.120  1.00 25.42      CCP 
ATOM   5100  HA  GLU   214     -19.418  18.200   8.203  1.00  0.00      CCP 
ATOM   5101  CB  GLU   214     -17.886  17.266   9.475  1.00 28.24      CCP 
ATOM   5102  HB1 GLU   214     -17.369  18.171   9.759  1.00  0.00      CCP 
ATOM   5103  HB2 GLU   214     -17.178  16.456   9.380  1.00  0.00      CCP 
ATOM   5104  CG  GLU   214     -18.930  16.920  10.534  1.00 36.13      CCP 
ATOM   5105  HG1 GLU   214     -19.264  15.905  10.374  1.00  0.00      CCP 
ATOM   5106  HG2 GLU   214     -19.773  17.585  10.425  1.00  0.00      CCP 
ATOM   5107  CD  GLU   214     -18.397  17.040  11.939  1.00 41.92      CCP 
ATOM   5108  OE1 GLU   214     -17.217  16.647  12.026  1.00 42.07      CCP 
ATOM   5109  OE2 GLU   214     -19.153  17.519  12.827  1.00 47.42      CCP 
ATOM   5110  C   GLU   214     -17.478  17.941   7.231  1.00 24.19      CCP 
ATOM   5111  O   GLU   214     -17.074  17.038   6.499  1.00 26.66      CCP 
ATOM   5112  N   LYS   215     -17.132  19.167   7.392  1.00 24.11      CCP 
ATOM   5113  HN  LYS   215     -17.631  19.682   8.060  1.00  0.00      CCP 
ATOM   5114  CA  LYS   215     -16.084  19.847   6.710  1.00 28.78      CCP 
ATOM   5115  HA  LYS   215     -15.782  19.315   5.834  1.00  0.00      CCP 
ATOM   5116  CB  LYS   215     -16.364  21.325   6.377  1.00 31.94      CCP 
ATOM   5117  HB1 LYS   215     -15.772  21.604   5.517  1.00  0.00      CCP 
ATOM   5118  HB2 LYS   215     -16.070  21.941   7.215  1.00  0.00      CCP 
ATOM   5119  CG  LYS   215     -17.819  21.581   6.080  1.00 42.05      CCP 
ATOM   5120  HG1 LYS   215     -18.331  21.904   6.972  1.00  0.00      CCP 
ATOM   5121  HG2 LYS   215     -18.279  20.683   5.688  1.00  0.00      CCP 
ATOM   5122  CD  LYS   215     -17.854  22.722   5.010  1.00 49.21      CCP 
ATOM   5123  HD1 LYS   215     -18.848  22.799   4.595  1.00  0.00      CCP 
ATOM   5124  HD2 LYS   215     -17.147  22.507   4.222  1.00  0.00      CCP 
ATOM   5125  CE  LYS   215     -17.482  24.044   5.696  1.00 51.40      CCP 
ATOM   5126  HE1 LYS   215     -17.919  24.089   6.681  1.00  0.00      CCP 
ATOM   5127  HE2 LYS   215     -17.822  24.879   5.099  1.00  0.00      CCP 
ATOM   5128  NZ  LYS   215     -15.972  24.056   5.802  1.00 56.52      CCP 
ATOM   5129  HZ1 LYS   215     -15.623  25.026   5.675  1.00  0.00      CCP 
ATOM   5130  HZ2 LYS   215     -15.569  23.442   5.064  1.00  0.00      CCP 
ATOM   5131  HZ3 LYS   215     -15.687  23.707   6.738  1.00  0.00      CCP 
ATOM   5132  C   LYS   215     -14.885  20.088   7.683  1.00 27.00      CCP 
ATOM   5133  O   LYS   215     -15.080  20.531   8.815  1.00 28.63      CCP 
ATOM   5134  N   ASN   216     -13.806  19.860   7.047  1.00 24.60      CCP 
ATOM   5135  HN  ASN   216     -13.845  19.585   6.108  1.00  0.00      CCP 
ATOM   5136  CA  ASN   216     -12.499  20.025   7.704  1.00 26.69      CCP 
ATOM   5137  HA  ASN   216     -12.691  20.002   8.779  1.00  0.00      CCP 
ATOM   5138  CB  ASN   216     -11.614  18.887   7.380  1.00 20.63      CCP 
ATOM   5139  HB1 ASN   216     -12.129  17.967   7.614  1.00  0.00      CCP 
ATOM   5140  HB2 ASN   216     -10.725  18.953   7.989  1.00  0.00      CCP 
ATOM   5141  CG  ASN   216     -11.201  18.860   5.919  1.00 23.09      CCP 
ATOM   5142  OD1 ASN   216     -11.215  19.989   5.410  1.00 22.62      CCP 
ATOM   5143  ND2 ASN   216     -10.834  17.668   5.435  1.00 18.66      CCP 
ATOM   5144 HD21 ASN   216     -10.842  16.880   6.017  1.00  0.00      CCP 
ATOM   5145 HD22 ASN   216     -10.559  17.584   4.499  1.00  0.00      CCP 
ATOM   5146  C   ASN   216     -12.193  21.482   7.366  1.00 30.16      CCP 
ATOM   5147  O   ASN   216     -13.191  22.123   6.912  1.00 32.84      CCP 
ATOM   5148  N   ASP   217     -10.998  21.878   7.589  1.00 29.00      CCP 
ATOM   5149  HN  ASP   217     -10.401  21.190   7.952  1.00  0.00      CCP 
ATOM   5150  CA  ASP   217     -10.415  23.177   7.488  1.00 28.90      CCP 
ATOM   5151  HA  ASP   217     -11.138  23.932   7.745  1.00  0.00      CCP 
ATOM   5152  CB  ASP   217      -9.179  23.309   8.428  1.00 33.86      CCP 
ATOM   5153  HB1 ASP   217      -8.714  24.268   8.245  1.00  0.00      CCP 
ATOM   5154  HB2 ASP   217      -8.472  22.537   8.172  1.00  0.00      CCP 
ATOM   5155  CG  ASP   217      -9.483  23.193   9.891  1.00 34.40      CCP 
ATOM   5156  OD1 ASP   217     -10.580  22.911  10.363  1.00 36.88      CCP 
ATOM   5157  OD2 ASP   217      -8.509  23.391  10.671  1.00 43.74      CCP 
ATOM   5158  C   ASP   217      -9.871  23.422   6.108  1.00 30.54      CCP 
ATOM   5159  O   ASP   217      -9.557  24.594   5.855  1.00 31.70      CCP 
ATOM   5160  N   ALA   218      -9.700  22.281   5.462  1.00 30.25      CCP 
ATOM   5161  HN  ALA   218      -9.914  21.415   5.869  1.00  0.00      CCP 
ATOM   5162  CA  ALA   218      -9.138  22.393   4.061  1.00 32.55      CCP 
ATOM   5163  HA  ALA   218      -8.444  23.224   4.033  1.00  0.00      CCP 
ATOM   5164  CB  ALA   218      -8.405  21.122   3.713  1.00 32.64      CCP 
ATOM   5165  HB1 ALA   218      -8.376  21.005   2.639  1.00  0.00      CCP 
ATOM   5166  HB2 ALA   218      -8.916  20.279   4.153  1.00  0.00      CCP 
ATOM   5167  HB3 ALA   218      -7.397  21.172   4.096  1.00  0.00      CCP 
ATOM   5168  C   ALA   218     -10.309  22.705   3.124  1.00 32.15      CCP 
ATOM   5169  O   ALA   218     -10.151  22.951   1.925  1.00 33.94      CCP 
ATOM   5170  N   ASN   219     -11.465  22.623   3.752  1.00 31.51      CCP 
ATOM   5171  HN  ASN   219     -11.406  22.378   4.697  1.00  0.00      CCP 
ATOM   5172  CA  ASN   219     -12.779  22.886   3.289  1.00 30.99      CCP 
ATOM   5173  HA  ASN   219     -13.361  23.134   4.164  1.00  0.00      CCP 
ATOM   5174  CB  ASN   219     -12.756  24.167   2.407  1.00 36.97      CCP 
ATOM   5175  HB1 ASN   219     -12.305  23.926   1.454  1.00  0.00      CCP 
ATOM   5176  HB2 ASN   219     -12.151  24.915   2.897  1.00  0.00      CCP 
ATOM   5177  CG  ASN   219     -14.153  24.748   2.164  1.00 42.26      CCP 
ATOM   5178  OD1 ASN   219     -14.811  25.321   3.086  1.00 44.40      CCP 
ATOM   5179  ND2 ASN   219     -14.604  24.599   0.920  1.00 33.67      CCP 
ATOM   5180 HD21 ASN   219     -14.050  24.149   0.248  1.00  0.00      CCP 
ATOM   5181 HD22 ASN   219     -15.490  24.941   0.675  1.00  0.00      CCP 
ATOM   5182  C   ASN   219     -13.450  21.690   2.675  1.00 31.37      CCP 
ATOM   5183  O   ASN   219     -14.519  21.869   1.999  1.00 35.80      CCP 
ATOM   5184  N   ASN   220     -12.910  20.498   2.873  1.00 27.67      CCP 
ATOM   5185  HN  ASN   220     -12.093  20.426   3.411  1.00  0.00      CCP 
ATOM   5186  CA  ASN   220     -13.483  19.290   2.274  1.00 21.88      CCP 
ATOM   5187  HA  ASN   220     -14.103  19.600   1.439  1.00  0.00      CCP 
ATOM   5188  CB  ASN   220     -12.514  18.288   1.791  1.00 15.51      CCP 
ATOM   5189  HB1 ASN   220     -13.074  17.438   1.420  1.00  0.00      CCP 
ATOM   5190  HB2 ASN   220     -11.931  17.956   2.633  1.00  0.00      CCP 
ATOM   5191  CG  ASN   220     -11.568  18.723   0.729  1.00 20.11      CCP 
ATOM   5192  OD1 ASN   220     -11.943  19.148  -0.357  1.00 24.27      CCP 
ATOM   5193  ND2 ASN   220     -10.278  18.549   1.047  1.00 16.13      CCP
[truncated: 98,873 more chars]
