# Supplementary material for: Electron Transfer Interactome of Cytochrome c
Source: PLoS Comput Biol. 2012 Dec 6;8(12):e1002807. doi: 10.1371/journal.pcbi.1002807 (PMC3516563; doi:10.1371/journal.pcbi.1002807)
Supplement: Dataset S1 — Script files. (BZ2) [file pcbi.1002807.s001.bz2 › scripts/cc-ccp.psf]

PSF 

       3 !NTITLE
 REMARKS FILENAME="cc-ccp.psf"                                                                                                      
 REMARKS  TOPH11-MACRO for protein sequence                                                                                         
 REMARKS DATE:28-Mar-12  08:42:16       created by user: alex                                                                       

    6477 !NATOM
       1 CC   -5   THR  N    NH3   -0.100000       14.0070           0
       2 CC   -5   THR  HT1  HC     0.260000       1.00800           0
       3 CC   -5   THR  HT2  HC     0.260000       1.00800           0
       4 CC   -5   THR  HT3  HC     0.260000       1.00800           0
       5 CC   -5   THR  CA   CT     0.220000       12.0110           0
       6 CC   -5   THR  HA   HA     0.100000       1.00800           0
       7 CC   -5   THR  CB   CT     0.180000       12.0110           0
       8 CC   -5   THR  HB   HA     0.100000       1.00800           0
       9 CC   -5   THR  OG1  OH    -0.680000       15.9990           0
      10 CC   -5   THR  HG1  H      0.400000       1.00800           0
      11 CC   -5   THR  CG2  CT    -0.300000       12.0110           0
      12 CC   -5   THR  HG21 HA     0.100000       1.00800           0
      13 CC   -5   THR  HG22 HA     0.100000       1.00800           0
      14 CC   -5   THR  HG23 HA     0.100000       1.00800           0
      15 CC   -5   THR  C    C      0.480000       12.0110           0
      16 CC   -5   THR  O    O     -0.480000       15.9990           0
      17 CC   -4   GLU  N    NH1   -0.360000       14.0070           0
      18 CC   -4   GLU  HN   H      0.260000       1.00800           0
      19 CC   -4   GLU  CA   CT      0.00000       12.0110           0
      20 CC   -4   GLU  HA   HA     0.100000       1.00800           0
      21 CC   -4   GLU  CB   CT    -0.200000       12.0110           0
      22 CC   -4   GLU  HB1  HA     0.100000       1.00800           0
      23 CC   -4   GLU  HB2  HA     0.100000       1.00800           0
      24 CC   -4   GLU  CG   CT    -0.450000       12.0110           0
      25 CC   -4   GLU  HG1  HA     0.100000       1.00800           0
      26 CC   -4   GLU  HG2  HA     0.100000       1.00800           0
      27 CC   -4   GLU  CD   C      0.490000       12.0110           0
      28 CC   -4   GLU  OE1  OC    -0.620000       15.9990           0
      29 CC   -4   GLU  OE2  OC    -0.620000       15.9990           0
      30 CC   -4   GLU  C    C      0.480000       12.0110           0
      31 CC   -4   GLU  O    O     -0.480000       15.9990           0
      32 CC   -3   PHE  N    NH1   -0.360000       14.0070           0
      33 CC   -3   PHE  HN   H      0.260000       1.00800           0
      34 CC   -3   PHE  CA   CT      0.00000       12.0110           0
      35 CC   -3   PHE  HA   HA     0.100000       1.00800           0
      36 CC   -3   PHE  CB   CT    -0.160000       12.0110           0
      37 CC   -3   PHE  HB1  HA     0.100000       1.00800           0
      38 CC   -3   PHE  HB2  HA     0.100000       1.00800           0
      39 CC   -3   PHE  CG   CA     0.300000E-01   12.0110           0
      40 CC   -3   PHE  CD1  CA    -0.160000       12.0110           0
      41 CC   -3   PHE  HD1  HA     0.140000       1.00800           0
      42 CC   -3   PHE  CD2  CA    -0.160000       12.0110           0
      43 CC   -3   PHE  HD2  HA     0.140000       1.00800           0
      44 CC   -3   PHE  CE1  CA    -0.150000       12.0110           0
      45 CC   -3   PHE  HE1  HA     0.140000       1.00800           0
      46 CC   -3   PHE  CE2  CA    -0.150000       12.0110           0
      47 CC   -3   PHE  HE2  HA     0.140000       1.00800           0
      48 CC   -3   PHE  CZ   CA    -0.150000       12.0110           0
      49 CC   -3   PHE  HZ   HA     0.140000       1.00800           0
      50 CC   -3   PHE  C    C      0.480000       12.0110           0
      51 CC   -3   PHE  O    O     -0.480000       15.9990           0
      52 CC   -2   LYS  N    NH1   -0.360000       14.0070           0
      53 CC   -2   LYS  HN   H      0.260000       1.00800           0
      54 CC   -2   LYS  CA   CT      0.00000       12.0110           0
      55 CC   -2   LYS  HA   HA     0.100000       1.00800           0
      56 CC   -2   LYS  CB   CT    -0.200000       12.0110           0
      57 CC   -2   LYS  HB1  HA     0.100000       1.00800           0
      58 CC   -2   LYS  HB2  HA     0.100000       1.00800           0
      59 CC   -2   LYS  CG   CT    -0.200000       12.0110           0
      60 CC   -2   LYS  HG1  HA     0.100000       1.00800           0
      61 CC   -2   LYS  HG2  HA     0.100000       1.00800           0
      62 CC   -2   LYS  CD   CT    -0.200000       12.0110           0
      63 CC   -2   LYS  HD1  HA     0.100000       1.00800           0
      64 CC   -2   LYS  HD2  HA     0.100000       1.00800           0
      65 CC   -2   LYS  CE   CT     0.305000       12.0110           0
      66 CC   -2   LYS  HE1  HA     0.100000       1.00800           0
      67 CC   -2   LYS  HE2  HA     0.100000       1.00800           0
      68 CC   -2   LYS  NZ   NH3   -0.810000       14.0070           0
      69 CC   -2   LYS  HZ1  HC     0.435000       1.00800           0
      70 CC   -2   LYS  HZ2  HC     0.435000       1.00800           0
      71 CC   -2   LYS  HZ3  HC     0.435000       1.00800           0
      72 CC   -2   LYS  C    C      0.480000       12.0110           0
      73 CC   -2   LYS  O    O     -0.480000       15.9990           0
      74 CC   -1   ALA  N    NH1   -0.360000       14.0070           0
      75 CC   -1   ALA  HN   H      0.260000       1.00800           0
      76 CC   -1   ALA  CA   CT      0.00000       12.0110           0
      77 CC   -1   ALA  HA   HA     0.100000       1.00800           0
      78 CC   -1   ALA  CB   CT    -0.300000       12.0110           0
      79 CC   -1   ALA  HB1  HA     0.100000       1.00800           0
      80 CC   -1   ALA  HB2  HA     0.100000       1.00800           0
      81 CC   -1   ALA  HB3  HA     0.100000       1.00800           0
      82 CC   -1   ALA  C    C      0.480000       12.0110           0
      83 CC   -1   ALA  O    O     -0.480000       15.9990           0
      84 CC   1    GLY  N    NH1   -0.360000       14.0070           0
      85 CC   1    GLY  HN   H      0.260000       1.00800           0
      86 CC   1    GLY  CA   CT    -0.100000       12.0110           0
      87 CC   1    GLY  HA1  HA     0.100000       1.00800           0
      88 CC   1    GLY  HA2  HA     0.100000       1.00800           0
      89 CC   1    GLY  C    C      0.480000       12.0110           0
      90 CC   1    GLY  O    O     -0.480000       15.9990           0
      91 CC   2    SER  N    NH1   -0.360000       14.0070           0
      92 CC   2    SER  HN   H      0.260000       1.00800           0
      93 CC   2    SER  CA   CT      0.00000       12.0110           0
      94 CC   2    SER  HA   HA     0.100000       1.00800           0
      95 CC   2    SER  CB   CT     0.800000E-01   12.0110           0
      96 CC   2    SER  HB1  HA     0.100000       1.00800           0
      97 CC   2    SER  HB2  HA     0.100000       1.00800           0
      98 CC   2    SER  OG   OH    -0.680000       15.9990           0
      99 CC   2    SER  HG   H      0.400000       1.00800           0
     100 CC   2    SER  C    C      0.480000       12.0110           0
     101 CC   2    SER  O    O     -0.480000       15.9990           0
     102 CC   3    ALA  N    NH1   -0.360000       14.0070           0
     103 CC   3    ALA  HN   H      0.260000       1.00800           0
     104 CC   3    ALA  CA   CT      0.00000       12.0110           0
     105 CC   3    ALA  HA   HA     0.100000       1.00800           0
     106 CC   3    ALA  CB   CT    -0.300000       12.0110           0
     107 CC   3    ALA  HB1  HA     0.100000       1.00800           0
     108 CC   3    ALA  HB2  HA     0.100000       1.00800           0
     109 CC   3    ALA  HB3  HA     0.100000       1.00800           0
     110 CC   3    ALA  C    C      0.480000       12.0110           0
     111 CC   3    ALA  O    O     -0.480000       15.9990           0
     112 CC   4    LYS  N    NH1   -0.360000       14.0070           0
     113 CC   4    LYS  HN   H      0.260000       1.00800           0
     114 CC   4    LYS  CA   CT      0.00000       12.0110           0
     115 CC   4    LYS  HA   HA     0.100000       1.00800           0
     116 CC   4    LYS  CB   CT    -0.200000       12.0110           0
     117 CC   4    LYS  HB1  HA     0.100000       1.00800           0
     118 CC   4    LYS  HB2  HA     0.100000       1.00800           0
     119 CC   4    LYS  CG   CT    -0.200000       12.0110           0
     120 CC   4    LYS  HG1  HA     0.100000       1.00800           0
     121 CC   4    LYS  HG2  HA     0.100000       1.00800           0
     122 CC   4    LYS  CD   CT    -0.200000       12.0110           0
     123 CC   4    LYS  HD1  HA     0.100000       1.00800           0
     124 CC   4    LYS  HD2  HA     0.100000       1.00800           0
     125 CC   4    LYS  CE   CT     0.305000       12.0110           0
     126 CC   4    LYS  HE1  HA     0.100000       1.00800           0
     127 CC   4    LYS  HE2  HA     0.100000       1.00800           0
     128 CC   4    LYS  NZ   NH3   -0.810000       14.0070           0
     129 CC   4    LYS  HZ1  HC     0.435000       1.00800           0
     130 CC   4    LYS  HZ2  HC     0.435000       1.00800           0
     131 CC   4    LYS  HZ3  HC     0.435000       1.00800           0
     132 CC   4    LYS  C    C      0.480000       12.0110           0
     133 CC   4    LYS  O    O     -0.480000       15.9990           0
     134 CC   5    LYS  N    NH1   -0.360000       14.0070           0
     135 CC   5    LYS  HN   H      0.260000       1.00800           0
     136 CC   5    LYS  CA   CT      0.00000       12.0110           0
     137 CC   5    LYS  HA   HA     0.100000       1.00800           0
     138 CC   5    LYS  CB   CT    -0.200000       12.0110           0
     139 CC   5    LYS  HB1  HA     0.100000       1.00800           0
     140 CC   5    LYS  HB2  HA     0.100000       1.00800           0
     141 CC   5    LYS  CG   CT    -0.200000       12.0110           0
     142 CC   5    LYS  HG1  HA     0.100000       1.00800           0
     143 CC   5    LYS  HG2  HA     0.100000       1.00800           0
     144 CC   5    LYS  CD   CT    -0.200000       12.0110           0
     145 CC   5    LYS  HD1  HA     0.100000       1.00800           0
     146 CC   5    LYS  HD2  HA     0.100000       1.00800           0
     147 CC   5    LYS  CE   CT     0.305000       12.0110           0
     148 CC   5    LYS  HE1  HA     0.100000       1.00800           0
     149 CC   5    LYS  HE2  HA     0.100000       1.00800           0
     150 CC   5    LYS  NZ   NH3   -0.810000       14.0070           0
     151 CC   5    LYS  HZ1  HC     0.435000       1.00800           0
     152 CC   5    LYS  HZ2  HC     0.435000       1.00800           0
     153 CC   5    LYS  HZ3  HC     0.435000       1.00800           0
     154 CC   5    LYS  C    C      0.480000       12.0110           0
     155 CC   5    LYS  O    O     -0.480000       15.9990           0
     156 CC   6    GLY  N    NH1   -0.360000       14.0070           0
     157 CC   6    GLY  HN   H      0.260000       1.00800           0
     158 CC   6    GLY  CA   CT    -0.100000       12.0110           0
     159 CC   6    GLY  HA1  HA     0.100000       1.00800           0
     160 CC   6    GLY  HA2  HA     0.100000       1.00800           0
     161 CC   6    GLY  C    C      0.480000       12.0110           0
     162 CC   6    GLY  O    O     -0.480000       15.9990           0
     163 CC   7    ALA  N    NH1   -0.360000       14.0070           0
     164 CC   7    ALA  HN   H      0.260000       1.00800           0
     165 CC   7    ALA  CA   CT      0.00000       12.0110           0
     166 CC   7    ALA  HA   HA     0.100000       1.00800           0
     167 CC   7    ALA  CB   CT    -0.300000       12.0110           0
     168 CC   7    ALA  HB1  HA     0.100000       1.00800           0
     169 CC   7    ALA  HB2  HA     0.100000       1.00800           0
     170 CC   7    ALA  HB3  HA     0.100000       1.00800           0
     171 CC   7    ALA  C    C      0.480000       12.0110           0
     172 CC   7    ALA  O    O     -0.480000       15.9990           0
     173 CC   8    THR  N    NH1   -0.360000       14.0070           0
     174 CC   8    THR  HN   H      0.260000       1.00800           0
     175 CC   8    THR  CA   CT      0.00000       12.0110           0
     176 CC   8    THR  HA   HA     0.100000       1.00800           0
     177 CC   8    THR  CB   CT     0.180000       12.0110           0
     178 CC   8    THR  HB   HA     0.100000       1.00800           0
     179 CC   8    THR  OG1  OH    -0.680000       15.9990           0
     180 CC   8    THR  HG1  H      0.400000       1.00800           0
     181 CC   8    THR  CG2  CT    -0.300000       12.0110           0
     182 CC   8    THR  HG21 HA     0.100000       1.00800           0
     183 CC   8    THR  HG22 HA     0.100000       1.00800           0
     184 CC   8    THR  HG23 HA     0.100000       1.00800           0
     185 CC   8    THR  C    C      0.480000       12.0110           0
     186 CC   8    THR  O    O     -0.480000       15.9990           0
     187 CC   9    LEU  N    NH1   -0.360000       14.0070           0
     188 CC   9    LEU  HN   H      0.260000       1.00800           0
     189 CC   9    LEU  CA   CT      0.00000       12.0110           0
     190 CC   9    LEU  HA   HA     0.100000       1.00800           0
     191 CC   9    LEU  CB   CT    -0.200000       12.0110           0
     192 CC   9    LEU  HB1  HA     0.100000       1.00800           0
     193 CC   9    LEU  HB2  HA     0.100000       1.00800           0
     194 CC   9    LEU  CG   CT    -0.100000       12.0110           0
     195 CC   9    LEU  HG   HA     0.100000       1.00800           0
     196 CC   9    LEU  CD1  CT    -0.300000       12.0110           0
     197 CC   9    LEU  HD11 HA     0.100000       1.00800           0
     198 CC   9    LEU  HD12 HA     0.100000       1.00800           0
     199 CC   9    LEU  HD13 HA     0.100000       1.00800           0
     200 CC   9    LEU  CD2  CT    -0.300000       12.0110           0
     201 CC   9    LEU  HD21 HA     0.100000       1.00800           0
     202 CC   9    LEU  HD22 HA     0.100000       1.00800           0
     203 CC   9    LEU  HD23 HA     0.100000       1.00800           0
     204 CC   9    LEU  C    C      0.480000       12.0110           0
     205 CC   9    LEU  O    O     -0.480000       15.9990           0
     206 CC   10   PHE  N    NH1   -0.360000       14.0070           0
     207 CC   10   PHE  HN   H      0.260000       1.00800           0
     208 CC   10   PHE  CA   CT      0.00000       12.0110           0
     209 CC   10   PHE  HA   HA     0.100000       1.00800           0
     210 CC   10   PHE  CB   CT    -0.160000       12.0110           0
     211 CC   10   PHE  HB1  HA     0.100000       1.00800           0
     212 CC   10   PHE  HB2  HA     0.100000       1.00800           0
     213 CC   10   PHE  CG   CA     0.300000E-01   12.0110           0
     214 CC   10   PHE  CD1  CA    -0.160000       12.0110           0
     215 CC   10   PHE  HD1  HA     0.140000       1.00800           0
     216 CC   10   PHE  CD2  CA    -0.160000       12.0110           0
     217 CC   10   PHE  HD2  HA     0.140000       1.00800           0
     218 CC   10   PHE  CE1  CA    -0.150000       12.0110           0
     219 CC   10   PHE  HE1  HA     0.140000       1.00800           0
     220 CC   10   PHE  CE2  CA    -0.150000       12.0110           0
     221 CC   10   PHE  HE2  HA     0.140000       1.00800           0
     222 CC   10   PHE  CZ   CA    -0.150000       12.0110           0
     223 CC   10   PHE  HZ   HA     0.140000       1.00800           0
     224 CC   10   PHE  C    C      0.480000       12.0110           0
     225 CC   10   PHE  O    O     -0.480000       15.9990           0
     226 CC   11   LYS  N    NH1   -0.360000       14.0070           0
     227 CC   11   LYS  HN   H      0.260000       1.00800           0
     228 CC   11   LYS  CA   CT      0.00000       12.0110           0
     229 CC   11   LYS  HA   HA     0.100000       1.00800           0
     230 CC   11   LYS  CB   CT    -0.200000       12.0110           0
     231 CC   11   LYS  HB1  HA     0.100000       1.00800           0
     232 CC   11   LYS  HB2  HA     0.100000       1.00800           0
     233 CC   11   LYS  CG   CT    -0.200000       12.0110           0
     234 CC   11   LYS  HG1  HA     0.100000       1.00800           0
     235 CC   11   LYS  HG2  HA     0.100000       1.00800           0
     236 CC   11   LYS  CD   CT    -0.200000       12.0110           0
     237 CC   11   LYS  HD1  HA     0.100000       1.00800           0
     238 CC   11   LYS  HD2  HA     0.100000       1.00800           0
     239 CC   11   LYS  CE   CT     0.305000       12.0110           0
     240 CC   11   LYS  HE1  HA     0.100000       1.00800           0
     241 CC   11   LYS  HE2  HA     0.100000       1.00800           0
     242 CC   11   LYS  NZ   NH3   -0.810000       14.0070           0
     243 CC   11   LYS  HZ1  HC     0.435000       1.00800           0
     244 CC   11   LYS  HZ2  HC     0.435000       1.00800           0
     245 CC   11   LYS  HZ3  HC     0.435000       1.00800           0
     246 CC   11   LYS  C    C      0.480000       12.0110           0
     247 CC   11   LYS  O    O     -0.480000       15.9990           0
     248 CC   12   THR  N    NH1   -0.360000       14.0070           0
     249 CC   12   THR  HN   H      0.260000       1.00800           0
     250 CC   12   THR  CA   CT      0.00000       12.0110           0
     251 CC   12   THR  HA   HA     0.100000       1.00800           0
     252 CC   12   THR  CB   CT     0.180000       12.0110           0
     253 CC   12   THR  HB   HA     0.100000       1.00800           0
     254 CC   12   THR  OG1  OH    -0.680000       15.9990           0
     255 CC   12   THR  HG1  H      0.400000       1.00800           0
     256 CC   12   THR  CG2  CT    -0.300000       12.0110           0
     257 CC   12   THR  HG21 HA     0.100000       1.00800           0
     258 CC   12   THR  HG22 HA     0.100000       1.00800           0
     259 CC   12   THR  HG23 HA     0.100000       1.00800           0
     260 CC   12   THR  C    C      0.480000       12.0110           0
     261 CC   12   THR  O    O     -0.480000       15.9990           0
     262 CC   13   ARG  N    NH1   -0.360000       14.0070           0
     263 CC   13   ARG  HN   H      0.260000       1.00800           0
     264 CC   13   ARG  CA   CT      0.00000       12.0110           0
     265 CC   13   ARG  HA   HA     0.100000       1.00800           0
     266 CC   13   ARG  CB   CT    -0.200000       12.0110           0
     267 CC   13   ARG  HB1  HA     0.100000       1.00800           0
     268 CC   13   ARG  HB2  HA     0.100000       1.00800           0
     269 CC   13   ARG  CG   CT    -0.200000       12.0110           0
     270 CC   13   ARG  HG1  HA     0.100000       1.00800           0
     271 CC   13   ARG  HG2  HA     0.100000       1.00800           0
     272 CC   13   ARG  CD   CT    -0.100000       12.0110           0
     273 CC   13   ARG  HD1  HA     0.150000       1.00800           0
     274 CC   13   ARG  HD2  HA     0.150000       1.00800           0
     275 CC   13   ARG  NE   NH1   -0.600000       14.0070           0
     276 CC   13   ARG  HE   H      0.400000       1.00800           0
     277 CC   13   ARG  CZ   C      0.600000       12.0110           0
     278 CC   13   ARG  NH1  NC2   -0.600000       14.0070           0
     279 CC   13   ARG  HH11 HC     0.400000       1.00800           0
     280 CC   13   ARG  HH12 HC     0.400000       1.00800           0
     281 CC   13   ARG  NH2  NC2   -0.600000       14.0070           0
     282 CC   13   ARG  HH21 HC     0.400000       1.00800           0
     283 CC   13   ARG  HH22 HC     0.400000       1.00800           0
     284 CC   13   ARG  C    C      0.480000       12.0110           0
     285 CC   13   ARG  O    O     -0.480000       15.9990           0
     286 CC   14   CYS  N    NH1   -0.360000       14.0070           0
     287 CC   14   CYS  HN   H      0.260000       1.00800           0
     288 CC   14   CYS  CA   CT      0.00000       12.0110           0
     289 CC   14   CYS  HA   HA     0.100000       1.00800           0
     290 CC   14   CYS  CB   CT    -0.200000       12.0110           0
     291 CC   14   CYS  HB1  HA     0.100000       1.00800           0
     292 CC   14   CYS  HB2  HA     0.100000       1.00800           0
     293 CC   14   CYS  SG   S       0.00000       32.0600           0
     294 CC   14   CYS  C    C      0.480000       12.0110           0
     295 CC   14   CYS  O    O     -0.480000       15.9990           0
     296 CC   15   LEU  N    NH1   -0.360000       14.0070           0
     297 CC   15   LEU  HN   H      0.260000       1.00800           0
     298 CC   15   LEU  CA   CT      0.00000       12.0110           0
     299 CC   15   LEU  HA   HA     0.100000       1.00800           0
     300 CC   15   LEU  CB   CT    -0.200000       12.0110           0
     301 CC   15   LEU  HB1  HA     0.100000       1.00800           0
     302 CC   15   LEU  HB2  HA     0.100000       1.00800           0
     303 CC   15   LEU  CG   CT    -0.100000       12.0110           0
     304 CC   15   LEU  HG   HA     0.100000       1.00800           0
     305 CC   15   LEU  CD1  CT    -0.300000       12.0110           0
     306 CC   15   LEU  HD11 HA     0.100000       1.00800           0
     307 CC   15   LEU  HD12 HA     0.100000       1.00800           0
     308 CC   15   LEU  HD13 HA     0.100000       1.00800           0
     309 CC   15   LEU  CD2  CT    -0.300000       12.0110           0
     310 CC   15   LEU  HD21 HA     0.100000       1.00800           0
     311 CC   15   LEU  HD22 HA     0.100000       1.00800           0
     312 CC   15   LEU  HD23 HA     0.100000       1.00800           0
     313 CC   15   LEU  C    C      0.480000       12.0110           0
     314 CC   15   LEU  O    O     -0.480000       15.9990           0
     315 CC   16   GLN  N    NH1   -0.360000       14.0070           0
     316 CC   16   GLN  HN   H      0.260000       1.00800           0
     317 CC   16   GLN  CA   CT      0.00000       12.0110           0
     318 CC   16   GLN  HA   HA     0.100000       1.00800           0
     319 CC   16   GLN  CB   CT    -0.200000       12.0110           0
     320 CC   16   GLN  HB1  HA     0.100000       1.00800           0
     321 CC   16   GLN  HB2  HA     0.100000       1.00800           0
     322 CC   16   GLN  CG   CT    -0.200000       12.0110           0
     323 CC   16   GLN  HG1  HA     0.100000       1.00800           0
     324 CC   16   GLN  HG2  HA     0.100000       1.00800           0
     325 CC   16   GLN  CD   C      0.480000       12.0110           0
     326 CC   16   GLN  OE1  O     -0.480000       15.9990           0
     327 CC   16   GLN  NE2  NH2   -0.520000       14.0070           0
     328 CC   16   GLN  HE21 H      0.260000       1.00800           0
     329 CC   16   GLN  HE22 H      0.260000       1.00800           0
     330 CC   16   GLN  C    C      0.480000       12.0110           0
     331 CC   16   GLN  O    O     -0.480000       15.9990           0
     332 CC   17   CYS  N    NH1   -0.360000       14.0070           0
     333 CC   17   CYS  HN   H      0.260000       1.00800           0
     334 CC   17   CYS  CA   CT      0.00000       12.0110           0
     335 CC   17   CYS  HA   HA     0.100000       1.00800           0
     336 CC   17   CYS  CB   CT    -0.200000       12.0110           0
     337 CC   17   CYS  HB1  HA     0.100000       1.00800           0
     338 CC   17   CYS  HB2  HA     0.100000       1.00800           0
     339 CC   17   CYS  SG   S       0.00000       32.0600           0
     340 CC   17   CYS  C    C      0.480000       12.0110           0
     341 CC   17   CYS  O    O     -0.480000       15.9990           0
     342 CC   18   HIS  N    NH1   -0.360000       14.0070           0
     343 CC   18   HIS  HN   H      0.260000       1.00800           0
     344 CC   18   HIS  CA   CT      0.00000       12.0110           0
     345 CC   18   HIS  HA   HA     0.100000       1.00800           0
     346 CC   18   HIS  CB   CT    -0.200000       12.0110           0
     347 CC   18   HIS  HB1  HA     0.100000       1.00800           0
     348 CC   18   HIS  HB2  HA     0.100000       1.00800           0
     349 CC   18   HIS  CG   CC     0.500000E-01   12.0110           0
     350 CC   18   HIS  ND1  NA    -0.400000       14.0070           0
     351 CC   18   HIS  HD1  H      0.400000       1.00800           0
     352 CC   18   HIS  CD2  CV    -0.140000       12.0110           0
     353 CC   18   HIS  HD2  HA     0.140000       1.00800           0
     354 CC   18   HIS  CE1  CR    -0.140000       12.0110           0
     355 CC   18   HIS  HE1  HA     0.140000       1.00800           0
     356 CC   18   HIS  NE2  NB    -0.500000E-01   14.0070           0
     357 CC   18   HIS  C    C      0.480000       12.0110           0
     358 CC   18   HIS  O    O     -0.480000       15.9990           0
     359 CC   19   THR  N    NH1   -0.360000       14.0070           0
     360 CC   19   THR  HN   H      0.260000       1.00800           0
     361 CC   19   THR  CA   CT      0.00000       12.0110           0
     362 CC   19   THR  HA   HA     0.100000       1.00800           0
     363 CC   19   THR  CB   CT     0.180000       12.0110           0
     364 CC   19   THR  HB   HA     0.100000       1.00800           0
     365 CC   19   THR  OG1  OH    -0.680000       15.9990           0
     366 CC   19   THR  HG1  H      0.400000       1.00800           0
     367 CC   19   THR  CG2  CT    -0.300000       12.0110           0
     368 CC   19   THR  HG21 HA     0.100000       1.00800           0
     369 CC   19   THR  HG22 HA     0.100000       1.00800           0
     370 CC   19   THR  HG23 HA     0.100000       1.00800           0
     371 CC   19   THR  C    C      0.480000       12.0110           0
     372 CC   19   THR  O    O     -0.480000       15.9990           0
     373 CC   20   VAL  N    NH1   -0.360000       14.0070           0
     374 CC   20   VAL  HN   H      0.260000       1.00800           0
     375 CC   20   VAL  CA   CT      0.00000       12.0110           0
     376 CC   20   VAL  HA   HA     0.100000       1.00800           0
     377 CC   20   VAL  CB   CT    -0.100000       12.0110           0
     378 CC   20   VAL  HB   HA     0.100000       1.00800           0
     379 CC   20   VAL  CG1  CT    -0.300000       12.0110           0
     380 CC   20   VAL  HG11 HA     0.100000       1.00800           0
     381 CC   20   VAL  HG12 HA     0.100000       1.00800           0
     382 CC   20   VAL  HG13 HA     0.100000       1.00800           0
     383 CC   20   VAL  CG2  CT    -0.300000       12.0110           0
     384 CC   20   VAL  HG21 HA     0.100000       1.00800           0
     385 CC   20   VAL  HG22 HA     0.100000       1.00800           0
     386 CC   20   VAL  HG23 HA     0.100000       1.00800           0
     387 CC   20   VAL  C    C      0.480000       12.0110           0
     388 CC   20   VAL  O    O     -0.480000       15.9990           0
     389 CC   21   GLU  N    NH1   -0.360000       14.0070           0
     390 CC   21   GLU  HN   H      0.260000       1.00800           0
     391 CC   21   GLU  CA   CT      0.00000       12.0110           0
     392 CC   21   GLU  HA   HA     0.100000       1.00800           0
     393 CC   21   GLU  CB   CT    -0.200000       12.0110           0
     394 CC   21   GLU  HB1  HA     0.100000       1.00800           0
     395 CC   21   GLU  HB2  HA     0.100000       1.00800           0
     396 CC   21   GLU  CG   CT    -0.450000       12.0110           0
     397 CC   21   GLU  HG1  HA     0.100000       1.00800           0
     398 CC   21   GLU  HG2  HA     0.100000       1.00800           0
     399 CC   21   GLU  CD   C      0.490000       12.0110           0
     400 CC   21   GLU  OE1  OC    -0.620000       15.9990           0
     401 CC   21   GLU  OE2  OC    -0.620000       15.9990           0
     402 CC   21   GLU  C    C      0.480000       12.0110           0
     403 CC   21   GLU  O    O     -0.480000       15.9990           0
     404 CC   22   LYS  N    NH1   -0.360000       14.0070           0
     405 CC   22   LYS  HN   H      0.260000       1.00800           0
     406 CC   22   LYS  CA   CT      0.00000       12.0110           0
     407 CC   22   LYS  HA   HA     0.100000       1.00800           0
     408 CC   22   LYS  CB   CT    -0.200000       12.0110           0
     409 CC   22   LYS  HB1  HA     0.100000       1.00800           0
     410 CC   22   LYS  HB2  HA     0.100000       1.00800           0
     411 CC   22   LYS  CG   CT    -0.200000       12.0110           0
     412 CC   22   LYS  HG1  HA     0.100000       1.00800           0
     413 CC   22   LYS  HG2  HA     0.100000       1.00800           0
     414 CC   22   LYS  CD   CT    -0.200000       12.0110           0
     415 CC   22   LYS  HD1  HA     0.100000       1.00800           0
     416 CC   22   LYS  HD2  HA     0.100000       1.00800           0
     417 CC   22   LYS  CE   CT     0.305000       12.0110           0
     418 CC   22   LYS  HE1  HA     0.100000       1.00800           0
     419 CC   22   LYS  HE2  HA     0.100000       1.00800           0
     420 CC   22   LYS  NZ   NH3   -0.810000       14.0070           0
     421 CC   22   LYS  HZ1  HC     0.435000       1.00800           0
     422 CC   22   LYS  HZ2  HC     0.435000       1.00800           0
     423 CC   22   LYS  HZ3  HC     0.435000       1.00800           0
     424 CC   22   LYS  C    C      0.480000       12.0110           0
     425 CC   22   LYS  O    O     -0.480000       15.9990           0
     426 CC   23   GLY  N    NH1   -0.360000       14.0070           0
     427 CC   23   GLY  HN   H      0.260000       1.00800           0
     428 CC   23   GLY  CA   CT    -0.100000       12.0110           0
     429 CC   23   GLY  HA1  HA     0.100000       1.00800           0
     430 CC   23   GLY  HA2  HA     0.100000       1.00800           0
     431 CC   23   GLY  C    C      0.480000       12.0110           0
     432 CC   23   GLY  O    O     -0.480000       15.9990           0
     433 CC   24   GLY  N    NH1   -0.360000       14.0070           0
     434 CC   24   GLY  HN   H      0.260000       1.00800           0
     435 CC   24   GLY  CA   CT    -0.100000       12.0110           0
     436 CC   24   GLY  HA1  HA     0.100000       1.00800           0
     437 CC   24   GLY  HA2  HA     0.100000       1.00800           0
     438 CC   24   GLY  C    C      0.480000       12.0110           0
     439 CC   24   GLY  O    O     -0.480000       15.9990           0
     440 CC   25   PRO  N    N     -0.360000       14.0070           0
     441 CC   25   PRO  CA   CT      0.00000       12.0110           0
     442 CC   25   PRO  HA   HA     0.100000       1.00800           0
     443 CC   25   PRO  CB   CT    -0.200000       12.0110           0
     444 CC   25   PRO  HB1  HA     0.100000       1.00800           0
     445 CC   25   PRO  HB2  HA     0.100000       1.00800           0
     446 CC   25   PRO  CG   CP    -0.200000       12.0110           0
     447 CC   25   PRO  HG1  HA     0.100000       1.00800           0
     448 CC   25   PRO  HG2  HA     0.100000       1.00800           0
     449 CC   25   PRO  CD   CP     0.600000E-01   12.0110           0
     450 CC   25   PRO  HD2  HA     0.100000       1.00800           0
     451 CC   25   PRO  HD1  HA     0.100000       1.00800           0
     452 CC   25   PRO  C    C      0.480000       12.0110           0
     453 CC   25   PRO  O    O     -0.480000       15.9990           0
     454 CC   26   HIS  N    NH1   -0.360000       14.0070           0
     455 CC   26   HIS  HN   H      0.260000       1.00800           0
     456 CC   26   HIS  CA   CT      0.00000       12.0110           0
     457 CC   26   HIS  HA   HA     0.100000       1.00800           0
     458 CC   26   HIS  CB   CT    -0.200000       12.0110           0
     459 CC   26   HIS  HB1  HA     0.100000       1.00800           0
     460 CC   26   HIS  HB2  HA     0.100000       1.00800           0
     461 CC   26   HIS  CG   CC     0.500000E-01   12.0110           0
     462 CC   26   HIS  ND1  NA    -0.400000       14.0070           0
     463 CC   26   HIS  HD1  H      0.400000       1.00800           0
     464 CC   26   HIS  CD2  CV    -0.140000       12.0110           0
     465 CC   26   HIS  HD2  HA     0.140000       1.00800           0
     466 CC   26   HIS  CE1  CR    -0.140000       12.0110           0
     467 CC   26   HIS  HE1  HA     0.140000       1.00800           0
     468 CC   26   HIS  NE2  NB    -0.500000E-01   14.0070           0
     469 CC   26   HIS  HE2  H      0.350000       1.00800           0
     470 CC   26   HIS  C    C      0.480000       12.0110           0
     471 CC   26   HIS  O    O     -0.480000       15.9990           0
     472 CC   27   LYS  N    NH1   -0.360000       14.0070           0
     473 CC   27   LYS  HN   H      0.260000       1.00800           0
     474 CC   27   LYS  CA   CT      0.00000       12.0110           0
     475 CC   27   LYS  HA   HA     0.100000       1.00800           0
     476 CC   27   LYS  CB   CT    -0.200000       12.0110           0
     477 CC   27   LYS  HB1  HA     0.100000       1.00800           0
     478 CC   27   LYS  HB2  HA     0.100000       1.00800           0
     479 CC   27   LYS  CG   CT    -0.200000       12.0110           0
     480 CC   27   LYS  HG1  HA     0.100000       1.00800           0
     481 CC   27   LYS  HG2  HA     0.100000       1.00800           0
     482 CC   27   LYS  CD   CT    -0.200000       12.0110           0
     483 CC   27   LYS  HD1  HA     0.100000       1.00800           0
     484 CC   27   LYS  HD2  HA     0.100000       1.00800           0
     485 CC   27   LYS  CE   CT     0.305000       12.0110           0
     486 CC   27   LYS  HE1  HA     0.100000       1.00800           0
     487 CC   27   LYS  HE2  HA     0.100000       1.00800           0
     488 CC   27   LYS  NZ   NH3   -0.810000       14.0070           0
     489 CC   27   LYS  HZ1  HC     0.435000       1.00800           0
     490 CC   27   LYS  HZ2  HC     0.435000       1.00800           0
     491 CC   27   LYS  HZ3  HC     0.435000       1.00800           0
     492 CC   27   LYS  C    C      0.480000       12.0110           0
     493 CC   27   LYS  O    O     -0.480000       15.9990           0
     494 CC   28   VAL  N    NH1   -0.360000       14.0070           0
     495 CC   28   VAL  HN   H      0.260000       1.00800           0
     496 CC   28   VAL  CA   CT      0.00000       12.0110           0
     497 CC   28   VAL  HA   HA     0.100000       1.00800           0
     498 CC   28   VAL  CB   CT    -0.100000       12.0110           0
     499 CC   28   VAL  HB   HA     0.100000       1.00800           0
     500 CC   28   VAL  CG1  CT    -0.300000       12.0110           0
     501 CC   28   VAL  HG11 HA     0.100000       1.00800           0
     502 CC   28   VAL  HG12 HA     0.100000       1.00800           0
     503 CC   28   VAL  HG13 HA     0.100000       1.00800           0
     504 CC   28   VAL  CG2  CT    -0.300000       12.0110           0
     505 CC   28   VAL  HG21 HA     0.100000       1.00800           0
     506 CC   28   VAL  HG22 HA     0.100000       1.00800           0
     507 CC   28   VAL  HG23 HA     0.100000       1.00800           0
     508 CC   28   VAL  C    C      0.480000       12.0110           0
     509 CC   28   VAL  O    O     -0.480000       15.9990           0
     510 CC   29   GLY  N    NH1   -0.360000       14.0070           0
     511 CC   29   GLY  HN   H      0.260000       1.00800           0
     512 CC   29   GLY  CA   CT    -0.100000       12.0110           0
     513 CC   29   GLY  HA1  HA     0.100000       1.00800           0
     514 CC   29   GLY  HA2  HA     0.100000       1.00800           0
     515 CC   29   GLY  C    C      0.480000       12.0110           0
     516 CC   29   GLY  O    O     -0.480000       15.9990           0
     517 CC   30   PRO  N    N     -0.360000       14.0070           0
     518 CC   30   PRO  CA   CT      0.00000       12.0110           0
     519 CC   30   PRO  HA   HA     0.100000       1.00800           0
     520 CC   30   PRO  CB   CT    -0.200000       12.0110           0
     521 CC   30   PRO  HB1  HA     0.100000       1.00800           0
     522 CC   30   PRO  HB2  HA     0.100000       1.00800           0
     523 CC   30   PRO  CG   CP    -0.200000       12.0110           0
     524 CC   30   PRO  HG1  HA     0.100000       1.00800           0
     525 CC   30   PRO  HG2  HA     0.100000       1.00800           0
     526 CC   30   PRO  CD   CP     0.600000E-01   12.0110           0
     527 CC   30   PRO  HD2  HA     0.100000       1.00800           0
     528 CC   30   PRO  HD1  HA     0.100000       1.00800           0
     529 CC   30   PRO  C    C      0.480000       12.0110           0
     530 CC   30   PRO  O    O     -0.480000       15.9990           0
     531 CC   31   ASN  N    NH1   -0.360000       14.0070           0
     532 CC   31   ASN  HN   H      0.260000       1.00800           0
     533 CC   31   ASN  CA   CT      0.00000       12.0110           0
     534 CC   31   ASN  HA   HA     0.100000       1.00800           0
     535 CC   31   ASN  CB   CT    -0.200000       12.0110           0
     536 CC   31   ASN  HB1  HA     0.100000       1.00800           0
     537 CC   31   ASN  HB2  HA     0.100000       1.00800           0
     538 CC   31   ASN  CG   C      0.480000       12.0110           0
     539 CC   31   ASN  OD1  O     -0.480000       15.9990           0
     540 CC   31   ASN  ND2  NH2   -0.520000       14.0070           0
     541 CC   31   ASN  HD21 H      0.260000       1.00800           0
     542 CC   31   ASN  HD22 H      0.260000       1.00800           0
     543 CC   31   ASN  C    C      0.480000       12.0110           0
     544 CC   31   ASN  O    O     -0.480000       15.9990           0
     545 CC   32   LEU  N    NH1   -0.360000       14.0070           0
     546 CC   32   LEU  HN   H      0.260000       1.00800           0
     547 CC   32   LEU  CA   CT      0.00000       12.0110           0
     548 CC   32   LEU  HA   HA     0.100000       1.00800           0
     549 CC   32   LEU  CB   CT    -0.200000       12.0110           0
     550 CC   32   LEU  HB1  HA     0.100000       1.00800           0
     551 CC   32   LEU  HB2  HA     0.100000       1.00800           0
     552 CC   32   LEU  CG   CT    -0.100000       12.0110           0
     553 CC   32   LEU  HG   HA     0.100000       1.00800           0
     554 CC   32   LEU  CD1  CT    -0.300000       12.0110           0
     555 CC   32   LEU  HD11 HA     0.100000       1.00800           0
     556 CC   32   LEU  HD12 HA     0.100000       1.00800           0
     557 CC   32   LEU  HD13 HA     0.100000       1.00800           0
     558 CC   32   LEU  CD2  CT    -0.300000       12.0110           0
     559 CC   32   LEU  HD21 HA     0.100000       1.00800           0
     560 CC   32   LEU  HD22 HA     0.100000       1.00800           0
     561 CC   32   LEU  HD23 HA     0.100000       1.00800           0
     562 CC   32   LEU  C    C      0.480000       12.0110           0
     563 CC   32   LEU  O    O     -0.480000       15.9990           0
     564 CC   33   HIS  N    NH1   -0.360000       14.0070           0
     565 CC   33   HIS  HN   H      0.260000       1.00800           0
     566 CC   33   HIS  CA   CT      0.00000       12.0110           0
     567 CC   33   HIS  HA   HA     0.100000       1.00800           0
     568 CC   33   HIS  CB   CT    -0.200000       12.0110           0
     569 CC   33   HIS  HB1  HA     0.100000       1.00800           0
     570 CC   33   HIS  HB2  HA     0.100000       1.00800           0
     571 CC   33   HIS  CG   CC     0.500000E-01   12.0110           0
     572 CC   33   HIS  ND1  NA    -0.400000       14.0070           0
     573 CC   33   HIS  HD1  H      0.400000       1.00800           0
     574 CC   33   HIS  CD2  CV    -0.140000       12.0110           0
     575 CC   33   HIS  HD2  HA     0.140000       1.00800           0
     576 CC   33   HIS  CE1  CR    -0.140000       12.0110           0
     577 CC   33   HIS  HE1  HA     0.140000       1.00800           0
     578 CC   33   HIS  NE2  NB    -0.500000E-01   14.0070           0
     579 CC   33   HIS  HE2  H      0.350000       1.00800           0
     580 CC   33   HIS  C    C      0.480000       12.0110           0
     581 CC   33   HIS  O    O     -0.480000       15.9990           0
     582 CC   34   GLY  N    NH1   -0.360000       14.0070           0
     583 CC   34   GLY  HN   H      0.260000       1.00800           0
     584 CC   34   GLY  CA   CT    -0.100000       12.0110           0
     585 CC   34   GLY  HA1  HA     0.100000       1.00800           0
     586 CC   34   GLY  HA2  HA     0.100000       1.00800           0
     587 CC   34   GLY  C    C      0.480000       12.0110           0
     588 CC   34   GLY  O    O     -0.480000       15.9990           0
     589 CC   35   ILE  N    NH1   -0.360000       14.0070           0
     590 CC   35   ILE  HN   H      0.260000       1.00800           0
     591 CC   35   ILE  CA   CT      0.00000       12.0110           0
     592 CC   35   ILE  HA   HA     0.100000       1.00800           0
     593 CC   35   ILE  CB   CT    -0.100000       12.0110           0
     594 CC   35   ILE  HB   HA     0.100000       1.00800           0
     595 CC   35   ILE  CG1  CT    -0.200000       12.0110           0
     596 CC   35   ILE  HG11 HA     0.100000       1.00800           0
     597 CC   35   ILE  HG12 HA     0.100000       1.00800           0
     598 CC   35   ILE  CG2  CT    -0.300000       12.0110           0
     599 CC   35   ILE  HG21 HA     0.100000       1.00800           0
     600 CC   35   ILE  HG22 HA     0.100000       1.00800           0
     601 CC   35   ILE  HG23 HA     0.100000       1.00800           0
     602 CC   35   ILE  CD1  CT    -0.300000       12.0110           0
     603 CC   35   ILE  HD11 HA     0.100000       1.00800           0
     604 CC   35   ILE  HD12 HA     0.100000       1.00800           0
     605 CC   35   ILE  HD13 HA     0.100000       1.00800           0
     606 CC   35   ILE  C    C      0.480000       12.0110           0
     607 CC   35   ILE  O    O     -0.480000       15.9990           0
     608 CC   36   PHE  N    NH1   -0.360000       14.0070           0
     609 CC   36   PHE  HN   H      0.260000       1.00800           0
     610 CC   36   PHE  CA   CT      0.00000       12.0110           0
     611 CC   36   PHE  HA   HA     0.100000       1.00800           0
     612 CC   36   PHE  CB   CT    -0.160000       12.0110           0
     613 CC   36   PHE  HB1  HA     0.100000       1.00800           0
     614 CC   36   PHE  HB2  HA     0.100000       1.00800           0
     615 CC   36   PHE  CG   CA     0.300000E-01   12.0110           0
     616 CC   36   PHE  CD1  CA    -0.160000       12.0110           0
     617 CC   36   PHE  HD1  HA     0.140000       1.00800           0
     618 CC   36   PHE  CD2  CA    -0.160000       12.0110           0
     619 CC   36   PHE  HD2  HA     0.140000       1.00800           0
     620 CC   36   PHE  CE1  CA    -0.150000       12.0110           0
     621 CC   36   PHE  HE1  HA     0.140000       1.00800           0
     622 CC   36   PHE  CE2  CA    -0.150000       12.0110           0
     623 CC   36   PHE  HE2  HA     0.140000       1.00800           0
     624 CC   36   PHE  CZ   CA    -0.150000       12.0110           0
     625 CC   36   PHE  HZ   HA     0.140000       1.00800           0
     626 CC   36   PHE  C    C      0.480000       12.0110           0
     627 CC   36   PHE  O    O     -0.480000       15.9990           0
     628 CC   37   GLY  N    NH1   -0.360000       14.0070           0
     629 CC   37   GLY  HN   H      0.260000       1.00800           0
     630 CC   37   GLY  CA   CT    -0.100000       12.0110           0
     631 CC   37   GLY  HA1  HA     0.100000       1.00800           0
     632 CC   37   GLY  HA2  HA     0.100000       1.00800           0
     633 CC   37   GLY  C    C      0.480000       12.0110           0
     634 CC   37   GLY  O    O     -0.480000       15.9990           0
     635 CC   38   ARG  N    NH1   -0.360000       14.0070           0
     636 CC   38   ARG  HN   H      0.260000       1.00800           0
     637 CC   38   ARG  CA   CT      0.00000       12.0110           0
     638 CC   38   ARG  HA   HA     0.100000       1.00800           0
     639 CC   38   ARG  CB   CT    -0.200000       12.0110           0
     640 CC   38   ARG  HB1  HA     0.100000       1.00800           0
     641 CC   38   ARG  HB2  HA     0.100000       1.00800           0
     642 CC   38   ARG  CG   CT    -0.200000       12.0110           0
     643 CC   38   ARG  HG1  HA     0.100000       1.00800           0
     644 CC   38   ARG  HG2  HA     0.100000       1.00800           0
     645 CC   38   ARG  CD   CT    -0.100000       12.0110           0
     646 CC   38   ARG  HD1  HA     0.150000       1.00800           0
     647 CC   38   ARG  HD2  HA     0.150000       1.00800           0
     648 CC   38   ARG  NE   NH1   -0.600000       14.0070           0
     649 CC   38   ARG  HE   H      0.400000       1.00800           0
     650 CC   38   ARG  CZ   C      0.600000       12.0110           0
     651 CC   38   ARG  NH1  NC2   -0.600000       14.0070           0
     652 CC   38   ARG  HH11 HC     0.400000       1.00800           0
     653 CC   38   ARG  HH12 HC     0.400000       1.00800           0
     654 CC   38   ARG  NH2  NC2   -0.600000       14.0070           0
     655 CC   38   ARG  HH21 HC     0.400000       1.00800           0
     656 CC   38   ARG  HH22 HC     0.400000       1.00800           0
     657 CC   38   ARG  C    C      0.480000       12.0110           0
     658 CC   38   ARG  O    O     -0.480000       15.9990           0
     659 CC   39   HIS  N    NH1   -0.360000       14.0070           0
     660 CC   39   HIS  HN   H      0.260000       1.00800           0
     661 CC   39   HIS  CA   CT      0.00000       12.0110           0
     662 CC   39   HIS  HA   HA     0.100000       1.00800           0
     663 CC   39   HIS  CB   CT    -0.200000       12.0110           0
     664 CC   39   HIS  HB1  HA     0.100000       1.00800           0
     665 CC   39   HIS  HB2  HA     0.100000       1.00800           0
     666 CC   39   HIS  CG   CC     0.500000E-01   12.0110           0
     667 CC   39   HIS  ND1  NA    -0.400000       14.0070           0
     668 CC   39   HIS  HD1  H      0.400000       1.00800           0
     669 CC   39   HIS  CD2  CV    -0.140000       12.0110           0
     670 CC   39   HIS  HD2  HA     0.140000       1.00800           0
     671 CC   39   HIS  CE1  CR    -0.140000       12.0110           0
     672 CC   39   HIS  HE1  HA     0.140000       1.00800           0
     673 CC   39   HIS  NE2  NB    -0.500000E-01   14.0070           0
     674 CC   39   HIS  HE2  H      0.350000       1.00800           0
     675 CC   39   HIS  C    C      0.480000       12.0110           0
     676 CC   39   HIS  O    O     -0.480000       15.9990           0
     677 CC   40   SER  N    NH1   -0.360000       14.0070           0
     678 CC   40   SER  HN   H      0.260000       1.00800           0
     679 CC   40   SER  CA   CT      0.00000       12.0110           0
     680 CC   40   SER  HA   HA     0.100000       1.00800           0
     681 CC   40   SER  CB   CT     0.800000E-01   12.0110           0
     682 CC   40   SER  HB1  HA     0.100000       1.00800           0
     683 CC   40   SER  HB2  HA     0.100000       1.00800           0
     684 CC   40   SER  OG   OH    -0.680000       15.9990           0
     685 CC   40   SER  HG   H      0.400000       1.00800           0
     686 CC   40   SER  C    C      0.480000       12.0110           0
     687 CC   40   SER  O    O     -0.480000       15.9990           0
     688 CC   41   GLY  N    NH1   -0.360000       14.0070           0
     689 CC   41   GLY  HN   H      0.260000       1.00800           0
     690 CC   41   GLY  CA   CT    -0.100000       12.0110           0
     691 CC   41   GLY  HA1  HA     0.100000       1.00800           0
     692 CC   41   GLY  HA2  HA     0.100000       1.00800           0
     693 CC   41   GLY  C    C      0.480000       12.0110           0
     694 CC   41   GLY  O    O     -0.480000       15.9990           0
     695 CC   42   GLN  N    NH1   -0.360000       14.0070           0
     696 CC   42   GLN  HN   H      0.260000       1.00800           0
     697 CC   42   GLN  CA   CT      0.00000       12.0110           0
     698 CC   42   GLN  HA   HA     0.100000       1.00800           0
     699 CC   42   GLN  CB   CT    -0.200000       12.0110           0
     700 CC   42   GLN  HB1  HA     0.100000       1.00800           0
     701 CC   42   GLN  HB2  HA     0.100000       1.00800           0
     702 CC   42   GLN  CG   CT    -0.200000       12.0110           0
     703 CC   42   GLN  HG1  HA     0.100000       1.00800           0
     704 CC   42   GLN  HG2  HA     0.100000       1.00800           0
     705 CC   42   GLN  CD   C      0.480000       12.0110           0
     706 CC   42   GLN  OE1  O     -0.480000       15.9990           0
     707 CC   42   GLN  NE2  NH2   -0.520000       14.0070           0
     708 CC   42   GLN  HE21 H      0.260000       1.00800           0
     709 CC   42   GLN  HE22 H      0.260000       1.00800           0
     710 CC   42   GLN  C    C      0.480000       12.0110           0
     711 CC   42   GLN  O    O     -0.480000       15.9990           0
     712 CC   43   ALA  N    NH1   -0.360000       14.0070           0
     713 CC   43   ALA  HN   H      0.260000       1.00800           0
     714 CC   43   ALA  CA   CT      0.00000       12.0110           0
     715 CC   43   ALA  HA   HA     0.100000       1.00800           0
     716 CC   43   ALA  CB   CT    -0.300000       12.0110           0
     717 CC   43   ALA  HB1  HA     0.100000       1.00800           0
     718 CC   43   ALA  HB2  HA     0.100000       1.00800           0
     719 CC   43   ALA  HB3  HA     0.100000       1.00800           0
     720 CC   43   ALA  C    C      0.480000       12.0110           0
     721 CC   43   ALA  O    O     -0.480000       15.9990           0
     722 CC   44   GLU  N    NH1   -0.360000       14.0070           0
     723 CC   44   GLU  HN   H      0.260000       1.00800           0
     724 CC   44   GLU  CA   CT      0.00000       12.0110           0
     725 CC   44   GLU  HA   HA     0.100000       1.00800           0
     726 CC   44   GLU  CB   CT    -0.200000       12.0110           0
     727 CC   44   GLU  HB1  HA     0.100000       1.00800           0
     728 CC   44   GLU  HB2  HA     0.100000       1.00800           0
     729 CC   44   GLU  CG   CT    -0.450000       12.0110           0
     730 CC   44   GLU  HG1  HA     0.100000       1.00800           0
     731 CC   44   GLU  HG2  HA     0.100000       1.00800           0
     732 CC   44   GLU  CD   C      0.490000       12.0110           0
     733 CC   44   GLU  OE1  OC    -0.620000       15.9990           0
     734 CC   44   GLU  OE2  OC    -0.620000       15.9990           0
     735 CC   44   GLU  C    C      0.480000       12.0110           0
     736 CC   44   GLU  O    O     -0.480000       15.9990           0
     737 CC   45   GLY  N    NH1   -0.360000       14.0070           0
     738 CC   45   GLY  HN   H      0.260000       1.00800           0
     739 CC   45   GLY  CA   CT    -0.100000       12.0110           0
     740 CC   45   GLY  HA1  HA     0.100000       1.00800           0
     741 CC   45   GLY  HA2  HA     0.100000       1.00800           0
     742 CC   45   GLY  C    C      0.480000       12.0110           0
     743 CC   45   GLY  O    O     -0.480000       15.9990           0
     744 CC   46   TYR  N    NH1   -0.360000       14.0070           0
     745 CC   46   TYR  HN   H      0.260000       1.00800           0
     746 CC   46   TYR  CA   CT      0.00000       12.0110           0
     747 CC   46   TYR  HA   HA     0.100000       1.00800           0
     748 CC   46   TYR  CB   CT    -0.200000       12.0110           0
     749 CC   46   TYR  HB1  HA     0.100000       1.00800           0
     750 CC   46   TYR  HB2  HA     0.100000       1.00800           0
     751 CC   46   TYR  CG   CA      0.00000       12.0110           0
     752 CC   46   TYR  CD1  CA    -0.140000       12.0110           0
     753 CC   46   TYR  HD1  HA     0.140000       1.00800           0
     754 CC   46   TYR  CD2  CA    -0.140000       12.0110           0
     755 CC   46   TYR  HD2  HA     0.140000       1.00800           0
     756 CC   46   TYR  CE1  CA    -0.140000       12.0110           0
     757 CC   46   TYR  HE1  HA     0.140000       1.00800           0
     758 CC   46   TYR  CE2  CA    -0.140000       12.0110           0
     759 CC   46   TYR  HE2  HA     0.140000       1.00800           0
     760 CC   46   TYR  CZ   C      0.200000       12.0110           0
     761 CC   46   TYR  OH   OH    -0.600000       15.9990           0
     762 CC   46   TYR  HH   H      0.400000       1.00800           0
     763 CC   46   TYR  C    C      0.480000       12.0110           0
     764 CC   46   TYR  O    O     -0.480000       15.9990           0
     765 CC   47   SER  N    NH1   -0.360000       14.0070           0
     766 CC   47   SER  HN   H      0.260000       1.00800           0
     767 CC   47   SER  CA   CT      0.00000       12.0110           0
     768 CC   47   SER  HA   HA     0.100000       1.00800           0
     769 CC   47   SER  CB   CT     0.800000E-01   12.0110           0
     770 CC   47   SER  HB1  HA     0.100000       1.00800           0
     771 CC   47   SER  HB2  HA     0.100000       1.00800           0
     772 CC   47   SER  OG   OH    -0.680000       15.9990           0
     773 CC   47   SER  HG   H      0.400000       1.00800           0
     774 CC   47   SER  C    C      0.480000       12.0110           0
     775 CC   47   SER  O    O     -0.480000       15.9990           0
     776 CC   48   TYR  N    NH1   -0.360000       14.0070           0
     777 CC   48   TYR  HN   H      0.260000       1.00800           0
     778 CC   48   TYR  CA   CT      0.00000       12.0110           0
     779 CC   48   TYR  HA   HA     0.100000       1.00800           0
     780 CC   48   TYR  CB   CT    -0.200000       12.0110           0
     781 CC   48   TYR  HB1  HA     0.100000       1.00800           0
     782 CC   48   TYR  HB2  HA     0.100000       1.00800           0
     783 CC   48   TYR  CG   CA      0.00000       12.0110           0
     784 CC   48   TYR  CD1  CA    -0.140000       12.0110           0
     785 CC   48   TYR  HD1  HA     0.140000       1.00800           0
     786 CC   48   TYR  CD2  CA    -0.140000       12.0110           0
     787 CC   48   TYR  HD2  HA     0.140000       1.00800           0
     788 CC   48   TYR  CE1  CA    -0.140000       12.0110           0
     789 CC   48   TYR  HE1  HA     0.140000       1.00800           0
     790 CC   48   TYR  CE2  CA    -0.140000       12.0110           0
     791 CC   48   TYR  HE2  HA     0.140000       1.00800           0
     792 CC   48   TYR  CZ   C      0.200000       12.0110           0
     793 CC   48   TYR  OH   OH    -0.600000       15.9990           0
     794 CC   48   TYR  HH   H      0.400000       1.00800           0
     795 CC   48   TYR  C    C      0.480000       12.0110           0
     796 CC   48   TYR  O    O     -0.480000       15.9990           0
     797 CC   49   THR  N    NH1   -0.360000       14.0070           0
     798 CC   49   THR  HN   H      0.260000       1.00800           0
     799 CC   49   THR  CA   CT      0.00000       12.0110           0
     800 CC   49   THR  HA   HA     0.100000       1.00800           0
     801 CC   49   THR  CB   CT     0.180000       12.0110           0
     802 CC   49   THR  HB   HA     0.100000       1.00800           0
     803 CC   49   THR  OG1  OH    -0.680000       15.9990           0
     804 CC   49   THR  HG1  H      0.400000       1.00800           0
     805 CC   49   THR  CG2  CT    -0.300000       12.0110           0
     806 CC   49   THR  HG21 HA     0.100000       1.00800           0
     807 CC   49   THR  HG22 HA     0.100000       1.00800           0
     808 CC   49   THR  HG23 HA     0.100000       1.00800           0
     809 CC   49   THR  C    C      0.480000       12.0110           0
     810 CC   49   THR  O    O     -0.480000       15.9990           0
     811 CC   50   ASP  N    NH1   -0.360000       14.0070           0
     812 CC   50   ASP  HN   H      0.260000       1.00800           0
     813 CC   50   ASP  CA   CT      0.00000       12.0110           0
     814 CC   50   ASP  HA   HA     0.100000       1.00800           0
     815 CC   50   ASP  CB   CT    -0.450000       12.0110           0
     816 CC   50   ASP  HB1  HA     0.100000       1.00800           0
     817 CC   50   ASP  HB2  HA     0.100000       1.00800           0
     818 CC   50   ASP  CG   C      0.490000       12.0110           0
     819 CC   50   ASP  OD1  OC    -0.620000       15.9990           0
     820 CC   50   ASP  OD2  OC    -0.620000       15.9990           0
     821 CC   50   ASP  C    C      0.480000       12.0110           0
     822 CC   50   ASP  O    O     -0.480000       15.9990           0
     823 CC   51   ALA  N    NH1   -0.360000       14.0070           0
     824 CC   51   ALA  HN   H      0.260000       1.00800           0
     825 CC   51   ALA  CA   CT      0.00000       12.0110           0
     826 CC   51   ALA  HA   HA     0.100000       1.00800           0
     827 CC   51   ALA  CB   CT    -0.300000       12.0110           0
     828 CC   51   ALA  HB1  HA     0.100000       1.00800           0
     829 CC   51   ALA  HB2  HA     0.100000       1.00800           0
     830 CC   51   ALA  HB3  HA     0.100000       1.00800           0
     831 CC   51   ALA  C    C      0.480000       12.0110           0
     832 CC   51   ALA  O    O     -0.480000       15.9990           0
     833 CC   52   ASN  N    NH1   -0.360000       14.0070           0
     834 CC   52   ASN  HN   H      0.260000       1.00800           0
     835 CC   52   ASN  CA   CT      0.00000       12.0110           0
     836 CC   52   ASN  HA   HA     0.100000       1.00800           0
     837 CC   52   ASN  CB   CT    -0.200000       12.0110           0
     838 CC   52   ASN  HB1  HA     0.100000       1.00800           0
     839 CC   52   ASN  HB2  HA     0.100000       1.00800           0
     840 CC   52   ASN  CG   C      0.480000       12.0110           0
     841 CC   52   ASN  OD1  O     -0.480000       15.9990           0
     842 CC   52   ASN  ND2  NH2   -0.520000       14.0070           0
     843 CC   52   ASN  HD21 H      0.260000       1.00800           0
     844 CC   52   ASN  HD22 H      0.260000       1.00800           0
     845 CC   52   ASN  C    C      0.480000       12.0110           0
     846 CC   52   ASN  O    O     -0.480000       15.9990           0
     847 CC   53   ILE  N    NH1   -0.360000       14.0070           0
     848 CC   53   ILE  HN   H      0.260000       1.00800           0
     849 CC   53   ILE  CA   CT      0.00000       12.0110           0
     850 CC   53   ILE  HA   HA     0.100000       1.00800           0
     851 CC   53   ILE  CB   CT    -0.100000       12.0110           0
     852 CC   53   ILE  HB   HA     0.100000       1.00800           0
     853 CC   53   ILE  CG1  CT    -0.200000       12.0110           0
     854 CC   53   ILE  HG11 HA     0.100000       1.00800           0
     855 CC   53   ILE  HG12 HA     0.100000       1.00800           0
     856 CC   53   ILE  CG2  CT    -0.300000       12.0110           0
     857 CC   53   ILE  HG21 HA     0.100000       1.00800           0
     858 CC   53   ILE  HG22 HA     0.100000       1.00800           0
     859 CC   53   ILE  HG23 HA     0.100000       1.00800           0
     860 CC   53   ILE  CD1  CT    -0.300000       12.0110           0
     861 CC   53   ILE  HD11 HA     0.100000       1.00800           0
     862 CC   53   ILE  HD12 HA     0.100000       1.00800           0
     863 CC   53   ILE  HD13 HA     0.100000       1.00800           0
     864 CC   53   ILE  C    C      0.480000       12.0110           0
     865 CC   53   ILE  O    O     -0.480000       15.9990           0
     866 CC   54   LYS  N    NH1   -0.360000       14.0070           0
     867 CC   54   LYS  HN   H      0.260000       1.00800           0
     868 CC   54   LYS  CA   CT      0.00000       12.0110           0
     869 CC   54   LYS  HA   HA     0.100000       1.00800           0
     870 CC   54   LYS  CB   CT    -0.200000       12.0110           0
     871 CC   54   LYS  HB1  HA     0.100000       1.00800           0
     872 CC   54   LYS  HB2  HA     0.100000       1.00800           0
     873 CC   54   LYS  CG   CT    -0.200000       12.0110           0
     874 CC   54   LYS  HG1  HA     0.100000       1.00800           0
     875 CC   54   LYS  HG2  HA     0.100000       1.00800           0
     876 CC   54   LYS  CD   CT    -0.200000       12.0110           0
     877 CC   54   LYS  HD1  HA     0.100000       1.00800           0
     878 CC   54   LYS  HD2  HA     0.100000       1.00800           0
     879 CC   54   LYS  CE   CT     0.305000       12.0110           0
     880 CC   54   LYS  HE1  HA     0.100000       1.00800           0
     881 CC   54   LYS  HE2  HA     0.100000       1.00800           0
     882 CC   54   LYS  NZ   NH3   -0.810000       14.0070           0
     883 CC   54   LYS  HZ1  HC     0.435000       1.00800           0
     884 CC   54   LYS  HZ2  HC     0.435000       1.00800           0
     885 CC   54   LYS  HZ3  HC     0.435000       1.00800           0
     886 CC   54   LYS  C    C      0.480000       12.0110           0
     887 CC   54   LYS  O    O     -0.480000       15.9990           0
     888 CC   55   LYS  N    NH1   -0.360000       14.0070           0
     889 CC   55   LYS  HN   H      0.260000       1.00800           0
     890 CC   55   LYS  CA   CT      0.00000       12.0110           0
     891 CC   55   LYS  HA   HA     0.100000       1.00800           0
     892 CC   55   LYS  CB   CT    -0.200000       12.0110           0
     893 CC   55   LYS  HB1  HA     0.100000       1.00800           0
     894 CC   55   LYS  HB2  HA     0.100000       1.00800           0
     895 CC   55   LYS  CG   CT    -0.200000       12.0110           0
     896 CC   55   LYS  HG1  HA     0.100000       1.00800           0
     897 CC   55   LYS  HG2  HA     0.100000       1.00800           0
     898 CC   55   LYS  CD   CT    -0.200000       12.0110           0
     899 CC   55   LYS  HD1  HA     0.100000       1.00800           0
     900 CC   55   LYS  HD2  HA     0.100000       1.00800           0
     901 CC   55   LYS  CE   CT     0.305000       12.0110           0
     902 CC   55   LYS  HE1  HA     0.100000       1.00800           0
     903 CC   55   LYS  HE2  HA     0.100000       1.00800           0
     904 CC   55   LYS  NZ   NH3   -0.810000       14.0070           0
     905 CC   55   LYS  HZ1  HC     0.435000       1.00800           0
     906 CC   55   LYS  HZ2  HC     0.435000       1.00800           0
     907 CC   55   LYS  HZ3  HC     0.435000       1.00800           0
     908 CC   55   LYS  C    C      0.480000       12.0110           0
     909 CC   55   LYS  O    O     -0.480000       15.9990           0
     910 CC   56   ASN  N    NH1   -0.360000       14.0070           0
     911 CC   56   ASN  HN   H      0.260000       1.00800           0
     912 CC   56   ASN  CA   CT      0.00000       12.0110           0
     913 CC   56   ASN  HA   HA     0.100000       1.00800           0
     914 CC   56   ASN  CB   CT    -0.200000       12.0110           0
     915 CC   56   ASN  HB1  HA     0.100000       1.00800           0
     916 CC   56   ASN  HB2  HA     0.100000       1.00800           0
     917 CC   56   ASN  CG   C      0.480000       12.0110           0
     918 CC   56   ASN  OD1  O     -0.480000       15.9990           0
     919 CC   56   ASN  ND2  NH2   -0.520000       14.0070           0
     920 CC   56   ASN  HD21 H      0.260000       1.00800           0
     921 CC   56   ASN  HD22 H      0.260000       1.00800           0
     922 CC   56   ASN  C    C      0.480000       12.0110           0
     923 CC   56   ASN  O    O     -0.480000       15.9990           0
     924 CC   57   VAL  N    NH1   -0.360000       14.0070           0
     925 CC   57   VAL  HN   H      0.260000       1.00800           0
     926 CC   57   VAL  CA   CT      0.00000       12.0110           0
     927 CC   57   VAL  HA   HA     0.100000       1.00800           0
     928 CC   57   VAL  CB   CT    -0.100000       12.0110           0
     929 CC   57   VAL  HB   HA     0.100000       1.00800           0
     930 CC   57   VAL  CG1  CT    -0.300000       12.0110           0
     931 CC   57   VAL  HG11 HA     0.100000       1.00800           0
     932 CC   57   VAL  HG12 HA     0.100000       1.00800           0
     933 CC   57   VAL  HG13 HA     0.100000       1.00800           0
     934 CC   57   VAL  CG2  CT    -0.300000       12.0110           0
     935 CC   57   VAL  HG21 HA     0.100000       1.00800           0
     936 CC   57   VAL  HG22 HA     0.100000       1.00800           0
     937 CC   57   VAL  HG23 HA     0.100000       1.00800           0
     938 CC   57   VAL  C    C      0.480000       12.0110           0
     939 CC   57   VAL  O    O     -0.480000       15.9990           0
     940 CC   58   LEU  N    NH1   -0.360000       14.0070           0
     941 CC   58   LEU  HN   H      0.260000       1.00800           0
     942 CC   58   LEU  CA   CT      0.00000       12.0110           0
     943 CC   58   LEU  HA   HA     0.100000       1.00800           0
     944 CC   58   LEU  CB   CT    -0.200000       12.0110           0
     945 CC   58   LEU  HB1  HA     0.100000       1.00800           0
     946 CC   58   LEU  HB2  HA     0.100000       1.00800           0
     947 CC   58   LEU  CG   CT    -0.100000       12.0110           0
     948 CC   58   LEU  HG   HA     0.100000       1.00800           0
     949 CC   58   LEU  CD1  CT    -0.300000       12.0110           0
     950 CC   58   LEU  HD11 HA     0.100000       1.00800           0
     951 CC   58   LEU  HD12 HA     0.100000       1.00800           0
     952 CC   58   LEU  HD13 HA     0.100000       1.00800           0
     953 CC   58   LEU  CD2  CT    -0.300000       12.0110           0
     954 CC   58   LEU  HD21 HA     0.100000       1.00800           0
     955 CC   58   LEU  HD22 HA     0.100000       1.00800           0
     956 CC   58   LEU  HD23 HA     0.100000       1.00800           0
     957 CC   58   LEU  C    C      0.480000       12.0110           0
     958 CC   58   LEU  O    O     -0.480000       15.9990           0
     959 CC   59   TRP  N    NH1   -0.360000       14.0070           0
     960 CC   59   TRP  HN   H      0.260000       1.00800           0
     961 CC   59   TRP  CA   CT      0.00000       12.0110           0
     962 CC   59   TRP  HA   HA     0.100000       1.00800           0
     963 CC   59   TRP  CB   CT    -0.200000       12.0110           0
     964 CC   59   TRP  HB1  HA     0.100000       1.00800           0
     965 CC   59   TRP  HB2  HA     0.100000       1.00800           0
     966 CC   59   TRP  CG   CX    -0.400000E-01   12.0110           0
     967 CC   59   TRP  CD1  CW    -0.100000E-01   12.0110           0
     968 CC   59   TRP  HD1  HA     0.140000       1.00800           0
     969 CC   59   TRP  CD2  CB    -0.500000E-01   12.0110           0
     970 CC   59   TRP  NE1  NA    -0.490000       14.0070           0
     971 CC   59   TRP  HE1  H      0.400000       1.00800           0
     972 CC   59   TRP  CE2  CN     0.130000       12.0110           0
     973 CC   59   TRP  CE3  CA    -0.160000       12.0110           0
     974 CC   59   TRP  HE3  HA     0.140000       1.00800           0
     975 CC   59   TRP  CZ2  CA    -0.150000       12.0110           0
     976 CC   59   TRP  HZ2  HA     0.140000       1.00800           0
     977 CC   59   TRP  CZ3  CA    -0.150000       12.0110           0
     978 CC   59   TRP  HZ3  HA     0.140000       1.00800           0
     979 CC   59   TRP  CH2  CA    -0.180000       12.0110           0
     980 CC   59   TRP  HH2  HA     0.140000       1.00800           0
     981 CC   59   TRP  C    C      0.480000       12.0110           0
     982 CC   59   TRP  O    O     -0.480000       15.9990           0
     983 CC   60   ASP  N    NH1   -0.360000       14.0070           0
     984 CC   60   ASP  HN   H      0.260000       1.00800           0
     985 CC   60   ASP  CA   CT      0.00000       12.0110           0
     986 CC   60   ASP  HA   HA     0.100000       1.00800           0
     987 CC   60   ASP  CB   CT    -0.450000       12.0110           0
     988 CC   60   ASP  HB1  HA     0.100000       1.00800           0
     989 CC   60   ASP  HB2  HA     0.100000       1.00800           0
     990 CC   60   ASP  CG   C      0.490000       12.0110           0
     991 CC   60   ASP  OD1  OC    -0.620000       15.9990           0
     992 CC   60   ASP  OD2  OC    -0.620000       15.9990           0
     993 CC   60   ASP  C    C      0.480000       12.0110           0
     994 CC   60   ASP  O    O     -0.480000       15.9990           0
     995 CC   61   GLU  N    NH1   -0.360000       14.0070           0
     996 CC   61   GLU  HN   H      0.260000       1.00800           0
     997 CC   61   GLU  CA   CT      0.00000       12.0110           0
     998 CC   61   GLU  HA   HA     0.100000       1.00800           0
     999 CC   61   GLU  CB   CT    -0.200000       12.0110           0
    1000 CC   61   GLU  HB1  HA     0.100000       1.00800           0
    1001 CC   61   GLU  HB2  HA     0.100000       1.00800           0
    1002 CC   61   GLU  CG   CT    -0.450000       12.0110           0
    1003 CC   61   GLU  HG1  HA     0.100000       1.00800           0
    1004 CC   61   GLU  HG2  HA     0.100000       1.00800           0
    1005 CC   61   GLU  CD   C      0.490000       12.0110           0
    1006 CC   61   GLU  OE1  OC    -0.620000       15.9990           0
    1007 CC   61   GLU  OE2  OC    -0.620000       15.9990           0
    1008 CC   61   GLU  C    C      0.480000       12.0110           0
    1009 CC   61   GLU  O    O     -0.480000       15.9990           0
    1010 CC   62   ASN  N    NH1   -0.360000       14.0070           0
    1011 CC   62   ASN  HN   H      0.260000       1.00800           0
    1012 CC   62   ASN  CA   CT      0.00000       12.0110           0
    1013 CC   62   ASN  HA   HA     0.100000       1.00800           0
    1014 CC   62   ASN  CB   CT    -0.200000       12.0110           0
    1015 CC   62   ASN  HB1  HA     0.100000       1.00800           0
    1016 CC   62   ASN  HB2  HA     0.100000       1.00800           0
    1017 CC   62   ASN  CG   C      0.480000       12.0110           0
    1018 CC   62   ASN  OD1  O     -0.480000       15.9990           0
    1019 CC   62   ASN  ND2  NH2   -0.520000       14.0070           0
    1020 CC   62   ASN  HD21 H      0.260000       1.00800           0
    1021 CC   62   ASN  HD22 H      0.260000       1.00800           0
    1022 CC   62   ASN  C    C      0.480000       12.0110           0
    1023 CC   62   ASN  O    O     -0.480000       15.9990           0
    1024 CC   63   ASN  N    NH1   -0.360000       14.0070           0
    1025 CC   63   ASN  HN   H      0.260000       1.00800           0
    1026 CC   63   ASN  CA   CT      0.00000       12.0110           0
    1027 CC   63   ASN  HA   HA     0.100000       1.00800           0
    1028 CC   63   ASN  CB   CT    -0.200000       12.0110           0
    1029 CC   63   ASN  HB1  HA     0.100000       1.00800           0
    1030 CC   63   ASN  HB2  HA     0.100000       1.00800           0
    1031 CC   63   ASN  CG   C      0.480000       12.0110           0
    1032 CC   63   ASN  OD1  O     -0.480000       15.9990           0
    1033 CC   63   ASN  ND2  NH2   -0.520000       14.0070           0
    1034 CC   63   ASN  HD21 H      0.260000       1.00800           0
    1035 CC   63   ASN  HD22 H      0.260000       1.00800           0
    1036 CC   63   ASN  C    C      0.480000       12.0110           0
    1037 CC   63   ASN  O    O     -0.480000       15.9990           0
    1038 CC   64   MET  N    NH1   -0.360000       14.0070           0
    1039 CC   64   MET  HN   H      0.260000       1.00800           0
    1040 CC   64   MET  CA   CT      0.00000       12.0110           0
    1041 CC   64   MET  HA   HA     0.100000       1.00800           0
    1042 CC   64   MET  CB   CT    -0.200000       12.0110           0
    1043 CC   64   MET  HB1  HA     0.100000       1.00800           0
    1044 CC   64   MET  HB2  HA     0.100000       1.00800           0
    1045 CC   64   MET  CG   CT    -0.115000       12.0110           0
    1046 CC   64   MET  HG1  HA     0.100000       1.00800           0
    1047 CC   64   MET  HG2  HA     0.100000       1.00800           0
    1048 CC   64   MET  SD   S     -0.170000       32.0600           0
    1049 CC   64   MET  CE   CT    -0.215000       12.0110           0
    1050 CC   64   MET  HE1  HA     0.100000       1.00800           0
    1051 CC   64   MET  HE2  HA     0.100000       1.00800           0
    1052 CC   64   MET  HE3  HA     0.100000       1.00800           0
    1053 CC   64   MET  C    C      0.480000       12.0110           0
    1054 CC   64   MET  O    O     -0.480000       15.9990           0
    1055 CC   65   SER  N    NH1   -0.360000       14.0070           0
    1056 CC   65   SER  HN   H      0.260000       1.00800           0
    1057 CC   65   SER  CA   CT      0.00000       12.0110           0
    1058 CC   65   SER  HA   HA     0.100000       1.00800           0
    1059 CC   65   SER  CB   CT     0.800000E-01   12.0110           0
    1060 CC   65   SER  HB1  HA     0.100000       1.00800           0
    1061 CC   65   SER  HB2  HA     0.100000       1.00800           0
    1062 CC   65   SER  OG   OH    -0.680000       15.9990           0
    1063 CC   65   SER  HG   H      0.400000       1.00800           0
    1064 CC   65   SER  C    C      0.480000       12.0110           0
    1065 CC   65   SER  O    O     -0.480000       15.9990           0
    1066 CC   66   GLU  N    NH1   -0.360000       14.0070           0
    1067 CC   66   GLU  HN   H      0.260000       1.00800           0
    1068 CC   66   GLU  CA   CT      0.00000       12.0110           0
    1069 CC   66   GLU  HA   HA     0.100000       1.00800           0
    1070 CC   66   GLU  CB   CT    -0.200000       12.0110           0
    1071 CC   66   GLU  HB1  HA     0.100000       1.00800           0
    1072 CC   66   GLU  HB2  HA     0.100000       1.00800           0
    1073 CC   66   GLU  CG   CT    -0.450000       12.0110           0
    1074 CC   66   GLU  HG1  HA     0.100000       1.00800           0
    1075 CC   66   GLU  HG2  HA     0.100000       1.00800           0
    1076 CC   66   GLU  CD   C      0.490000       12.0110           0
    1077 CC   66   GLU  OE1  OC    -0.620000       15.9990           0
    1078 CC   66   GLU  OE2  OC    -0.620000       15.9990           0
    1079 CC   66   GLU  C    C      0.480000       12.0110           0
    1080 CC   66   GLU  O    O     -0.480000       15.9990           0
    1081 CC   67   TYR  N    NH1   -0.360000       14.0070           0
    1082 CC   67   TYR  HN   H      0.260000       1.00800           0
    1083 CC   67   TYR  CA   CT      0.00000       12.0110           0
    1084 CC   67   TYR  HA   HA     0.100000       1.00800           0
    1085 CC   67   TYR  CB   CT    -0.200000       12.0110           0
    1086 CC   67   TYR  HB1  HA     0.100000       1.00800           0
    1087 CC   67   TYR  HB2  HA     0.100000       1.00800           0
    1088 CC   67   TYR  CG   CA      0.00000       12.0110           0
    1089 CC   67   TYR  CD1  CA    -0.140000       12.0110           0
    1090 CC   67   TYR  HD1  HA     0.140000       1.00800           0
    1091 CC   67   TYR  CD2  CA    -0.140000       12.0110           0
    1092 CC   67   TYR  HD2  HA     0.140000       1.00800           0
    1093 CC   67   TYR  CE1  CA    -0.140000       12.0110           0
    1094 CC   67   TYR  HE1  HA     0.140000       1.00800           0
    1095 CC   67   TYR  CE2  CA    -0.140000       12.0110           0
    1096 CC   67   TYR  HE2  HA     0.140000       1.00800           0
    1097 CC   67   TYR  CZ   C      0.200000       12.0110           0
    1098 CC   67   TYR  OH   OH    -0.600000       15.9990           0
    1099 CC   67   TYR  HH   H      0.400000       1.00800           0
    1100 CC   67   TYR  C    C      0.480000       12.0110           0
    1101 CC   67   TYR  O    O     -0.480000       15.9990           0
    1102 CC   68   LEU  N    NH1   -0.360000       14.0070           0
    1103 CC   68   LEU  HN   H      0.260000       1.00800           0
    1104 CC   68   LEU  CA   CT      0.00000       12.0110           0
    1105 CC   68   LEU  HA   HA     0.100000       1.00800           0
    1106 CC   68   LEU  CB   CT    -0.200000       12.0110           0
    1107 CC   68   LEU  HB1  HA     0.100000       1.00800           0
    1108 CC   68   LEU  HB2  HA     0.100000       1.00800           0
    1109 CC   68   LEU  CG   CT    -0.100000       12.0110           0
    1110 CC   68   LEU  HG   HA     0.100000       1.00800           0
    1111 CC   68   LEU  CD1  CT    -0.300000       12.0110           0
    1112 CC   68   LEU  HD11 HA     0.100000       1.00800           0
    1113 CC   68   LEU  HD12 HA     0.100000       1.00800           0
    1114 CC   68   LEU  HD13 HA     0.100000       1.00800           0
    1115 CC   68   LEU  CD2  CT    -0.300000       12.0110           0
    1116 CC   68   LEU  HD21 HA     0.100000       1.00800           0
    1117 CC   68   LEU  HD22 HA     0.100000       1.00800           0
    1118 CC   68   LEU  HD23 HA     0.100000       1.00800           0
    1119 CC   68   LEU  C    C      0.480000       12.0110           0
    1120 CC   68   LEU  O    O     -0.480000       15.9990           0
    1121 CC   69   THR  N    NH1   -0.360000       14.0070           0
    1122 CC   69   THR  HN   H      0.260000       1.00800           0
    1123 CC   69   THR  CA   CT      0.00000       12.0110           0
    1124 CC   69   THR  HA   HA     0.100000       1.00800           0
    1125 CC   69   THR  CB   CT     0.180000       12.0110           0
    1126 CC   69   THR  HB   HA     0.100000       1.00800           0
    1127 CC   69   THR  OG1  OH    -0.680000       15.9990           0
    1128 CC   69   THR  HG1  H      0.400000       1.00800           0
    1129 CC   69   THR  CG2  CT    -0.300000       12.0110           0
    1130 CC   69   THR  HG21 HA     0.100000       1.00800           0
    1131 CC   69   THR  HG22 HA     0.100000       1.00800           0
    1132 CC   69   THR  HG23 HA     0.100000       1.00800           0
    1133 CC   69   THR  C    C      0.480000       12.0110           0
    1134 CC   69   THR  O    O     -0.480000       15.9990           0
    1135 CC   70   ASN  N    NH1   -0.360000       14.0070           0
    1136 CC   70   ASN  HN   H      0.260000       1.00800           0
    1137 CC   70   ASN  CA   CT      0.00000       12.0110           0
    1138 CC   70   ASN  HA   HA     0.100000       1.00800           0
    1139 CC   70   ASN  CB   CT    -0.200000       12.0110           0
    1140 CC   70   ASN  HB1  HA     0.100000       1.00800           0
    1141 CC   70   ASN  HB2  HA     0.100000       1.00800           0
    1142 CC   70   ASN  CG   C      0.480000       12.0110           0
    1143 CC   70   ASN  OD1  O     -0.480000       15.9990           0
    1144 CC   70   ASN  ND2  NH2   -0.520000       14.0070           0
    1145 CC   70   ASN  HD21 H      0.260000       1.00800           0
    1146 CC   70   ASN  HD22 H      0.260000       1.00800           0
    1147 CC   70   ASN  C    C      0.480000       12.0110           0
    1148 CC   70   ASN  O    O     -0.480000       15.9990           0
    1149 CC   71   PRO  N    N     -0.360000       14.0070           0
    1150 CC   71   PRO  CA   CT      0.00000       12.0110           0
    1151 CC   71   PRO  HA   HA     0.100000       1.00800           0
    1152 CC   71   PRO  CB   CT    -0.200000       12.0110           0
    1153 CC   71   PRO  HB1  HA     0.100000       1.00800           0
    1154 CC   71   PRO  HB2  HA     0.100000       1.00800           0
    1155 CC   71   PRO  CG   CP    -0.200000       12.0110           0
    1156 CC   71   PRO  HG1  HA     0.100000       1.00800           0
    1157 CC   71   PRO  HG2  HA     0.100000       1.00800           0
    1158 CC   71   PRO  CD   CP     0.600000E-01   12.0110           0
    1159 CC   71   PRO  HD2  HA     0.100000       1.00800           0
    1160 CC   71   PRO  HD1  HA     0.100000       1.00800           0
    1161 CC   71   PRO  C    C      0.480000       12.0110           0
    1162 CC   71   PRO  O    O     -0.480000       15.9990           0
    1163 CC   72   LYS  N    NH1   -0.360000       14.0070           0
    1164 CC   72   LYS  HN   H      0.260000       1.00800           0
    1165 CC   72   LYS  CA   CT      0.00000       12.0110           0
    1166 CC   72   LYS  HA   HA     0.100000       1.00800           0
    1167 CC   72   LYS  CB   CT    -0.200000       12.0110           0
    1168 CC   72   LYS  HB1  HA     0.100000       1.00800           0
    1169 CC   72   LYS  HB2  HA     0.100000       1.00800           0
    1170 CC   72   LYS  CG   CT    -0.200000       12.0110           0
    1171 CC   72   LYS  HG1  HA     0.100000       1.00800           0
    1172 CC   72   LYS  HG2  HA     0.100000       1.00800           0
    1173 CC   72   LYS  CD   CT    -0.200000       12.0110           0
    1174 CC   72   LYS  HD1  HA     0.100000       1.00800           0
    1175 CC   72   LYS  HD2  HA     0.100000       1.00800           0
    1176 CC   72   LYS  CE   CT     0.305000       12.0110           0
    1177 CC   72   LYS  HE1  HA     0.100000       1.00800           0
    1178 CC   72   LYS  HE2  HA     0.100000       1.00800           0
    1179 CC   72   LYS  NZ   NH3   -0.810000       14.0070           0
    1180 CC   72   LYS  HZ1  HC     0.435000       1.00800           0
    1181 CC   72   LYS  HZ2  HC     0.435000       1.00800           0
    1182 CC   72   LYS  HZ3  HC     0.435000       1.00800           0
    1183 CC   72   LYS  C    C      0.480000       12.0110           0
    1184 CC   72   LYS  O    O     -0.480000       15.9990           0
    1185 CC   73   LYS  N    NH1   -0.360000       14.0070           0
    1186 CC   73   LYS  HN   H      0.260000       1.00800           0
    1187 CC   73   LYS  CA   CT      0.00000       12.0110           0
    1188 CC   73   LYS  HA   HA     0.100000       1.00800           0
    1189 CC   73   LYS  CB   CT    -0.200000       12.0110           0
    1190 CC   73   LYS  HB1  HA     0.100000       1.00800           0
    1191 CC   73   LYS  HB2  HA     0.100000       1.00800           0
    1192 CC   73   LYS  CG   CT    -0.200000       12.0110           0
    1193 CC   73   LYS  HG1  HA     0.100000       1.00800           0
    1194 CC   73   LYS  HG2  HA     0.100000       1.00800           0
    1195 CC   73   LYS  CD   CT    -0.200000       12.0110           0
    1196 CC   73   LYS  HD1  HA     0.100000       1.00800           0
    1197 CC   73   LYS  HD2  HA     0.100000       1.00800           0
    1198 CC   73   LYS  CE   CT     0.305000       12.0110           0
    1199 CC   73   LYS  HE1  HA     0.100000       1.00800           0
    1200 CC   73   LYS  HE2  HA     0.100000       1.00800           0
    1201 CC   73   LYS  NZ   NH3   -0.810000       14.0070           0
    1202 CC   73   LYS  HZ1  HC     0.435000       1.00800           0
    1203 CC   73   LYS  HZ2  HC     0.435000       1.00800           0
    1204 CC   73   LYS  HZ3  HC     0.435000       1.00800           0
    1205 CC   73   LYS  C    C      0.480000       12.0110           0
    1206 CC   73   LYS  O    O     -0.480000       15.9990           0
    1207 CC   74   TYR  N    NH1   -0.360000       14.0070           0
    1208 CC   74   TYR  HN   H      0.260000       1.00800           0
    1209 CC   74   TYR  CA   CT      0.00000       12.0110           0
    1210 CC   74   TYR  HA   HA     0.100000       1.00800           0
    1211 CC   74   TYR  CB   CT    -0.200000       12.0110           0
    1212 CC   74   TYR  HB1  HA     0.100000       1.00800           0
    1213 CC   74   TYR  HB2  HA     0.100000       1.00800           0
    1214 CC   74   TYR  CG   CA      0.00000       12.0110           0
    1215 CC   74   TYR  CD1  CA    -0.140000       12.0110           0
    1216 CC   74   TYR  HD1  HA     0.140000       1.00800           0
    1217 CC   74   TYR  CD2  CA    -0.140000       12.0110           0
    1218 CC   74   TYR  HD2  HA     0.140000       1.00800           0
    1219 CC   74   TYR  CE1  CA    -0.140000       12.0110           0
    1220 CC   74   TYR  HE1  HA     0.140000       1.00800           0
    1221 CC   74   TYR  CE2  CA    -0.140000       12.0110           0
    1222 CC   74   TYR  HE2  HA     0.140000       1.00800           0
    1223 CC   74   TYR  CZ   C      0.200000       12.0110           0
    1224 CC   74   TYR  OH   OH    -0.600000       15.9990           0
    1225 CC   74   TYR  HH   H      0.400000       1.00800           0
    1226 CC   74   TYR  C    C      0.480000       12.0110           0
    1227 CC   74   TYR  O    O     -0.480000       15.9990           0
    1228 CC   75   ILE  N    NH1   -0.360000       14.0070           0
    1229 CC   75   ILE  HN   H      0.260000       1.00800           0
    1230 CC   75   ILE  CA   CT      0.00000       12.0110           0
    1231 CC   75   ILE  HA   HA     0.100000       1.00800           0
    1232 CC   75   ILE  CB   CT    -0.100000       12.0110           0
    1233 CC   75   ILE  HB   HA     0.100000       1.00800           0
    1234 CC   75   ILE  CG1  CT    -0.200000       12.0110           0
    1235 CC   75   ILE  HG11 HA     0.100000       1.00800           0
    1236 CC   75   ILE  HG12 HA     0.100000       1.00800           0
    1237 CC   75   ILE  CG2  CT    -0.300000       12.0110           0
    1238 CC   75   ILE  HG21 HA     0.100000       1.00800           0
    1239 CC   75   ILE  HG22 HA     0.100000       1.00800           0
    1240 CC   75   ILE  HG23 HA     0.100000       1.00800           0
    1241 CC   75   ILE  CD1  CT    -0.300000       12.0110           0
    1242 CC   75   ILE  HD11 HA     0.100000       1.00800           0
    1243 CC   75   ILE  HD12 HA     0.100000       1.00800           0
    1244 CC   75   ILE  HD13 HA     0.100000       1.00800           0
    1245 CC   75   ILE  C    C      0.480000       12.0110           0
    1246 CC   75   ILE  O    O     -0.480000       15.9990           0
    1247 CC   76   PRO  N    N     -0.360000       14.0070           0
    1248 CC   76   PRO  CA   CT      0.00000       12.0110           0
    1249 CC   76   PRO  HA   HA     0.100000       1.00800           0
    1250 CC   76   PRO  CB   CT    -0.200000       12.0110           0
    1251 CC   76   PRO  HB1  HA     0.100000       1.00800           0
    1252 CC   76   PRO  HB2  HA     0.100000       1.00800           0
    1253 CC   76   PRO  CG   CP    -0.200000       12.0110           0
    1254 CC   76   PRO  HG1  HA     0.100000       1.00800           0
    1255 CC   76   PRO  HG2  HA     0.100000       1.00800           0
    1256 CC   76   PRO  CD   CP     0.600000E-01   12.0110           0
    1257 CC   76   PRO  HD2  HA     0.100000       1.00800           0
    1258 CC   76   PRO  HD1  HA     0.100000       1.00800           0
    1259 CC   76   PRO  C    C      0.480000       12.0110           0
    1260 CC   76   PRO  O    O     -0.480000       15.9990           0
    1261 CC   77   GLY  N    NH1   -0.360000       14.0070           0
    1262 CC   77   GLY  HN   H      0.260000       1.00800           0
    1263 CC   77   GLY  CA   CT    -0.100000       12.0110           0
    1264 CC   77   GLY  HA1  HA     0.100000       1.00800           0
    1265 CC   77   GLY  HA2  HA     0.100000       1.00800           0
    1266 CC   77   GLY  C    C      0.480000       12.0110           0
    1267 CC   77   GLY  O    O     -0.480000       15.9990           0
    1268 CC   78   THR  N    NH1   -0.360000       14.0070           0
    1269 CC   78   THR  HN   H      0.260000       1.00800           0
    1270 CC   78   THR  CA   CT      0.00000       12.0110           0
    1271 CC   78   THR  HA   HA     0.100000       1.00800           0
    1272 CC   78   THR  CB   CT     0.180000       12.0110           0
    1273 CC   78   THR  HB   HA     0.100000       1.00800           0
    1274 CC   78   THR  OG1  OH    -0.680000       15.9990           0
    1275 CC   78   THR  HG1  H      0.400000       1.00800           0
    1276 CC   78   THR  CG2  CT    -0.300000       12.0110           0
    1277 CC   78   THR  HG21 HA     0.100000       1.00800           0
    1278 CC   78   THR  HG22 HA     0.100000       1.00800           0
    1279 CC   78   THR  HG23 HA     0.100000       1.00800           0
    1280 CC   78   THR  C    C      0.480000       12.0110           0
    1281 CC   78   THR  O    O     -0.480000       15.9990           0
    1282 CC   79   LYS  N    NH1   -0.360000       14.0070           0
    1283 CC   79   LYS  HN   H      0.260000       1.00800           0
    1284 CC   79   LYS  CA   CT      0.00000       12.0110           0
    1285 CC   79   LYS  HA   HA     0.100000       1.00800           0
    1286 CC   79   LYS  CB   CT    -0.200000       12.0110           0
    1287 CC   79   LYS  HB1  HA     0.100000       1.00800           0
    1288 CC   79   LYS  HB2  HA     0.100000       1.00800           0
    1289 CC   79   LYS  CG   CT    -0.200000       12.0110           0
    1290 CC   79   LYS  HG1  HA     0.100000       1.00800           0
    1291 CC   79   LYS  HG2  HA     0.100000       1.00800           0
    1292 CC   79   LYS  CD   CT    -0.200000       12.0110           0
    1293 CC   79   LYS  HD1  HA     0.100000       1.00800           0
    1294 CC   79   LYS  HD2  HA     0.100000       1.00800           0
    1295 CC   79   LYS  CE   CT     0.305000       12.0110           0
    1296 CC   79   LYS  HE1  HA     0.100000       1.00800           0
    1297 CC   79   LYS  HE2  HA     0.100000       1.00800           0
    1298 CC   79   LYS  NZ   NH3   -0.810000       14.0070           0
    1299 CC   79   LYS  HZ1  HC     0.435000       1.00800           0
    1300 CC   79   LYS  HZ2  HC     0.435000       1.00800           0
    1301 CC   79   LYS  HZ3  HC     0.435000       1.00800           0
    1302 CC   79   LYS  C    C      0.480000       12.0110           0
    1303 CC   79   LYS  O    O     -0.480000       15.9990           0
    1304 CC   80   MET  N    NH1   -0.360000       14.0070           0
    1305 CC   80   MET  HN   H      0.260000       1.00800           0
    1306 CC   80   MET  CA   CT      0.00000       12.0110           0
    1307 CC   80   MET  HA   HA     0.100000       1.00800           0
    1308 CC   80   MET  CB   CT    -0.200000       12.0110           0
    1309 CC   80   MET  HB1  HA     0.100000       1.00800           0
    1310 CC   80   MET  HB2  HA     0.100000       1.00800           0
    1311 CC   80   MET  CG   CT    -0.115000       12.0110           0
    1312 CC   80   MET  HG1  HA     0.100000       1.00800           0
    1313 CC   80   MET  HG2  HA     0.100000       1.00800           0
    1314 CC   80   MET  SD   S     -0.170000       32.0600           0
    1315 CC   80   MET  CE   CT    -0.215000       12.0110           0
    1316 CC   80   MET  HE1  HA     0.100000       1.00800           0
    1317 CC   80   MET  HE2  HA     0.100000       1.00800           0
    1318 CC   80   MET  HE3  HA     0.100000       1.00800           0
    1319 CC   80   MET  C    C      0.480000       12.0110           0
    1320 CC   80   MET  O    O     -0.480000       15.9990           0
    1321 CC   81   ALA  N    NH1   -0.360000       14.0070           0
    1322 CC   81   ALA  HN   H      0.260000       1.00800           0
    1323 CC   81   ALA  CA   CT      0.00000       12.0110           0
    1324 CC   81   ALA  HA   HA     0.100000       1.00800           0
    1325 CC   81   ALA  CB   CT    -0.300000       12.0110           0
    1326 CC   81   ALA  HB1  HA     0.100000       1.00800           0
    1327 CC   81   ALA  HB2  HA     0.100000       1.00800           0
    1328 CC   81   ALA  HB3  HA     0.100000       1.00800           0
    1329 CC   81   ALA  C    C      0.480000       12.0110           0
    1330 CC   81   ALA  O    O     -0.480000       15.9990           0
    1331 CC   82   PHE  N    NH1   -0.360000       14.0070           0
    1332 CC   82   PHE  HN   H      0.260000       1.00800           0
    1333 CC   82   PHE  CA   CT      0.00000       12.0110           0
    1334 CC   82   PHE  HA   HA     0.100000       1.00800           0
    1335 CC   82   PHE  CB   CT    -0.160000       12.0110           0
    1336 CC   82   PHE  HB1  HA     0.100000       1.00800           0
    1337 CC   82   PHE  HB2  HA     0.100000       1.00800           0
    1338 CC   82   PHE  CG   CA     0.300000E-01   12.0110           0
    1339 CC   82   PHE  CD1  CA    -0.160000       12.0110           0
    1340 CC   82   PHE  HD1  HA     0.140000       1.00800           0
    1341 CC   82   PHE  CD2  CA    -0.160000       12.0110           0
    1342 CC   82   PHE  HD2  HA     0.140000       1.00800           0
    1343 CC   82   PHE  CE1  CA    -0.150000       12.0110           0
    1344 CC   82   PHE  HE1  HA     0.140000       1.00800           0
    1345 CC   82   PHE  CE2  CA    -0.150000       12.0110           0
    1346 CC   82   PHE  HE2  HA     0.140000       1.00800           0
    1347 CC   82   PHE  CZ   CA    -0.150000       12.0110           0
    1348 CC   82   PHE  HZ   HA     0.140000       1.00800           0
    1349 CC   82   PHE  C    C      0.480000       12.0110           0
    1350 CC   82   PHE  O    O     -0.480000       15.9990           0
    1351 CC   83   GLY  N    NH1   -0.360000       14.0070           0
    1352 CC   83   GLY  HN   H      0.260000       1.00800           0
    1353 CC   83   GLY  CA   CT    -0.100000       12.0110           0
    1354 CC   83   GLY  HA1  HA     0.100000       1.00800           0
    1355 CC   83   GLY  HA2  HA     0.100000       1.00800           0
    1356 CC   83   GLY  C    C      0.480000       12.0110           0
    1357 CC   83   GLY  O    O     -0.480000       15.9990           0
    1358 CC   84   GLY  N    NH1   -0.360000       14.0070           0
    1359 CC   84   GLY  HN   H      0.260000       1.00800           0
    1360 CC   84   GLY  CA   CT    -0.100000       12.0110           0
    1361 CC   84   GLY  HA1  HA     0.100000       1.00800           0
    1362 CC   84   GLY  HA2  HA     0.100000       1.00800           0
    1363 CC   84   GLY  C    C      0.480000       12.0110           0
    1364 CC   84   GLY  O    O     -0.480000       15.9990           0
    1365 CC   85   LEU  N    NH1   -0.360000       14.0070           0
    1366 CC   85   LEU  HN   H      0.260000       1.00800           0
    1367 CC   85   LEU  CA   CT      0.00000       12.0110           0
    1368 CC   85   LEU  HA   HA     0.100000       1.00800           0
    1369 CC   85   LEU  CB   CT    -0.200000       12.0110           0
    1370 CC   85   LEU  HB1  HA     0.100000       1.00800           0
    1371 CC   85   LEU  HB2  HA     0.100000       1.00800           0
    1372 CC   85   LEU  CG   CT    -0.100000       12.0110           0
    1373 CC   85   LEU  HG   HA     0.100000       1.00800           0
    1374 CC   85   LEU  CD1  CT    -0.300000       12.0110           0
    1375 CC   85   LEU  HD11 HA     0.100000       1.00800           0
    1376 CC   85   LEU  HD12 HA     0.100000       1.00800           0
    1377 CC   85   LEU  HD13 HA     0.100000       1.00800           0
    1378 CC   85   LEU  CD2  CT    -0.300000       12.0110           0
    1379 CC   85   LEU  HD21 HA     0.100000       1.00800           0
    1380 CC   85   LEU  HD22 HA     0.100000       1.00800           0
    1381 CC   85   LEU  HD23 HA     0.100000       1.00800           0
    1382 CC   85   LEU  C    C      0.480000       12.0110           0
    1383 CC   85   LEU  O    O     -0.480000       15.9990           0
    1384 CC   86   LYS  N    NH1   -0.360000       14.0070           0
    1385 CC   86   LYS  HN   H      0.260000       1.00800           0
    1386 CC   86   LYS  CA   CT      0.00000       12.0110           0
    1387 CC   86   LYS  HA   HA     0.100000       1.00800           0
    1388 CC   86   LYS  CB   CT    -0.200000       12.0110           0
    1389 CC   86   LYS  HB1  HA     0.100000       1.00800           0
    1390 CC   86   LYS  HB2  HA     0.100000       1.00800           0
    1391 CC   86   LYS  CG   CT    -0.200000       12.0110           0
    1392 CC   86   LYS  HG1  HA     0.100000       1.00800           0
    1393 CC   86   LYS  HG2  HA     0.100000       1.00800           0
    1394 CC   86   LYS  CD   CT    -0.200000       12.0110           0
    1395 CC   86   LYS  HD1  HA     0.100000       1.00800           0
    1396 CC   86   LYS  HD2  HA     0.100000       1.00800           0
    1397 CC   86   LYS  CE   CT     0.305000       12.0110           0
    1398 CC   86   LYS  HE1  HA     0.100000       1.00800           0
    1399 CC   86   LYS  HE2  HA     0.100000       1.00800           0
    1400 CC   86   LYS  NZ   NH3   -0.810000       14.0070           0
    1401 CC   86   LYS  HZ1  HC     0.435000       1.00800           0
    1402 CC   86   LYS  HZ2  HC     0.435000       1.00800           0
    1403 CC   86   LYS  HZ3  HC     0.435000       1.00800           0
    1404 CC   86   LYS  C    C      0.480000       12.0110           0
    1405 CC   86   LYS  O    O     -0.480000       15.9990           0
    1406 CC   87   LYS  N    NH1   -0.360000       14.0070           0
    1407 CC   87   LYS  HN   H      0.260000       1.00800           0
    1408 CC   87   LYS  CA   CT      0.00000       12.0110           0
    1409 CC   87   LYS  HA   HA     0.100000       1.00800           0
    1410 CC   87   LYS  CB   CT    -0.200000       12.0110           0
    1411 CC   87   LYS  HB1  HA     0.100000       1.00800           0
    1412 CC   87   LYS  HB2  HA     0.100000       1.00800           0
    1413 CC   87   LYS  CG   CT    -0.200000       12.0110           0
    1414 CC   87   LYS  HG1  HA     0.100000       1.00800           0
    1415 CC   87   LYS  HG2  HA     0.100000       1.00800           0
    1416 CC   87   LYS  CD   CT    -0.200000       12.0110           0
    1417 CC   87   LYS  HD1  HA     0.100000       1.00800           0
    1418 CC   87   LYS  HD2  HA     0.100000       1.00800           0
    1419 CC   87   LYS  CE   CT     0.305000       12.0110           0
    1420 CC   87   LYS  HE1  HA     0.100000       1.00800           0
    1421 CC   87   LYS  HE2  HA     0.100000       1.00800           0
    1422 CC   87   LYS  NZ   NH3   -0.810000       14.0070           0
    1423 CC   87   LYS  HZ1  HC     0.435000       1.00800           0
    1424 CC   87   LYS  HZ2  HC     0.435000       1.00800           0
    1425 CC   87   LYS  HZ3  HC     0.435000       1.00800           0
    1426 CC   87   LYS  C    C      0.480000       12.0110           0
    1427 CC   87   LYS  O    O     -0.480000       15.9990           0
    1428 CC   88   GLU  N    NH1   -0.360000       14.0070           0
    1429 CC   88   GLU  HN   H      0.260000       1.00800           0
    1430 CC   88   GLU  CA   CT      0.00000       12.0110           0
    1431 CC   88   GLU  HA   HA     0.100000       1.00800           0
    1432 CC   88   GLU  CB   CT    -0.200000       12.0110           0
    1433 CC   88   GLU  HB1  HA     0.100000       1.00800           0
    1434 CC   88   GLU  HB2  HA     0.100000       1.00800           0
    1435 CC   88   GLU  CG   CT    -0.450000       12.0110           0
    1436 CC   88   GLU  HG1  HA     0.100000       1.00800           0
    1437 CC   88   GLU  HG2  HA     0.100000       1.00800           0
    1438 CC   88   GLU  CD   C      0.490000       12.0110           0
    1439 CC   88   GLU  OE1  OC    -0.620000       15.9990           0
    1440 CC   88   GLU  OE2  OC    -0.620000       15.9990           0
    1441 CC   88   GLU  C    C      0.480000       12.0110           0
    1442 CC   88   GLU  O    O     -0.480000       15.9990           0
    1443 CC   89   LYS  N    NH1   -0.360000       14.0070           0
    1444 CC   89   LYS  HN   H      0.260000       1.00800           0
    1445 CC   89   LYS  CA   CT      0.00000       12.0110           0
    1446 CC   89   LYS  HA   HA     0.100000       1.00800           0
    1447 CC   89   LYS  CB   CT    -0.200000       12.0110           0
    1448 CC   89   LYS  HB1  HA     0.100000       1.00800           0
    1449 CC   89   LYS  HB2  HA     0.100000       1.00800           0
    1450 CC   89   LYS  CG   CT    -0.200000       12.0110           0
    1451 CC   89   LYS  HG1  HA     0.100000       1.00800           0
    1452 CC   89   LYS  HG2  HA     0.100000       1.00800           0
    1453 CC   89   LYS  CD   CT    -0.200000       12.0110           0
    1454 CC   89   LYS  HD1  HA     0.100000       1.00800           0
    1455 CC   89   LYS  HD2  HA     0.100000       1.00800           0
    1456 CC   89   LYS  CE   CT     0.305000       12.0110           0
    1457 CC   89   LYS  HE1  HA     0.100000       1.00800           0
    1458 CC   89   LYS  HE2  HA     0.100000       1.00800           0
    1459 CC   89   LYS  NZ   NH3   -0.810000       14.0070           0
    1460 CC   89   LYS  HZ1  HC     0.435000       1.00800           0
    1461 CC   89   LYS  HZ2  HC     0.435000       1.00800           0
    1462 CC   89   LYS  HZ3  HC     0.435000       1.00800           0
    1463 CC   89   LYS  C    C      0.480000       12.0110           0
    1464 CC   89   LYS  O    O     -0.480000       15.9990           0
    1465 CC   90   ASP  N    NH1   -0.360000       14.0070           0
    1466 CC   90   ASP  HN   H      0.260000       1.00800           0
    1467 CC   90   ASP  CA   CT      0.00000       12.0110           0
    1468 CC   90   ASP  HA   HA     0.100000       1.00800           0
    1469 CC   90   ASP  CB   CT    -0.450000       12.0110           0
    1470 CC   90   ASP  HB1  HA     0.100000       1.00800           0
    1471 CC   90   ASP  HB2  HA     0.100000       1.00800           0
    1472 CC   90   ASP  CG   C      0.490000       12.0110           0
    1473 CC   90   ASP  OD1  OC    -0.620000       15.9990           0
    1474 CC   90   ASP  OD2  OC    -0.620000       15.9990           0
    1475 CC   90   ASP  C    C      0.480000       12.0110           0
    1476 CC   90   ASP  O    O     -0.480000       15.9990           0
    1477 CC   91   ARG  N    NH1   -0.360000       14.0070           0
    1478 CC   91   ARG  HN   H      0.260000       1.00800           0
    1479 CC   91   ARG  CA   CT      0.00000       12.0110           0
    1480 CC   91   ARG  HA   HA     0.100000       1.00800           0
    1481 CC   91   ARG  CB   CT    -0.200000       12.0110           0
    1482 CC   91   ARG  HB1  HA     0.100000       1.00800           0
    1483 CC   91   ARG  HB2  HA     0.100000       1.00800           0
    1484 CC   91   ARG  CG   CT    -0.200000       12.0110           0
    1485 CC   91   ARG  HG1  HA     0.100000       1.00800           0
    1486 CC   91   ARG  HG2  HA     0.100000       1.00800           0
    1487 CC   91   ARG  CD   CT    -0.100000       12.0110           0
    1488 CC   91   ARG  HD1  HA     0.150000       1.00800           0
    1489 CC   91   ARG  HD2  HA     0.150000       1.00800           0
    1490 CC   91   ARG  NE   NH1   -0.600000       14.0070           0
    1491 CC   91   ARG  HE   H      0.400000       1.00800           0
    1492 CC   91   ARG  CZ   C      0.600000       12.0110           0
    1493 CC   91   ARG  NH1  NC2   -0.600000       14.0070           0
    1494 CC   91   ARG  HH11 HC     0.400000       1.00800           0
    1495 CC   91   ARG  HH12 HC     0.400000       1.00800           0
    1496 CC   91   ARG  NH2  NC2   -0.600000       14.0070           0
    1497 CC   91   ARG  HH21 HC     0.400000       1.00800           0
    1498 CC   91   ARG  HH22 HC     0.400000       1.00800           0
    1499 CC   91   ARG  C    C      0.480000       12.0110           0
    1500 CC   91   ARG  O    O     -0.480000       15.9990           0
    1501 CC   92   ASN  N    NH1   -0.360000       14.0070           0
    1502 CC   92   ASN  HN   H      0.260000       1.00800           0
    1503 CC   92   ASN  CA   CT      0.00000       12.0110           0
    1504 CC   92   ASN  HA   HA     0.100000       1.00800           0
    1505 CC   92   ASN  CB   CT    -0.200000       12.0110           0
    1506 CC   92   ASN  HB1  HA     0.100000       1.00800           0
    1507 CC   92   ASN  HB2  HA     0.100000       1.00800           0
    1508 CC   92   ASN  CG   C      0.480000       12.0110           0
    1509 CC   92   ASN  OD1  O     -0.480000       15.9990           0
    1510 CC   92   ASN  ND2  NH2   -0.520000       14.0070           0
    1511 CC   92   ASN  HD21 H      0.260000       1.00800           0
    1512 CC   92   ASN  HD22 H      0.260000       1.00800           0
    1513 CC   92   ASN  C    C      0.480000       12.0110           0
    1514 CC   92   ASN  O    O     -0.480000       15.9990           0
    1515 CC   93   ASP  N    NH1   -0.360000       14.0070           0
    1516 CC   93   ASP  HN   H      0.260000       1.00800           0
    1517 CC   93   ASP  CA   CT      0.00000       12.0110           0
    1518 CC   93   ASP  HA   HA     0.100000       1.00800           0
    1519 CC   93   ASP  CB   CT    -0.450000       12.0110           0
    1520 CC   93   ASP  HB1  HA     0.100000       1.00800           0
    1521 CC   93   ASP  HB2  HA     0.100000       1.00800           0
    1522 CC   93   ASP  CG   C      0.490000       12.0110           0
    1523 CC   93   ASP  OD1  OC    -0.620000       15.9990           0
    1524 CC   93   ASP  OD2  OC    -0.620000       15.9990           0
    1525 CC   93   ASP  C    C      0.480000       12.0110           0
    1526 CC   93   ASP  O    O     -0.480000       15.9990           0
    1527 CC   94   LEU  N    NH1   -0.360000       14.0070           0
    1528 CC   94   LEU  HN   H      0.260000       1.00800           0
    1529 CC   94   LEU  CA   CT      0.00000       12.0110           0
    1530 CC   94   LEU  HA   HA     0.100000       1.00800           0
    1531 CC   94   LEU  CB   CT    -0.200000       12.0110           0
    1532 CC   94   LEU  HB1  HA     0.100000       1.00800           0
    1533 CC   94   LEU  HB2  HA     0.100000       1.00800           0
    1534 CC   94   LEU  CG   CT    -0.100000       12.0110           0
    1535 CC   94   LEU  HG   HA     0.100000       1.00800           0
    1536 CC   94   LEU  CD1  CT    -0.300000       12.0110           0
    1537 CC   94   LEU  HD11 HA     0.100000       1.00800           0
    1538 CC   94   LEU  HD12 HA     0.100000       1.00800           0
    1539 CC   94   LEU  HD13 HA     0.100000       1.00800           0
    1540 CC   94   LEU  CD2  CT    -0.300000       12.0110           0
    1541 CC   94   LEU  HD21 HA     0.100000       1.00800           0
    1542 CC   94   LEU  HD22 HA     0.100000       1.00800           0
    1543 CC   94   LEU  HD23 HA     0.100000       1.00800           0
    1544 CC   94   LEU  C    C      0.480000       12.0110           0
    1545 CC   94   LEU  O    O     -0.480000       15.9990           0
    1546 CC   95   ILE  N    NH1   -0.360000       14.0070           0
    1547 CC   95   ILE  HN   H      0.260000       1.00800           0
    1548 CC   95   ILE  CA   CT      0.00000       12.0110           0
    1549 CC   95   ILE  HA   HA     0.100000       1.00800           0
    1550 CC   95   ILE  CB   CT    -0.100000       12.0110           0
    1551 CC   95   ILE  HB   HA     0.100000       1.00800           0
    1552 CC   95   ILE  CG1  CT    -0.200000       12.0110           0
    1553 CC   95   ILE  HG11 HA     0.100000       1.00800           0
    1554 CC   95   ILE  HG12 HA     0.100000       1.00800           0
    1555 CC   95   ILE  CG2  CT    -0.300000       12.0110           0
    1556 CC   95   ILE  HG21 HA     0.100000       1.00800           0
    1557 CC   95   ILE  HG22 HA     0.100000       1.00800           0
    1558 CC   95   ILE  HG23 HA     0.100000       1.00800           0
    1559 CC   95   ILE  CD1  CT    -0.300000       12.0110           0
    1560 CC   95   ILE  HD11 HA     0.100000       1.00800           0
    1561 CC   95   ILE  HD12 HA     0.100000       1.00800           0
    1562 CC   95   ILE  HD13 HA     0.100000       1.00800           0
    1563 CC   95   ILE  C    C      0.480000       12.0110           0
    1564 CC   95   ILE  O    O     -0.480000       15.9990           0
    1565 CC   96   THR  N    NH1   -0.360000       14.0070           0
    1566 CC   96   THR  HN   H      0.260000       1.00800           0
    1567 CC   96   THR  CA   CT      0.00000       12.0110           0
    1568 CC   96   THR  HA   HA     0.100000       1.00800           0
    1569 CC   96   THR  CB   CT     0.180000       12.0110           0
    1570 CC   96   THR  HB   HA     0.100000       1.00800           0
    1571 CC   96   THR  OG1  OH    -0.680000       15.9990           0
    1572 CC   96   THR  HG1  H      0.400000       1.00800           0
    1573 CC   96   THR  CG2  CT    -0.300000       12.0110           0
    1574 CC   96   THR  HG21 HA     0.100000       1.00800           0
    1575 CC   96   THR  HG22 HA     0.100000       1.00800           0
    1576 CC   96   THR  HG23 HA     0.100000       1.00800           0
    1577 CC   96   THR  C    C      0.480000       12.0110           0
    1578 CC   96   THR  O    O     -0.480000       15.9990           0
    1579 CC   97   TYR  N    NH1   -0.360000       14.0070           0
    1580 CC   97   TYR  HN   H      0.260000       1.00800           0
    1581 CC   97   TYR  CA   CT      0.00000       12.0110           0
    1582 CC   97   TYR  HA   HA     0.100000       1.00800           0
    1583 CC   97   TYR  CB   CT    -0.200000       12.0110           0
    1584 CC   97   TYR  HB1  HA     0.100000       1.00800           0
    1585 CC   97   TYR  HB2  HA     0.100000       1.00800           0
    1586 CC   97   TYR  CG   CA      0.00000       12.0110           0
    1587 CC   97   TYR  CD1  CA    -0.140000       12.0110           0
    1588 CC   97   TYR  HD1  HA     0.140000       1.00800           0
    1589 CC   97   TYR  CD2  CA    -0.140000       12.0110           0
    1590 CC   97   TYR  HD2  HA     0.140000       1.00800           0
    1591 CC   97   TYR  CE1  CA    -0.140000       12.0110           0
    1592 CC   97   TYR  HE1  HA     0.140000       1.00800           0
    1593 CC   97   TYR  CE2  CA    -0.140000       12.0110           0
    1594 CC   97   TYR  HE2  HA     0.140000       1.00800           0
    1595 CC   97   TYR  CZ   C      0.200000       12.0110           0
    1596 CC   97   TYR  OH   OH    -0.600000       15.9990           0
    1597 CC   97   TYR  HH   H      0.400000       1.00800           0
    1598 CC   97   TYR  C    C      0.480000       12.0110           0
    1599 CC   97   TYR  O    O     -0.480000       15.9990           0
    1600 CC   98   LEU  N    NH1   -0.360000       14.0070           0
    1601 CC   98   LEU  HN   H      0.260000       1.00800           0
    1602 CC   98   LEU  CA   CT      0.00000       12.0110           0
    1603 CC   98   LEU  HA   HA     0.100000       1.00800           0
    1604 CC   98   LEU  CB   CT    -0.200000       12.0110           0
    1605 CC   98   LEU  HB1  HA     0.100000       1.00800           0
    1606 CC   98   LEU  HB2  HA     0.100000       1.00800           0
    1607 CC   98   LEU  CG   CT    -0.100000       12.0110           0
    1608 CC   98   LEU  HG   HA     0.100000       1.00800           0
    1609 CC   98   LEU  CD1  CT    -0.300000       12.0110           0
    1610 CC   98   LEU  HD11 HA     0.100000       1.00800           0
    1611 CC   98   LEU  HD12 HA     0.100000       1.00800           0
    1612 CC   98   LEU  HD13 HA     0.100000       1.00800           0
    1613 CC   98   LEU  CD2  CT    -0.300000       12.0110           0
    1614 CC   98   LEU  HD21 HA     0.100000       1.00800           0
    1615 CC   98   LEU  HD22 HA     0.100000       1.00800           0
    1616 CC   98   LEU  HD23 HA     0.100000       1.00800           0
    1617 CC   98   LEU  C    C      0.480000       12.0110           0
    1618 CC   98   LEU  O    O     -0.480000       15.9990           0
    1619 CC   99   LYS  N    NH1   -0.360000       14.0070           0
    1620 CC   99   LYS  HN   H      0.260000       1.00800           0
    1621 CC   99   LYS  CA   CT      0.00000       12.0110           0
    1622 CC   99   LYS  HA   HA     0.100000       1.00800           0
    1623 CC   99   LYS  CB   CT    -0.200000       12.0110           0
    1624 CC   99   LYS  HB1  HA     0.100000       1.00800           0
    1625 CC   99   LYS  HB2  HA     0.100000       1.00800           0
    1626 CC   99   LYS  CG   CT    -0.200000       12.0110           0
    1627 CC   99   LYS  HG1  HA     0.100000       1.00800           0
    1628 CC   99   LYS  HG2  HA     0.100000       1.00800           0
    1629 CC   99   LYS  CD   CT    -0.200000       12.0110           0
    1630 CC   99   LYS  HD1  HA     0.100000       1.00800           0
    1631 CC   99   LYS  HD2  HA     0.100000       1.00800           0
    1632 CC   99   LYS  CE   CT     0.305000       12.0110           0
    1633 CC   99   LYS  HE1  HA     0.100000       1.00800           0
    1634 CC   99   LYS  HE2  HA     0.100000       1.00800           0
    1635 CC   99   LYS  NZ   NH3   -0.810000       14.0070           0
    1636 CC   99   LYS  HZ1  HC     0.435000       1.00800           0
    1637 CC   99   LYS  HZ2  HC     0.435000       1.00800           0
    1638 CC   99   LYS  HZ3  HC     0.435000       1.00800           0
    1639 CC   99   LYS  C    C      0.480000       12.0110           0
    1640 CC   99   LYS  O    O     -0.480000       15.9990           0
    1641 CC   100  LYS  N    NH1   -0.360000       14.0070           0
    1642 CC   100  LYS  HN   H      0.260000       1.00800           0
    1643 CC   100  LYS  CA   CT      0.00000       12.0110           0
    1644 CC   100  LYS  HA   HA     0.100000       1.00800           0
    1645 CC   100  LYS  CB   CT    -0.200000       12.0110           0
    1646 CC   100  LYS  HB1  HA     0.100000       1.00800           0
    1647 CC   100  LYS  HB2  HA     0.100000       1.00800           0
    1648 CC   100  LYS  CG   CT    -0.200000       12.0110           0
    1649 CC   100  LYS  HG1  HA     0.100000       1.00800           0
    1650 CC   100  LYS  HG2  HA     0.100000       1.00800           0
    1651 CC   100  LYS  CD   CT    -0.200000       12.0110           0
    1652 CC   100  LYS  HD1  HA     0.100000       1.00800           0
    1653 CC   100  LYS  HD2  HA     0.100000       1.00800           0
    1654 CC   100  LYS  CE   CT     0.305000       12.0110           0
    1655 CC   100  LYS  HE1  HA     0.100000       1.00800           0
    1656 CC   100  LYS  HE2  HA     0.100000       1.00800           0
    1657 CC   100  LYS  NZ   NH3   -0.810000       14.0070           0
    1658 CC   100  LYS  HZ1  HC     0.435000       1.00800           0
    1659 CC   100  LYS  HZ2  HC     0.435000       1.00800           0
    1660 CC   100  LYS  HZ3  HC     0.435000       1.00800           0
    1661 CC   100  LYS  C    C      0.480000       12.0110           0
    1662 CC   100  LYS  O    O     -0.480000       15.9990           0
    1663 CC   101  ALA  N    NH1   -0.360000       14.0070           0
    1664 CC   101  ALA  HN   H      0.260000       1.00800           0
    1665 CC   101  ALA  CA   CT      0.00000       12.0110           0
    1666 CC   101  ALA  HA   HA     0.100000       1.00800           0
    1667 CC   101  ALA  CB   CT    -0.300000       12.0110           0
    1668 CC   101  ALA  HB1  HA     0.100000       1.00800           0
    1669 CC   101  ALA  HB2  HA     0.100000       1.00800           0
    1670 CC   101  ALA  HB3  HA     0.100000       1.00800           0
    1671 CC   101  ALA  C    C      0.480000       12.0110           0
    1672 CC   101  ALA  O    O     -0.480000       15.9990           0
    1673 CC   102  CYS  N    NH1   -0.360000       14.0070           0
    1674 CC   102  CYS  HN   H      0.260000       1.00800           0
    1675 CC   102  CYS  CA   CT      0.00000       12.0110           0
    1676 CC   102  CYS  HA   HA     0.100000       1.00800           0
    1677 CC   102  CYS  CB   CT    -0.200000       12.0110           0
    1678 CC   102  CYS  HB1  HA     0.100000       1.00800           0
    1679 CC   102  CYS  HB2  HA     0.100000       1.00800           0
    1680 CC   102  CYS  SG   S     -0.500000E-01   32.0600           0
    1681 CC   102  CYS  HG   H      0.500000E-01   1.00800           0
    1682 CC   102  CYS  C    C      0.480000       12.0110           0
    1683 CC   102  CYS  O    O     -0.480000       15.9990           0
    1684 CC   103  GLU  N    NH1   -0.360000       14.0070           0
    1685 CC   103  GLU  HN   H      0.260000       1.00800           0
    1686 CC   103  GLU  CA   CT      0.00000       12.0110           0
    1687 CC   103  GLU  HA   HA     0.100000       1.00800           0
    1688 CC   103  GLU  CB   CT    -0.200000       12.0110           0
    1689 CC   103  GLU  HB1  HA     0.100000       1.00800           0
    1690 CC   103  GLU  HB2  HA     0.100000       1.00800           0
    1691 CC   103  GLU  CG   CT    -0.450000       12.0110           0
    1692 CC   103  GLU  HG1  HA     0.100000       1.00800           0
    1693 CC   103  GLU  HG2  HA     0.100000       1.00800           0
    1694 CC   103  GLU  CD   C      0.490000       12.0110           0
    1695 CC   103  GLU  OE1  OC    -0.620000       15.9990           0
    1696 CC   103  GLU  OE2  OC    -0.620000       15.9990           0
    1697 CC   103  GLU  C    C      0.140000       12.0110           0
    1698 CC   103  GLU  OT1  OC    -0.570000       15.9990           0
    1699 CC   103  GLU  OT2  OC    -0.570000       15.9990           0
    1700 CC   104  HEC  FE   FE     0.240000       55.8470           0
    1701 CC   104  HEC  NA   NP    -0.180000       14.0067           0
    1702 CC   104  HEC  NB   NP    -0.180000       14.0067           0
    1703 CC   104  HEC  NC   NP    -0.180000       14.0067           0
    1704 CC   104  HEC  ND   NP    -0.180000       14.0067           0
    1705 CC   104  HEC  C1A  CPA    0.300000E-01   12.0110           0
    1706 CC   104  HEC  CHA  CPM    0.400000E-01   13.0190           0
    1707 CC   104  HEC  HA   HM      0.00000       1.00800           0
    1708 CC   104  HEC  C4D  CPA    0.200000E-01   12.0110           0
    1709 CC   104  HEC  C1B  CPA    0.300000E-01   12.0110           0
    1710 CC   104  HEC  CHB  CPM    0.400000E-01   13.0190           0
    1711 CC   104  HEC  HB   HM      0.00000       1.00800           0
    1712 CC   104  HEC  C4A  CPA    0.200000E-01   12.0110           0
    1713 CC   104  HEC  C1C  CPA    0.300000E-01   12.0110           0
    1714 CC   104  HEC  CHC  CPM    0.400000E-01   13.0190           0
    1715 CC   104  HEC  HC   HM      0.00000       1.00800           0
    1716 CC   104  HEC  C4B  CPA    0.200000E-01   12.0110           0
    1717 CC   104  HEC  C1D  CPA    0.300000E-01   12.0110           0
    1718 CC   104  HEC  CHD  CPM    0.400000E-01   13.0190           0
    1719 CC   104  HEC  HD   HM      0.00000       1.00800           0
    1720 CC   104  HEC  C4C  CPA    0.200000E-01   12.0110           0
    1721 CC   104  HEC  C2A  CPB   -0.200000E-01   12.0110           0
    1722 CC   104  HEC  CAA  CT     0.400000E-01   12.0110           0
    1723 CC   104  HEC  HAA1 HA      0.00000       1.00800           0
    1724 CC   104  HEC  HAA2 HA      0.00000       1.00800           0
    1725 CC   104  HEC  C3A  CPB    0.200000E-01   12.0110           0
    1726 CC   104  HEC  CMA  CT    -0.400000E-01   12.0110           0
    1727 CC   104  HEC  HMA1 HA      0.00000       1.00800           0
    1728 CC   104  HEC  HMA2 HA      0.00000       1.00800           0
    1729 CC   104  HEC  HMA3 HA      0.00000       1.00800           0
    1730 CC   104  HEC  CBA  CT    -0.100000       12.0110           0
    1731 CC   104  HEC  HBA1 HA      0.00000       1.00800           0
    1732 CC   104  HEC  HBA2 HA      0.00000       1.00800           0
    1733 CC   104  HEC  CGA  C      0.300000       12.0110           0
    1734 CC   104  HEC  O1A  OC    -0.500000       15.9990           0
    1735 CC   104  HEC  O2A  OC    -0.500000       15.9990           0
    1736 CC   104  HEC  C2B  CPB    0.200000E-01   12.0110           0
    1737 CC   104  HEC  CMB  CT    -0.400000E-01   12.0110           0
    1738 CC   104  HEC  HMB1 HA      0.00000       1.00800           0
    1739 CC   104  HEC  HMB2 HA      0.00000       1.00800           0
    1740 CC   104  HEC  HMB3 HA      0.00000       1.00800           0
    1741 CC   104  HEC  C3B  CPB   -0.500000E-01   12.0110           0
    1742 CC   104  HEC  CAB  CT     0.300000E-01   12.0110           0
    1743 CC   104  HEC  HAB1 HA      0.00000       1.00800           0
    1744 CC   104  HEC  CBB  CT    -0.100000       12.0110           0
    1745 CC   104  HEC  HBB1 HA      0.00000       1.00800           0
    1746 CC   104  HEC  HBB2 HA      0.00000       1.00800           0
    1747 CC   104  HEC  HBB3 HA      0.00000       1.00800           0
    1748 CC   104  HEC  C2C  CPB    0.200000E-01   12.0110           0
    1749 CC   104  HEC  CMC  CT    -0.400000E-01   12.0110           0
    1750 CC   104  HEC  HMC1 HA      0.00000       1.00800           0
    1751 CC   104  HEC  HMC2 HA      0.00000       1.00800           0
    1752 CC   104  HEC  HMC3 HA      0.00000       1.00800           0
    1753 CC   104  HEC  C3C  CPB   -0.500000E-01   12.0110           0
    1754 CC   104  HEC  CAC  CT     0.300000E-01   12.0110           0
    1755 CC   104  HEC  HAC1 HA      0.00000       1.00800           0
    1756 CC   104  HEC  CBC  CT    -0.100000       12.0110           0
    1757 CC   104  HEC  HBC1 HA      0.00000       1.00800           0
    1758 CC   104  HEC  HBC2 HA      0.00000       1.00800           0
    1759 CC   104  HEC  HBC3 HA      0.00000       1.00800           0
    1760 CC   104  HEC  C2D  CPB    0.200000E-01   12.0110           0
    1761 CC   104  HEC  CMD  CT    -0.400000E-01   12.0110           0
    1762 CC   104  HEC  HMD1 HA      0.00000       1.00800           0
    1763 CC   104  HEC  HMD2 HA      0.00000       1.00800           0
    1764 CC   104  HEC  HMD3 HA      0.00000       1.00800           0
    1765 CC   104  HEC  C3D  CPB   -0.200000E-01   12.0110           0
    1766 CC   104  HEC  CAD  CT     0.400000E-01   12.0110           0
    1767 CC   104  HEC  HAD1 HA      0.00000       1.00800           0
    1768 CC   104  HEC  HAD2 HA      0.00000       1.00800           0
    1769 CC   104  HEC  CBD  CT    -0.100000       12.0110           0
    1770 CC   104  HEC  HBD1 HA      0.00000       1.00800           0
    1771 CC   104  HEC  HBD2 HA      0.00000       1.00800           0
    1772 CC   104  HEC  CGD  C      0.300000       12.0110           0
    1773 CC   104  HEC  O1D  OC    -0.500000       15.9990           0
    1774 CC   104  HEC  O2D  OC    -0.500000       15.9990           0
    1775 CCP  1    THR  N    NH3   -0.100000       14.0070           0
    1776 CCP  1    THR  HT1  HC     0.260000       1.00800           0
    1777 CCP  1    THR  HT2  HC     0.260000       1.00800           0
    1778 CCP  1    THR  HT3  HC     0.260000       1.00800           0
    1779 CCP  1    THR  CA   CT     0.220000       12.0110           0
    1780 CCP  1    THR  HA   HA     0.100000       1.00800           0
    1781 CCP  1    THR  CB   CT     0.180000       12.0110           0
    1782 CCP  1    THR  HB   HA     0.100000       1.00800           0
    1783 CCP  1    THR  OG1  OH    -0.680000       15.9990           0
    1784 CCP  1    THR  HG1  H      0.400000       1.00800           0
    1785 CCP  1    THR  CG2  CT    -0.300000       12.0110           0
    1786 CCP  1    THR  HG21 HA     0.100000       1.00800           0
    1787 CCP  1    THR  HG22 HA     0.100000       1.00800           0
    1788 CCP  1    THR  HG23 HA     0.100000       1.00800           0
    1789 CCP  1    THR  C    C      0.480000       12.0110           0
    1790 CCP  1    THR  O    O     -0.480000       15.9990           0
    1791 CCP  2    THR  N    NH1   -0.360000       14.0070           0
    1792 CCP  2    THR  HN   H      0.260000       1.00800           0
    1793 CCP  2    THR  CA   CT      0.00000       12.0110           0
    1794 CCP  2    THR  HA   HA     0.100000       1.00800           0
    1795 CCP  2    THR  CB   CT     0.180000       12.0110           0
    1796 CCP  2    THR  HB   HA     0.100000       1.00800           0
    1797 CCP  2    THR  OG1  OH    -0.680000       15.9990           0
    1798 CCP  2    THR  HG1  H      0.400000       1.00800           0
    1799 CCP  2    THR  CG2  CT    -0.300000       12.0110           0
    1800 CCP  2    THR  HG21 HA     0.100000       1.00800           0
    1801 CCP  2    THR  HG22 HA     0.100000       1.00800           0
    1802 CCP  2    THR  HG23 HA     0.100000       1.00800           0
    1803 CCP  2    THR  C    C      0.480000       12.0110           0
    1804 CCP  2    THR  O    O     -0.480000       15.9990           0
    1805 CCP  3    PRO  N    N     -0.360000       14.0070           0
    1806 CCP  3    PRO  CA   CT      0.00000       12.0110           0
    1807 CCP  3    PRO  HA   HA     0.100000       1.00800           0
    1808 CCP  3    PRO  CB   CT    -0.200000       12.0110           0
    1809 CCP  3    PRO  HB1  HA     0.100000       1.00800           0
    1810 CCP  3    PRO  HB2  HA     0.100000       1.00800           0
    1811 CCP  3    PRO  CG   CP    -0.200000       12.0110           0
    1812 CCP  3    PRO  HG1  HA     0.100000       1.00800           0
    1813 CCP  3    PRO  HG2  HA     0.100000       1.00800           0
    1814 CCP  3    PRO  CD   CP     0.600000E-01   12.0110           0
    1815 CCP  3    PRO  HD2  HA     0.100000       1.00800           0
    1816 CCP  3    PRO  HD1  HA     0.100000       1.00800           0
    1817 CCP  3    PRO  C    C      0.480000       12.0110           0
    1818 CCP  3    PRO  O    O     -0.480000       15.9990           0
    1819 CCP  4    LEU  N    NH1   -0.360000       14.0070           0
    1820 CCP  4    LEU  HN   H      0.260000       1.00800           0
    1821 CCP  4    LEU  CA   CT      0.00000       12.0110           0
    1822 CCP  4    LEU  HA   HA     0.100000       1.00800           0
    1823 CCP  4    LEU  CB   CT    -0.200000       12.0110           0
    1824 CCP  4    LEU  HB1  HA     0.100000       1.00800           0
    1825 CCP  4    LEU  HB2  HA     0.100000       1.00800           0
    1826 CCP  4    LEU  CG   CT    -0.100000       12.0110           0
    1827 CCP  4    LEU  HG   HA     0.100000       1.00800           0
    1828 CCP  4    LEU  CD1  CT    -0.300000       12.0110           0
    1829 CCP  4    LEU  HD11 HA     0.100000       1.00800           0
    1830 CCP  4    LEU  HD12 HA     0.100000       1.00800           0
    1831 CCP  4    LEU  HD13 HA     0.100000       1.00800           0
    1832 CCP  4    LEU  CD2  CT    -0.300000       12.0110           0
    1833 CCP  4    LEU  HD21 HA     0.100000       1.00800           0
    1834 CCP  4    LEU  HD22 HA     0.100000       1.00800           0
    1835 CCP  4    LEU  HD23 HA     0.100000       1.00800           0
    1836 CCP  4    LEU  C    C      0.480000       12.0110           0
    1837 CCP  4    LEU  O    O     -0.480000       15.9990           0
    1838 CCP  5    VAL  N    NH1   -0.360000       14.0070           0
    1839 CCP  5    VAL  HN   H      0.260000       1.00800           0
    1840 CCP  5    VAL  CA   CT      0.00000       12.0110           0
    1841 CCP  5    VAL  HA   HA     0.100000       1.00800           0
    1842 CCP  5    VAL  CB   CT    -0.100000       12.0110           0
    1843 CCP  5    VAL  HB   HA     0.100000       1.00800           0
    1844 CCP  5    VAL  CG1  CT    -0.300000       12.0110           0
    1845 CCP  5    VAL  HG11 HA     0.100000       1.00800           0
    1846 CCP  5    VAL  HG12 HA     0.100000       1.00800           0
    1847 CCP  5    VAL  HG13 HA     0.100000       1.00800           0
    1848 CCP  5    VAL  CG2  CT    -0.300000       12.0110           0
    1849 CCP  5    VAL  HG21 HA     0.100000       1.00800           0
    1850 CCP  5    VAL  HG22 HA     0.100000       1.00800           0
    1851 CCP  5    VAL  HG23 HA     0.100000       1.00800           0
    1852 CCP  5    VAL  C    C      0.480000       12.0110           0
    1853 CCP  5    VAL  O    O     -0.480000       15.9990           0
    1854 CCP  6    HIS  N    NH1   -0.360000       14.0070           0
    1855 CCP  6    HIS  HN   H      0.260000       1.00800           0
    1856 CCP  6    HIS  CA   CT      0.00000       12.0110           0
    1857 CCP  6    HIS  HA   HA     0.100000       1.00800           0
    1858 CCP  6    HIS  CB   CT    -0.200000       12.0110           0
    1859 CCP  6    HIS  HB1  HA     0.100000       1.00800           0
    1860 CCP  6    HIS  HB2  HA     0.100000       1.00800           0
    1861 CCP  6    HIS  CG   CC     0.500000E-01   12.0110           0
    1862 CCP  6    HIS  ND1  NA    -0.400000       14.0070           0
    1863 CCP  6    HIS  HD1  H      0.400000       1.00800           0
    1864 CCP  6    HIS  CD2  CV    -0.140000       12.0110           0
    1865 CCP  6    HIS  HD2  HA     0.140000       1.00800           0
    1866 CCP  6    HIS  CE1  CR    -0.140000       12.0110           0
    1867 CCP  6    HIS  HE1  HA     0.140000       1.00800           0
    1868 CCP  6    HIS  NE2  NB    -0.500000E-01   14.0070           0
    1869 CCP  6    HIS  HE2  H      0.350000       1.00800           0
    1870 CCP  6    HIS  C    C      0.480000       12.0110           0
    1871 CCP  6    HIS  O    O     -0.480000       15.9990           0
    1872 CCP  7    VAL  N    NH1   -0.360000       14.0070           0
    1873 CCP  7    VAL  HN   H      0.260000       1.00800           0
    1874 CCP  7    VAL  CA   CT      0.00000       12.0110           0
    1875 CCP  7    VAL  HA   HA     0.100000       1.00800           0
    1876 CCP  7    VAL  CB   CT    -0.100000       12.0110           0
    1877 CCP  7    VAL  HB   HA     0.100000       1.00800           0
    1878 CCP  7    VAL  CG1  CT    -0.300000       12.0110           0
    1879 CCP  7    VAL  HG11 HA     0.100000       1.00800           0
    1880 CCP  7    VAL  HG12 HA     0.100000       1.00800           0
    1881 CCP  7    VAL  HG13 HA     0.100000       1.00800           0
    1882 CCP  7    VAL  CG2  CT    -0.300000       12.0110           0
    1883 CCP  7    VAL  HG21 HA     0.100000       1.00800           0
    1884 CCP  7    VAL  HG22 HA     0.100000       1.00800           0
    1885 CCP  7    VAL  HG23 HA     0.100000       1.00800           0
    1886 CCP  7    VAL  C    C      0.480000       12.0110           0
    1887 CCP  7    VAL  O    O     -0.480000       15.9990           0
    1888 CCP  8    ALA  N    NH1   -0.360000       14.0070           0
    1889 CCP  8    ALA  HN   H      0.260000       1.00800           0
    1890 CCP  8    ALA  CA   CT      0.00000       12.0110           0
    1891 CCP  8    ALA  HA   HA     0.100000       1.00800           0
    1892 CCP  8    ALA  CB   CT    -0.300000       12.0110           0
    1893 CCP  8    ALA  HB1  HA     0.100000       1.00800           0
    1894 CCP  8    ALA  HB2  HA     0.100000       1.00800           0
    1895 CCP  8    ALA  HB3  HA     0.100000       1.00800           0
    1896 CCP  8    ALA  C    C      0.480000       12.0110           0
    1897 CCP  8    ALA  O    O     -0.480000       15.9990           0
    1898 CCP  9    SER  N    NH1   -0.360000       14.0070           0
    1899 CCP  9    SER  HN   H      0.260000       1.00800           0
    1900 CCP  9    SER  CA   CT      0.00000       12.0110           0
    1901 CCP  9    SER  HA   HA     0.100000       1.00800           0
    1902 CCP  9    SER  CB   CT     0.800000E-01   12.0110           0
    1903 CCP  9    SER  HB1  HA     0.100000       1.00800           0
    1904 CCP  9    SER  HB2  HA     0.100000       1.00800           0
    1905 CCP  9    SER  OG   OH    -0.680000       15.9990           0
    1906 CCP  9    SER  HG   H      0.400000       1.00800           0
    1907 CCP  9    SER  C    C      0.480000       12.0110           0
    1908 CCP  9    SER  O    O     -0.480000       15.9990           0
    1909 CCP  10   VAL  N    NH1   -0.360000       14.0070           0
    1910 CCP  10   VAL  HN   H      0.260000       1.00800           0
    1911 CCP  10   VAL  CA   CT      0.00000       12.0110           0
    1912 CCP  10   VAL  HA   HA     0.100000       1.00800           0
    1913 CCP  10   VAL  CB   CT    -0.100000       12.0110           0
    1914 CCP  10   VAL  HB   HA     0.100000       1.00800           0
    1915 CCP  10   VAL  CG1  CT    -0.300000       12.0110           0
    1916 CCP  10   VAL  HG11 HA     0.100000       1.00800           0
    1917 CCP  10   VAL  HG12 HA     0.100000       1.00800           0
    1918 CCP  10   VAL  HG13 HA     0.100000       1.00800           0
    1919 CCP  10   VAL  CG2  CT    -0.300000       12.0110           0
    1920 CCP  10   VAL  HG21 HA     0.100000       1.00800           0
    1921 CCP  10   VAL  HG22 HA     0.100000       1.00800           0
    1922 CCP  10   VAL  HG23 HA     0.100000       1.00800           0
    1923 CCP  10   VAL  C    C      0.480000       12.0110           0
    1924 CCP  10   VAL  O    O     -0.480000       15.9990           0
    1925 CCP  11   GLU  N    NH1   -0.360000       14.0070           0
    1926 CCP  11   GLU  HN   H      0.260000       1.00800           0
    1927 CCP  11   GLU  CA   CT      0.00000       12.0110           0
    1928 CCP  11   GLU  HA   HA     0.100000       1.00800           0
    1929 CCP  11   GLU  CB   CT    -0.200000       12.0110           0
    1930 CCP  11   GLU  HB1  HA     0.100000       1.00800           0
    1931 CCP  11   GLU  HB2  HA     0.100000       1.00800           0
    1932 CCP  11   GLU  CG   CT    -0.450000       12.0110           0
    1933 CCP  11   GLU  HG1  HA     0.100000       1.00800           0
    1934 CCP  11   GLU  HG2  HA     0.100000       1.00800           0
    1935 CCP  11   GLU  CD   C      0.490000       12.0110           0
    1936 CCP  11   GLU  OE1  OC    -0.620000       15.9990           0
    1937 CCP  11   GLU  OE2  OC    -0.620000       15.9990           0
    1938 CCP  11   GLU  C    C      0.480000       12.0110           0
    1939 CCP  11   GLU  O    O     -0.480000       15.9990           0
    1940 CCP  12   LYS  N    NH1   -0.360000       14.0070           0
    1941 CCP  12   LYS  HN   H      0.260000       1.00800           0
    1942 CCP  12   LYS  CA   CT      0.00000       12.0110           0
    1943 CCP  12   LYS  HA   HA     0.100000       1.00800           0
    1944 CCP  12   LYS  CB   CT    -0.200000       12.0110           0
    1945 CCP  12   LYS  HB1  HA     0.100000       1.00800           0
    1946 CCP  12   LYS  HB2  HA     0.100000       1.00800           0
    1947 CCP  12   LYS  CG   CT    -0.200000       12.0110           0
    1948 CCP  12   LYS  HG1  HA     0.100000       1.00800           0
    1949 CCP  12   LYS  HG2  HA     0.100000       1.00800           0
    1950 CCP  12   LYS  CD   CT    -0.200000       12.0110           0
    1951 CCP  12   LYS  HD1  HA     0.100000       1.00800           0
    1952 CCP  12   LYS  HD2  HA     0.100000       1.00800           0
    1953 CCP  12   LYS  CE   CT     0.305000       12.0110           0
    1954 CCP  12   LYS  HE1  HA     0.100000       1.00800           0
    1955 CCP  12   LYS  HE2  HA     0.100000       1.00800           0
    1956 CCP  12   LYS  NZ   NH3   -0.810000       14.0070           0
    1957 CCP  12   LYS  HZ1  HC     0.435000       1.00800           0
    1958 CCP  12   LYS  HZ2  HC     0.435000       1.00800           0
    1959 CCP  12   LYS  HZ3  HC     0.435000       1.00800           0
    1960 CCP  12   LYS  C    C      0.480000       12.0110           0
    1961 CCP  12   LYS  O    O     -0.480000       15.9990           0
    1962 CCP  13   GLY  N    NH1   -0.360000       14.0070           0
    1963 CCP  13   GLY  HN   H      0.260000       1.00800           0
    1964 CCP  13   GLY  CA   CT    -0.100000       12.0110           0
    1965 CCP  13   GLY  HA1  HA     0.100000       1.00800           0
    1966 CCP  13   GLY  HA2  HA     0.100000       1.00800           0
    1967 CCP  13   GLY  C    C      0.480000       12.0110           0
    1968 CCP  13   GLY  O    O     -0.480000       15.9990           0
    1969 CCP  14   ARG  N    NH1   -0.360000       14.0070           0
    1970 CCP  14   ARG  HN   H      0.260000       1.00800           0
    1971 CCP  14   ARG  CA   CT      0.00000       12.0110           0
    1972 CCP  14   ARG  HA   HA     0.100000       1.00800           0
    1973 CCP  14   ARG  CB   CT    -0.200000       12.0110           0
    1974 CCP  14   ARG  HB1  HA     0.100000       1.00800           0
    1975 CCP  14   ARG  HB2  HA     0.100000       1.00800           0
    1976 CCP  14   ARG  CG   CT    -0.200000       12.0110           0
    1977 CCP  14   ARG  HG1  HA     0.100000       1.00800           0
    1978 CCP  14   ARG  HG2  HA     0.100000       1.00800           0
    1979 CCP  14   ARG  CD   CT    -0.100000       12.0110           0
    1980 CCP  14   ARG  HD1  HA     0.150000       1.00800           0
    1981 CCP  14   ARG  HD2  HA     0.150000       1.00800           0
    1982 CCP  14   ARG  NE   NH1   -0.600000       14.0070           0
    1983 CCP  14   ARG  HE   H      0.400000       1.00800           0
    1984 CCP  14   ARG  CZ   C      0.600000       12.0110           0
    1985 CCP  14   ARG  NH1  NC2   -0.600000       14.0070           0
    1986 CCP  14   ARG  HH11 HC     0.400000       1.00800           0
    1987 CCP  14   ARG  HH12 HC     0.400000       1.00800           0
    1988 CCP  14   ARG  NH2  NC2   -0.600000       14.0070           0
    1989 CCP  14   ARG  HH21 HC     0.400000       1.00800           0
    1990 CCP  14   ARG  HH22 HC     0.400000       1.00800           0
    1991 CCP  14   ARG  C    C      0.480000       12.0110           0
    1992 CCP  14   ARG  O    O     -0.480000       15.9990           0
    1993 CCP  15   SER  N    NH1   -0.360000       14.0070           0
    1994 CCP  15   SER  HN   H      0.260000       1.00800           0
    1995 CCP  15   SER  CA   CT      0.00000       12.0110           0
    1996 CCP  15   SER  HA   HA     0.100000       1.00800           0
    1997 CCP  15   SER  CB   CT     0.800000E-01   12.0110           0
    1998 CCP  15   SER  HB1  HA     0.100000       1.00800           0
    1999 CCP  15   SER  HB2  HA     0.100000       1.00800           0
    2000 CCP  15   SER  OG   OH    -0.680000       15.9990           0
    2001 CCP  15   SER  HG   H      0.400000       1.00800           0
    2002 CCP  15   SER  C    C      0.480000       12.0110           0
    2003 CCP  15   SER  O    O     -0.480000       15.9990           0
    2004 CCP  16   TYR  N    NH1   -0.360000       14.0070           0
    2005 CCP  16   TYR  HN   H      0.260000       1.00800           0
    2006 CCP  16   TYR  CA   CT      0.00000       12.0110           0
    2007 CCP  16   TYR  HA   HA     0.100000       1.00800           0
    2008 CCP  16   TYR  CB   CT    -0.200000       12.0110           0
    2009 CCP  16   TYR  HB1  HA     0.100000       1.00800           0
    2010 CCP  16   TYR  HB2  HA     0.100000       1.00800           0
    2011 CCP  16   TYR  CG   CA      0.00000       12.0110           0
    2012 CCP  16   TYR  CD1  CA    -0.140000       12.0110           0
    2013 CCP  16   TYR  HD1  HA     0.140000       1.00800           0
    2014 CCP  16   TYR  CD2  CA    -0.140000       12.0110           0
    2015 CCP  16   TYR  HD2  HA     0.140000       1.00800           0
    2016 CCP  16   TYR  CE1  CA    -0.140000       12.0110           0
    2017 CCP  16   TYR  HE1  HA     0.140000       1.00800           0
    2018 CCP  16   TYR  CE2  CA    -0.140000       12.0110           0
    2019 CCP  16   TYR  HE2  HA     0.140000       1.00800           0
    2020 CCP  16   TYR  CZ   C      0.200000       12.0110           0
    2021 CCP  16   TYR  OH   OH    -0.600000       15.9990           0
    2022 CCP  16   TYR  HH   H      0.400000       1.00800           0
    2023 CCP  16   TYR  C    C      0.480000       12.0110           0
    2024 CCP  16   TYR  O    O     -0.480000       15.9990           0
    2025 CCP  17   GLU  N    NH1   -0.360000       14.0070           0
    2026 CCP  17   GLU  HN   H      0.260000       1.00800           0
    2027 CCP  17   GLU  CA   CT      0.00000       12.0110           0
    2028 CCP  17   GLU  HA   HA     0.100000       1.00800           0
    2029 CCP  17   GLU  CB   CT    -0.200000       12.0110           0
    2030 CCP  17   GLU  HB1  HA     0.100000       1.00800           0
    2031 CCP  17   GLU  HB2  HA     0.100000       1.00800           0
    2032 CCP  17   GLU  CG   CT    -0.450000       12.0110           0
    2033 CCP  17   GLU  HG1  HA     0.100000       1.00800           0
    2034 CCP  17   GLU  HG2  HA     0.100000       1.00800           0
    2035 CCP  17   GLU  CD   C      0.490000       12.0110           0
    2036 CCP  17   GLU  OE1  OC    -0.620000       15.9990           0
    2037 CCP  17   GLU  OE2  OC    -0.620000       15.9990           0
    2038 CCP  17   GLU  C    C      0.480000       12.0110           0
    2039 CCP  17   GLU  O    O     -0.480000       15.9990           0
    2040 CCP  18   ASP  N    NH1   -0.360000       14.0070           0
    2041 CCP  18   ASP  HN   H      0.260000       1.00800           0
    2042 CCP  18   ASP  CA   CT      0.00000       12.0110           0
    2043 CCP  18   ASP  HA   HA     0.100000       1.00800           0
    2044 CCP  18   ASP  CB   CT    -0.450000       12.0110           0
    2045 CCP  18   ASP  HB1  HA     0.100000       1.00800           0
    2046 CCP  18   ASP  HB2  HA     0.100000       1.00800           0
    2047 CCP  18   ASP  CG   C      0.490000       12.0110           0
    2048 CCP  18   ASP  OD1  OC    -0.620000       15.9990           0
    2049 CCP  18   ASP  OD2  OC    -0.620000       15.9990           0
    2050 CCP  18   ASP  C    C      0.480000       12.0110           0
    2051 CCP  18   ASP  O    O     -0.480000       15.9990           0
    2052 CCP  19   PHE  N    NH1   -0.360000       14.0070           0
    2053 CCP  19   PHE  HN   H      0.260000       1.00800           0
    2054 CCP  19   PHE  CA   CT      0.00000       12.0110           0
    2055 CCP  19   PHE  HA   HA     0.100000       1.00800           0
    2056 CCP  19   PHE  CB   CT    -0.160000       12.0110           0
    2057 CCP  19   PHE  HB1  HA     0.100000       1.00800           0
    2058 CCP  19   PHE  HB2  HA     0.100000       1.00800           0
    2059 CCP  19   PHE  CG   CA     0.300000E-01   12.0110           0
    2060 CCP  19   PHE  CD1  CA    -0.160000       12.0110           0
    2061 CCP  19   PHE  HD1  HA     0.140000       1.00800           0
    2062 CCP  19   PHE  CD2  CA    -0.160000       12.0110           0
    2063 CCP  19   PHE  HD2  HA     0.140000       1.00800           0
    2064 CCP  19   PHE  CE1  CA    -0.150000       12.0110           0
    2065 CCP  19   PHE  HE1  HA     0.140000       1.00800           0
    2066 CCP  19   PHE  CE2  CA    -0.150000       12.0110           0
    2067 CCP  19   PHE  HE2  HA     0.140000       1.00800           0
    2068 CCP  19   PHE  CZ   CA    -0.150000       12.0110           0
    2069 CCP  19   PHE  HZ   HA     0.140000       1.00800           0
    2070 CCP  19   PHE  C    C      0.480000       12.0110           0
    2071 CCP  19   PHE  O    O     -0.480000       15.9990           0
    2072 CCP  20   GLN  N    NH1   -0.360000       14.0070           0
    2073 CCP  20   GLN  HN   H      0.260000       1.00800           0
    2074 CCP  20   GLN  CA   CT      0.00000       12.0110           0
    2075 CCP  20   GLN  HA   HA     0.100000       1.00800           0
    2076 CCP  20   GLN  CB   CT    -0.200000       12.0110           0
    2077 CCP  20   GLN  HB1  HA     0.100000       1.00800           0
    2078 CCP  20   GLN  HB2  HA     0.100000       1.00800           0
    2079 CCP  20   GLN  CG   CT    -0.200000       12.0110           0
    2080 CCP  20   GLN  HG1  HA     0.100000       1.00800           0
    2081 CCP  20   GLN  HG2  HA     0.100000       1.00800           0
    2082 CCP  20   GLN  CD   C      0.480000       12.0110           0
    2083 CCP  20   GLN  OE1  O     -0.480000       15.9990           0
    2084 CCP  20   GLN  NE2  NH2   -0.520000       14.0070           0
    2085 CCP  20   GLN  HE21 H      0.260000       1.00800           0
    2086 CCP  20   GLN  HE22 H      0.260000       1.00800           0
    2087 CCP  20   GLN  C    C      0.480000       12.0110           0
    2088 CCP  20   GLN  O    O     -0.480000       15.9990           0
    2089 CCP  21   LYS  N    NH1   -0.360000       14.0070           0
    2090 CCP  21   LYS  HN   H      0.260000       1.00800           0
    2091 CCP  21   LYS  CA   CT      0.00000       12.0110           0
    2092 CCP  21   LYS  HA   HA     0.100000       1.00800           0
    2093 CCP  21   LYS  CB   CT    -0.200000       12.0110           0
    2094 CCP  21   LYS  HB1  HA     0.100000       1.00800           0
    2095 CCP  21   LYS  HB2  HA     0.100000       1.00800           0
    2096 CCP  21   LYS  CG   CT    -0.200000       12.0110           0
    2097 CCP  21   LYS  HG1  HA     0.100000       1.00800           0
    2098 CCP  21   LYS  HG2  HA     0.100000       1.00800           0
    2099 CCP  21   LYS  CD   CT    -0.200000       12.0110           0
    2100 CCP  21   LYS  HD1  HA     0.100000       1.00800           0
    2101 CCP  21   LYS  HD2  HA     0.100000       1.00800           0
    2102 CCP  21   LYS  CE   CT     0.305000       12.0110           0
    2103 CCP  21   LYS  HE1  HA     0.100000       1.00800           0
    2104 CCP  21   LYS  HE2  HA     0.100000       1.00800           0
    2105 CCP  21   LYS  NZ   NH3   -0.810000       14.0070           0
    2106 CCP  21   LYS  HZ1  HC     0.435000       1.00800           0
    2107 CCP  21   LYS  HZ2  HC     0.435000       1.00800           0
    2108 CCP  21   LYS  HZ3  HC     0.435000       1.00800           0
    2109 CCP  21   LYS  C    C      0.480000       12.0110           0
    2110 CCP  21   LYS  O    O     -0.480000       15.9990           0
    2111 CCP  22   VAL  N    NH1   -0.360000       14.0070           0
    2112 CCP  22   VAL  HN   H      0.260000       1.00800           0
    2113 CCP  22   VAL  CA   CT      0.00000       12.0110           0
    2114 CCP  22   VAL  HA   HA     0.100000       1.00800           0
    2115 CCP  22   VAL  CB   CT    -0.100000       12.0110           0
    2116 CCP  22   VAL  HB   HA     0.100000       1.00800           0
    2117 CCP  22   VAL  CG1  CT    -0.300000       12.0110           0
    2118 CCP  22   VAL  HG11 HA     0.100000       1.00800           0
    2119 CCP  22   VAL  HG12 HA     0.100000       1.00800           0
    2120 CCP  22   VAL  HG13 HA     0.100000       1.00800           0
    2121 CCP  22   VAL  CG2  CT    -0.300000       12.0110           0
    2122 CCP  22   VAL  HG21 HA     0.100000       1.00800           0
    2123 CCP  22   VAL  HG22 HA     0.100000       1.00800           0
    2124 CCP  22   VAL  HG23 HA     0.100000       1.00800           0
    2125 CCP  22   VAL  C    C      0.480000       12.0110           0
    2126 CCP  22   VAL  O    O     -0.480000       15.9990           0
    2127 CCP  23   TYR  N    NH1   -0.360000       14.0070           0
    2128 CCP  23   TYR  HN   H      0.260000       1.00800           0
    2129 CCP  23   TYR  CA   CT      0.00000       12.0110           0
    2130 CCP  23   TYR  HA   HA     0.100000       1.00800           0
    2131 CCP  23   TYR  CB   CT    -0.200000       12.0110           0
    2132 CCP  23   TYR  HB1  HA     0.100000       1.00800           0
    2133 CCP  23   TYR  HB2  HA     0.100000       1.00800           0
    2134 CCP  23   TYR  CG   CA      0.00000       12.0110           0
    2135 CCP  23   TYR  CD1  CA    -0.140000       12.0110           0
    2136 CCP  23   TYR  HD1  HA     0.140000       1.00800           0
    2137 CCP  23   TYR  CD2  CA    -0.140000       12.0110           0
    2138 CCP  23   TYR  HD2  HA     0.140000       1.00800           0
    2139 CCP  23   TYR  CE1  CA    -0.140000       12.0110           0
    2140 CCP  23   TYR  HE1  HA     0.140000       1.00800           0
    2141 CCP  23   TYR  CE2  CA    -0.140000       12.0110           0
    2142 CCP  23   TYR  HE2  HA     0.140000       1.00800           0
    2143 CCP  23   TYR  CZ   C      0.200000       12.0110           0
    2144 CCP  23   TYR  OH   OH    -0.600000       15.9990           0
    2145 CCP  23   TYR  HH   H      0.400000       1.00800           0
    2146 CCP  23   TYR  C    C      0.480000       12.0110           0
    2147 CCP  23   TYR  O    O     -0.480000       15.9990           0
    2148 CCP  24   ASN  N    NH1   -0.360000       14.0070           0
    2149 CCP  24   ASN  HN   H      0.260000       1.00800           0
    2150 CCP  24   ASN  CA   CT      0.00000       12.0110           0
    2151 CCP  24   ASN  HA   HA     0.100000       1.00800           0
    2152 CCP  24   ASN  CB   CT    -0.200000       12.0110           0
    2153 CCP  24   ASN  HB1  HA     0.100000       1.00800           0
    2154 CCP  24   ASN  HB2  HA     0.100000       1.00800           0
    2155 CCP  24   ASN  CG   C      0.480000       12.0110           0
    2156 CCP  24   ASN  OD1  O     -0.480000       15.9990           0
    2157 CCP  24   ASN  ND2  NH2   -0.520000       14.0070           0
    2158 CCP  24   ASN  HD21 H      0.260000       1.00800           0
    2159 CCP  24   ASN  HD22 H      0.260000       1.00800           0
    2160 CCP  24   ASN  C    C      0.480000       12.0110           0
    2161 CCP  24   ASN  O    O     -0.480000       15.9990           0
    2162 CCP  25   ALA  N    NH1   -0.360000       14.0070           0
    2163 CCP  25   ALA  HN   H      0.260000       1.00800           0
    2164 CCP  25   ALA  CA   CT      0.00000       12.0110           0
    2165 CCP  25   ALA  HA   HA     0.100000       1.00800           0
    2166 CCP  25   ALA  CB   CT    -0.300000       12.0110           0
    2167 CCP  25   ALA  HB1  HA     0.100000       1.00800           0
    2168 CCP  25   ALA  HB2  HA     0.100000       1.00800           0
    2169 CCP  25   ALA  HB3  HA     0.100000       1.00800           0
    2170 CCP  25   ALA  C    C      0.480000       12.0110           0
    2171 CCP  25   ALA  O    O     -0.480000       15.9990           0
    2172 CCP  26   ILE  N    NH1   -0.360000       14.0070           0
    2173 CCP  26   ILE  HN   H      0.260000       1.00800           0
    2174 CCP  26   ILE  CA   CT      0.00000       12.0110           0
    2175 CCP  26   ILE  HA   HA     0.100000       1.00800           0
    2176 CCP  26   ILE  CB   CT    -0.100000       12.0110           0
    2177 CCP  26   ILE  HB   HA     0.100000       1.00800           0
    2178 CCP  26   ILE  CG1  CT    -0.200000       12.0110           0
    2179 CCP  26   ILE  HG11 HA     0.100000       1.00800           0
    2180 CCP  26   ILE  HG12 HA     0.100000       1.00800           0
    2181 CCP  26   ILE  CG2  CT    -0.300000       12.0110           0
    2182 CCP  26   ILE  HG21 HA     0.100000       1.00800           0
    2183 CCP  26   ILE  HG22 HA     0.100000       1.00800           0
    2184 CCP  26   ILE  HG23 HA     0.100000       1.00800           0
    2185 CCP  26   ILE  CD1  CT    -0.300000       12.0110           0
    2186 CCP  26   ILE  HD11 HA     0.100000       1.00800           0
    2187 CCP  26   ILE  HD12 HA     0.100000       1.00800           0
    2188 CCP  26   ILE  HD13 HA     0.100000       1.00800           0
    2189 CCP  26   ILE  C    C      0.480000       12.0110           0
    2190 CCP  26   ILE  O    O     -0.480000       15.9990           0
    2191 CCP  27   ALA  N    NH1   -0.360000       14.0070           0
    2192 CCP  27   ALA  HN   H      0.260000       1.00800           0
    2193 CCP  27   ALA  CA   CT      0.00000       12.0110           0
    2194 CCP  27   ALA  HA   HA     0.100000       1.00800           0
    2195 CCP  27   ALA  CB   CT    -0.300000       12.0110           0
    2196 CCP  27   ALA  HB1  HA     0.100000       1.00800           0
    2197 CCP  27   ALA  HB2  HA     0.100000       1.00800           0
    2198 CCP  27   ALA  HB3  HA     0.100000       1.00800           0
    2199 CCP  27   ALA  C    C      0.480000       12.0110           0
    2200 CCP  27   ALA  O    O     -0.480000       15.9990           0
    2201 CCP  28   LEU  N    NH1   -0.360000       14.0070           0
    2202 CCP  28   LEU  HN   H      0.260000       1.00800           0
    2203 CCP  28   LEU  CA   CT      0.00000       12.0110           0
    2204 CCP  28   LEU  HA   HA     0.100000       1.00800           0
    2205 CCP  28   LEU  CB   CT    -0.200000       12.0110           0
    2206 CCP  28   LEU  HB1  HA     0.100000       1.00800           0
    2207 CCP  28   LEU  HB2  HA     0.100000       1.00800           0
    2208 CCP  28   LEU  CG   CT    -0.100000       12.0110           0
    2209 CCP  28   LEU  HG   HA     0.100000       1.00800           0
    2210 CCP  28   LEU  CD1  CT    -0.300000       12.0110           0
    2211 CCP  28   LEU  HD11 HA     0.100000       1.00800           0
    2212 CCP  28   LEU  HD12 HA     0.100000       1.00800           0
    2213 CCP  28   LEU  HD13 HA     0.100000       1.00800           0
    2214 CCP  28   LEU  CD2  CT    -0.300000       12.0110           0
    2215 CCP  28   LEU  HD21 HA     0.100000       1.00800           0
    2216 CCP  28   LEU  HD22 HA     0.100000       1.00800           0
    2217 CCP  28   LEU  HD23 HA     0.100000       1.00800           0
    2218 CCP  28   LEU  C    C      0.480000       12.0110           0
    2219 CCP  28   LEU  O    O     -0.480000       15.9990           0
    2220 CCP  29   LYS  N    NH1   -0.360000       14.0070           0
    2221 CCP  29   LYS  HN   H      0.260000       1.00800           0
    2222 CCP  29   LYS  CA   CT      0.00000       12.0110           0
    2223 CCP  29   LYS  HA   HA     0.100000       1.00800           0
    2224 CCP  29   LYS  CB   CT    -0.200000       12.0110           0
    2225 CCP  29   LYS  HB1  HA     0.100000       1.00800           0
    2226 CCP  29   LYS  HB2  HA     0.100000       1.00800           0
    2227 CCP  29   LYS  CG   CT    -0.200000       12.0110           0
    2228 CCP  29   LYS  HG1  HA     0.100000       1.00800           0
    2229 CCP  29   LYS  HG2  HA     0.100000       1.00800           0
    2230 CCP  29   LYS  CD   CT    -0.200000       12.0110           0
    2231 CCP  29   LYS  HD1  HA     0.100000       1.00800           0
    2232 CCP  29   LYS  HD2  HA     0.100000       1.00800           0
    2233 CCP  29   LYS  CE   CT     0.305000       12.0110           0
    2234 CCP  29   LYS  HE1  HA     0.100000       1.00800           0
    2235 CCP  29   LYS  HE2  HA     0.100000       1.00800           0
    2236 CCP  29   LYS  NZ   NH3   -0.810000       14.0070           0
    2237 CCP  29   LYS  HZ1  HC     0.435000       1.00800           0
    2238 CCP  29   LYS  HZ2  HC     0.435000       1.00800           0
    2239 CCP  29   LYS  HZ3  HC     0.435000       1.00800           0
    2240 CCP  29   LYS  C    C      0.480000       12.0110           0
    2241 CCP  29   LYS  O    O     -0.480000       15.9990           0
    2242 CCP  30   LEU  N    NH1   -0.360000       14.0070           0
    2243 CCP  30   LEU  HN   H      0.260000       1.00800           0
    2244 CCP  30   LEU  CA   CT      0.00000       12.0110           0
    2245 CCP  30   LEU  HA   HA     0.100000       1.00800           0
    2246 CCP  30   LEU  CB   CT    -0.200000       12.0110           0
    2247 CCP  30   LEU  HB1  HA     0.100000       1.00800           0
    2248 CCP  30   LEU  HB2  HA     0.100000       1.00800           0
    2249 CCP  30   LEU  CG   CT    -0.100000       12.0110           0
    2250 CCP  30   LEU  HG   HA     0.100000       1.00800           0
    2251 CCP  30   LEU  CD1  CT    -0.300000       12.0110           0
    2252 CCP  30   LEU  HD11 HA     0.100000       1.00800           0
    2253 CCP  30   LEU  HD12 HA     0.100000       1.00800           0
    2254 CCP  30   LEU  HD13 HA     0.100000       1.00800           0
    2255 CCP  30   LEU  CD2  CT    -0.300000       12.0110           0
    2256 CCP  30   LEU  HD21 HA     0.100000       1.00800           0
    2257 CCP  30   LEU  HD22 HA     0.100000       1.00800           0
    2258 CCP  30   LEU  HD23 HA     0.100000       1.00800           0
    2259 CCP  30   LEU  C    C      0.480000       12.0110           0
    2260 CCP  30   LEU  O    O     -0.480000       15.9990           0
    2261 CCP  31   ARG  N    NH1   -0.360000       14.0070           0
    2262 CCP  31   ARG  HN   H      0.260000       1.00800           0
    2263 CCP  31   ARG  CA   CT      0.00000       12.0110           0
    2264 CCP  31   ARG  HA   HA     0.100000       1.00800           0
    2265 CCP  31   ARG  CB   CT    -0.200000       12.0110           0
    2266 CCP  31   ARG  HB1  HA     0.100000       1.00800           0
    2267 CCP  31   ARG  HB2  HA     0.100000       1.00800           0
    2268 CCP  31   ARG  CG   CT    -0.200000       12.0110           0
    2269 CCP  31   ARG  HG1  HA     0.100000       1.00800           0
    2270 CCP  31   ARG  HG2  HA     0.100000       1.00800           0
    2271 CCP  31   ARG  CD   CT    -0.100000       12.0110           0
    2272 CCP  31   ARG  HD1  HA     0.150000       1.00800           0
    2273 CCP  31   ARG  HD2  HA     0.150000       1.00800           0
    2274 CCP  31   ARG  NE   NH1   -0.600000       14.0070           0
    2275 CCP  31   ARG  HE   H      0.400000       1.00800           0
    2276 CCP  31   ARG  CZ   C      0.600000       12.0110           0
    2277 CCP  31   ARG  NH1  NC2   -0.600000       14.0070           0
    2278 CCP  31   ARG  HH11 HC     0.400000       1.00800           0
    2279 CCP  31   ARG  HH12 HC     0.400000       1.00800           0
    2280 CCP  31   ARG  NH2  NC2   -0.600000       14.0070           0
    2281 CCP  31   ARG  HH21 HC     0.400000       1.00800           0
    2282 CCP  31   ARG  HH22 HC     0.400000       1.00800           0
    2283 CCP  31   ARG  C    C      0.480000       12.0110           0
    2284 CCP  31   ARG  O    O     -0.480000       15.9990           0
    2285 CCP  32   GLU  N    NH1   -0.360000       14.0070           0
    2286 CCP  32   GLU  HN   H      0.260000       1.00800           0
    2287 CCP  32   GLU  CA   CT      0.00000       12.0110           0
    2288 CCP  32   GLU  HA   HA     0.100000       1.00800           0
    2289 CCP  32   GLU  CB   CT    -0.200000       12.0110           0
    2290 CCP  32   GLU  HB1  HA     0.100000       1.00800           0
    2291 CCP  32   GLU  HB2  HA     0.100000       1.00800           0
    2292 CCP  32   GLU  CG   CT    -0.450000       12.0110           0
    2293 CCP  32   GLU  HG1  HA     0.100000       1.00800           0
    2294 CCP  32   GLU  HG2  HA     0.100000       1.00800           0
    2295 CCP  32   GLU  CD   C      0.490000       12.0110           0
    2296 CCP  32   GLU  OE1  OC    -0.620000       15.9990           0
    2297 CCP  32   GLU  OE2  OC    -0.620000       15.9990           0
    2298 CCP  32   GLU  C    C      0.480000       12.0110           0
    2299 CCP  32   GLU  O    O     -0.480000       15.9990           0
    2300 CCP  33   ASP  N    NH1   -0.360000       14.0070           0
    2301 CCP  33   ASP  HN   H      0.260000       1.00800           0
    2302 CCP  33   ASP  CA   CT      0.00000       12.0110           0
    2303 CCP  33   ASP  HA   HA     0.100000       1.00800           0
    2304 CCP  33   ASP  CB   CT    -0.450000       12.0110           0
    2305 CCP  33   ASP  HB1  HA     0.100000       1.00800           0
    2306 CCP  33   ASP  HB2  HA     0.100000       1.00800           0
    2307 CCP  33   ASP  CG   C      0.490000       12.0110           0
    2308 CCP  33   ASP  OD1  OC    -0.620000       15.9990           0
    2309 CCP  33   ASP  OD2  OC    -0.620000       15.9990           0
    2310 CCP  33   ASP  C    C      0.480000       12.0110           0
    2311 CCP  33   ASP  O    O     -0.480000       15.9990           0
    2312 CCP  34   ASP  N    NH1   -0.360000       14.0070           0
    2313 CCP  34   ASP  HN   H      0.260000       1.00800           0
    2314 CCP  34   ASP  CA   CT      0.00000       12.0110           0
    2315 CCP  34   ASP  HA   HA     0.100000       1.00800           0
    2316 CCP  34   ASP  CB   CT    -0.450000       12.0110           0
    2317 CCP  34   ASP  HB1  HA     0.100000       1.00800           0
    2318 CCP  34   ASP  HB2  HA     0.100000       1.00800           0
    2319 CCP  34   ASP  CG   C      0.490000       12.0110           0
    2320 CCP  34   ASP  OD1  OC    -0.620000       15.9990           0
    2321 CCP  34   ASP  OD2  OC    -0.620000       15.9990           0
    2322 CCP  34   ASP  C    C      0.480000       12.0110           0
    2323 CCP  34   ASP  O    O     -0.480000       15.9990           0
    2324 CCP  35   GLU  N    NH1   -0.360000       14.0070           0
    2325 CCP  35   GLU  HN   H      0.260000       1.00800           0
    2326 CCP  35   GLU  CA   CT      0.00000       12.0110           0
    2327 CCP  35   GLU  HA   HA     0.100000       1.00800           0
    2328 CCP  35   GLU  CB   CT    -0.200000       12.0110           0
    2329 CCP  35   GLU  HB1  HA     0.100000       1.00800           0
    2330 CCP  35   GLU  HB2  HA     0.100000       1.00800           0
    2331 CCP  35   GLU  CG   CT    -0.450000       12.0110           0
    2332 CCP  35   GLU  HG1  HA     0.100000       1.00800           0
    2333 CCP  35   GLU  HG2  HA     0.100000       1.00800           0
    2334 CCP  35   GLU  CD   C      0.490000       12.0110           0
    2335 CCP  35   GLU  OE1  OC    -0.620000       15.9990           0
    2336 CCP  35   GLU  OE2  OC    -0.620000       15.9990           0
    2337 CCP  35   GLU  C    C      0.480000       12.0110           0
    2338 CCP  35   GLU  O    O     -0.480000       15.9990           0
    2339 CCP  36   TYR  N    NH1   -0.360000       14.0070           0
    2340 CCP  36   TYR  HN   H      0.260000       1.00800           0
    2341 CCP  36   TYR  CA   CT      0.00000       12.0110           0
    2342 CCP  36   TYR  HA   HA     0.100000       1.00800           0
    2343 CCP  36   TYR  CB   CT    -0.200000       12.0110           0
    2344 CCP  36   TYR  HB1  HA     0.100000       1.00800           0
    2345 CCP  36   TYR  HB2  HA     0.100000       1.00800           0
    2346 CCP  36   TYR  CG   CA      0.00000       12.0110           0
    2347 CCP  36   TYR  CD1  CA    -0.140000       12.0110           0
    2348 CCP  36   TYR  HD1  HA     0.140000       1.00800           0
    2349 CCP  36   TYR  CD2  CA    -0.140000       12.0110           0
    2350 CCP  36   TYR  HD2  HA     0.140000       1.00800           0
    2351 CCP  36   TYR  CE1  CA    -0.140000       12.0110           0
    2352 CCP  36   TYR  HE1  HA     0.140000       1.00800           0
    2353 CCP  36   TYR  CE2  CA    -0.140000       12.0110           0
    2354 CCP  36   TYR  HE2  HA     0.140000       1.00800           0
    2355 CCP  36   TYR  CZ   C      0.200000       12.0110           0
    2356 CCP  36   TYR  OH   OH    -0.600000       15.9990           0
    2357 CCP  36   TYR  HH   H      0.400000       1.00800           0
    2358 CCP  36   TYR  C    C      0.480000       12.0110           0
    2359 CCP  36   TYR  O    O     -0.480000       15.9990           0
    2360 CCP  37   ASP  N    NH1   -0.360000       14.0070           0
    2361 CCP  37   ASP  HN   H      0.260000       1.00800           0
    2362 CCP  37   ASP  CA   CT      0.00000       12.0110           0
    2363 CCP  37   ASP  HA   HA     0.100000       1.00800           0
    2364 CCP  37   ASP  CB   CT    -0.450000       12.0110           0
    2365 CCP  37   ASP  HB1  HA     0.100000       1.00800           0
    2366 CCP  37   ASP  HB2  HA     0.100000       1.00800           0
    2367 CCP  37   ASP  CG   C      0.490000       12.0110           0
    2368 CCP  37   ASP  OD1  OC    -0.620000       15.9990           0
    2369 CCP  37   ASP  OD2  OC    -0.620000       15.9990           0
    2370 CCP  37   ASP  C    C      0.480000       12.0110           0
    2371 CCP  37   ASP  O    O     -0.480000       15.9990           0
    2372 CCP  38   ASN  N    NH1   -0.360000       14.0070           0
    2373 CCP  38   ASN  HN   H      0.260000       1.00800           0
    2374 CCP  38   ASN  CA   CT      0.00000       12.0110           0
    2375 CCP  38   ASN  HA   HA     0.100000       1.00800           0
    2376 CCP  38   ASN  CB   CT    -0.200000       12.0110           0
    2377 CCP  38   ASN  HB1  HA     0.100000       1.00800           0
    2378 CCP  38   ASN  HB2  HA     0.100000       1.00800           0
    2379 CCP  38   ASN  CG   C      0.480000       12.0110           0
    2380 CCP  38   ASN  OD1  O     -0.480000       15.9990           0
    2381 CCP  38   ASN  ND2  NH2   -0.520000       14.0070           0
    2382 CCP  38   ASN  HD21 H      0.260000       1.00800           0
    2383 CCP  38   ASN  HD22 H      0.260000       1.00800           0
    2384 CCP  38   ASN  C    C      0.480000       12.0110           0
    2385 CCP  38   ASN  O    O     -0.480000       15.9990           0
    2386 CCP  39   TYR  N    NH1   -0.360000       14.0070           0
    2387 CCP  39   TYR  HN   H      0.260000       1.00800           0
    2388 CCP  39   TYR  CA   CT      0.00000       12.0110           0
    2389 CCP  39   TYR  HA   HA     0.100000       1.00800           0
    2390 CCP  39   TYR  CB   CT    -0.200000       12.0110           0
    2391 CCP  39   TYR  HB1  HA     0.100000       1.00800           0
    2392 CCP  39   TYR  HB2  HA     0.100000       1.00800           0
    2393 CCP  39   TYR  CG   CA      0.00000       12.0110           0
    2394 CCP  39   TYR  CD1  CA    -0.140000       12.0110           0
    2395 CCP  39   TYR  HD1  HA     0.140000       1.00800           0
    2396 CCP  39   TYR  CD2  CA    -0.140000       12.0110           0
    2397 CCP  39   TYR  HD2  HA     0.140000       1.00800           0
    2398 CCP  39   TYR  CE1  CA    -0.140000       12.0110           0
    2399 CCP  39   TYR  HE1  HA     0.140000       1.00800           0
    2400 CCP  39   TYR  CE2  CA    -0.140000       12.0110           0
    2401 CCP  39   TYR  HE2  HA     0.140000       1.00800           0
    2402 CCP  39   TYR  CZ   C      0.200000       12.0110           0
    2403 CCP  39   TYR  OH   OH    -0.600000       15.9990           0
    2404 CCP  39   TYR  HH   H      0.400000       1.00800           0
    2405 CCP  39   TYR  C    C      0.480000       12.0110           0
    2406 CCP  39   TYR  O    O     -0.480000       15.9990           0
    2407 CCP  40   ILE  N    NH1   -0.360000       14.0070           0
    2408 CCP  40   ILE  HN   H      0.260000       1.00800           0
    2409 CCP  40   ILE  CA   CT      0.00000       12.0110           0
    2410 CCP  40   ILE  HA   HA     0.100000       1.00800           0
    2411 CCP  40   ILE  CB   CT    -0.100000       12.0110           0
    2412 CCP  40   ILE  HB   HA     0.100000       1.00800           0
    2413 CCP  40   ILE  CG1  CT    -0.200000       12.0110           0
    2414 CCP  40   ILE  HG11 HA     0.100000       1.00800           0
    2415 CCP  40   ILE  HG12 HA     0.100000       1.00800           0
    2416 CCP  40   ILE  CG2  CT    -0.300000       12.0110           0
    2417 CCP  40   ILE  HG21 HA     0.100000       1.00800           0
    2418 CCP  40   ILE  HG22 HA     0.100000       1.00800           0
    2419 CCP  40   ILE  HG23 HA     0.100000       1.00800           0
    2420 CCP  40   ILE  CD1  CT    -0.300000       12.0110           0
    2421 CCP  40   ILE  HD11 HA     0.100000       1.00800           0
    2422 CCP  40   ILE  HD12 HA     0.100000       1.00800           0
    2423 CCP  40   ILE  HD13 HA     0.100000       1.00800           0
    2424 CCP  40   ILE  C    C      0.480000       12.0110           0
    2425 CCP  40   ILE  O    O     -0.480000       15.9990           0
    2426 CCP  41   GLY  N    NH1   -0.360000       14.0070           0
    2427 CCP  41   GLY  HN   H      0.260000       1.00800           0
    2428 CCP  41   GLY  CA   CT    -0.100000       12.0110           0
    2429 CCP  41   GLY  HA1  HA     0.100000       1.00800           0
    2430 CCP  41   GLY  HA2  HA     0.100000       1.00800           0
    2431 CCP  41   GLY  C    C      0.480000       12.0110           0
    2432 CCP  41   GLY  O    O     -0.480000       15.9990           0
    2433 CCP  42   TYR  N    NH1   -0.360000       14.0070           0
    2434 CCP  42   TYR  HN   H      0.260000       1.00800           0
    2435 CCP  42   TYR  CA   CT      0.00000       12.0110           0
    2436 CCP  42   TYR  HA   HA     0.100000       1.00800           0
    2437 CCP  42   TYR  CB   CT    -0.200000       12.0110           0
    2438 CCP  42   TYR  HB1  HA     0.100000       1.00800           0
    2439 CCP  42   TYR  HB2  HA     0.100000       1.00800           0
    2440 CCP  42   TYR  CG   CA      0.00000       12.0110           0
    2441 CCP  42   TYR  CD1  CA    -0.140000       12.0110           0
    2442 CCP  42   TYR  HD1  HA     0.140000       1.00800           0
    2443 CCP  42   TYR  CD2  CA    -0.140000       12.0110           0
    2444 CCP  42   TYR  HD2  HA     0.140000       1.00800           0
    2445 CCP  42   TYR  CE1  CA    -0.140000       12.0110           0
    2446 CCP  42   TYR  HE1  HA     0.140000       1.00800           0
    2447 CCP  42   TYR  CE2  CA    -0.140000       12.0110           0
    2448 CCP  42   TYR  HE2  HA     0.140000       1.00800           0
    2449 CCP  42   TYR  CZ   C      0.200000       12.0110           0
    2450 CCP  42   TYR  OH   OH    -0.600000       15.9990           0
    2451 CCP  42   TYR  HH   H      0.400000       1.00800           0
    2452 CCP  42   TYR  C    C      0.480000       12.0110           0
    2453 CCP  42   TYR  O    O     -0.480000       15.9990           0
    2454 CCP  43   GLY  N    NH1   -0.360000       14.0070           0
    2455 CCP  43   GLY  HN   H      0.260000       1.00800           0
    2456 CCP  43   GLY  CA   CT    -0.100000       12.0110           0
    2457 CCP  43   GLY  HA1  HA     0.100000       1.00800           0
    2458 CCP  43   GLY  HA2  HA     0.100000       1.00800           0
    2459 CCP  43   GLY  C    C      0.480000       12.0110           0
    2460 CCP  43   GLY  O    O     -0.480000       15.9990           0
    2461 CCP  44   PRO  N    N     -0.360000       14.0070           0
    2462 CCP  44   PRO  CA   CT      0.00000       12.0110           0
    2463 CCP  44   PRO  HA   HA     0.100000       1.00800           0
    2464 CCP  44   PRO  CB   CT    -0.200000       12.0110           0
    2465 CCP  44   PRO  HB1  HA     0.100000       1.00800           0
    2466 CCP  44   PRO  HB2  HA     0.100000       1.00800           0
    2467 CCP  44   PRO  CG   CP    -0.200000       12.0110           0
    2468 CCP  44   PRO  HG1  HA     0.100000       1.00800           0
    2469 CCP  44   PRO  HG2  HA     0.100000       1.00800           0
    2470 CCP  44   PRO  CD   CP     0.600000E-01   12.0110           0
    2471 CCP  44   PRO  HD2  HA     0.100000       1.00800           0
    2472 CCP  44   PRO  HD1  HA     0.100000       1.00800           0
    2473 CCP  44   PRO  C    C      0.480000       12.0110           0
    2474 CCP  44   PRO  O    O     -0.480000       15.9990           0
    2475 CCP  45   VAL  N    NH1   -0.360000       14.0070           0
    2476 CCP  45   VAL  HN   H      0.260000       1.00800           0
    2477 CCP  45   VAL  CA   CT      0.00000       12.0110           0
    2478 CCP  45   VAL  HA   HA     0.100000       1.00800           0
    2479 CCP  45   VAL  CB   CT    -0.100000       12.0110           0
    2480 CCP  45   VAL  HB   HA     0.100000       1.00800           0
    2481 CCP  45   VAL  CG1  CT    -0.300000       12.0110           0
    2482 CCP  45   VAL  HG11 HA     0.100000       1.00800           0
    2483 CCP  45   VAL  HG12 HA     0.100000       1.00800           0
    2484 CCP  45   VAL  HG13 HA     0.100000       1.00800           0
    2485 CCP  45   VAL  CG2  CT    -0.300000       12.0110           0
    2486 CCP  45   VAL  HG21 HA     0.100000       1.00800           0
    2487 CCP  45   VAL  HG22 HA     0.100000       1.00800           0
    2488 CCP  45   VAL  HG23 HA     0.100000       1.00800           0
    2489 CCP  45   VAL  C    C      0.480000       12.0110           0
    2490 CCP  45   VAL  O    O     -0.480000       15.9990           0
    2491 CCP  46   LEU  N    NH1   -0.360000       14.0070           0
    2492 CCP  46   LEU  HN   H      0.260000       1.00800           0
    2493 CCP  46   LEU  CA   CT      0.00000       12.0110           0
    2494 CCP  46   LEU  HA   HA     0.100000       1.00800           0
    2495 CCP  46   LEU  CB   CT    -0.200000       12.0110           0
    2496 CCP  46   LEU  HB1  HA     0.100000       1.00800           0
    2497 CCP  46   LEU  HB2  HA     0.100000       1.00800           0
    2498 CCP  46   LEU  CG   CT    -0.100000       12.0110           0
    2499 CCP  46   LEU  HG   HA     0.100000       1.00800           0
    2500 CCP  46   LEU  CD1  CT    -0.300000       12.0110           0
    2501 CCP  46   LEU  HD11 HA     0.100000       1.00800           0
    2502 CCP  46   LEU  HD12 HA     0.100000       1.00800           0
    2503 CCP  46   LEU  HD13 HA     0.100000       1.00800           0
    2504 CCP  46   LEU  CD2  CT    -0.300000       12.0110           0
    2505 CCP  46   LEU  HD21 HA     0.100000       1.00800           0
    2506 CCP  46   LEU  HD22 HA     0.100000       1.00800           0
    2507 CCP  46   LEU  HD23 HA     0.100000       1.00800           0
    2508 CCP  46   LEU  C    C      0.480000       12.0110           0
    2509 CCP  46   LEU  O    O     -0.480000       15.9990           0
    2510 CCP  47   VAL  N    NH1   -0.360000       14.0070           0
    2511 CCP  47   VAL  HN   H      0.260000       1.00800           0
    2512 CCP  47   VAL  CA   CT      0.00000       12.0110           0
    2513 CCP  47   VAL  HA   HA     0.100000       1.00800           0
    2514 CCP  47   VAL  CB   CT    -0.100000       12.0110           0
    2515 CCP  47   VAL  HB   HA     0.100000       1.00800           0
    2516 CCP  47   VAL  CG1  CT    -0.300000       12.0110           0
    2517 CCP  47   VAL  HG11 HA     0.100000       1.00800           0
    2518 CCP  47   VAL  HG12 HA     0.100000       1.00800           0
    2519 CCP  47   VAL  HG13 HA     0.100000       1.00800           0
    2520 CCP  47   VAL  CG2  CT    -0.300000       12.0110           0
    2521 CCP  47   VAL  HG21 HA     0.100000       1.00800           0
    2522 CCP  47   VAL  HG22 HA     0.100000       1.00800           0
    2523 CCP  47   VAL  HG23 HA     0.100000       1.00800           0
    2524 CCP  47   VAL  C    C      0.480000       12.0110           0
    2525 CCP  47   VAL  O    O     -0.480000       15.9990           0
    2526 CCP  48   ARG  N    NH1   -0.360000       14.0070           0
    2527 CCP  48   ARG  HN   H      0.260000       1.00800           0
    2528 CCP  48   ARG  CA   CT      0.00000       12.0110           0
    2529 CCP  48   ARG  HA   HA     0.100000       1.00800           0
    2530 CCP  48   ARG  CB   CT    -0.200000       12.0110           0
    2531 CCP  48   ARG  HB1  HA     0.100000       1.00800           0
    2532 CCP  48   ARG  HB2  HA     0.100000       1.00800           0
    2533 CCP  48   ARG  CG   CT    -0.200000       12.0110           0
    2534 CCP  48   ARG  HG1  HA     0.100000       1.00800           0
    2535 CCP  48   ARG  HG2  HA     0.100000       1.00800           0
    2536 CCP  48   ARG  CD   CT    -0.100000       12.0110           0
    2537 CCP  48   ARG  HD1  HA     0.150000       1.00800           0
    2538 CCP  48   ARG  HD2  HA     0.150000       1.00800           0
    2539 CCP  48   ARG  NE   NH1   -0.600000       14.0070           0
    2540 CCP  48   ARG  HE   H      0.400000       1.00800           0
    2541 CCP  48   ARG  CZ   C      0.600000       12.0110           0
    2542 CCP  48   ARG  NH1  NC2   -0.600000       14.0070           0
    2543 CCP  48   ARG  HH11 HC     0.400000       1.00800           0
    2544 CCP  48   ARG  HH12 HC     0.400000       1.00800           0
    2545 CCP  48   ARG  NH2  NC2   -0.600000       14.0070           0
    2546 CCP  48   ARG  HH21 HC     0.400000       1.00800           0
    2547 CCP  48   ARG  HH22 HC     0.400000       1.00800           0
    2548 CCP  48   ARG  C    C      0.480000       12.0110           0
    2549 CCP  48   ARG  O    O     -0.480000       15.9990           0
    2550 CCP  49   LEU  N    NH1   -0.360000       14.0070           0
    2551 CCP  49   LEU  HN   H      0.260000       1.00800           0
    2552 CCP  49   LEU  CA   CT      0.00000       12.0110           0
    2553 CCP  49   LEU  HA   HA     0.100000       1.00800           0
    2554 CCP  49   LEU  CB   CT    -0.200000       12.0110           0
    2555 CCP  49   LEU  HB1  HA     0.100000       1.00800           0
    2556 CCP  49   LEU  HB2  HA     0.100000       1.00800           0
    2557 CCP  49   LEU  CG   CT    -0.100000       12.0110           0
    2558 CCP  49   LEU  HG   HA     0.100000       1.00800           0
    2559 CCP  49   LEU  CD1  CT    -0.300000       12.0110           0
    2560 CCP  49   LEU  HD11 HA     0.100000       1.00800           0
    2561 CCP  49   LEU  HD12 HA     0.100000       1.00800           0
    2562 CCP  49   LEU  HD13 HA     0.100000       1.00800           0
    2563 CCP  49   LEU  CD2  CT    -0.300000       12.0110           0
    2564 CCP  49   LEU  HD21 HA     0.100000       1.00800           0
    2565 CCP  49   LEU  HD22 HA     0.100000       1.00800           0
    2566 CCP  49   LEU  HD23 HA     0.100000       1.00800           0
    2567 CCP  49   LEU  C    C      0.480000       12.0110           0
    2568 CCP  49   LEU  O    O     -0.480000       15.9990           0
    2569 CCP  50   ALA  N    NH1   -0.360000       14.0070           0
    2570 CCP  50   ALA  HN   H      0.260000       1.00800           0
    2571 CCP  50   ALA  CA   CT      0.00000       12.0110           0
    2572 CCP  50   ALA  HA   HA     0.100000       1.00800           0
    2573 CCP  50   ALA  CB   CT    -0.300000       12.0110           0
    2574 CCP  50   ALA  HB1  HA     0.100000       1.00800           0
    2575 CCP  50   ALA  HB2  HA     0.100000       1.00800           0
    2576 CCP  50   ALA  HB3  HA     0.100000       1.00800           0
    2577 CCP  50   ALA  C    C      0.480000       12.0110           0
    2578 CCP  50   ALA  O    O     -0.480000       15.9990           0
    2579 CCP  51   TRP  N    NH1   -0.360000       14.0070           0
    2580 CCP  51   TRP  HN   H      0.260000       1.00800           0
    2581 CCP  51   TRP  CA   CT      0.00000       12.0110           0
    2582 CCP  51   TRP  HA   HA     0.100000       1.00800           0
    2583 CCP  51   TRP  CB   CT    -0.200000       12.0110           0
    2584 CCP  51   TRP  HB1  HA     0.100000       1.00800           0
    2585 CCP  51   TRP  HB2  HA     0.100000       1.00800           0
    2586 CCP  51   TRP  CG   CX    -0.400000E-01   12.0110           0
    2587 CCP  51   TRP  CD1  CW    -0.100000E-01   12.0110           0
    2588 CCP  51   TRP  HD1  HA     0.140000       1.00800           0
    2589 CCP  51   TRP  CD2  CB    -0.500000E-01   12.0110           0
    2590 CCP  51   TRP  NE1  NA    -0.490000       14.0070           0
    2591 CCP  51   TRP  HE1  H      0.400000       1.00800           0
    2592 CCP  51   TRP  CE2  CN     0.130000       12.0110           0
    2593 CCP  51   TRP  CE3  CA    -0.160000       12.0110           0
    2594 CCP  51   TRP  HE3  HA     0.140000       1.00800           0
    2595 CCP  51   TRP  CZ2  CA    -0.150000       12.0110           0
    2596 CCP  51   TRP  HZ2  HA     0.140000       1.00800           0
    2597 CCP  51   TRP  CZ3  CA    -0.150000       12.0110           0
    2598 CCP  51   TRP  HZ3  HA     0.140000       1.00800           0
    2599 CCP  51   TRP  CH2  CA    -0.180000       12.0110           0
    2600 CCP  51   TRP  HH2  HA     0.140000       1.00800           0
    2601 CCP  51   TRP  C    C      0.480000       12.0110           0
    2602 CCP  51   TRP  O    O     -0.480000       15.9990           0
    2603 CCP  52   HIS  N    NH1   -0.360000       14.0070           0
    2604 CCP  52   HIS  HN   H      0.260000       1.00800           0
    2605 CCP  52   HIS  CA   CT      0.00000       12.0110           0
    2606 CCP  52   HIS  HA   HA     0.100000       1.00800           0
    2607 CCP  52   HIS  CB   CT    -0.200000       12.0110           0
    2608 CCP  52   HIS  HB1  HA     0.100000       1.00800           0
    2609 CCP  52   HIS  HB2  HA     0.100000       1.00800           0
    2610 CCP  52   HIS  CG   CC     0.500000E-01   12.0110           0
    2611 CCP  52   HIS  ND1  NA    -0.400000       14.0070           0
    2612 CCP  52   HIS  HD1  H      0.400000       1.00800           0
    2613 CCP  52   HIS  CD2  CV    -0.140000       12.0110           0
    2614 CCP  52   HIS  HD2  HA     0.140000       1.00800           0
    2615 CCP  52   HIS  CE1  CR    -0.140000       12.0110           0
    2616 CCP  52   HIS  HE1  HA     0.140000       1.00800           0
    2617 CCP  52   HIS  NE2  NB    -0.500000E-01   14.0070           0
    2618 CCP  52   HIS  HE2  H      0.350000       1.00800           0
    2619 CCP  52   HIS  C    C      0.480000       12.0110           0
    2620 CCP  52   HIS  O    O     -0.480000       15.9990           0
    2621 CCP  53   ILE  N    NH1   -0.360000       14.0070           0
    2622 CCP  53   ILE  HN   H      0.260000       1.00800           0
    2623 CCP  53   ILE  CA   CT      0.00000       12.0110           0
    2624 CCP  53   ILE  HA   HA     0.100000       1.00800           0
    2625 CCP  53   ILE  CB   CT    -0.100000       12.0110           0
    2626 CCP  53   ILE  HB   HA     0.100000       1.00800           0
    2627 CCP  53   ILE  CG1  CT    -0.200000       12.0110           0
    2628 CCP  53   ILE  HG11 HA     0.100000       1.00800           0
    2629 CCP  53   ILE  HG12 HA     0.100000       1.00800           0
    2630 CCP  53   ILE  CG2  CT    -0.300000       12.0110           0
    2631 CCP  53   ILE  HG21 HA     0.100000       1.00800           0
    2632 CCP  53   ILE  HG22 HA     0.100000       1.00800           0
    2633 CCP  53   ILE  HG23 HA     0.100000       1.00800           0
    2634 CCP  53   ILE  CD1  CT    -0.300000       12.0110           0
    2635 CCP  53   ILE  HD11 HA     0.100000       1.00800           0
    2636 CCP  53   ILE  HD12 HA     0.100000       1.00800           0
    2637 CCP  53   ILE  HD13 HA     0.100000       1.00800           0
    2638 CCP  53   ILE  C    C      0.480000       12.0110           0
    2639 CCP  53   ILE  O    O     -0.480000       15.9990           0
    2640 CCP  54   SER  N    NH1   -0.360000       14.0070           0
    2641 CCP  54   SER  HN   H      0.260000       1.00800           0
    2642 CCP  54   SER  CA   CT      0.00000       12.0110           0
    2643 CCP  54   SER  HA   HA     0.100000       1.00800           0
    2644 CCP  54   SER  CB   CT     0.800000E-01   12.0110           0
    2645 CCP  54   SER  HB1  HA     0.100000       1.00800           0
    2646 CCP  54   SER  HB2  HA     0.100000       1.00800           0
    2647 CCP  54   SER  OG   OH    -0.680000       15.9990           0
    2648 CCP  54   SER  HG   H      0.400000       1.00800           0
    2649 CCP  54   SER  C    C      0.480000       12.0110           0
    2650 CCP  54   SER  O    O     -0.480000       15.9990           0
    2651 CCP  55   GLY  N    NH1   -0.360000       14.0070           0
    2652 CCP  55   GLY  HN   H      0.260000       1.00800           0
    2653 CCP  55   GLY  CA   CT    -0.100000       12.0110           0
    2654 CCP  55   GLY  HA1  HA     0.100000       1.00800           0
    2655 CCP  55   GLY  HA2  HA     0.100000       1.00800           0
    2656 CCP  55   GLY  C    C      0.480000       12.0110           0
    2657 CCP  55   GLY  O    O     -0.480000       15.9990           0
    2658 CCP  56   THR  N    NH1   -0.360000       14.0070           0
    2659 CCP  56   THR  HN   H      0.260000       1.00800           0
    2660 CCP  56   THR  CA   CT      0.00000       12.0110           0
    2661 CCP  56   THR  HA   HA     0.100000       1.00800           0
    2662 CCP  56   THR  CB   CT     0.180000       12.0110           0
    2663 CCP  56   THR  HB   HA     0.100000       1.00800           0
    2664 CCP  56   THR  OG1  OH    -0.680000       15.9990           0
    2665 CCP  56   THR  HG1  H      0.400000       1.00800           0
    2666 CCP  56   THR  CG2  CT    -0.300000       12.0110           0
    2667 CCP  56   THR  HG21 HA     0.100000       1.00800           0
    2668 CCP  56   THR  HG22 HA     0.100000       1.00800           0
    2669 CCP  56   THR  HG23 HA     0.100000       1.00800           0
    2670 CCP  56   THR  C    C      0.480000       12.0110           0
    2671 CCP  56   THR  O    O     -0.480000       15.9990           0
    2672 CCP  57   TRP  N    NH1   -0.360000       14.0070           0
    2673 CCP  57   TRP  HN   H      0.260000       1.00800           0
    2674 CCP  57   TRP  CA   CT      0.00000       12.0110           0
    2675 CCP  57   TRP  HA   HA     0.100000       1.00800           0
    2676 CCP  57   TRP  CB   CT    -0.200000       12.0110           0
    2677 CCP  57   TRP  HB1  HA     0.100000       1.00800           0
    2678 CCP  57   TRP  HB2  HA     0.100000       1.00800           0
    2679 CCP  57   TRP  CG   CX    -0.400000E-01   12.0110           0
    2680 CCP  57   TRP  CD1  CW    -0.100000E-01   12.0110           0
    2681 CCP  57   TRP  HD1  HA     0.140000       1.00800           0
    2682 CCP  57   TRP  CD2  CB    -0.500000E-01   12.0110           0
    2683 CCP  57   TRP  NE1  NA    -0.490000       14.0070           0
    2684 CCP  57   TRP  HE1  H      0.400000       1.00800           0
    2685 CCP  57   TRP  CE2  CN     0.130000       12.0110           0
    2686 CCP  57   TRP  CE3  CA    -0.160000       12.0110           0
    2687 CCP  57   TRP  HE3  HA     0.140000       1.00800           0
    2688 CCP  57   TRP  CZ2  CA    -0.150000       12.0110           0
    2689 CCP  57   TRP  HZ2  HA     0.140000       1.00800           0
    2690 CCP  57   TRP  CZ3  CA    -0.150000       12.0110           0
    2691 CCP  57   TRP  HZ3  HA     0.140000       1.00800           0
    2692 CCP  57   TRP  CH2  CA    -0.180000       12.0110           0
    2693 CCP  57   TRP  HH2  HA     0.140000       1.00800           0
    2694 CCP  57   TRP  C    C      0.480000       12.0110           0
    2695 CCP  57   TRP  O    O     -0.480000       15.9990           0
    2696 CCP  58   ASP  N    NH1   -0.360000       14.0070           0
    2697 CCP  58   ASP  HN   H      0.260000       1.00800           0
    2698 CCP  58   ASP  CA   CT      0.00000       12.0110           0
    2699 CCP  58   ASP  HA   HA     0.100000       1.00800           0
    2700 CCP  58   ASP  CB   CT    -0.450000       12.0110           0
    2701 CCP  58   ASP  HB1  HA     0.100000       1.00800           0
    2702 CCP  58   ASP  HB2  HA     0.100000       1.00800           0
    2703 CCP  58   ASP  CG   C      0.490000       12.0110           0
    2704 CCP  58   ASP  OD1  OC    -0.620000       15.9990           0
    2705 CCP  58   ASP  OD2  OC    -0.620000       15.9990           0
    2706 CCP  58   ASP  C    C      0.480000       12.0110           0
    2707 CCP  58   ASP  O    O     -0.480000       15.9990           0
    2708 CCP  59   LYS  N    NH1   -0.360000       14.0070           0
    2709 CCP  59   LYS  HN   H      0.260000       1.00800           0
    2710 CCP  59   LYS  CA   CT      0.00000       12.0110           0
    2711 CCP  59   LYS  HA   HA     0.100000       1.00800           0
    2712 CCP  59   LYS  CB   CT    -0.200000       12.0110           0
    2713 CCP  59   LYS  HB1  HA     0.100000       1.00800           0
    2714 CCP  59   LYS  HB2  HA     0.100000       1.00800           0
    2715 CCP  59   LYS  CG   CT    -0.200000       12.0110           0
    2716 CCP  59   LYS  HG1  HA     0.100000       1.00800           0
    2717 CCP  59   LYS  HG2  HA     0.100000       1.00800           0
    2718 CCP  59   LYS  CD   CT    -0.200000       12.0110           0
    2719 CCP  59   LYS  HD1  HA     0.100000       1.00800           0
    2720 CCP  59   LYS  HD2  HA     0.100000       1.00800           0
    2721 CCP  59   LYS  CE   CT     0.305000       12.0110           0
    2722 CCP  59   LYS  HE1  HA     0.100000       1.00800           0
    2723 CCP  59   LYS  HE2  HA     0.100000       1.00800           0
    2724 CCP  59   LYS  NZ   NH3   -0.810000       14.0070           0
    2725 CCP  59   LYS  HZ1  HC     0.435000       1.00800           0
    2726 CCP  59   LYS  HZ2  HC     0.435000       1.00800           0
    2727 CCP  59   LYS  HZ3  HC     0.435000       1.00800           0
    2728 CCP  59   LYS  C    C      0.480000       12.0110           0
    2729 CCP  59   LYS  O    O     -0.480000       15.9990           0
    2730 CCP  60   HIS  N    NH1   -0.360000       14.0070           0
    2731 CCP  60   HIS  HN   H      0.260000       1.00800           0
    2732 CCP  60   HIS  CA   CT      0.00000       12.0110           0
    2733 CCP  60   HIS  HA   HA     0.100000       1.00800           0
    2734 CCP  60   HIS  CB   CT    -0.200000       12.0110           0
    2735 CCP  60   HIS  HB1  HA     0.100000       1.00800           0
    2736 CCP  60   HIS  HB2  HA     0.100000       1.00800           0
    2737 CCP  60   HIS  CG   CC     0.500000E-01   12.0110           0
    2738 CCP  60   HIS  ND1  NA    -0.400000       14.0070           0
    2739 CCP  60   HIS  HD1  H      0.400000       1.00800           0
    2740 CCP  60   HIS  CD2  CV    -0.140000       12.0110           0
    2741 CCP  60   HIS  HD2  HA     0.140000       1.00800           0
    2742 CCP  60   HIS  CE1  CR    -0.140000       12.0110           0
    2743 CCP  60   HIS  HE1  HA     0.140000       1.00800           0
    2744 CCP  60   HIS  NE2  NB    -0.500000E-01   14.0070           0
    2745 CCP  60   HIS  HE2  H      0.350000       1.00800           0
    2746 CCP  60   HIS  C    C      0.480000       12.0110           0
    2747 CCP  60   HIS  O    O     -0.480000       15.9990           0
    2748 CCP  61   ASP  N    NH1   -0.360000       14.0070           0
    2749 CCP  61   ASP  HN   H      0.260000       1.00800           0
    2750 CCP  61   ASP  CA   CT      0.00000       12.0110           0
    2751 CCP  61   ASP  HA   HA     0.100000       1.00800           0
    2752 CCP  61   ASP  CB   CT    -0.450000       12.0110           0
    2753 CCP  61   ASP  HB1  HA     0.100000       1.00800           0
    2754 CCP  61   ASP  HB2  HA     0.100000       1.00800           0
    2755 CCP  61   ASP  CG   C      0.490000       12.0110           0
    2756 CCP  61   ASP  OD1  OC    -0.620000       15.9990           0
    2757 CCP  61   ASP  OD2  OC    -0.620000       15.9990           0
    2758 CCP  61   ASP  C    C      0.480000       12.0110           0
    2759 CCP  61   ASP  O    O     -0.480000       15.9990           0
    2760 CCP  62   ASN  N    NH1   -0.360000       14.0070           0
    2761 CCP  62   ASN  HN   H      0.260000       1.00800           0
    2762 CCP  62   ASN  CA   CT      0.00000       12.0110           0
    2763 CCP  62   ASN  HA   HA     0.100000       1.00800           0
    2764 CCP  62   ASN  CB   CT    -0.200000       12.0110           0
    2765 CCP  62   ASN  HB1  HA     0.100000       1.00800           0
    2766 CCP  62   ASN  HB2  HA     0.100000       1.00800           0
    2767 CCP  62   ASN  CG   C      0.480000       12.0110           0
    2768 CCP  62   ASN  OD1  O     -0.480000       15.9990           0
    2769 CCP  62   ASN  ND2  NH2   -0.520000       14.0070           0
    2770 CCP  62   ASN  HD21 H      0.260000       1.00800           0
    2771 CCP  62   ASN  HD22 H      0.260000       1.00800           0
    2772 CCP  62   ASN  C    C      0.480000       12.0110           0
    2773 CCP  62   ASN  O    O     -0.480000       15.9990           0
    2774 CCP  63   THR  N    NH1   -0.360000       14.0070           0
    2775 CCP  63   THR  HN   H      0.260000       1.00800           0
    2776 CCP  63   THR  CA   CT      0.00000       12.0110           0
    2777 CCP  63   THR  HA   HA     0.100000       1.00800           0
    2778 CCP  63   THR  CB   CT     0.180000       12.0110           0
    2779 CCP  63   THR  HB   HA     0.100000       1.00800           0
    2780 CCP  63   THR  OG1  OH    -0.680000       15.9990           0
    2781 CCP  63   THR  HG1  H      0.400000       1.00800           0
    2782 CCP  63   THR  CG2  CT    -0.300000       12.0110           0
    2783 CCP  63   THR  HG21 HA     0.100000       1.00800           0
    2784 CCP  63   THR  HG22 HA     0.100000       1.00800           0
    2785 CCP  63   THR  HG23 HA     0.100000       1.00800           0
    2786 CCP  63   THR  C    C      0.480000       12.0110           0
    2787 CCP  63   THR  O    O     -0.480000       15.9990           0
    2788 CCP  64   GLY  N    NH1   -0.360000       14.0070           0
    2789 CCP  64   GLY  HN   H      0.260000       1.00800           0
    2790 CCP  64   GLY  CA   CT    -0.100000       12.0110           0
    2791 CCP  64   GLY  HA1  HA     0.100000       1.00800           0
    2792 CCP  64   GLY  HA2  HA     0.100000       1.00800           0
    2793 CCP  64   GLY  C    C      0.480000       12.0110           0
    2794 CCP  64   GLY  O    O     -0.480000       15.9990           0
    2795 CCP  65   GLY  N    NH1   -0.360000       14.0070           0
    2796 CCP  65   GLY  HN   H      0.260000       1.00800           0
    2797 CCP  65   GLY  CA   CT    -0.100000       12.0110           0
    2798 CCP  65   GLY  HA1  HA     0.100000       1.00800           0
    2799 CCP  65   GLY  HA2  HA     0.100000       1.00800           0
    2800 CCP  65   GLY  C    C      0.480000       12.0110           0
    2801 CCP  65   GLY  O    O     -0.480000       15.9990           0
    2802 CCP  66   SER  N    NH1   -0.360000       14.0070           0
    2803 CCP  66   SER  HN   H      0.260000       1.00800           0
    2804 CCP  66   SER  CA   CT      0.00000       12.0110           0
    2805 CCP  66   SER  HA   HA     0.100000       1.00800           0
    2806 CCP  66   SER  CB   CT     0.800000E-01   12.0110           0
    2807 CCP  66   SER  HB1  HA     0.100000       1.00800           0
    2808 CCP  66   SER  HB2  HA     0.100000       1.00800           0
    2809 CCP  66   SER  OG   OH    -0.680000       15.9990           0
    2810 CCP  66   SER  HG   H      0.400000       1.00800           0
    2811 CCP  66   SER  C    C      0.480000       12.0110           0
    2812 CCP  66   SER  O    O     -0.480000       15.9990           0
    2813 CCP  67   TYR  N    NH1   -0.360000       14.0070           0
    2814 CCP  67   TYR  HN   H      0.260000       1.00800           0
    2815 CCP  67   TYR  CA   CT      0.00000       12.0110           0
    2816 CCP  67   TYR  HA   HA     0.100000       1.00800           0
    2817 CCP  67   TYR  CB   CT    -0.200000       12.0110           0
    2818 CCP  67   TYR  HB1  HA     0.100000       1.00800           0
    2819 CCP  67   TYR  HB2  HA     0.100000       1.00800           0
    2820 CCP  67   TYR  CG   CA      0.00000       12.0110           0
    2821 CCP  67   TYR  CD1  CA    -0.140000       12.0110           0
    2822 CCP  67   TYR  HD1  HA     0.140000       1.00800           0
    2823 CCP  67   TYR  CD2  CA    -0.140000       12.0110           0
    2824 CCP  67   TYR  HD2  HA     0.140000       1.00800           0
    2825 CCP  67   TYR  CE1  CA    -0.140000       12.0110           0
    2826 CCP  67   TYR  HE1  HA     0.140000       1.00800           0
    2827 CCP  67   TYR  CE2  CA    -0.140000       12.0110           0
    2828 CCP  67   TYR  HE2  HA     0.140000       1.00800           0
    2829 CCP  67   TYR  CZ   C      0.200000       12.0110           0
    2830 CCP  67   TYR  OH   OH    -0.600000       15.9990           0
    2831 CCP  67   TYR  HH   H      0.400000       1.00800           0
    2832 CCP  67   TYR  C    C      0.480000       12.0110           0
    2833 CCP  67   TYR  O    O     -0.480000       15.9990           0
    2834 CCP  68   GLY  N    NH1   -0.360000       14.0070           0
    2835 CCP  68   GLY  HN   H      0.260000       1.00800           0
    2836 CCP  68   GLY  CA   CT    -0.100000       12.0110           0
    2837 CCP  68   GLY  HA1  HA     0.100000       1.00800           0
    2838 CCP  68   GLY  HA2  HA     0.100000       1.00800           0
    2839 CCP  68   GLY  C    C      0.480000       12.0110           0
    2840 CCP  68   GLY  O    O     -0.480000       15.9990           0
    2841 CCP  69   GLY  N    NH1   -0.360000       14.0070           0
    2842 CCP  69   GLY  HN   H      0.260000       1.00800           0
    2843 CCP  69   GLY  CA   CT    -0.100000       12.0110           0
    2844 CCP  69   GLY  HA1  HA     0.100000       1.00800           0
    2845 CCP  69   GLY  HA2  HA     0.100000       1.00800           0
    2846 CCP  69   GLY  C    C      0.480000       12.0110           0
    2847 CCP  69   GLY  O    O     -0.480000       15.9990           0
    2848 CCP  70   THR  N    NH1   -0.360000       14.0070           0
    2849 CCP  70   THR  HN   H      0.260000       1.00800           0
    2850 CCP  70   THR  CA   CT      0.00000       12.0110           0
    2851 CCP  70   THR  HA   HA     0.100000       1.00800           0
    2852 CCP  70   THR  CB   CT     0.180000       12.0110           0
    2853 CCP  70   THR  HB   HA     0.100000       1.00800           0
    2854 CCP  70   THR  OG1  OH    -0.680000       15.9990           0
    2855 CCP  70   THR  HG1  H      0.400000       1.00800           0
    2856 CCP  70   THR  CG2  CT    -0.300000       12.0110           0
    2857 CCP  70   THR  HG21 HA     0.100000       1.00800           0
    2858 CCP  70   THR  HG22 HA     0.100000       1.00800           0
    2859 CCP  70   THR  HG23 HA     0.100000       1.00800           0
    2860 CCP  70   THR  C    C      0.480000       12.0110           0
    2861 CCP  70   THR  O    O     -0.480000       15.9990           0
    2862 CCP  71   TYR  N    NH1   -0.360000       14.0070           0
    2863 CCP  71   TYR  HN   H      0.260000       1.00800           0
    2864 CCP  71   TYR  CA   CT      0.00000       12.0110           0
    2865 CCP  71   TYR  HA   HA     0.100000       1.00800           0
    2866 CCP  71   TYR  CB   CT    -0.200000       12.0110           0
    2867 CCP  71   TYR  HB1  HA     0.100000       1.00800           0
    2868 CCP  71   TYR  HB2  HA     0.100000       1.00800           0
    2869 CCP  71   TYR  CG   CA      0.00000       12.0110           0
    2870 CCP  71   TYR  CD1  CA    -0.140000       12.0110           0
    2871 CCP  71   TYR  HD1  HA     0.140000       1.00800           0
    2872 CCP  71   TYR  CD2  CA    -0.140000       12.0110           0
    2873 CCP  71   TYR  HD2  HA     0.140000       1.00800           0
    2874 CCP  71   TYR  CE1  CA    -0.140000       12.0110           0
    2875 CCP  71   TYR  HE1  HA     0.140000       1.00800           0
    2876 CCP  71   TYR  CE2  CA    -0.140000       12.0110           0
    2877 CCP  71   TYR  HE2  HA     0.140000       1.00800           0
    2878 CCP  71   TYR  CZ   C      0.200000       12.0110           0
    2879 CCP  71   TYR  OH   OH    -0.600000       15.9990           0
    2880 CCP  71   TYR  HH   H      0.400000       1.00800           0
    2881 CCP  71   TYR  C    C      0.480000       12.0110           0
    2882 CCP  71   TYR  O    O     -0.480000       15.9990           0
    2883 CCP  72   ARG  N    NH1   -0.360000       14.0070           0
    2884 CCP  72   ARG  HN   H      0.260000       1.00800           0
    2885 CCP  72   ARG  CA   CT      0.00000       12.0110           0
    2886 CCP  72   ARG  HA   HA     0.100000       1.00800           0
    2887 CCP  72   ARG  CB   CT    -0.200000       12.0110           0
    2888 CCP  72   ARG  HB1  HA     0.100000       1.00800           0
    2889 CCP  72   ARG  HB2  HA     0.100000       1.00800           0
    2890 CCP  72   ARG  CG   CT    -0.200000       12.0110           0
    2891 CCP  72   ARG  HG1  HA     0.100000       1.00800           0
    2892 CCP  72   ARG  HG2  HA     0.100000       1.00800           0
    2893 CCP  72   ARG  CD   CT    -0.100000       12.0110           0
    2894 CCP  72   ARG  HD1  HA     0.150000       1.00800           0
    2895 CCP  72   ARG  HD2  HA     0.150000       1.00800           0
    2896 CCP  72   ARG  NE   NH1   -0.600000       14.0070           0
    2897 CCP  72   ARG  HE   H      0.400000       1.00800           0
    2898 CCP  72   ARG  CZ   C      0.600000       12.0110           0
    2899 CCP  72   ARG  NH1  NC2   -0.600000       14.0070           0
    2900 CCP  72   ARG  HH11 HC     0.400000       1.00800           0
    2901 CCP  72   ARG  HH12 HC     0.400000       1.00800           0
    2902 CCP  72   ARG  NH2  NC2   -0.600000       14.0070           0
    2903 CCP  72   ARG  HH21 HC     0.400000       1.00800           0
    2904 CCP  72   ARG  HH22 HC     0.400000       1.00800           0
    2905 CCP  72   ARG  C    C      0.480000       12.0110           0
    2906 CCP  72   ARG  O    O     -0.480000       15.9990           0
    2907 CCP  73   PHE  N    NH1   -0.360000       14.0070           0
    2908 CCP  73   PHE  HN   H      0.260000       1.00800           0
    2909 CCP  73   PHE  CA   CT      0.00000       12.0110           0
    2910 CCP  73   PHE  HA   HA     0.100000       1.00800           0
    2911 CCP  73   PHE  CB   CT    -0.160000       12.0110           0
    2912 CCP  73   PHE  HB1  HA     0.100000       1.00800           0
    2913 CCP  73   PHE  HB2  HA     0.100000       1.00800           0
    2914 CCP  73   PHE  CG   CA     0.300000E-01   12.0110           0
    2915 CCP  73   PHE  CD1  CA    -0.160000       12.0110           0
    2916 CCP  73   PHE  HD1  HA     0.140000       1.00800           0
    2917 CCP  73   PHE  CD2  CA    -0.160000       12.0110           0
    2918 CCP  73   PHE  HD2  HA     0.140000       1.00800           0
    2919 CCP  73   PHE  CE1  CA    -0.150000       12.0110           0
    2920 CCP  73   PHE  HE1  HA     0.140000       1.00800           0
    2921 CCP  73   PHE  CE2  CA    -0.150000       12.0110           0
    2922 CCP  73   PHE  HE2  HA     0.140000       1.00800           0
    2923 CCP  73   PHE  CZ   CA    -0.150000       12.0110           0
    2924 CCP  73   PHE  HZ   HA     0.140000       1.00800           0
    2925 CCP  73   PHE  C    C      0.480000       12.0110           0
    2926 CCP  73   PHE  O    O     -0.480000       15.9990           0
    2927 CCP  74   LYS  N    NH1   -0.360000       14.0070           0
    2928 CCP  74   LYS  HN   H      0.260000       1.00800           0
    2929 CCP  74   LYS  CA   CT      0.00000       12.0110           0
    2930 CCP  74   LYS  HA   HA     0.100000       1.00800           0
    2931 CCP  74   LYS  CB   CT    -0.200000       12.0110           0
    2932 CCP  74   LYS  HB1  HA     0.100000       1.00800           0
    2933 CCP  74   LYS  HB2  HA     0.100000       1.00800           0
    2934 CCP  74   LYS  CG   CT    -0.200000       12.0110           0
    2935 CCP  74   LYS  HG1  HA     0.100000       1.00800           0
    2936 CCP  74   LYS  HG2  HA     0.100000       1.00800           0
    2937 CCP  74   LYS  CD   CT    -0.200000       12.0110           0
    2938 CCP  74   LYS  HD1  HA     0.100000       1.00800           0
    2939 CCP  74   LYS  HD2  HA     0.100000       1.00800           0
    2940 CCP  74   LYS  CE   CT     0.305000       12.0110           0
    2941 CCP  74   LYS  HE1  HA     0.100000       1.00800           0
    2942 CCP  74   LYS  HE2  HA     0.100000       1.00800           0
    2943 CCP  74   LYS  NZ   NH3   -0.810000       14.0070           0
    2944 CCP  74   LYS  HZ1  HC     0.435000       1.00800           0
    2945 CCP  74   LYS  HZ2  HC     0.435000       1.00800           0
    2946 CCP  74   LYS  HZ3  HC     0.435000       1.00800           0
    2947 CCP  74   LYS  C    C      0.480000       12.0110           0
    2948 CCP  74   LYS  O    O     -0.480000       15.9990           0
    2949 CCP  75   LYS  N    NH1   -0.360000       14.0070           0
    2950 CCP  75   LYS  HN   H      0.260000       1.00800           0
    2951 CCP  75   LYS  CA   CT      0.00000       12.0110           0
    2952 CCP  75   LYS  HA   HA     0.100000       1.00800           0
    2953 CCP  75   LYS  CB   CT    -0.200000       12.0110           0
    2954 CCP  75   LYS  HB1  HA     0.100000       1.00800           0
    2955 CCP  75   LYS  HB2  HA     0.100000       1.00800           0
    2956 CCP  75   LYS  CG   CT    -0.200000       12.0110           0
    2957 CCP  75   LYS  HG1  HA     0.100000       1.00800           0
    2958 CCP  75   LYS  HG2  HA     0.100000       1.00800           0
    2959 CCP  75   LYS  CD   CT    -0.200000       12.0110           0
    2960 CCP  75   LYS  HD1  HA     0.100000       1.00800           0
    2961 CCP  75   LYS  HD2  HA     0.100000       1.00800           0
    2962 CCP  75   LYS  CE   CT     0.305000       12.0110           0
    2963 CCP  75   LYS  HE1  HA     0.100000       1.00800           0
    2964 CCP  75   LYS  HE2  HA     0.100000       1.00800           0
    2965 CCP  75   LYS  NZ   NH3   -0.810000       14.0070           0
    2966 CCP  75   LYS  HZ1  HC     0.435000       1.00800           0
    2967 CCP  75   LYS  HZ2  HC     0.435000       1.00800           0
    2968 CCP  75   LYS  HZ3  HC     0.435000       1.00800           0
    2969 CCP  75   LYS  C    C      0.480000       12.0110           0
    2970 CCP  75   LYS  O    O     -0.480000       15.9990           0
    2971 CCP  76   GLU  N    NH1   -0.360000       14.0070           0
    2972 CCP  76   GLU  HN   H      0.260000       1.00800           0
    2973 CCP  76   GLU  CA   CT      0.00000       12.0110           0
    2974 CCP  76   GLU  HA   HA     0.100000       1.00800           0
    2975 CCP  76   GLU  CB   CT    -0.200000       12.0110           0
    2976 CCP  76   GLU  HB1  HA     0.100000       1.00800           0
    2977 CCP  76   GLU  HB2  HA     0.100000       1.00800           0
    2978 CCP  76   GLU  CG   CT    -0.450000       12.0110           0
    2979 CCP  76   GLU  HG1  HA     0.100000       1.00800           0
    2980 CCP  76   GLU  HG2  HA     0.100000       1.00800           0
    2981 CCP  76   GLU  CD   C      0.490000       12.0110           0
    2982 CCP  76   GLU  OE1  OC    -0.620000       15.9990           0
    2983 CCP  76   GLU  OE2  OC    -0.620000       15.9990           0
    2984 CCP  76   GLU  C    C      0.480000       12.0110           0
    2985 CCP  76   GLU  O    O     -0.480000       15.9990           0
    2986 CCP  77   PHE  N    NH1   -0.360000       14.0070           0
    2987 CCP  77   PHE  HN   H      0.260000       1.00800           0
    2988 CCP  77   PHE  CA   CT      0.00000       12.0110           0
    2989 CCP  77   PHE  HA   HA     0.100000       1.00800           0
    2990 CCP  77   PHE  CB   CT    -0.160000       12.0110           0
    2991 CCP  77   PHE  HB1  HA     0.100000       1.00800           0
    2992 CCP  77   PHE  HB2  HA     0.100000       1.00800           0
    2993 CCP  77   PHE  CG   CA     0.300000E-01   12.0110           0
    2994 CCP  77   PHE  CD1  CA    -0.160000       12.0110           0
    2995 CCP  77   PHE  HD1  HA     0.140000       1.00800           0
    2996 CCP  77   PHE  CD2  CA    -0.160000       12.0110           0
    2997 CCP  77   PHE  HD2  HA     0.140000       1.00800           0
    2998 CCP  77   PHE  CE1  CA    -0.150000       12.0110           0
    2999 CCP  77   PHE  HE1  HA     0.140000       1.00800           0
    3000 CCP  77   PHE  CE2  CA    -0.150000       12.0110           0
    3001 CCP  77   PHE  HE2  HA     0.140000       1.00800           0
    3002 CCP  77   PHE  CZ   CA    -0.150000       12.0110           0
    3003 CCP  77   PHE  HZ   HA     0.140000       1.00800           0
    3004 CCP  77   PHE  C    C      0.480000       12.0110           0
    3005 CCP  77   PHE  O    O     -0.480000       15.9990           0
    3006 CCP  78   ASN  N    NH1   -0.360000       14.0070           0
    3007 CCP  78   ASN  HN   H      0.260000       1.00800           0
    3008 CCP  78   ASN  CA   CT      0.00000       12.0110           0
    3009 CCP  78   ASN  HA   HA     0.100000       1.00800           0
    3010 CCP  78   ASN  CB   CT    -0.200000       12.0110           0
    3011 CCP  78   ASN  HB1  HA     0.100000       1.00800           0
    3012 CCP  78   ASN  HB2  HA     0.100000       1.00800           0
    3013 CCP  78   ASN  CG   C      0.480000       12.0110           0
    3014 CCP  78   ASN  OD1  O     -0.480000       15.9990           0
    3015 CCP  78   ASN  ND2  NH2   -0.520000       14.0070           0
    3016 CCP  78   ASN  HD21 H      0.260000       1.00800           0
    3017 CCP  78   ASN  HD22 H      0.260000       1.00800           0
    3018 CCP  78   ASN  C    C      0.480000       12.0110           0
    3019 CCP  78   ASN  O    O     -0.480000       15.9990           0
    3020 CCP  79   ASP  N    NH1   -0.360000       14.0070           0
    3021 CCP  79   ASP  HN   H      0.260000       1.00800           0
    3022 CCP  79   ASP  CA   CT      0.00000       12.0110           0
    3023 CCP  79   ASP  HA   HA     0.100000       1.00800           0
    3024 CCP  79   ASP  CB   CT    -0.450000       12.0110           0
    3025 CCP  79   ASP  HB1  HA     0.100000       1.00800           0
    3026 CCP  79   ASP  HB2  HA     0.100000       1.00800           0
    3027 CCP  79   ASP  CG   C      0.490000       12.0110           0
    3028 CCP  79   ASP  OD1  OC    -0.620000       15.9990           0
    3029 CCP  79   ASP  OD2  OC    -0.620000       15.9990           0
    3030 CCP  79   ASP  C    C      0.480000       12.0110           0
    3031 CCP  79   ASP  O    O     -0.480000       15.9990           0
    3032 CCP  80   PRO  N    N     -0.360000       14.0070           0
    3033 CCP  80   PRO  CA   CT      0.00000       12.0110           0
    3034 CCP  80   PRO  HA   HA     0.100000       1.00800           0
    3035 CCP  80   PRO  CB   CT    -0.200000       12.0110           0
    3036 CCP  80   PRO  HB1  HA     0.100000       1.00800           0
    3037 CCP  80   PRO  HB2  HA     0.100000       1.00800           0
    3038 CCP  80   PRO  CG   CP    -0.200000       12.0110           0
    3039 CCP  80   PRO  HG1  HA     0.100000       1.00800           0
    3040 CCP  80   PRO  HG2  HA     0.100000       1.00800           0
    3041 CCP  80   PRO  CD   CP     0.600000E-01   12.0110           0
    3042 CCP  80   PRO  HD2  HA     0.100000       1.00800           0
    3043 CCP  80   PRO  HD1  HA     0.100000       1.00800           0
    3044 CCP  80   PRO  C    C      0.480000       12.0110           0
    3045 CCP  80   PRO  O    O     -0.480000       15.9990           0
    3046 CCP  81   SER  N    NH1   -0.360000       14.0070           0
    3047 CCP  81   SER  HN   H      0.260000       1.00800           0
    3048 CCP  81   SER  CA   CT      0.00000       12.0110           0
    3049 CCP  81   SER  HA   HA     0.100000       1.00800           0
    3050 CCP  81   SER  CB   CT     0.800000E-01   12.0110           0
    3051 CCP  81   SER  HB1  HA     0.100000       1.00800           0
    3052 CCP  81   SER  HB2  HA     0.100000       1.00800           0
    3053 CCP  81   SER  OG   OH    -0.680000       15.9990           0
    3054 CCP  81   SER  HG   H      0.400000       1.00800           0
    3055 CCP  81   SER  C    C      0.480000       12.0110           0
    3056 CCP  81   SER  O    O     -0.480000       15.9990           0
    3057 CCP  82   ASN  N    NH1   -0.360000       14.0070           0
    3058 CCP  82   ASN  HN   H      0.260000       1.00800           0
    3059 CCP  82   ASN  CA   CT      0.00000       12.0110           0
    3060 CCP  82   ASN  HA   HA     0.100000       1.00800           0
    3061 CCP  82   ASN  CB   CT    -0.200000       12.0110           0
    3062 CCP  82   ASN  HB1  HA     0.100000       1.00800           0
    3063 CCP  82   ASN  HB2  HA     0.100000       1.00800           0
    3064 CCP  82   ASN  CG   C      0.480000       12.0110           0
    3065 CCP  82   ASN  OD1  O     -0.480000       15.9990           0
    3066 CCP  82   ASN  ND2  NH2   -0.520000       14.0070           0
    3067 CCP  82   ASN  HD21 H      0.260000       1.00800           0
    3068 CCP  82   ASN  HD22 H      0.260000       1.00800           0
    3069 CCP  82   ASN  C    C      0.480000       12.0110           0
    3070 CCP  82   ASN  O    O     -0.480000       15.9990           0
    3071 CCP  83   ALA  N    NH1   -0.360000       14.0070           0
    3072 CCP  83   ALA  HN   H      0.260000       1.00800           0
    3073 CCP  83   ALA  CA   CT      0.00000       12.0110           0
    3074 CCP  83   ALA  HA   HA     0.100000       1.00800           0
    3075 CCP  83   ALA  CB   CT    -0.300000       12.0110           0
    3076 CCP  83   ALA  HB1  HA     0.100000       1.00800           0
    3077 CCP  83   ALA  HB2  HA     0.100000       1.00800           0
    3078 CCP  83   ALA  HB3  HA     0.100000       1.00800           0
    3079 CCP  83   ALA  C    C      0.480000       12.0110           0
    3080 CCP  83   ALA  O    O     -0.480000       15.9990           0
    3081 CCP  84   GLY  N    NH1   -0.360000       14.0070           0
    3082 CCP  84   GLY  HN   H      0.260000       1.00800           0
    3083 CCP  84   GLY  CA   CT    -0.100000       12.0110           0
    3084 CCP  84   GLY  HA1  HA     0.100000       1.00800           0
    3085 CCP  84   GLY  HA2  HA     0.100000       1.00800           0
    3086 CCP  84   GLY  C    C      0.480000       12.0110           0
    3087 CCP  84   GLY  O    O     -0.480000       15.9990           0
    3088 CCP  85   LEU  N    NH1   -0.360000       14.0070           0
    3089 CCP  85   LEU  HN   H      0.260000       1.00800           0
    3090 CCP  85   LEU  CA   CT      0.00000       12.0110           0
    3091 CCP  85   LEU  HA   HA     0.100000       1.00800           0
    3092 CCP  85   LEU  CB   CT    -0.200000       12.0110           0
    3093 CCP  85   LEU  HB1  HA     0.100000       1.00800           0
    3094 CCP  85   LEU  HB2  HA     0.100000       1.00800           0
    3095 CCP  85   LEU  CG   CT    -0.100000       12.0110           0
    3096 CCP  85   LEU  HG   HA     0.100000       1.00800           0
    3097 CCP  85   LEU  CD1  CT    -0.300000       12.0110           0
    3098 CCP  85   LEU  HD11 HA     0.100000       1.00800           0
    3099 CCP  85   LEU  HD12 HA     0.100000       1.00800           0
    3100 CCP  85   LEU  HD13 HA     0.100000       1.00800           0
    3101 CCP  85   LEU  CD2  CT    -0.300000       12.0110           0
    3102 CCP  85   LEU  HD21 HA     0.100000       1.00800           0
    3103 CCP  85   LEU  HD22 HA     0.100000       1.00800           0
    3104 CCP  85   LEU  HD23 HA     0.100000       1.00800           0
    3105 CCP  85   LEU  C    C      0.480000       12.0110           0
    3106 CCP  85   LEU  O    O     -0.480000       15.9990           0
    3107 CCP  86   GLN  N    NH1   -0.360000       14.0070           0
    3108 CCP  86   GLN  HN   H      0.260000       1.00800           0
    3109 CCP  86   GLN  CA   CT      0.00000       12.0110           0
    3110 CCP  86   GLN  HA   HA     0.100000       1.00800           0
    3111 CCP  86   GLN  CB   CT    -0.200000       12.0110           0
    3112 CCP  86   GLN  HB1  HA     0.100000       1.00800           0
    3113 CCP  86   GLN  HB2  HA     0.100000       1.00800           0
    3114 CCP  86   GLN  CG   CT    -0.200000       12.0110           0
    3115 CCP  86   GLN  HG1  HA     0.100000       1.00800           0
    3116 CCP  86   GLN  HG2  HA     0.100000       1.00800           0
    3117 CCP  86   GLN  CD   C      0.480000       12.0110           0
    3118 CCP  86   GLN  OE1  O     -0.480000       15.9990           0
    3119 CCP  86   GLN  NE2  NH2   -0.520000       14.0070           0
    3120 CCP  86   GLN  HE21 H      0.260000       1.00800           0
    3121 CCP  86   GLN  HE22 H      0.260000       1.00800           0
    3122 CCP  86   GLN  C    C      0.480000       12.0110           0
    3123 CCP  86   GLN  O    O     -0.480000       15.9990           0
    3124 CCP  87   ASN  N    NH1   -0.360000       14.0070           0
    3125 CCP  87   ASN  HN   H      0.260000       1.00800           0
    3126 CCP  87   ASN  CA   CT      0.00000       12.0110           0
    3127 CCP  87   ASN  HA   HA     0.100000       1.00800           0
    3128 CCP  87   ASN  CB   CT    -0.200000       12.0110           0
    3129 CCP  87   ASN  HB1  HA     0.100000       1.00800           0
    3130 CCP  87   ASN  HB2  HA     0.100000       1.00800           0
    3131 CCP  87   ASN  CG   C      0.480000       12.0110           0
    3132 CCP  87   ASN  OD1  O     -0.480000       15.9990           0
    3133 CCP  87   ASN  ND2  NH2   -0.520000       14.0070           0
    3134 CCP  87   ASN  HD21 H      0.260000       1.00800           0
    3135 CCP  87   ASN  HD22 H      0.260000       1.00800           0
    3136 CCP  87   ASN  C    C      0.480000       12.0110           0
    3137 CCP  87   ASN  O    O     -0.480000       15.9990           0
    3138 CCP  88   GLY  N    NH1   -0.360000       14.0070           0
    3139 CCP  88   GLY  HN   H      0.260000       1.00800           0
    3140 CCP  88   GLY  CA   CT    -0.100000       12.0110           0
    3141 CCP  88   GLY  HA1  HA     0.100000       1.00800           0
    3142 CCP  88   GLY  HA2  HA     0.100000       1.00800           0
    3143 CCP  88   GLY  C    C      0.480000       12.0110           0
    3144 CCP  88   GLY  O    O     -0.480000       15.9990           0
    3145 CCP  89   PHE  N    NH1   -0.360000       14.0070           0
    3146 CCP  89   PHE  HN   H      0.260000       1.00800           0
    3147 CCP  89   PHE  CA   CT      0.00000       12.0110           0
    3148 CCP  89   PHE  HA   HA     0.100000       1.00800           0
    3149 CCP  89   PHE  CB   CT    -0.160000       12.0110           0
    3150 CCP  89   PHE  HB1  HA     0.100000       1.00800           0
    3151 CCP  89   PHE  HB2  HA     0.100000       1.00800           0
    3152 CCP  89   PHE  CG   CA     0.300000E-01   12.0110           0
    3153 CCP  89   PHE  CD1  CA    -0.160000       12.0110           0
    3154 CCP  89   PHE  HD1  HA     0.140000       1.00800           0
    3155 CCP  89   PHE  CD2  CA    -0.160000       12.0110           0
    3156 CCP  89   PHE  HD2  HA     0.140000       1.00800           0
    3157 CCP  89   PHE  CE1  CA    -0.150000       12.0110           0
    3158 CCP  89   PHE  HE1  HA     0.140000       1.00800           0
    3159 CCP  89   PHE  CE2  CA    -0.150000       12.0110           0
    3160 CCP  89   PHE  HE2  HA     0.140000       1.00800           0
    3161 CCP  89   PHE  CZ   CA    -0.150000       12.0110           0
    3162 CCP  89   PHE  HZ   HA     0.140000       1.00800           0
    3163 CCP  89   PHE  C    C      0.480000       12.0110           0
    3164 CCP  89   PHE  O    O     -0.480000       15.9990           0
    3165 CCP  90   LYS  N    NH1   -0.360000       14.0070           0
    3166 CCP  90   LYS  HN   H      0.260000       1.00800           0
    3167 CCP  90   LYS  CA   CT      0.00000       12.0110           0
    3168 CCP  90   LYS  HA   HA     0.100000       1.00800           0
    3169 CCP  90   LYS  CB   CT    -0.200000       12.0110           0
    3170 CCP  90   LYS  HB1  HA     0.100000       1.00800           0
    3171 CCP  90   LYS  HB2  HA     0.100000       1.00800           0
    3172 CCP  90   LYS  CG   CT    -0.200000       12.0110           0
    3173 CCP  90   LYS  HG1  HA     0.100000       1.00800           0
    3174 CCP  90   LYS  HG2  HA     0.100000       1.00800           0
    3175 CCP  90   LYS  CD   CT    -0.200000       12.0110           0
    3176 CCP  90   LYS  HD1  HA     0.100000       1.00800           0
    3177 CCP  90   LYS  HD2  HA     0.100000       1.00800           0
    3178 CCP  90   LYS  CE   CT     0.305000       12.0110           0
    3179 CCP  90   LYS  HE1  HA     0.100000       1.00800           0
    3180 CCP  90   LYS  HE2  HA     0.100000       1.00800           0
    3181 CCP  90   LYS  NZ   NH3   -0.810000       14.0070           0
    3182 CCP  90   LYS  HZ1  HC     0.435000       1.00800           0
    3183 CCP  90   LYS  HZ2  HC     0.435000       1.00800           0
    3184 CCP  90   LYS  HZ3  HC     0.435000       1.00800           0
    3185 CCP  90   LYS  C    C      0.480000       12.0110           0
    3186 CCP  90   LYS  O    O     -0.480000       15.9990           0
    3187 CCP  91   PHE  N    NH1   -0.360000       14.0070           0
    3188 CCP  91   PHE  HN   H      0.260000       1.00800           0
    3189 CCP  91   PHE  CA   CT      0.00000       12.0110           0
    3190 CCP  91   PHE  HA   HA     0.100000       1.00800           0
    3191 CCP  91   PHE  CB   CT    -0.160000       12.0110           0
    3192 CCP  91   PHE  HB1  HA     0.100000       1.00800           0
    3193 CCP  91   PHE  HB2  HA     0.100000       1.00800           0
    3194 CCP  91   PHE  CG   CA     0.300000E-01   12.0110           0
    3195 CCP  91   PHE  CD1  CA    -0.160000       12.0110           0
    3196 CCP  91   PHE  HD1  HA     0.140000       1.00800           0
    3197 CCP  91   PHE  CD2  CA    -0.160000       12.0110           0
    3198 CCP  91   PHE  HD2  HA     0.140000       1.00800           0
    3199 CCP  91   PHE  CE1  CA    -0.150000       12.0110           0
    3200 CCP  91   PHE  HE1  HA     0.140000       1.00800           0
    3201 CCP  91   PHE  CE2  CA    -0.150000       12.0110           0
    3202 CCP  91   PHE  HE2  HA     0.140000       1.00800           0
    3203 CCP  91   PHE  CZ   CA    -0.150000       12.0110           0
    3204 CCP  91   PHE  HZ   HA     0.140000       1.00800           0
    3205 CCP  91   PHE  C    C      0.480000       12.0110           0
    3206 CCP  91   PHE  O    O     -0.480000       15.9990           0
    3207 CCP  92   LEU  N    NH1   -0.360000       14.0070           0
    3208 CCP  92   LEU  HN   H      0.260000       1.00800           0
    3209 CCP  92   LEU  CA   CT      0.00000       12.0110           0
    3210 CCP  92   LEU  HA   HA     0.100000       1.00800           0
    3211 CCP  92   LEU  CB   CT    -0.200000       12.0110           0
    3212 CCP  92   LEU  HB1  HA     0.100000       1.00800           0
    3213 CCP  92   LEU  HB2  HA     0.100000       1.00800           0
    3214 CCP  92   LEU  CG   CT    -0.100000       12.0110           0
    3215 CCP  92   LEU  HG   HA     0.100000       1.00800           0
    3216 CCP  92   LEU  CD1  CT    -0.300000       12.0110           0
    3217 CCP  92   LEU  HD11 HA     0.100000       1.00800           0
    3218 CCP  92   LEU  HD12 HA     0.100000       1.00800           0
    3219 CCP  92   LEU  HD13 HA     0.100000       1.00800           0
    3220 CCP  92   LEU  CD2  CT    -0.300000       12.0110           0
    3221 CCP  92   LEU  HD21 HA     0.100000       1.00800           0
    3222 CCP  92   LEU  HD22 HA     0.100000       1.00800           0
    3223 CCP  92   LEU  HD23 HA     0.100000       1.00800           0
    3224 CCP  92   LEU  C    C      0.480000       12.0110           0
    3225 CCP  92   LEU  O    O     -0.480000       15.9990           0
    3226 CCP  93   GLU  N    NH1   -0.360000       14.0070           0
    3227 CCP  93   GLU  HN   H      0.260000       1.00800           0
    3228 CCP  93   GLU  CA   CT      0.00000       12.0110           0
    3229 CCP  93   GLU  HA   HA     0.100000       1.00800           0
    3230 CCP  93   GLU  CB   CT    -0.200000       12.0110           0
    3231 CCP  93   GLU  HB1  HA     0.100000       1.00800           0
    3232 CCP  93   GLU  HB2  HA     0.100000       1.00800           0
    3233 CCP  93   GLU  CG   CT    -0.450000       12.0110           0
    3234 CCP  93   GLU  HG1  HA     0.100000       1.00800           0
    3235 CCP  93   GLU  HG2  HA     0.100000       1.00800           0
    3236 CCP  93   GLU  CD   C      0.490000       12.0110           0
    3237 CCP  93   GLU  OE1  OC    -0.620000       15.9990           0
    3238 CCP  93   GLU  OE2  OC    -0.620000       15.9990           0
    3239 CCP  93   GLU  C    C      0.480000       12.0110           0
    3240 CCP  93   GLU  O    O     -0.480000       15.9990           0
    3241 CCP  94   PRO  N    N     -0.360000       14.0070           0
    3242 CCP  94   PRO  CA   CT      0.00000       12.0110           0
    3243 CCP  94   PRO  HA   HA     0.100000       1.00800           0
    3244 CCP  94   PRO  CB   CT    -0.200000       12.0110           0
    3245 CCP  94   PRO  HB1  HA     0.100000       1.00800           0
    3246 CCP  94   PRO  HB2  HA     0.100000       1.00800           0
    3247 CCP  94   PRO  CG   CP    -0.200000       12.0110           0
    3248 CCP  94   PRO  HG1  HA     0.100000       1.00800           0
    3249 CCP  94   PRO  HG2  HA     0.100000       1.00800           0
    3250 CCP  94   PRO  CD   CP     0.600000E-01   12.0110           0
    3251 CCP  94   PRO  HD2  HA     0.100000       1.00800           0
    3252 CCP  94   PRO  HD1  HA     0.100000       1.00800           0
    3253 CCP  94   PRO  C    C      0.480000       12.0110           0
    3254 CCP  94   PRO  O    O     -0.480000       15.9990           0
    3255 CCP  95   ILE  N    NH1   -0.360000       14.0070           0
    3256 CCP  95   ILE  HN   H      0.260000       1.00800           0
    3257 CCP  95   ILE  CA   CT      0.00000       12.0110           0
    3258 CCP  95   ILE  HA   HA     0.100000       1.00800           0
    3259 CCP  95   ILE  CB   CT    -0.100000       12.0110           0
    3260 CCP  95   ILE  HB   HA     0.100000       1.00800           0
    3261 CCP  95   ILE  CG1  CT    -0.200000       12.0110           0
    3262 CCP  95   ILE  HG11 HA     0.100000       1.00800           0
    3263 CCP  95   ILE  HG12 HA     0.100000       1.00800           0
    3264 CCP  95   ILE  CG2  CT    -0.300000       12.0110           0
    3265 CCP  95   ILE  HG21 HA     0.100000       1.00800           0
    3266 CCP  95   ILE  HG22 HA     0.100000       1.00800           0
    3267 CCP  95   ILE  HG23 HA     0.100000       1.00800           0
    3268 CCP  95   ILE  CD1  CT    -0.300000       12.0110           0
    3269 CCP  95   ILE  HD11 HA     0.100000       1.00800           0
    3270 CCP  95   ILE  HD12 HA     0.100000       1.00800           0
    3271 CCP  95   ILE  HD13 HA     0.100000       1.00800           0
    3272 CCP  95   ILE  C    C      0.480000       12.0110           0
    3273 CCP  95   ILE  O    O     -0.480000       15.9990           0
    3274 CCP  96   HIS  N    NH1   -0.360000       14.0070           0
    3275 CCP  96   HIS  HN   H      0.260000       1.00800           0
    3276 CCP  96   HIS  CA   CT      0.00000       12.0110           0
    3277 CCP  96   HIS  HA   HA     0.100000       1.00800           0
    3278 CCP  96   HIS  CB   CT    -0.200000       12.0110           0
    3279 CCP  96   HIS  HB1  HA     0.100000       1.00800           0
    3280 CCP  96   HIS  HB2  HA     0.100000       1.00800           0
    3281 CCP  96   HIS  CG   CC     0.500000E-01   12.0110           0
    3282 CCP  96   HIS  ND1  NA    -0.400000       14.0070           0
    3283 CCP  96   HIS  HD1  H      0.400000       1.00800           0
    3284 CCP  96   HIS  CD2  CV    -0.140000       12.0110           0
    3285 CCP  96   HIS  HD2  HA     0.140000       1.00800           0
    3286 CCP  96   HIS  CE1  CR    -0.140000       12.0110           0
    3287 CCP  96   HIS  HE1  HA     0.140000       1.00800           0
    3288 CCP  96   HIS  NE2  NB    -0.500000E-01   14.0070           0
    3289 CCP  96   HIS  HE2  H      0.350000       1.00800           0
    3290 CCP  96   HIS  C    C      0.480000       12.0110           0
    3291 CCP  96   HIS  O    O     -0.480000       15.9990           0
    3292 CCP  97   LYS  N    NH1   -0.360000       14.0070           0
    3293 CCP  97   LYS  HN   H      0.260000       1.00800           0
    3294 CCP  97   LYS  CA   CT      0.00000       12.0110           0
    3295 CCP  97   LYS  HA   HA     0.100000       1.00800           0
    3296 CCP  97   LYS  CB   CT    -0.200000       12.0110           0
    3297 CCP  97   LYS  HB1  HA     0.100000       1.00800           0
    3298 CCP  97   LYS  HB2  HA     0.100000       1.00800           0
    3299 CCP  97   LYS  CG   CT    -0.200000       12.0110           0
    3300 CCP  97   LYS  HG1  HA     0.100000       1.00800           0
    3301 CCP  97   LYS  HG2  HA     0.100000       1.00800           0
    3302 CCP  97   LYS  CD   CT    -0.200000       12.0110           0
    3303 CCP  97   LYS  HD1  HA     0.100000       1.00800           0
    3304 CCP  97   LYS  HD2  HA     0.100000       1.00800           0
    3305 CCP  97   LYS  CE   CT     0.305000       12.0110           0
    3306 CCP  97   LYS  HE1  HA     0.100000       1.00800           0
    3307 CCP  97   LYS  HE2  HA     0.100000       1.00800           0
    3308 CCP  97   LYS  NZ   NH3   -0.810000       14.0070           0
    3309 CCP  97   LYS  HZ1  HC     0.435000       1.00800           0
    3310 CCP  97   LYS  HZ2  HC     0.435000       1.00800           0
    3311 CCP  97   LYS  HZ3  HC     0.435000       1.00800           0
    3312 CCP  97   LYS  C    C      0.480000       12.0110           0
    3313 CCP  97   LYS  O    O     -0.480000       15.9990           0
    3314 CCP  98   GLU  N    NH1   -0.360000       14.0070           0
    3315 CCP  98   GLU  HN   H      0.260000       1.00800           0
    3316 CCP  98   GLU  CA   CT      0.00000       12.0110           0
    3317 CCP  98   GLU  HA   HA     0.100000       1.00800           0
    3318 CCP  98   GLU  CB   CT    -0.200000       12.0110           0
    3319 CCP  98   GLU  HB1  HA     0.100000       1.00800           0
    3320 CCP  98   GLU  HB2  HA     0.100000       1.00800           0
    3321 CCP  98   GLU  CG   CT    -0.450000       12.0110           0
    3322 CCP  98   GLU  HG1  HA     0.100000       1.00800           0
    3323 CCP  98   GLU  HG2  HA     0.100000       1.00800           0
    3324 CCP  98   GLU  CD   C      0.490000       12.0110           0
    3325 CCP  98   GLU  OE1  OC    -0.620000       15.9990           0
    3326 CCP  98   GLU  OE2  OC    -0.620000       15.9990           0
    3327 CCP  98   GLU  C    C      0.480000       12.0110           0
    3328 CCP  98   GLU  O    O     -0.480000       15.9990           0
    3329 CCP  99   PHE  N    NH1   -0.360000       14.0070           0
    3330 CCP  99   PHE  HN   H      0.260000       1.00800           0
    3331 CCP  99   PHE  CA   CT      0.00000       12.0110           0
    3332 CCP  99   PHE  HA   HA     0.100000       1.00800           0
    3333 CCP  99   PHE  CB   CT    -0.160000       12.0110           0
    3334 CCP  99   PHE  HB1  HA     0.100000       1.00800           0
    3335 CCP  99   PHE  HB2  HA     0.100000       1.00800           0
    3336 CCP  99   PHE  CG   CA     0.300000E-01   12.0110           0
    3337 CCP  99   PHE  CD1  CA    -0.160000       12.0110           0
    3338 CCP  99   PHE  HD1  HA     0.140000       1.00800           0
    3339 CCP  99   PHE  CD2  CA    -0.160000       12.0110           0
    3340 CCP  99   PHE  HD2  HA     0.140000       1.00800           0
    3341 CCP  99   PHE  CE1  CA    -0.150000       12.0110           0
    3342 CCP  99   PHE  HE1  HA     0.140000       1.00800           0
    3343 CCP  99   PHE  CE2  CA    -0.150000       12.0110           0
    3344 CCP  99   PHE  HE2  HA     0.140000       1.00800           0
    3345 CCP  99   PHE  CZ   CA    -0.150000       12.0110           0
    3346 CCP  99   PHE  HZ   HA     0.140000       1.00800           0
    3347 CCP  99   PHE  C    C      0.480000       12.0110           0
    3348 CCP  99   PHE  O    O     -0.480000       15.9990           0
    3349 CCP  100  PRO  N    N     -0.360000       14.0070           0
    3350 CCP  100  PRO  CA   CT      0.00000       12.0110           0
    3351 CCP  100  PRO  HA   HA     0.100000       1.00800           0
    3352 CCP  100  PRO  CB   CT    -0.200000       12.0110           0
    3353 CCP  100  PRO  HB1  HA     0.100000       1.00800           0
    3354 CCP  100  PRO  HB2  HA     0.100000       1.00800           0
    3355 CCP  100  PRO  CG   CP    -0.200000       12.0110           0
    3356 CCP  100  PRO  HG1  HA     0.100000       1.00800           0
    3357 CCP  100  PRO  HG2  HA     0.100000       1.00800           0
    3358 CCP  100  PRO  CD   CP     0.600000E-01   12.0110           0
    3359 CCP  100  PRO  HD2  HA     0.100000       1.00800           0
    3360 CCP  100  PRO  HD1  HA     0.100000       1.00800           0
    3361 CCP  100  PRO  C    C      0.480000       12.0110           0
    3362 CCP  100  PRO  O    O     -0.480000       15.9990           0
    3363 CCP  101  TRP  N    NH1   -0.360000       14.0070           0
    3364 CCP  101  TRP  HN   H      0.260000       1.00800           0
    3365 CCP  101  TRP  CA   CT      0.00000       12.0110           0
    3366 CCP  101  TRP  HA   HA     0.100000       1.00800           0
    3367 CCP  101  TRP  CB   CT    -0.200000       12.0110           0
    3368 CCP  101  TRP  HB1  HA     0.100000       1.00800           0
    3369 CCP  101  TRP  HB2  HA     0.100000       1.00800           0
    3370 CCP  101  TRP  CG   CX    -0.400000E-01   12.0110           0
    3371 CCP  101  TRP  CD1  CW    -0.100000E-01   12.0110           0
    3372 CCP  101  TRP  HD1  HA     0.140000       1.00800           0
    3373 CCP  101  TRP  CD2  CB    -0.500000E-01   12.0110           0
    3374 CCP  101  TRP  NE1  NA    -0.490000       14.0070           0
    3375 CCP  101  TRP  HE1  H      0.400000       1.00800           0
    3376 CCP  101  TRP  CE2  CN     0.130000       12.0110           0
    3377 CCP  101  TRP  CE3  CA    -0.160000       12.0110           0
    3378 CCP  101  TRP  HE3  HA     0.140000       1.00800           0
    3379 CCP  101  TRP  CZ2  CA    -0.150000       12.0110           0
    3380 CCP  101  TRP  HZ2  HA     0.140000       1.00800           0
    3381 CCP  101  TRP  CZ3  CA    -0.150000       12.0110           0
    3382 CCP  101  TRP  HZ3  HA     0.140000       1.00800           0
    3383 CCP  101  TRP  CH2  CA    -0.180000       12.0110           0
    3384 CCP  101  TRP  HH2  HA     0.140000       1.00800           0
    3385 CCP  101  TRP  C    C      0.480000       12.0110           0
    3386 CCP  101  TRP  O    O     -0.480000       15.9990           0
    3387 CCP  102  ILE  N    NH1   -0.360000       14.0070           0
    3388 CCP  102  ILE  HN   H      0.260000       1.00800           0
    3389 CCP  102  ILE  CA   CT      0.00000       12.0110           0
    3390 CCP  102  ILE  HA   HA     0.100000       1.00800           0
    3391 CCP  102  ILE  CB   CT    -0.100000       12.0110           0
    3392 CCP  102  ILE  HB   HA     0.100000       1.00800           0
    3393 CCP  102  ILE  CG1  CT    -0.200000       12.0110           0
    3394 CCP  102  ILE  HG11 HA     0.100000       1.00800           0
    3395 CCP  102  ILE  HG12 HA     0.100000       1.00800           0
    3396 CCP  102  ILE  CG2  CT    -0.300000       12.0110           0
    3397 CCP  102  ILE  HG21 HA     0.100000       1.00800           0
    3398 CCP  102  ILE  HG22 HA     0.100000       1.00800           0
    3399 CCP  102  ILE  HG23 HA     0.100000       1.00800           0
    3400 CCP  102  ILE  CD1  CT    -0.300000       12.0110           0
    3401 CCP  102  ILE  HD11 HA     0.100000       1.00800           0
    3402 CCP  102  ILE  HD12 HA     0.100000       1.00800           0
    3403 CCP  102  ILE  HD13 HA     0.100000       1.00800           0
    3404 CCP  102  ILE  C    C      0.480000       12.0110           0
    3405 CCP  102  ILE  O    O     -0.480000       15.9990           0
    3406 CCP  103  SER  N    NH1   -0.360000       14.0070           0
    3407 CCP  103  SER  HN   H      0.260000       1.00800           0
    3408 CCP  103  SER  CA   CT      0.00000       12.0110           0
    3409 CCP  103  SER  HA   HA     0.100000       1.00800           0
    3410 CCP  103  SER  CB   CT     0.800000E-01   12.0110           0
    3411 CCP  103  SER  HB1  HA     0.100000       1.00800           0
    3412 CCP  103  SER  HB2  HA     0.100000       1.00800           0
    3413 CCP  103  SER  OG   OH    -0.680000       15.9990           0
    3414 CCP  103  SER  HG   H      0.400000       1.00800           0
    3415 CCP  103  SER  C    C      0.480000       12.0110           0
    3416 CCP  103  SER  O    O     -0.480000       15.9990           0
    3417 CCP  104  SER  N    NH1   -0.360000       14.0070           0
    3418 CCP  104  SER  HN   H      0.260000       1.00800           0
    3419 CCP  104  SER  CA   CT      0.00000       12.0110           0
    3420 CCP  104  SER  HA   HA     0.100000       1.00800           0
    3421 CCP  104  SER  CB   CT     0.800000E-01   12.0110           0
    3422 CCP  104  SER  HB1  HA     0.100000       1.00800           0
    3423 CCP  104  SER  HB2  HA     0.100000       1.00800           0
    3424 CCP  104  SER  OG   OH    -0.680000       15.9990           0
    3425 CCP  104  SER  HG   H      0.400000       1.00800           0
    3426 CCP  104  SER  C    C      0.480000       12.0110           0
    3427 CCP  104  SER  O    O     -0.480000       15.9990           0
    3428 CCP  105  GLY  N    NH1   -0.360000       14.0070           0
    3429 CCP  105  GLY  HN   H      0.260000       1.00800           0
    3430 CCP  105  GLY  CA   CT    -0.100000       12.0110           0
    3431 CCP  105  GLY  HA1  HA     0.100000       1.00800           0
    3432 CCP  105  GLY  HA2  HA     0.100000       1.00800           0
    3433 CCP  105  GLY  C    C      0.480000       12.0110           0
    3434 CCP  105  GLY  O    O     -0.480000       15.9990           0
    3435 CCP  106  ASP  N    NH1   -0.360000       14.0070           0
    3436 CCP  106  ASP  HN   H      0.260000       1.00800           0
    3437 CCP  106  ASP  CA   CT      0.00000       12.0110           0
    3438 CCP  106  ASP  HA   HA     0.100000       1.00800           0
    3439 CCP  106  ASP  CB   CT    -0.450000       12.0110           0
    3440 CCP  106  ASP  HB1  HA     0.100000       1.00800           0
    3441 CCP  106  ASP  HB2  HA     0.100000       1.00800           0
    3442 CCP  106  ASP  CG   C      0.490000       12.0110           0
    3443 CCP  106  ASP  OD1  OC    -0.620000       15.9990           0
    3444 CCP  106  ASP  OD2  OC    -0.620000       15.9990           0
    3445 CCP  106  ASP  C    C      0.480000       12.0110           0
    3446 CCP  106  ASP  O    O     -0.480000       15.9990           0
    3447 CCP  107  LEU  N    NH1   -0.360000       14.0070           0
    3448 CCP  107  LEU  HN   H      0.260000       1.00800           0
    3449 CCP  107  LEU  CA   CT      0.00000       12.0110           0
    3450 CCP  107  LEU  HA   HA     0.100000       1.00800           0
    3451 CCP  107  LEU  CB   CT    -0.200000       12.0110           0
    3452 CCP  107  LEU  HB1  HA     0.100000       1.00800           0
    3453 CCP  107  LEU  HB2  HA     0.100000       1.00800           0
    3454 CCP  107  LEU  CG   CT    -0.100000       12.0110           0
    3455 CCP  107  LEU  HG   HA     0.100000       1.00800           0
    3456 CCP  107  LEU  CD1  CT    -0.300000       12.0110           0
    3457 CCP  107  LEU  HD11 HA     0.100000       1.00800           0
    3458 CCP  107  LEU  HD12 HA     0.100000       1.00800           0
    3459 CCP  107  LEU  HD13 HA     0.100000       1.00800           0
    3460 CCP  107  LEU  CD2  CT    -0.300000       12.0110           0
    3461 CCP  107  LEU  HD21 HA     0.100000       1.00800           0
    3462 CCP  107  LEU  HD22 HA     0.100000       1.00800           0
    3463 CCP  107  LEU  HD23 HA     0.100000       1.00800           0
    3464 CCP  107  LEU  C    C      0.480000       12.0110           0
    3465 CCP  107  LEU  O    O     -0.480000       15.9990           0
    3466 CCP  108  PHE  N    NH1   -0.360000       14.0070           0
    3467 CCP  108  PHE  HN   H      0.260000       1.00800           0
    3468 CCP  108  PHE  CA   CT      0.00000       12.0110           0
    3469 CCP  108  PHE  HA   HA     0.100000       1.00800           0
    3470 CCP  108  PHE  CB   CT    -0.160000       12.0110           0
    3471 CCP  108  PHE  HB1  HA     0.100000       1.00800           0
    3472 CCP  108  PHE  HB2  HA     0.100000       1.00800           0
    3473 CCP  108  PHE  CG   CA     0.300000E-01   12.0110           0
    3474 CCP  108  PHE  CD1  CA    -0.160000       12.0110           0
    3475 CCP  108  PHE  HD1  HA     0.140000       1.00800           0
    3476 CCP  108  PHE  CD2  CA    -0.160000       12.0110           0
    3477 CCP  108  PHE  HD2  HA     0.140000       1.00800           0
    3478 CCP  108  PHE  CE1  CA    -0.150000       12.0110           0
    3479 CCP  108  PHE  HE1  HA     0.140000       1.00800           0
    3480 CCP  108  PHE  CE2  CA    -0.150000       12.0110           0
    3481 CCP  108  PHE  HE2  HA     0.140000       1.00800           0
    3482 CCP  108  PHE  CZ   CA    -0.150000       12.0110           0
    3483 CCP  108  PHE  HZ   HA     0.140000       1.00800           0
    3484 CCP  108  PHE  C    C      0.480000       12.0110           0
    3485 CCP  108  PHE  O    O     -0.480000       15.9990           0
    3486 CCP  109  SER  N    NH1   -0.360000       14.0070           0
    3487 CCP  109  SER  HN   H      0.260000       1.00800           0
    3488 CCP  109  SER  CA   CT      0.00000       12.0110           0
    3489 CCP  109  SER  HA   HA     0.100000       1.00800           0
    3490 CCP  109  SER  CB   CT     0.800000E-01   12.0110           0
    3491 CCP  109  SER  HB1  HA     0.100000       1.00800           0
    3492 CCP  109  SER  HB2  HA     0.100000       1.00800           0
    3493 CCP  109  SER  OG   OH    -0.680000       15.9990           0
    3494 CCP  109  SER  HG   H      0.400000       1.00800           0
    3495 CCP  109  SER  C    C      0.480000       12.0110           0
    3496 CCP  109  SER  O    O     -0.480000       15.9990           0
    3497 CCP  110  LEU  N    NH1   -0.360000       14.0070           0
    3498 CCP  110  LEU  HN   H      0.260000       1.00800           0
    3499 CCP  110  LEU  CA   CT      0.00000       12.0110           0
    3500 CCP  110  LEU  HA   HA     0.100000       1.00800           0
    3501 CCP  110  LEU  CB   CT    -0.200000       12.0110           0
    3502 CCP  110  LEU  HB1  HA     0.100000       1.00800           0
    3503 CCP  110  LEU  HB2  HA     0.100000       1.00800           0
    3504 CCP  110  LEU  CG   CT    -0.100000       12.0110           0
    3505 CCP  110  LEU  HG   HA     0.100000       1.00800           0
    3506 CCP  110  LEU  CD1  CT    -0.300000       12.0110           0
    3507 CCP  110  LEU  HD11 HA     0.100000       1.00800           0
    3508 CCP  110  LEU  HD12 HA     0.100000       1.00800           0
    3509 CCP  110  LEU  HD13 HA     0.100000       1.00800           0
    3510 CCP  110  LEU  CD2  CT    -0.300000       12.0110           0
    3511 CCP  110  LEU  HD21 HA     0.100000       1.00800           0
    3512 CCP  110  LEU  HD22 HA     0.100000       1.00800           0
    3513 CCP  110  LEU  HD23 HA     0.100000       1.00800           0
    3514 CCP  110  LEU  C    C      0.480000       12.0110           0
    3515 CCP  110  LEU  O    O     -0.480000       15.9990           0
    3516 CCP  111  GLY  N    NH1   -0.360000       14.0070           0
    3517 CCP  111  GLY  HN   H      0.260000       1.00800           0
    3518 CCP  111  GLY  CA   CT    -0.100000       12.0110           0
    3519 CCP  111  GLY  HA1  HA     0.100000       1.00800           0
    3520 CCP  111  GLY  HA2  HA     0.100000       1.00800           0
    3521 CCP  111  GLY  C    C      0.480000       12.0110           0
    3522 CCP  111  GLY  O    O     -0.480000       15.9990           0
    3523 CCP  112  GLY  N    NH1   -0.360000       14.0070           0
    3524 CCP  112  GLY  HN   H      0.260000       1.00800           0
    3525 CCP  112  GLY  CA   CT    -0.100000       12.0110           0
    3526 CCP  112  GLY  HA1  HA     0.100000       1.00800           0
    3527 CCP  112  GLY  HA2  HA     0.100000       1.00800           0
    3528 CCP  112  GLY  C    C      0.480000       12.0110           0
    3529 CCP  112  GLY  O    O     -0.480000       15.9990           0
    3530 CCP  113  VAL  N    NH1   -0.360000       14.0070           0
    3531 CCP  113  VAL  HN   H      0.260000       1.00800           0
    3532 CCP  113  VAL  CA   CT      0.00000       12.0110           0
    3533 CCP  113  VAL  HA   HA     0.100000       1.00800           0
    3534 CCP  113  VAL  CB   CT    -0.100000       12.0110           0
    3535 CCP  113  VAL  HB   HA     0.100000       1.00800           0
    3536 CCP  113  VAL  CG1  CT    -0.300000       12.0110           0
    3537 CCP  113  VAL  HG11 HA     0.100000       1.00800           0
    3538 CCP  113  VAL  HG12 HA     0.100000       1.00800           0
    3539 CCP  113  VAL  HG13 HA     0.100000       1.00800           0
    3540 CCP  113  VAL  CG2  CT    -0.300000       12.0110           0
    3541 CCP  113  VAL  HG21 HA     0.100000       1.00800           0
    3542 CCP  113  VAL  HG22 HA     0.100000       1.00800           0
    3543 CCP  113  VAL  HG23 HA     0.100000       1.00800           0
    3544 CCP  113  VAL  C    C      0.480000       12.0110           0
    3545 CCP  113  VAL  O    O     -0.480000       15.9990           0
    3546 CCP  114  THR  N    NH1   -0.360000       14.0070           0
    3547 CCP  114  THR  HN   H      0.260000       1.00800           0
    3548 CCP  114  THR  CA   CT      0.00000       12.0110           0
    3549 CCP  114  THR  HA   HA     0.100000       1.00800           0
    3550 CCP  114  THR  CB   CT     0.180000       12.0110           0
    3551 CCP  114  THR  HB   HA     0.100000       1.00800           0
    3552 CCP  114  THR  OG1  OH    -0.680000       15.9990           0
    3553 CCP  114  THR  HG1  H      0.400000       1.00800           0
    3554 CCP  114  THR  CG2  CT    -0.300000       12.0110           0
    3555 CCP  114  THR  HG21 HA     0.100000       1.00800           0
    3556 CCP  114  THR  HG22 HA     0.100000       1.00800           0
    3557 CCP  114  THR  HG23 HA     0.100000       1.00800           0
    3558 CCP  114  THR  C    C      0.480000       12.0110           0
    3559 CCP  114  THR  O    O     -0.480000       15.9990           0
    3560 CCP  115  ALA  N    NH1   -0.360000       14.0070           0
    3561 CCP  115  ALA  HN   H      0.260000       1.00800           0
    3562 CCP  115  ALA  CA   CT      0.00000       12.0110           0
    3563 CCP  115  ALA  HA   HA     0.100000       1.00800           0
    3564 CCP  115  ALA  CB   CT    -0.300000       12.0110           0
    3565 CCP  115  ALA  HB1  HA     0.100000       1.00800           0
    3566 CCP  115  ALA  HB2  HA     0.100000       1.00800           0
    3567 CCP  115  ALA  HB3  HA     0.100000       1.00800           0
    3568 CCP  115  ALA  C    C      0.480000       12.0110           0
    3569 CCP  115  ALA  O    O     -0.480000       15.9990           0
    3570 CCP  116  VAL  N    NH1   -0.360000       14.0070           0
    3571 CCP  116  VAL  HN   H      0.260000       1.00800           0
    3572 CCP  116  VAL  CA   CT      0.00000       12.0110           0
    3573 CCP  116  VAL  HA   HA     0.100000       1.00800           0
    3574 CCP  116  VAL  CB   CT    -0.100000       12.0110           0
    3575 CCP  116  VAL  HB   HA     0.100000       1.00800           0
    3576 CCP  116  VAL  CG1  CT    -0.300000       12.0110           0
    3577 CCP  116  VAL  HG11 HA     0.100000       1.00800           0
    3578 CCP  116  VAL  HG12 HA     0.100000       1.00800           0
    3579 CCP  116  VAL  HG13 HA     0.100000       1.00800           0
    3580 CCP  116  VAL  CG2  CT    -0.300000       12.0110           0
    3581 CCP  116  VAL  HG21 HA     0.100000       1.00800           0
    3582 CCP  116  VAL  HG22 HA     0.100000       1.00800           0
    3583 CCP  116  VAL  HG23 HA     0.100000       1.00800           0
    3584 CCP  116  VAL  C    C      0.480000       12.0110           0
    3585 CCP  116  VAL  O    O     -0.480000       15.9990           0
    3586 CCP  117  GLN  N    NH1   -0.360000       14.0070           0
    3587 CCP  117  GLN  HN   H      0.260000       1.00800           0
    3588 CCP  117  GLN  CA   CT      0.00000       12.0110           0
    3589 CCP  117  GLN  HA   HA     0.100000       1.00800           0
    3590 CCP  117  GLN  CB   CT    -0.200000       12.0110           0
    3591 CCP  117  GLN  HB1  HA     0.100000       1.00800           0
    3592 CCP  117  GLN  HB2  HA     0.100000       1.00800           0
    3593 CCP  117  GLN  CG   CT    -0.200000       12.0110           0
    3594 CCP  117  GLN  HG1  HA     0.100000       1.00800           0
    3595 CCP  117  GLN  HG2  HA     0.100000       1.00800           0
    3596 CCP  117  GLN  CD   C      0.480000       12.0110           0
    3597 CCP  117  GLN  OE1  O     -0.480000       15.9990           0
    3598 CCP  117  GLN  NE2  NH2   -0.520000       14.0070           0
    3599 CCP  117  GLN  HE21 H      0.260000       1.00800           0
    3600 CCP  117  GLN  HE22 H      0.260000       1.00800           0
    3601 CCP  117  GLN  C    C      0.480000       12.0110           0
    3602 CCP  117  GLN  O    O     -0.480000       15.9990           0
    3603 CCP  118  GLU  N    NH1   -0.360000       14.0070           0
    3604 CCP  118  GLU  HN   H      0.260000       1.00800           0
    3605 CCP  118  GLU  CA   CT      0.00000       12.0110           0
    3606 CCP  118  GLU  HA   HA     0.100000       1.00800           0
    3607 CCP  118  GLU  CB   CT    -0.200000       12.0110           0
    3608 CCP  118  GLU  HB1  HA     0.100000       1.00800           0
    3609 CCP  118  GLU  HB2  HA     0.100000       1.00800           0
    3610 CCP  118  GLU  CG   CT    -0.450000       12.0110           0
    3611 CCP  118  GLU  HG1  HA     0.100000       1.00800           0
    3612 CCP  118  GLU  HG2  HA     0.100000       1.00800           0
    3613 CCP  118  GLU  CD   C      0.490000       12.0110           0
    3614 CCP  118  GLU  OE1  OC    -0.620000       15.9990           0
    3615 CCP  118  GLU  OE2  OC    -0.620000       15.9990           0
    3616 CCP  118  GLU  C    C      0.480000       12.0110           0
    3617 CCP  118  GLU  O    O     -0.480000       15.9990           0
    3618 CCP  119  MET  N    NH1   -0.360000       14.0070           0
    3619 CCP  119  MET  HN   H      0.260000       1.00800           0
    3620 CCP  119  MET  CA   CT      0.00000       12.0110           0
    3621 CCP  119  MET  HA   HA     0.100000       1.00800           0
    3622 CCP  119  MET  CB   CT    -0.200000       12.0110           0
    3623 CCP  119  MET  HB1  HA     0.100000       1.00800           0
    3624 CCP  119  MET  HB2  HA     0.100000       1.00800           0
    3625 CCP  119  MET  CG   CT    -0.115000       12.0110           0
    3626 CCP  119  MET  HG1  HA     0.100000       1.00800           0
    3627 CCP  119  MET  HG2  HA     0.100000       1.00800           0
    3628 CCP  119  MET  SD   S     -0.170000       32.0600           0
    3629 CCP  119  MET  CE   CT    -0.215000       12.0110           0
    3630 CCP  119  MET  HE1  HA     0.100000       1.00800           0
    3631 CCP  119  MET  HE2  HA     0.100000       1.00800           0
    3632 CCP  119  MET  HE3  HA     0.100000       1.00800           0
    3633 CCP  119  MET  C    C      0.480000       12.0110           0
    3634 CCP  119  MET  O    O     -0.480000       15.9990           0
    3635 CCP  120  GLN  N    NH1   -0.360000       14.0070           0
    3636 CCP  120  GLN  HN   H      0.260000       1.00800           0
    3637 CCP  120  GLN  CA   CT      0.00000       12.0110           0
    3638 CCP  120  GLN  HA   HA     0.100000       1.00800           0
    3639 CCP  120  GLN  CB   CT    -0.200000       12.0110           0
    3640 CCP  120  GLN  HB1  HA     0.100000       1.00800           0
    3641 CCP  120  GLN  HB2  HA     0.100000       1.00800           0
    3642 CCP  120  GLN  CG   CT    -0.200000       12.0110           0
    3643 CCP  120  GLN  HG1  HA     0.100000       1.00800           0
    3644 CCP  120  GLN  HG2  HA     0.100000       1.00800           0
    3645 CCP  120  GLN  CD   C      0.480000       12.0110           0
    3646 CCP  120  GLN  OE1  O     -0.480000       15.9990           0
    3647 CCP  120  GLN  NE2  NH2   -0.520000       14.0070           0
    3648 CCP  120  GLN  HE21 H      0.260000       1.00800           0
    3649 CCP  120  GLN  HE22 H      0.260000       1.00800           0
    3650 CCP  120  GLN  C    C      0.480000       12.0110           0
    3651 CCP  120  GLN  O    O     -0.480000       15.9990           0
    3652 CCP  121  GLY  N    NH1   -0.360000       14.0070           0
    3653 CCP  121  GLY  HN   H      0.260000       1.00800           0
    3654 CCP  121  GLY  CA   CT    -0.100000       12.0110           0
    3655 CCP  121  GLY  HA1  HA     0.100000       1.00800           0
    3656 CCP  121  GLY  HA2  HA     0.100000       1.00800           0
    3657 CCP  121  GLY  C    C      0.480000       12.0110           0
    3658 CCP  121  GLY  O    O     -0.480000       15.9990           0
    3659 CCP  122  PRO  N    N     -0.360000       14.0070           0
    3660 CCP  122  PRO  CA   CT      0.00000       12.0110           0
    3661 CCP  122  PRO  HA   HA     0.100000       1.00800           0
    3662 CCP  122  PRO  CB   CT    -0.200000       12.0110           0
    3663 CCP  122  PRO  HB1  HA     0.100000       1.00800           0
    3664 CCP  122  PRO  HB2  HA     0.100000       1.00800           0
    3665 CCP  122  PRO  CG   CP    -0.200000       12.0110           0
    3666 CCP  122  PRO  HG1  HA     0.100000       1.00800           0
    3667 CCP  122  PRO  HG2  HA     0.100000       1.00800           0
    3668 CCP  122  PRO  CD   CP     0.600000E-01   12.0110           0
    3669 CCP  122  PRO  HD2  HA     0.100000       1.00800           0
    3670 CCP  122  PRO  HD1  HA     0.100000       1.00800           0
    3671 CCP  122  PRO  C    C      0.480000       12.0110           0
    3672 CCP  122  PRO  O    O     -0.480000       15.9990           0
    3673 CCP  123  LYS  N    NH1   -0.360000       14.0070           0
    3674 CCP  123  LYS  HN   H      0.260000       1.00800           0
    3675 CCP  123  LYS  CA   CT      0.00000       12.0110           0
    3676 CCP  123  LYS  HA   HA     0.100000       1.00800           0
    3677 CCP  123  LYS  CB   CT    -0.200000       12.0110           0
    3678 CCP  123  LYS  HB1  HA     0.100000       1.00800           0
    3679 CCP  123  LYS  HB2  HA     0.100000       1.00800           0
    3680 CCP  123  LYS  CG   CT    -0.200000       12.0110           0
    3681 CCP  123  LYS  HG1  HA     0.100000       1.00800           0
    3682 CCP  123  LYS  HG2  HA     0.100000       1.00800           0
    3683 CCP  123  LYS  CD   CT    -0.200000       12.0110           0
    3684 CCP  123  LYS  HD1  HA     0.100000       1.00800           0
    3685 CCP  123  LYS  HD2  HA     0.100000       1.00800           0
    3686 CCP  123  LYS  CE   CT     0.305000       12.0110           0
    3687 CCP  123  LYS  HE1  HA     0.100000       1.00800           0
    3688 CCP  123  LYS  HE2  HA     0.100000       1.00800           0
    3689 CCP  123  LYS  NZ   NH3   -0.810000       14.0070           0
    3690 CCP  123  LYS  HZ1  HC     0.435000       1.00800           0
    3691 CCP  123  LYS  HZ2  HC     0.435000       1.00800           0
    3692 CCP  123  LYS  HZ3  HC     0.435000       1.00800           0
    3693 CCP  123  LYS  C    C      0.480000       12.0110           0
    3694 CCP  123  LYS  O    O     -0.480000       15.9990           0
    3695 CCP  124  ILE  N    NH1   -0.360000       14.0070           0
    3696 CCP  124  ILE  HN   H      0.260000       1.00800           0
    3697 CCP  124  ILE  CA   CT      0.00000       12.0110           0
    3698 CCP  124  ILE  HA   HA     0.100000       1.00800           0
    3699 CCP  124  ILE  CB   CT    -0.100000       12.0110           0
    3700 CCP  124  ILE  HB   HA     0.100000       1.00800           0
    3701 CCP  124  ILE  CG1  CT    -0.200000       12.0110           0
    3702 CCP  124  ILE  HG11 HA     0.100000       1.00800           0
    3703 CCP  124  ILE  HG12 HA     0.100000       1.00800           0
    3704 CCP  124  ILE  CG2  CT    -0.300000       12.0110           0
    3705 CCP  124  ILE  HG21 HA     0.100000       1.00800           0
    3706 CCP  124  ILE  HG22 HA     0.100000       1.00800           0
    3707 CCP  124  ILE  HG23 HA     0.100000       1.00800           0
    3708 CCP  124  ILE  CD1  CT    -0.300000       12.0110           0
    3709 CCP  124  ILE  HD11 HA     0.100000       1.00800           0
    3710 CCP  124  ILE  HD12 HA     0.100000       1.00800           0
    3711 CCP  124  ILE  HD13 HA     0.100000       1.00800           0
    3712 CCP  124  ILE  C    C      0.480000       12.0110           0
    3713 CCP  124  ILE  O    O     -0.480000       15.9990           0
    3714 CCP  125  PRO  N    N     -0.360000       14.0070           0
    3715 CCP  125  PRO  CA   CT      0.00000       12.0110           0
    3716 CCP  125  PRO  HA   HA     0.100000       1.00800           0
    3717 CCP  125  PRO  CB   CT    -0.200000       12.0110           0
    3718 CCP  125  PRO  HB1  HA     0.100000       1.00800           0
    3719 CCP  125  PRO  HB2  HA     0.100000       1.00800           0
    3720 CCP  125  PRO  CG   CP    -0.200000       12.0110           0
    3721 CCP  125  PRO  HG1  HA     0.100000       1.00800           0
    3722 CCP  125  PRO  HG2  HA     0.100000       1.00800           0
    3723 CCP  125  PRO  CD   CP     0.600000E-01   12.0110           0
    3724 CCP  125  PRO  HD2  HA     0.100000       1.00800           0
    3725 CCP  125  PRO  HD1  HA     0.100000       1.00800           0
    3726 CCP  125  PRO  C    C      0.480000       12.0110           0
    3727 CCP  125  PRO  O    O     -0.480000       15.9990           0
    3728 CCP  126  TRP  N    NH1   -0.360000       14.0070           0
    3729 CCP  126  TRP  HN   H      0.260000       1.00800           0
    3730 CCP  126  TRP  CA   CT      0.00000       12.0110           0
    3731 CCP  126  TRP  HA   HA     0.100000       1.00800           0
    3732 CCP  126  TRP  CB   CT    -0.200000       12.0110           0
    3733 CCP  126  TRP  HB1  HA     0.100000       1.00800           0
    3734 CCP  126  TRP  HB2  HA     0.100000       1.00800           0
    3735 CCP  126  TRP  CG   CX    -0.400000E-01   12.0110           0
    3736 CCP  126  TRP  CD1  CW    -0.100000E-01   12.0110           0
    3737 CCP  126  TRP  HD1  HA     0.140000       1.00800           0
    3738 CCP  126  TRP  CD2  CB    -0.500000E-01   12.0110           0
    3739 CCP  126  TRP  NE1  NA    -0.490000       14.0070           0
    3740 CCP  126  TRP  HE1  H      0.400000       1.00800           0
    3741 CCP  126  TRP  CE2  CN     0.130000       12.0110           0
    3742 CCP  126  TRP  CE3  CA    -0.160000       12.0110           0
    3743 CCP  126  TRP  HE3  HA     0.140000       1.00800           0
    3744 CCP  126  TRP  CZ2  CA    -0.150000       12.0110           0
    3745 CCP  126  TRP  HZ2  HA     0.140000       1.00800           0
    3746 CCP  126  TRP  CZ3  CA    -0.150000       12.0110           0
    3747 CCP  126  TRP  HZ3  HA     0.140000       1.00800           0
    3748 CCP  126  TRP  CH2  CA    -0.180000       12.0110           0
    3749 CCP  126  TRP  HH2  HA     0.140000       1.00800           0
    3750 CCP  126  TRP  C    C      0.480000       12.0110           0
    3751 CCP  126  TRP  O    O     -0.480000       15.9990           0
    3752 CCP  127  ARG  N    NH1   -0.360000       14.0070           0
    3753 CCP  127  ARG  HN   H      0.260000       1.00800           0
    3754 CCP  127  ARG  CA   CT      0.00000       12.0110           0
    3755 CCP  127  ARG  HA   HA     0.100000       1.00800           0
    3756 CCP  127  ARG  CB   CT    -0.200000       12.0110           0
    3757 CCP  127  ARG  HB1  HA     0.100000       1.00800           0
    3758 CCP  127  ARG  HB2  HA     0.100000       1.00800           0
    3759 CCP  127  ARG  CG   CT    -0.200000       12.0110           0
    3760 CCP  127  ARG  HG1  HA     0.100000       1.00800           0
    3761 CCP  127  ARG  HG2  HA     0.100000       1.00800           0
    3762 CCP  127  ARG  CD   CT    -0.100000       12.0110           0
    3763 CCP  127  ARG  HD1  HA     0.150000       1.00800           0
    3764 CCP  127  ARG  HD2  HA     0.150000       1.00800           0
    3765 CCP  127  ARG  NE   NH1   -0.600000       14.0070           0
    3766 CCP  127  ARG  HE   H      0.400000       1.00800           0
    3767 CCP  127  ARG  CZ   C      0.600000       12.0110           0
    3768 CCP  127  ARG  NH1  NC2   -0.600000       14.0070           0
    3769 CCP  127  ARG  HH11 HC     0.400000       1.00800           0
    3770 CCP  127  ARG  HH12 HC     0.400000       1.00800           0
    3771 CCP  127  ARG  NH2  NC2   -0.600000       14.0070           0
    3772 CCP  127  ARG  HH21 HC     0.400000       1.00800           0
    3773 CCP  127  ARG  HH22 HC     0.400000       1.00800           0
    3774 CCP  127  ARG  C    C      0.480000       12.0110           0
    3775 CCP  127  ARG  O    O     -0.480000       15.9990           0
    3776 CCP  128  CYS  N    NH1   -0.360000       14.0070           0
    3777 CCP  128  CYS  HN   H      0.260000       1.00800           0
    3778 CCP  128  CYS  CA   CT      0.00000       12.0110           0
    3779 CCP  128  CYS  HA   HA     0.100000       1.00800           0
    3780 CCP  128  CYS  CB   CT    -0.200000       12.0110           0
    3781 CCP  128  CYS  HB1  HA     0.100000       1.00800           0
    3782 CCP  128  CYS  HB2  HA     0.100000       1.00800           0
    3783 CCP  128  CYS  SG   S     -0.500000E-01   32.0600           0
    3784 CCP  128  CYS  HG   H      0.500000E-01   1.00800           0
    3785 CCP  128  CYS  C    C      0.480000       12.0110           0
    3786 CCP  128  CYS  O    O     -0.480000       15.9990           0
    3787 CCP  129  GLY  N    NH1   -0.360000       14.0070           0
    3788 CCP  129  GLY  HN   H      0.260000       1.00800           0
    3789 CCP  129  GLY  CA   CT    -0.100000       12.0110           0
    3790 CCP  129  GLY  HA1  HA     0.100000       1.00800           0
    3791 CCP  129  GLY  HA2  HA     0.100000       1.00800           0
    3792 CCP  129  GLY  C    C      0.480000       12.0110           0
    3793 CCP  129  GLY  O    O     -0.480000       15.9990           0
    3794 CCP  130  ARG  N    NH1   -0.360000       14.0070           0
    3795 CCP  130  ARG  HN   H      0.260000       1.00800           0
    3796 CCP  130  ARG  CA   CT      0.00000       12.0110           0
    3797 CCP  130  ARG  HA   HA     0.100000       1.00800           0
    3798 CCP  130  ARG  CB   CT    -0.200000       12.0110           0
    3799 CCP  130  ARG  HB1  HA     0.100000       1.00800           0
    3800 CCP  130  ARG  HB2  HA     0.100000       1.00800           0
    3801 CCP  130  ARG  CG   CT    -0.200000       12.0110           0
    3802 CCP  130  ARG  HG1  HA     0.100000       1.00800           0
    3803 CCP  130  ARG  HG2  HA     0.100000       1.00800           0
    3804 CCP  130  ARG  CD   CT    -0.100000       12.0110           0
    3805 CCP  130  ARG  HD1  HA     0.150000       1.00800           0
    3806 CCP  130  ARG  HD2  HA     0.150000       1.00800           0
    3807 CCP  130  ARG  NE   NH1   -0.600000       14.0070           0
    3808 CCP  130  ARG  HE   H      0.400000       1.00800           0
    3809 CCP  130  ARG  CZ   C      0.600000       12.0110           0
    3810 CCP  130  ARG  NH1  NC2   -0.600000       14.0070           0
    3811 CCP  130  ARG  HH11 HC     0.400000       1.00800           0
    3812 CCP  130  ARG  HH12 HC     0.400000       1.00800           0
    3813 CCP  130  ARG  NH2  NC2   -0.600000       14.0070           0
    3814 CCP  130  ARG  HH21 HC     0.400000       1.00800           0
    3815 CCP  130  ARG  HH22 HC     0.400000       1.00800           0
    3816 CCP  130  ARG  C    C      0.480000       12.0110           0
    3817 CCP  130  ARG  O    O     -0.480000       15.9990           0
    3818 CCP  131  VAL  N    NH1   -0.360000       14.0070           0
    3819 CCP  131  VAL  HN   H      0.260000       1.00800           0
    3820 CCP  131  VAL  CA   CT      0.00000       12.0110           0
    3821 CCP  131  VAL  HA   HA     0.100000       1.00800           0
    3822 CCP  131  VAL  CB   CT    -0.100000       12.0110           0
    3823 CCP  131  VAL  HB   HA     0.100000       1.00800           0
    3824 CCP  131  VAL  CG1  CT    -0.300000       12.0110           0
    3825 CCP  131  VAL  HG11 HA     0.100000       1.00800           0
    3826 CCP  131  VAL  HG12 HA     0.100000       1.00800           0
    3827 CCP  131  VAL  HG13 HA     0.100000       1.00800           0
    3828 CCP  131  VAL  CG2  CT    -0.300000       12.0110           0
    3829 CCP  131  VAL  HG21 HA     0.100000       1.00800           0
    3830 CCP  131  VAL  HG22 HA     0.100000       1.00800           0
    3831 CCP  131  VAL  HG23 HA     0.100000       1.00800           0
    3832 CCP  131  VAL  C    C      0.480000       12.0110           0
    3833 CCP  131  VAL  O    O     -0.480000       15.9990           0
    3834 CCP  132  ASP  N    NH1   -0.360000       14.0070           0
    3835 CCP  132  ASP  HN   H      0.260000       1.00800           0
    3836 CCP  132  ASP  CA   CT      0.00000       12.0110           0
    3837 CCP  132  ASP  HA   HA     0.100000       1.00800           0
    3838 CCP  132  ASP  CB   CT    -0.450000       12.0110           0
    3839 CCP  132  ASP  HB1  HA     0.100000       1.00800           0
    3840 CCP  132  ASP  HB2  HA     0.100000       1.00800           0
    3841 CCP  132  ASP  CG   C      0.490000       12.0110           0
    3842 CCP  132  ASP  OD1  OC    -0.620000       15.9990           0
    3843 CCP  132  ASP  OD2  OC    -0.620000       15.9990           0
    3844 CCP  132  ASP  C    C      0.480000       12.0110           0
    3845 CCP  132  ASP  O    O     -0.480000       15.9990           0
    3846 CCP  133  THR  N    NH1   -0.360000       14.0070           0
    3847 CCP  133  THR  HN   H      0.260000       1.00800           0
    3848 CCP  133  THR  CA   CT      0.00000       12.0110           0
    3849 CCP  133  THR  HA   HA     0.100000       1.00800           0
    3850 CCP  133  THR  CB   CT     0.180000       12.0110           0
    3851 CCP  133  THR  HB   HA     0.100000       1.00800           0
    3852 CCP  133  THR  OG1  OH    -0.680000       15.9990           0
    3853 CCP  133  THR  HG1  H      0.400000       1.00800           0
    3854 CCP  133  THR  CG2  CT    -0.300000       12.0110           0
    3855 CCP  133  THR  HG21 HA     0.100000       1.00800           0
    3856 CCP  133  THR  HG22 HA     0.100000       1.00800           0
    3857 CCP  133  THR  HG23 HA     0.100000       1.00800           0
    3858 CCP  133  THR  C    C      0.480000       12.0110           0
    3859 CCP  133  THR  O    O     -0.480000       15.9990           0
    3860 CCP  134  PRO  N    N     -0.360000       14.0070           0
    3861 CCP  134  PRO  CA   CT      0.00000       12.0110           0
    3862 CCP  134  PRO  HA   HA     0.100000       1.00800           0
    3863 CCP  134  PRO  CB   CT    -0.200000       12.0110           0
    3864 CCP  134  PRO  HB1  HA     0.100000       1.00800           0
    3865 CCP  134  PRO  HB2  HA     0.100000       1.00800           0
    3866 CCP  134  PRO  CG   CP    -0.200000       12.0110           0
    3867 CCP  134  PRO  HG1  HA     0.100000       1.00800           0
    3868 CCP  134  PRO  HG2  HA     0.100000       1.00800           0
    3869 CCP  134  PRO  CD   CP     0.600000E-01   12.0110           0
    3870 CCP  134  PRO  HD2  HA     0.100000       1.00800           0
    3871 CCP  134  PRO  HD1  HA     0.100000       1.00800           0
    3872 CCP  134  PRO  C    C      0.480000       12.0110           0
    3873 CCP  134  PRO  O    O     -0.480000       15.9990           0
    3874 CCP  135  GLU  N    NH1   -0.360000       14.0070           0
    3875 CCP  135  GLU  HN   H      0.260000       1.00800           0
    3876 CCP  135  GLU  CA   CT      0.00000       12.0110           0
    3877 CCP  135  GLU  HA   HA     0.100000       1.00800           0
    3878 CCP  135  GLU  CB   CT    -0.200000       12.0110           0
    3879 CCP  135  GLU  HB1  HA     0.100000       1.00800           0
    3880 CCP  135  GLU  HB2  HA     0.100000       1.00800           0
    3881 CCP  135  GLU  CG   CT    -0.450000       12.0110           0
    3882 CCP  135  GLU  HG1  HA     0.100000       1.00800           0
    3883 CCP  135  GLU  HG2  HA     0.100000       1.00800           0
    3884 CCP  135  GLU  CD   C      0.490000       12.0110           0
    3885 CCP  135  GLU  OE1  OC    -0.620000       15.9990           0
    3886 CCP  135  GLU  OE2  OC    -0.620000       15.9990           0
    3887 CCP  135  GLU  C    C      0.480000       12.0110           0
    3888 CCP  135  GLU  O    O     -0.480000       15.9990           0
    3889 CCP  136  ASP  N    NH1   -0.360000       14.0070           0
    3890 CCP  136  ASP  HN   H      0.260000       1.00800           0
    3891 CCP  136  ASP  CA   CT      0.00000       12.0110           0
    3892 CCP  136  ASP  HA   HA     0.100000       1.00800           0
    3893 CCP  136  ASP  CB   CT    -0.450000       12.0110           0
    3894 CCP  136  ASP  HB1  HA     0.100000       1.00800           0
    3895 CCP  136  ASP  HB2  HA     0.100000       1.00800           0
    3896 CCP  136  ASP  CG   C      0.490000       12.0110           0
    3897 CCP  136  ASP  OD1  OC    -0.620000       15.9990           0
    3898 CCP  136  ASP  OD2  OC    -0.620000       15.9990           0
    3899 CCP  136  ASP  C    C      0.480000       12.0110           0
    3900 CCP  136  ASP  O    O     -0.480000       15.9990           0
    3901 CCP  137  THR  N    NH1   -0.360000       14.0070           0
    3902 CCP  137  THR  HN   H      0.260000       1.00800           0
    3903 CCP  137  THR  CA   CT      0.00000       12.0110           0
    3904 CCP  137  THR  HA   HA     0.100000       1.00800           0
    3905 CCP  137  THR  CB   CT     0.180000       12.0110           0
    3906 CCP  137  THR  HB   HA     0.100000       1.00800           0
    3907 CCP  137  THR  OG1  OH    -0.680000       15.9990           0
    3908 CCP  137  THR  HG1  H      0.400000       1.00800           0
    3909 CCP  137  THR  CG2  CT    -0.300000       12.0110           0
    3910 CCP  137  THR  HG21 HA     0.100000       1.00800           0
    3911 CCP  137  THR  HG22 HA     0.100000       1.00800           0
    3912 CCP  137  THR  HG23 HA     0.100000       1.00800           0
    3913 CCP  137  THR  C    C      0.480000       12.0110           0
    3914 CCP  137  THR  O    O     -0.480000       15.9990           0
    3915 CCP  138  THR  N    NH1   -0.360000       14.0070           0
    3916 CCP  138  THR  HN   H      0.260000       1.00800           0
    3917 CCP  138  THR  CA   CT      0.00000       12.0110           0
    3918 CCP  138  THR  HA   HA     0.100000       1.00800           0
    3919 CCP  138  THR  CB   CT     0.180000       12.0110           0
    3920 CCP  138  THR  HB   HA     0.100000       1.00800           0
    3921 CCP  138  THR  OG1  OH    -0.680000       15.9990           0
    3922 CCP  138  THR  HG1  H      0.400000       1.00800           0
    3923 CCP  138  THR  CG2  CT    -0.300000       12.0110           0
    3924 CCP  138  THR  HG21 HA     0.100000       1.00800           0
    3925 CCP  138  THR  HG22 HA     0.100000       1.00800           0
    3926 CCP  138  THR  HG23 HA     0.100000       1.00800           0
    3927 CCP  138  THR  C    C      0.480000       12.0110           0
    3928 CCP  138  THR  O    O     -0.480000       15.9990           0
    3929 CCP  139  PRO  N    N     -0.360000       14.0070           0
    3930 CCP  139  PRO  CA   CT      0.00000       12.0110           0
    3931 CCP  139  PRO  HA   HA     0.100000       1.00800           0
    3932 CCP  139  PRO  CB   CT    -0.200000       12.0110           0
    3933 CCP  139  PRO  HB1  HA     0.100000       1.00800           0
    3934 CCP  139  PRO  HB2  HA     0.100000       1.00800           0
    3935 CCP  139  PRO  CG   CP    -0.200000       12.0110           0
    3936 CCP  139  PRO  HG1  HA     0.100000       1.00800           0
    3937 CCP  139  PRO  HG2  HA     0.100000       1.00800           0
    3938 CCP  139  PRO  CD   CP     0.600000E-01   12.0110           0
    3939 CCP  139  PRO  HD2  HA     0.100000       1.00800           0
    3940 CCP  139  PRO  HD1  HA     0.100000       1.00800           0
    3941 CCP  139  PRO  C    C      0.480000       12.0110           0
    3942 CCP  139  PRO  O    O     -0.480000       15.9990           0
    3943 CCP  140  ASP  N    NH1   -0.360000       14.0070           0
    3944 CCP  140  ASP  HN   H      0.260000       1.00800           0
    3945 CCP  140  ASP  CA   CT      0.00000       12.0110           0
    3946 CCP  140  ASP  HA   HA     0.100000       1.00800           0
    3947 CCP  140  ASP  CB   CT    -0.450000       12.0110           0
    3948 CCP  140  ASP  HB1  HA     0.100000       1.00800           0
    3949 CCP  140  ASP  HB2  HA     0.100000       1.00800           0
    3950 CCP  140  ASP  CG   C      0.490000       12.0110           0
    3951 CCP  140  ASP  OD1  OC    -0.620000       15.9990           0
    3952 CCP  140  ASP  OD2  OC    -0.620000       15.9990           0
    3953 CCP  140  ASP  C    C      0.480000       12.0110           0
    3954 CCP  140  ASP  O    O     -0.480000       15.9990           0
    3955 CCP  141  ASN  N    NH1   -0.360000       14.0070           0
    3956 CCP  141  ASN  HN   H      0.260000       1.00800           0
    3957 CCP  141  ASN  CA   CT      0.00000       12.0110           0
    3958 CCP  141  ASN  HA   HA     0.100000       1.00800           0
    3959 CCP  141  ASN  CB   CT    -0.200000       12.0110           0
    3960 CCP  141  ASN  HB1  HA     0.100000       1.00800           0
    3961 CCP  141  ASN  HB2  HA     0.100000       1.00800           0
    3962 CCP  141  ASN  CG   C      0.480000       12.0110           0
    3963 CCP  141  ASN  OD1  O     -0.480000       15.9990           0
    3964 CCP  141  ASN  ND2  NH2   -0.520000       14.0070           0
    3965 CCP  141  ASN  HD21 H      0.260000       1.00800           0
    3966 CCP  141  ASN  HD22 H      0.260000       1.00800           0
    3967 CCP  141  ASN  C    C      0.480000       12.0110           0
    3968 CCP  141  ASN  O    O     -0.480000       15.9990           0
    3969 CCP  142  GLY  N    NH1   -0.360000       14.0070           0
    3970 CCP  142  GLY  HN   H      0.260000       1.00800           0
    3971 CCP  142  GLY  CA   CT    -0.100000       12.0110           0
    3972 CCP  142  GLY  HA1  HA     0.100000       1.00800           0
    3973 CCP  142  GLY  HA2  HA     0.100000       1.00800           0
    3974 CCP  142  GLY  C    C      0.480000       12.0110           0
    3975 CCP  142  GLY  O    O     -0.480000       15.9990           0
    3976 CCP  143  ARG  N    NH1   -0.360000       14.0070           0
    3977 CCP  143  ARG  HN   H      0.260000       1.00800           0
    3978 CCP  143  ARG  CA   CT      0.00000       12.0110           0
    3979 CCP  143  ARG  HA   HA     0.100000       1.00800           0
    3980 CCP  143  ARG  CB   CT    -0.200000       12.0110           0
    3981 CCP  143  ARG  HB1  HA     0.100000       1.00800           0
    3982 CCP  143  ARG  HB2  HA     0.100000       1.00800           0
    3983 CCP  143  ARG  CG   CT    -0.200000       12.0110           0
    3984 CCP  143  ARG  HG1  HA     0.100000       1.00800           0
    3985 CCP  143  ARG  HG2  HA     0.100000       1.00800           0
    3986 CCP  143  ARG  CD   CT    -0.100000       12.0110           0
    3987 CCP  143  ARG  HD1  HA     0.150000       1.00800           0
    3988 CCP  143  ARG  HD2  HA     0.150000       1.00800           0
    3989 CCP  143  ARG  NE   NH1   -0.600000       14.0070           0
    3990 CCP  143  ARG  HE   H      0.400000       1.00800           0
    3991 CCP  143  ARG  CZ   C      0.600000       12.0110           0
    3992 CCP  143  ARG  NH1  NC2   -0.600000       14.0070           0
    3993 CCP  143  ARG  HH11 HC     0.400000       1.00800           0
    3994 CCP  143  ARG  HH12 HC     0.400000       1.00800           0
    3995 CCP  143  ARG  NH2  NC2   -0.600000       14.0070           0
    3996 CCP  143  ARG  HH21 HC     0.400000       1.00800           0
    3997 CCP  143  ARG  HH22 HC     0.400000       1.00800           0
    3998 CCP  143  ARG  C    C      0.480000       12.0110           0
    3999 CCP  143  ARG  O    O     -0.480000       15.9990           0
    4000 CCP  144  LEU  N    NH1   -0.360000       14.0070           0
    4001 CCP  144  LEU  HN   H      0.260000       1.00800           0
    4002 CCP  144  LEU  CA   CT      0.00000       12.0110           0
    4003 CCP  144  LEU  HA   HA     0.100000       1.00800           0
    4004 CCP  144  LEU  CB   CT    -0.200000       12.0110           0
    4005 CCP  144  LEU  HB1  HA     0.100000       1.00800           0
    4006 CCP  144  LEU  HB2  HA     0.100000       1.00800           0
    4007 CCP  144  LEU  CG   CT    -0.100000       12.0110           0
    4008 CCP  144  LEU  HG   HA     0.100000       1.00800           0
    4009 CCP  144  LEU  CD1  CT    -0.300000       12.0110           0
    4010 CCP  144  LEU  HD11 HA     0.100000       1.00800           0
    4011 CCP  144  LEU  HD12 HA     0.100000       1.00800           0
    4012 CCP  144  LEU  HD13 HA     0.100000       1.00800           0
    4013 CCP  144  LEU  CD2  CT    -0.300000       12.0110           0
    4014 CCP  144  LEU  HD21 HA     0.100000       1.00800           0
    4015 CCP  144  LEU  HD22 HA     0.100000       1.00800           0
    4016 CCP  144  LEU  HD23 HA     0.100000       1.00800           0
    4017 CCP  144  LEU  C    C      0.480000       12.0110           0
    4018 CCP  144  LEU  O    O     -0.480000       15.9990           0
    4019 CCP  145  PRO  N    N     -0.360000       14.0070           0
    4020 CCP  145  PRO  CA   CT      0.00000       12.0110           0
    4021 CCP  145  PRO  HA   HA     0.100000       1.00800           0
    4022 CCP  145  PRO  CB   CT    -0.200000       12.0110           0
    4023 CCP  145  PRO  HB1  HA     0.100000       1.00800           0
    4024 CCP  145  PRO  HB2  HA     0.100000       1.00800           0
    4025 CCP  145  PRO  CG   CP    -0.200000       12.0110           0
    4026 CCP  145  PRO  HG1  HA     0.100000       1.00800           0
    4027 CCP  145  PRO  HG2  HA     0.100000       1.00800           0
    4028 CCP  145  PRO  CD   CP     0.600000E-01   12.0110           0
    4029 CCP  145  PRO  HD2  HA     0.100000       1.00800           0
    4030 CCP  145  PRO  HD1  HA     0.100000       1.00800           0
    4031 CCP  145  PRO  C    C      0.480000       12.0110           0
    4032 CCP  145  PRO  O    O     -0.480000       15.9990           0
    4033 CCP  146  ASP  N    NH1   -0.360000       14.0070           0
    4034 CCP  146  ASP  HN   H      0.260000       1.00800           0
    4035 CCP  146  ASP  CA   CT      0.00000       12.0110           0
    4036 CCP  146  ASP  HA   HA     0.100000       1.00800           0
    4037 CCP  146  ASP  CB   CT    -0.450000       12.0110           0
    4038 CCP  146  ASP  HB1  HA     0.100000       1.00800           0
    4039 CCP  146  ASP  HB2  HA     0.100000       1.00800           0
    4040 CCP  146  ASP  CG   C      0.490000       12.0110           0
    4041 CCP  146  ASP  OD1  OC    -0.620000       15.9990           0
    4042 CCP  146  ASP  OD2  OC    -0.620000       15.9990           0
    4043 CCP  146  ASP  C    C      0.480000       12.0110           0
    4044 CCP  146  ASP  O    O     -0.480000       15.9990           0
    4045 CCP  147  ALA  N    NH1   -0.360000       14.0070           0
    4046 CCP  147  ALA  HN   H      0.260000       1.00800           0
    4047 CCP  147  ALA  CA   CT      0.00000       12.0110           0
    4048 CCP  147  ALA  HA   HA     0.100000       1.00800           0
    4049 CCP  147  ALA  CB   CT    -0.300000       12.0110           0
    4050 CCP  147  ALA  HB1  HA     0.100000       1.00800           0
    4051 CCP  147  ALA  HB2  HA     0.100000       1.00800           0
    4052 CCP  147  ALA  HB3  HA     0.100000       1.00800           0
    4053 CCP  147  ALA  C    C      0.480000       12.0110           0
    4054 CCP  147  ALA  O    O     -0.480000       15.9990           0
    4055 CCP  148  ASP  N    NH1   -0.360000       14.0070           0
    4056 CCP  148  ASP  HN   H      0.260000       1.00800           0
    4057 CCP  148  ASP  CA   CT      0.00000       12.0110           0
    4058 CCP  148  ASP  HA   HA     0.100000       1.00800           0
    4059 CCP  148  ASP  CB   CT    -0.450000       12.0110           0
    4060 CCP  148  ASP  HB1  HA     0.100000       1.00800           0
    4061 CCP  148  ASP  HB2  HA     0.100000       1.00800           0
    4062 CCP  148  ASP  CG   C      0.490000       12.0110           0
    4063 CCP  148  ASP  OD1  OC    -0.620000       15.9990           0
    4064 CCP  148  ASP  OD2  OC    -0.620000       15.9990           0
    4065 CCP  148  ASP  C    C      0.480000       12.0110           0
    4066 CCP  148  ASP  O    O     -0.480000       15.9990           0
    4067 CCP  149  LYS  N    NH1   -0.360000       14.0070           0
    4068 CCP  149  LYS  HN   H      0.260000       1.00800           0
    4069 CCP  149  LYS  CA   CT      0.00000       12.0110           0
    4070 CCP  149  LYS  HA   HA     0.100000       1.00800           0
    4071 CCP  149  LYS  CB   CT    -0.200000       12.0110           0
    4072 CCP  149  LYS  HB1  HA     0.100000       1.00800           0
    4073 CCP  149  LYS  HB2  HA     0.100000       1.00800           0
    4074 CCP  149  LYS  CG   CT    -0.200000       12.0110           0
    4075 CCP  149  LYS  HG1  HA     0.100000       1.00800           0
    4076 CCP  149  LYS  HG2  HA     0.100000       1.00800           0
    4077 CCP  149  LYS  CD   CT    -0.200000       12.0110           0
    4078 CCP  149  LYS  HD1  HA     0.100000       1.00800           0
    4079 CCP  149  LYS  HD2  HA     0.100000       1.00800           0
    4080 CCP  149  LYS  CE   CT     0.305000       12.0110           0
    4081 CCP  149  LYS  HE1  HA     0.100000       1.00800           0
    4082 CCP  149  LYS  HE2  HA     0.100000       1.00800           0
    4083 CCP  149  LYS  NZ   NH3   -0.810000       14.0070           0
    4084 CCP  149  LYS  HZ1  HC     0.435000       1.00800           0
    4085 CCP  149  LYS  HZ2  HC     0.435000       1.00800           0
    4086 CCP  149  LYS  HZ3  HC     0.435000       1.00800           0
    4087 CCP  149  LYS  C    C      0.480000       12.0110           0
    4088 CCP  149  LYS  O    O     -0.480000       15.9990           0
    4089 CCP  150  ASP  N    NH1   -0.360000       14.0070           0
    4090 CCP  150  ASP  HN   H      0.260000       1.00800           0
    4091 CCP  150  ASP  CA   CT      0.00000       12.0110           0
    4092 CCP  150  ASP  HA   HA     0.100000       1.00800           0
    4093 CCP  150  ASP  CB   CT    -0.450000       12.0110           0
    4094 CCP  150  ASP  HB1  HA     0.100000       1.00800           0
    4095 CCP  150  ASP  HB2  HA     0.100000       1.00800           0
    4096 CCP  150  ASP  CG   C      0.490000       12.0110           0
    4097 CCP  150  ASP  OD1  OC    -0.620000       15.9990           0
    4098 CCP  150  ASP  OD2  OC    -0.620000       15.9990           0
    4099 CCP  150  ASP  C    C      0.480000       12.0110           0
    4100 CCP  150  ASP  O    O     -0.480000       15.9990           0
    4101 CCP  151  ALA  N    NH1   -0.360000       14.0070           0
    4102 CCP  151  ALA  HN   H      0.260000       1.00800           0
    4103 CCP  151  ALA  CA   CT      0.00000       12.0110           0
    4104 CCP  151  ALA  HA   HA     0.100000       1.00800           0
    4105 CCP  151  ALA  CB   CT    -0.300000       12.0110           0
    4106 CCP  151  ALA  HB1  HA     0.100000       1.00800           0
    4107 CCP  151  ALA  HB2  HA     0.100000       1.00800           0
    4108 CCP  151  ALA  HB3  HA     0.100000       1.00800           0
    4109 CCP  151  ALA  C    C      0.480000       12.0110           0
    4110 CCP  151  ALA  O    O     -0.480000       15.9990           0
    4111 CCP  152  GLY  N    NH1   -0.360000       14.0070           0
    4112 CCP  152  GLY  HN   H      0.260000       1.00800           0
    4113 CCP  152  GLY  CA   CT    -0.100000       12.0110           0
    4114 CCP  152  GLY  HA1  HA     0.100000       1.00800           0
    4115 CCP  152  GLY  HA2  HA     0.100000       1.00800           0
    4116 CCP  152  GLY  C    C      0.480000       12.0110           0
    4117 CCP  152  GLY  O    O     -0.480000       15.9990           0
    4118 CCP  153  TYR  N    NH1   -0.360000       14.0070           0
    4119 CCP  153  TYR  HN   H      0.260000       1.00800           0
    4120 CCP  153  TYR  CA   CT      0.00000       12.0110           0
    4121 CCP  153  TYR  HA   HA     0.100000       1.00800           0
    4122 CCP  153  TYR  CB   CT    -0.200000       12.0110           0
    4123 CCP  153  TYR  HB1  HA     0.100000       1.00800           0
    4124 CCP  153  TYR  HB2  HA     0.100000       1.00800           0
    4125 CCP  153  TYR  CG   CA      0.00000       12.0110           0
    4126 CCP  153  TYR  CD1  CA    -0.140000       12.0110           0
    4127 CCP  153  TYR  HD1  HA     0.140000       1.00800           0
    4128 CCP  153  TYR  CD2  CA    -0.140000       12.0110           0
    4129 CCP  153  TYR  HD2  HA     0.140000       1.00800           0
    4130 CCP  153  TYR  CE1  CA    -0.140000       12.0110           0
    4131 CCP  153  TYR  HE1  HA     0.140000       1.00800           0
    4132 CCP  153  TYR  CE2  CA    -0.140000       12.0110           0
    4133 CCP  153  TYR  HE2  HA     0.140000       1.00800           0
    4134 CCP  153  TYR  CZ   C      0.200000       12.0110           0
    4135 CCP  153  TYR  OH   OH    -0.600000       15.9990           0
    4136 CCP  153  TYR  HH   H      0.400000       1.00800           0
    4137 CCP  153  TYR  C    C      0.480000       12.0110           0
    4138 CCP  153  TYR  O    O     -0.480000       15.9990           0
    4139 CCP  154  VAL  N    NH1   -0.360000       14.0070           0
    4140 CCP  154  VAL  HN   H      0.260000       1.00800           0
    4141 CCP  154  VAL  CA   CT      0.00000       12.0110           0
    4142 CCP  154  VAL  HA   HA     0.100000       1.00800           0
    4143 CCP  154  VAL  CB   CT    -0.100000       12.0110           0
    4144 CCP  154  VAL  HB   HA     0.100000       1.00800           0
    4145 CCP  154  VAL  CG1  CT    -0.300000       12.0110           0
    4146 CCP  154  VAL  HG11 HA     0.100000       1.00800           0
    4147 CCP  154  VAL  HG12 HA     0.100000       1.00800           0
    4148 CCP  154  VAL  HG13 HA     0.100000       1.00800           0
    4149 CCP  154  VAL  CG2  CT    -0.300000       12.0110           0
    4150 CCP  154  VAL  HG21 HA     0.100000       1.00800           0
    4151 CCP  154  VAL  HG22 HA     0.100000       1.00800           0
    4152 CCP  154  VAL  HG23 HA     0.100000       1.00800           0
    4153 CCP  154  VAL  C    C      0.480000       12.0110           0
    4154 CCP  154  VAL  O    O     -0.480000       15.9990           0
    4155 CCP  155  ARG  N    NH1   -0.360000       14.0070           0
    4156 CCP  155  ARG  HN   H      0.260000       1.00800           0
    4157 CCP  155  ARG  CA   CT      0.00000       12.0110           0
    4158 CCP  155  ARG  HA   HA     0.100000       1.00800           0
    4159 CCP  155  ARG  CB   CT    -0.200000       12.0110           0
    4160 CCP  155  ARG  HB1  HA     0.100000       1.00800           0
    4161 CCP  155  ARG  HB2  HA     0.100000       1.00800           0
    4162 CCP  155  ARG  CG   CT    -0.200000       12.0110           0
    4163 CCP  155  ARG  HG1  HA     0.100000       1.00800           0
    4164 CCP  155  ARG  HG2  HA     0.100000       1.00800           0
    4165 CCP  155  ARG  CD   CT    -0.100000       12.0110           0
    4166 CCP  155  ARG  HD1  HA     0.150000       1.00800           0
    4167 CCP  155  ARG  HD2  HA     0.150000       1.00800           0
    4168 CCP  155  ARG  NE   NH1   -0.600000       14.0070           0
    4169 CCP  155  ARG  HE   H      0.400000       1.00800           0
    4170 CCP  155  ARG  CZ   C      0.600000       12.0110           0
    4171 CCP  155  ARG  NH1  NC2   -0.600000       14.0070           0
    4172 CCP  155  ARG  HH11 HC     0.400000       1.00800           0
    4173 CCP  155  ARG  HH12 HC     0.400000       1.00800           0
    4174 CCP  155  ARG  NH2  NC2   -0.600000       14.0070           0
    4175 CCP  155  ARG  HH21 HC     0.400000       1.00800           0
    4176 CCP  155  ARG  HH22 HC     0.400000       1.00800           0
    4177 CCP  155  ARG  C    C      0.480000       12.0110           0
    4178 CCP  155  ARG  O    O     -0.480000       15.9990           0
    4179 CCP  156  THR  N    NH1   -0.360000       14.0070           0
    4180 CCP  156  THR  HN   H      0.260000       1.00800           0
    4181 CCP  156  THR  CA   CT      0.00000       12.0110           0
    4182 CCP  156  THR  HA   HA     0.100000       1.00800           0
    4183 CCP  156  THR  CB   CT     0.180000       12.0110           0
    4184 CCP  156  THR  HB   HA     0.100000       1.00800           0
    4185 CCP  156  THR  OG1  OH    -0.680000       15.9990           0
    4186 CCP  156  THR  HG1  H      0.400000       1.00800           0
    4187 CCP  156  THR  CG2  CT    -0.300000       12.0110           0
    4188 CCP  156  THR  HG21 HA     0.100000       1.00800           0
    4189 CCP  156  THR  HG22 HA     0.100000       1.00800           0
    4190 CCP  156  THR  HG23 HA     0.100000       1.00800           0
    4191 CCP  156  THR  C    C      0.480000       12.0110           0
    4192 CCP  156  THR  O    O     -0.480000       15.9990           0
    4193 CCP  157  PHE  N    NH1   -0.360000       14.0070           0
    4194 CCP  157  PHE  HN   H      0.260000       1.00800           0
    4195 CCP  157  PHE  CA   CT      0.00000       12.0110           0
    4196 CCP  157  PHE  HA   HA     0.100000       1.00800           0
    4197 CCP  157  PHE  CB   CT    -0.160000       12.0110           0
    4198 CCP  157  PHE  HB1  HA     0.100000       1.00800           0
    4199 CCP  157  PHE  HB2  HA     0.100000       1.00800           0
    4200 CCP  157  PHE  CG   CA     0.300000E-01   12.0110           0
    4201 CCP  157  PHE  CD1  CA    -0.160000       12.0110           0
    4202 CCP  157  PHE  HD1  HA     0.140000       1.00800           0
    4203 CCP  157  PHE  CD2  CA    -0.160000       12.0110           0
    4204 CCP  157  PHE  HD2  HA     0.140000       1.00800           0
    4205 CCP  157  PHE  CE1  CA    -0.150000       12.0110           0
    4206 CCP  157  PHE  HE1  HA     0.140000       1.00800           0
    4207 CCP  157  PHE  CE2  CA    -0.150000       12.0110           0
    4208 CCP  157  PHE  HE2  HA     0.140000       1.00800           0
    4209 CCP  157  PHE  CZ   CA    -0.150000       12.0110           0
    4210 CCP  157  PHE  HZ   HA     0.140000       1.00800           0
    4211 CCP  157  PHE  C    C      0.480000       12.0110           0
    4212 CCP  157  PHE  O    O     -0.480000       15.9990           0
    4213 CCP  158  PHE  N    NH1   -0.360000       14.0070           0
    4214 CCP  158  PHE  HN   H      0.260000       1.00800           0
    4215 CCP  158  PHE  CA   CT      0.00000       12.0110           0
    4216 CCP  158  PHE  HA   HA     0.100000       1.00800           0
    4217 CCP  158  PHE  CB   CT    -0.160000       12.0110           0
    4218 CCP  158  PHE  HB1  HA     0.100000       1.00800           0
    4219 CCP  158  PHE  HB2  HA     0.100000       1.00800           0
    4220 CCP  158  PHE  CG   CA     0.300000E-01   12.0110           0
    4221 CCP  158  PHE  CD1  CA    -0.160000       12.0110           0
    4222 CCP  158  PHE  HD1  HA     0.140000       1.00800           0
    4223 CCP  158  PHE  CD2  CA    -0.160000       12.0110           0
    4224 CCP  158  PHE  HD2  HA     0.140000       1.00800           0
    4225 CCP  158  PHE  CE1  CA    -0.150000       12.0110           0
    4226 CCP  158  PHE  HE1  HA     0.140000       1.00800           0
    4227 CCP  158  PHE  CE2  CA    -0.150000       12.0110           0
    4228 CCP  158  PHE  HE2  HA     0.140000       1.00800           0
    4229 CCP  158  PHE  CZ   CA    -0.150000       12.0110           0
    4230 CCP  158  PHE  HZ   HA     0.140000       1.00800           0
    4231 CCP  158  PHE  C    C      0.480000       12.0110           0
    4232 CCP  158  PHE  O    O     -0.480000       15.9990           0
    4233 CCP  159  GLN  N    NH1   -0.360000       14.0070           0
    4234 CCP  159  GLN  HN   H      0.260000       1.00800           0
    4235 CCP  159  GLN  CA   CT      0.00000       12.0110           0
    4236 CCP  159  GLN  HA   HA     0.100000       1.00800           0
    4237 CCP  159  GLN  CB   CT    -0.200000       12.0110           0
    4238 CCP  159  GLN  HB1  HA     0.100000       1.00800           0
    4239 CCP  159  GLN  HB2  HA     0.100000       1.00800           0
    4240 CCP  159  GLN  CG   CT    -0.200000       12.0110           0
    4241 CCP  159  GLN  HG1  HA     0.100000       1.00800           0
    4242 CCP  159  GLN  HG2  HA     0.100000       1.00800           0
    4243 CCP  159  GLN  CD   C      0.480000       12.0110           0
    4244 CCP  159  GLN  OE1  O     -0.480000       15.9990           0
    4245 CCP  159  GLN  NE2  NH2   -0.520000       14.0070           0
    4246 CCP  159  GLN  HE21 H      0.260000       1.00800           0
    4247 CCP  159  GLN  HE22 H      0.260000       1.00800           0
    4248 CCP  159  GLN  C    C      0.480000       12.0110           0
    4249 CCP  159  GLN  O    O     -0.480000       15.9990           0
    4250 CCP  160  ARG  N    NH1   -0.360000       14.0070           0
    4251 CCP  160  ARG  HN   H      0.260000       1.00800           0
    4252 CCP  160  ARG  CA   CT      0.00000       12.0110           0
    4253 CCP  160  ARG  HA   HA     0.100000       1.00800           0
    4254 CCP  160  ARG  CB   CT    -0.200000       12.0110           0
    4255 CCP  160  ARG  HB1  HA     0.100000       1.00800           0
    4256 CCP  160  ARG  HB2  HA     0.100000       1.00800           0
    4257 CCP  160  ARG  CG   CT    -0.200000       12.0110           0
    4258 CCP  160  ARG  HG1  HA     0.100000       1.00800           0
    4259 CCP  160  ARG  HG2  HA     0.100000       1.00800           0
    4260 CCP  160  ARG  CD   CT    -0.100000       12.0110           0
    4261 CCP  160  ARG  HD1  HA     0.150000       1.00800           0
    4262 CCP  160  ARG  HD2  HA     0.150000       1.00800           0
    4263 CCP  160  ARG  NE   NH1   -0.600000       14.0070           0
    4264 CCP  160  ARG  HE   H      0.400000       1.00800           0
    4265 CCP  160  ARG  CZ   C      0.600000       12.0110           0
    4266 CCP  160  ARG  NH1  NC2   -0.600000       14.0070           0
    4267 CCP  160  ARG  HH11 HC     0.400000       1.00800           0
    4268 CCP  160  ARG  HH12 HC     0.400000       1.00800           0
    4269 CCP  160  ARG  NH2  NC2   -0.600000       14.0070           0
    4270 CCP  160  ARG  HH21 HC     0.400000       1.00800           0
    4271 CCP  160  ARG  HH22 HC     0.400000       1.00800           0
    4272 CCP  160  ARG  C    C      0.480000       12.0110           0
    4273 CCP  160  ARG  O    O     -0.480000       15.9990           0
    4274 CCP  161  LEU  N    NH1   -0.360000       14.0070           0
    4275 CCP  161  LEU  HN   H      0.260000       1.00800           0
    4276 CCP  161  LEU  CA   CT      0.00000       12.0110           0
    4277 CCP  161  LEU  HA   HA     0.100000       1.00800           0
    4278 CCP  161  LEU  CB   CT    -0.200000       12.0110           0
    4279 CCP  161  LEU  HB1  HA     0.100000       1.00800           0
    4280 CCP  161  LEU  HB2  HA     0.100000       1.00800           0
    4281 CCP  161  LEU  CG   CT    -0.100000       12.0110           0
    4282 CCP  161  LEU  HG   HA     0.100000       1.00800           0
    4283 CCP  161  LEU  CD1  CT    -0.300000       12.0110           0
    4284 CCP  161  LEU  HD11 HA     0.100000       1.00800           0
    4285 CCP  161  LEU  HD12 HA     0.100000       1.00800           0
    4286 CCP  161  LEU  HD13 HA     0.100000       1.00800           0
    4287 CCP  161  LEU  CD2  CT    -0.300000       12.0110           0
    4288 CCP  161  LEU  HD21 HA     0.100000       1.00800           0
    4289 CCP  161  LEU  HD22 HA     0.100000       1.00800           0
    4290 CCP  161  LEU  HD23 HA     0.100000       1.00800           0
    4291 CCP  161  LEU  C    C      0.480000       12.0110           0
    4292 CCP  161  LEU  O    O     -0.480000       15.9990           0
    4293 CCP  162  ASN  N    NH1   -0.360000       14.0070           0
    4294 CCP  162  ASN  HN   H      0.260000       1.00800           0
    4295 CCP  162  ASN  CA   CT      0.00000       12.0110           0
    4296 CCP  162  ASN  HA   HA     0.100000       1.00800           0
    4297 CCP  162  ASN  CB   CT    -0.200000       12.0110           0
    4298 CCP  162  ASN  HB1  HA     0.100000       1.00800           0
    4299 CCP  162  ASN  HB2  HA     0.100000       1.00800           0
    4300 CCP  162  ASN  CG   C      0.480000       12.0110           0
    4301 CCP  162  ASN  OD1  O     -0.480000       15.9990           0
    4302 CCP  162  ASN  ND2  NH2   -0.520000       14.0070           0
    4303 CCP  162  ASN  HD21 H      0.260000       1.00800           0
    4304 CCP  162  ASN  HD22 H      0.260000       1.00800           0
    4305 CCP  162  ASN  C    C      0.480000       12.0110           0
    4306 CCP  162  ASN  O    O     -0.480000       15.9990           0
    4307 CCP  163  MET  N    NH1   -0.360000       14.0070           0
    4308 CCP  163  MET  HN   H      0.260000       1.00800           0
    4309 CCP  163  MET  CA   CT      0.00000       12.0110           0
    4310 CCP  163  MET  HA   HA     0.100000       1.00800           0
    4311 CCP  163  MET  CB   CT    -0.200000       12.0110           0
    4312 CCP  163  MET  HB1  HA     0.100000       1.00800           0
    4313 CCP  163  MET  HB2  HA     0.100000       1.00800           0
    4314 CCP  163  MET  CG   CT    -0.115000       12.0110           0
    4315 CCP  163  MET  HG1  HA     0.100000       1.00800           0
    4316 CCP  163  MET  HG2  HA     0.100000       1.00800           0
    4317 CCP  163  MET  SD   S     -0.170000       32.0600           0
    4318 CCP  163  MET  CE   CT    -0.215000       12.0110           0
    4319 CCP  163  MET  HE1  HA     0.100000       1.00800           0
    4320 CCP  163  MET  HE2  HA     0.100000       1.00800           0
    4321 CCP  163  MET  HE3  HA     0.100000       1.00800           0
    4322 CCP  163  MET  C    C      0.480000       12.0110           0
    4323 CCP  163  MET  O    O     -0.480000       15.9990           0
    4324 CCP  164  ASN  N    NH1   -0.360000       14.0070           0
    4325 CCP  164  ASN  HN   H      0.260000       1.00800           0
    4326 CCP  164  ASN  CA   CT      0.00000       12.0110           0
    4327 CCP  164  ASN  HA   HA     0.100000       1.00800           0
    4328 CCP  164  ASN  CB   CT    -0.200000       12.0110           0
    4329 CCP  164  ASN  HB1  HA     0.100000       1.00800           0
    4330 CCP  164  ASN  HB2  HA     0.100000       1.00800           0
    4331 CCP  164  ASN  CG   C      0.480000       12.0110           0
    4332 CCP  164  ASN  OD1  O     -0.480000       15.9990           0
    4333 CCP  164  ASN  ND2  NH2   -0.520000       14.0070           0
    4334 CCP  164  ASN  HD21 H      0.260000       1.00800           0
    4335 CCP  164  ASN  HD22 H      0.260000       1.00800           0
    4336 CCP  164  ASN  C    C      0.480000       12.0110           0
    4337 CCP  164  ASN  O    O     -0.480000       15.9990           0
    4338 CCP  165  ASP  N    NH1   -0.360000       14.0070           0
    4339 CCP  165  ASP  HN   H      0.260000       1.00800           0
    4340 CCP  165  ASP  CA   CT      0.00000       12.0110           0
    4341 CCP  165  ASP  HA   HA     0.100000       1.00800           0
    4342 CCP  165  ASP  CB   CT    -0.450000       12.0110           0
    4343 CCP  165  ASP  HB1  HA     0.100000       1.00800           0
    4344 CCP  165  ASP  HB2  HA     0.100000       1.00800           0
    4345 CCP  165  ASP  CG   C      0.490000       12.0110           0
    4346 CCP  165  ASP  OD1  OC    -0.620000       15.9990           0
    4347 CCP  165  ASP  OD2  OC    -0.620000       15.9990           0
    4348 CCP  165  ASP  C    C      0.480000       12.0110           0
    4349 CCP  165  ASP  O    O     -0.480000       15.9990           0
    4350 CCP  166  ARG  N    NH1   -0.360000       14.0070           0
    4351 CCP  166  ARG  HN   H      0.260000       1.00800           0
    4352 CCP  166  ARG  CA   CT      0.00000       12.0110           0
    4353 CCP  166  ARG  HA   HA     0.100000       1.00800           0
    4354 CCP  166  ARG  CB   CT    -0.200000       12.0110           0
    4355 CCP  166  ARG  HB1  HA     0.100000       1.00800           0
    4356 CCP  166  ARG  HB2  HA     0.100000       1.00800           0
    4357 CCP  166  ARG  CG   CT    -0.200000       12.0110           0
    4358 CCP  166  ARG  HG1  HA     0.100000       1.00800           0
    4359 CCP  166  ARG  HG2  HA     0.100000       1.00800           0
    4360 CCP  166  ARG  CD   CT    -0.100000       12.0110           0
    4361 CCP  166  ARG  HD1  HA     0.150000       1.00800           0
    4362 CCP  166  ARG  HD2  HA     0.150000       1.00800           0
    4363 CCP  166  ARG  NE   NH1   -0.600000       14.0070           0
    4364 CCP  166  ARG  HE   H      0.400000       1.00800           0
    4365 CCP  166  ARG  CZ   C      0.600000       12.0110           0
    4366 CCP  166  ARG  NH1  NC2   -0.600000       14.0070           0
    4367 CCP  166  ARG  HH11 HC     0.400000       1.00800           0
    4368 CCP  166  ARG  HH12 HC     0.400000       1.00800           0
    4369 CCP  166  ARG  NH2  NC2   -0.600000       14.0070           0
    4370 CCP  166  ARG  HH21 HC     0.400000       1.00800           0
    4371 CCP  166  ARG  HH22 HC     0.400000       1.00800           0
    4372 CCP  166  ARG  C    C      0.480000       12.0110           0
    4373 CCP  166  ARG  O    O     -0.480000       15.9990           0
    4374 CCP  167  GLU  N    NH1   -0.360000       14.0070           0
    4375 CCP  167  GLU  HN   H      0.260000       1.00800           0
    4376 CCP  167  GLU  CA   CT      0.00000       12.0110           0
    4377 CCP  167  GLU  HA   HA     0.100000       1.00800           0
    4378 CCP  167  GLU  CB   CT    -0.200000       12.0110           0
    4379 CCP  167  GLU  HB1  HA     0.100000       1.00800           0
    4380 CCP  167  GLU  HB2  HA     0.100000       1.00800           0
    4381 CCP  167  GLU  CG   CT    -0.450000       12.0110           0
    4382 CCP  167  GLU  HG1  HA     0.100000       1.00800           0
    4383 CCP  167  GLU  HG2  HA     0.100000       1.00800           0
    4384 CCP  167  GLU  CD   C      0.490000       12.0110           0
    4385 CCP  167  GLU  OE1  OC    -0.620000       15.9990           0
    4386 CCP  167  GLU  OE2  OC    -0.620000       15.9990           0
    4387 CCP  167  GLU  C    C      0.480000       12.0110           0
    4388 CCP  167  GLU  O    O     -0.480000       15.9990           0
    4389 CCP  168  VAL  N    NH1   -0.360000       14.0070           0
    4390 CCP  168  VAL  HN   H      0.260000       1.00800           0
    4391 CCP  168  VAL  CA   CT      0.00000       12.0110           0
    4392 CCP  168  VAL  HA   HA     0.100000       1.00800           0
    4393 CCP  168  VAL  CB   CT    -0.100000       12.0110           0
    4394 CCP  168  VAL  HB   HA     0.100000       1.00800           0
    4395 CCP  168  VAL  CG1  CT    -0.300000       12.0110           0
    4396 CCP  168  VAL  HG11 HA     0.100000       1.00800           0
    4397 CCP  168  VAL  HG12 HA     0.100000       1.00800           0
    4398 CCP  168  VAL  HG13 HA     0.100000       1.00800           0
    4399 CCP  168  VAL  CG2  CT    -0.300000       12.0110           0
    4400 CCP  168  VAL  HG21 HA     0.100000       1.00800           0
    4401 CCP  168  VAL  HG22 HA     0.100000       1.00800           0
    4402 CCP  168  VAL  HG23 HA     0.100000       1.00800           0
    4403 CCP  168  VAL  C    C      0.480000       12.0110           0
    4404 CCP  168  VAL  O    O     -0.480000       15.9990           0
    4405 CCP  169  VAL  N    NH1   -0.360000       14.0070           0
    4406 CCP  169  VAL  HN   H      0.260000       1.00800           0
    4407 CCP  169  VAL  CA   CT      0.00000       12.0110           0
    4408 CCP  169  VAL  HA   HA     0.100000       1.00800           0
    4409 CCP  169  VAL  CB   CT    -0.100000       12.0110           0
    4410 CCP  169  VAL  HB   HA     0.100000       1.00800           0
    4411 CCP  169  VAL  CG1  CT    -0.300000       12.0110           0
    4412 CCP  169  VAL  HG11 HA     0.100000       1.00800           0
    4413 CCP  169  VAL  HG12 HA     0.100000       1.00800           0
    4414 CCP  169  VAL  HG13 HA     0.100000       1.00800           0
    4415 CCP  169  VAL  CG2  CT    -0.300000       12.0110           0
    4416 CCP  169  VAL  HG21 HA     0.100000       1.00800           0
    4417 CCP  169  VAL  HG22 HA     0.100000       1.00800           0
    4418 CCP  169  VAL  HG23 HA     0.100000       1.00800           0
    4419 CCP  169  VAL  C    C      0.480000       12.0110           0
    4420 CCP  169  VAL  O    O     -0.480000       15.9990           0
    4421 CCP  170  ALA  N    NH1   -0.360000       14.0070           0
    4422 CCP  170  ALA  HN   H      0.260000       1.00800           0
    4423 CCP  170  ALA  CA   CT      0.00000       12.0110           0
    4424 CCP  170  ALA  HA   HA     0.100000       1.00800           0
    4425 CCP  170  ALA  CB   CT    -0.300000       12.0110           0
    4426 CCP  170  ALA  HB1  HA     0.100000       1.00800           0
    4427 CCP  170  ALA  HB2  HA     0.100000       1.00800           0
    4428 CCP  170  ALA  HB3  HA     0.100000       1.00800           0
    4429 CCP  170  ALA  C    C      0.480000       12.0110           0
    4430 CCP  170  ALA  O    O     -0.480000       15.9990           0
    4431 CCP  171  LEU  N    NH1   -0.360000       14.0070           0
    4432 CCP  171  LEU  HN   H      0.260000       1.00800           0
    4433 CCP  171  LEU  CA   CT      0.00000       12.0110           0
    4434 CCP  171  LEU  HA   HA     0.100000       1.00800           0
    4435 CCP  171  LEU  CB   CT    -0.200000       12.0110           0
    4436 CCP  171  LEU  HB1  HA     0.100000       1.00800           0
    4437 CCP  171  LEU  HB2  HA     0.100000       1.00800           0
    4438 CCP  171  LEU  CG   CT    -0.100000       12.0110           0
    4439 CCP  171  LEU  HG   HA     0.100000       1.00800           0
    4440 CCP  171  LEU  CD1  CT    -0.300000       12.0110           0
    4441 CCP  171  LEU  HD11 HA     0.100000       1.00800           0
    4442 CCP  171  LEU  HD12 HA     0.100000       1.00800           0
    4443 CCP  171  LEU  HD13 HA     0.100000       1.00800           0
    4444 CCP  171  LEU  CD2  CT    -0.300000       12.0110           0
    4445 CCP  171  LEU  HD21 HA     0.100000       1.00800           0
    4446 CCP  171  LEU  HD22 HA     0.100000       1.00800           0
    4447 CCP  171  LEU  HD23 HA     0.100000       1.00800           0
    4448 CCP  171  LEU  C    C      0.480000       12.0110           0
    4449 CCP  171  LEU  O    O     -0.480000       15.9990           0
    4450 CCP  172  MET  N    NH1   -0.360000       14.0070           0
    4451 CCP  172  MET  HN   H      0.260000       1.00800           0
    4452 CCP  172  MET  CA   CT      0.00000       12.0110           0
    4453 CCP  172  MET  HA   HA     0.100000       1.00800           0
    4454 CCP  172  MET  CB   CT    -0.200000       12.0110           0
    4455 CCP  172  MET  HB1  HA     0.100000       1.00800           0
    4456 CCP  172  MET  HB2  HA     0.100000       1.00800           0
    4457 CCP  172  MET  CG   CT    -0.115000       12.0110           0
    4458 CCP  172  MET  HG1  HA     0.100000       1.00800           0
    4459 CCP  172  MET  HG2  HA     0.100000       1.00800           0
    4460 CCP  172  MET  SD   S     -0.170000       32.0600           0
    4461 CCP  172  MET  CE   CT    -0.215000       12.0110           0
    4462 CCP  172  MET  HE1  HA     0.100000       1.00800           0
    4463 CCP  172  MET  HE2  HA     0.100000       1.00800           0
    4464 CCP  172  MET  HE3  HA     0.100000       1.00800           0
    4465 CCP  172  MET  C    C      0.480000       12.0110           0
    4466 CCP  172  MET  O    O     -0.480000       15.9990           0
    4467 CCP  173  GLY  N    NH1   -0.360000       14.0070           0
    4468 CCP  173  GLY  HN   H      0.260000       1.00800           0
    4469 CCP  173  GLY  CA   CT    -0.100000       12.0110           0
    4470 CCP  173  GLY  HA1  HA     0.100000       1.00800           0
    4471 CCP  173  GLY  HA2  HA     0.100000       1.00800           0
    4472 CCP  173  GLY  C    C      0.480000       12.0110           0
    4473 CCP  173  GLY  O    O     -0.480000       15.9990           0
    4474 CCP  174  ALA  N    NH1   -0.360000       14.0070           0
    4475 CCP  174  ALA  HN   H      0.260000       1.00800           0
    4476 CCP  174  ALA  CA   CT      0.00000       12.0110           0
    4477 CCP  174  ALA  HA   HA     0.100000       1.00800           0
    4478 CCP  174  ALA  CB   CT    -0.300000       12.0110           0
    4479 CCP  174  ALA  HB1  HA     0.100000       1.00800           0
    4480 CCP  174  ALA  HB2  HA     0.100000       1.00800           0
    4481 CCP  174  ALA  HB3  HA     0.100000       1.00800           0
    4482 CCP  174  ALA  C    C      0.480000       12.0110           0
    4483 CCP  174  ALA  O    O     -0.480000       15.9990           0
    4484 CCP  175  HIS  N    NH1   -0.360000       14.0070           0
    4485 CCP  175  HIS  HN   H      0.260000       1.00800           0
    4486 CCP  175  HIS  CA   CT      0.00000       12.0110           0
    4487 CCP  175  HIS  HA   HA     0.100000       1.00800           0
    4488 CCP  175  HIS  CB   CT    -0.200000       12.0110           0
    4489 CCP  175  HIS  HB1  HA     0.100000       1.00800           0
    4490 CCP  175  HIS  HB2  HA     0.100000       1.00800           0
    4491 CCP  175  HIS  CG   CC     0.500000E-01   12.0110           0
    4492 CCP  175  HIS  ND1  NA    -0.400000       14.0070           0
    4493 CCP  175  HIS  HD1  H      0.400000       1.00800           0
    4494 CCP  175  HIS  CD2  CV    -0.140000       12.0110           0
    4495 CCP  175  HIS  HD2  HA     0.140000       1.00800           0
    4496 CCP  175  HIS  CE1  CR    -0.140000       12.0110           0
    4497 CCP  175  HIS  HE1  HA     0.140000       1.00800           0
    4498 CCP  175  HIS  NE2  NB    -0.500000E-01   14.0070           0
    4499 CCP  175  HIS  C    C      0.480000       12.0110           0
    4500 CCP  175  HIS  O    O     -0.480000       15.9990           0
    4501 CCP  176  ALA  N    NH1   -0.360000       14.0070           0
    4502 CCP  176  ALA  HN   H      0.260000       1.00800           0
    4503 CCP  176  ALA  CA   CT      0.00000       12.0110           0
    4504 CCP  176  ALA  HA   HA     0.100000       1.00800           0
    4505 CCP  176  ALA  CB   CT    -0.300000       12.0110           0
    4506 CCP  176  ALA  HB1  HA     0.100000       1.00800           0
    4507 CCP  176  ALA  HB2  HA     0.100000       1.00800           0
    4508 CCP  176  ALA  HB3  HA     0.100000       1.00800           0
    4509 CCP  176  ALA  C    C      0.480000       12.0110           0
    4510 CCP  176  ALA  O    O     -0.480000       15.9990           0
    4511 CCP  177  LEU  N    NH1   -0.360000       14.0070           0
    4512 CCP  177  LEU  HN   H      0.260000       1.00800           0
    4513 CCP  177  LEU  CA   CT      0.00000       12.0110           0
    4514 CCP  177  LEU  HA   HA     0.100000       1.00800           0
    4515 CCP  177  LEU  CB   CT    -0.200000       12.0110           0
    4516 CCP  177  LEU  HB1  HA     0.100000       1.00800           0
    4517 CCP  177  LEU  HB2  HA     0.100000       1.00800           0
    4518 CCP  177  LEU  CG   CT    -0.100000       12.0110           0
    4519 CCP  177  LEU  HG   HA     0.100000       1.00800           0
    4520 CCP  177  LEU  CD1  CT    -0.300000       12.0110           0
    4521 CCP  177  LEU  HD11 HA     0.100000       1.00800           0
    4522 CCP  177  LEU  HD12 HA     0.100000       1.00800           0
    4523 CCP  177  LEU  HD13 HA     0.100000       1.00800           0
    4524 CCP  177  LEU  CD2  CT    -0.300000       12.0110           0
    4525 CCP  177  LEU  HD21 HA     0.100000       1.00800           0
    4526 CCP  177  LEU  HD22 HA     0.100000       1.00800           0
    4527 CCP  177  LEU  HD23 HA     0.100000       1.00800           0
    4528 CCP  177  LEU  C    C      0.480000       12.0110           0
    4529 CCP  177  LEU  O    O     -0.480000       15.9990           0
    4530 CCP  178  GLY  N    NH1   -0.360000       14.0070           0
    4531 CCP  178  GLY  HN   H      0.260000       1.00800           0
    4532 CCP  178  GLY  CA   CT    -0.100000       12.0110           0
    4533 CCP  178  GLY  HA1  HA     0.100000       1.00800           0
    4534 CCP  178  GLY  HA2  HA     0.100000       1.00800           0
    4535 CCP  178  GLY  C    C      0.480000       12.0110           0
    4536 CCP  178  GLY  O    O     -0.480000       15.9990           0
    4537 CCP  179  LYS  N    NH1   -0.360000       14.0070           0
    4538 CCP  179  LYS  HN   H      0.260000       1.00800           0
    4539 CCP  179  LYS  CA   CT      0.00000       12.0110           0
    4540 CCP  179  LYS  HA   HA     0.100000       1.00800           0
    4541 CCP  179  LYS  CB   CT    -0.200000       12.0110           0
    4542 CCP  179  LYS  HB1  HA     0.100000       1.00800           0
    4543 CCP  179  LYS  HB2  HA     0.100000       1.00800           0
    4544 CCP  179  LYS  CG   CT    -0.200000       12.0110           0
    4545 CCP  179  LYS  HG1  HA     0.100000       1.00800           0
    4546 CCP  179  LYS  HG2  HA     0.100000       1.00800           0
    4547 CCP  179  LYS  CD   CT    -0.200000       12.0110           0
    4548 CCP  179  LYS  HD1  HA     0.100000       1.00800           0
    4549 CCP  179  LYS  HD2  HA     0.100000       1.00800           0
    4550 CCP  179  LYS  CE   CT     0.305000       12.0110           0
    4551 CCP  179  LYS  HE1  HA     0.100000       1.00800           0
    4552 CCP  179  LYS  HE2  HA     0.100000       1.00800           0
    4553 CCP  179  LYS  NZ   NH3   -0.810000       14.0070           0
    4554 CCP  179  LYS  HZ1  HC     0.435000       1.00800           0
    4555 CCP  179  LYS  HZ2  HC     0.435000       1.00800           0
    4556 CCP  179  LYS  HZ3  HC     0.435000       1.00800           0
    4557 CCP  179  LYS  C    C      0.480000       12.0110           0
    4558 CCP  179  LYS  O    O     -0.480000       15.9990           0
    4559 CCP  180  THR  N    NH1   -0.360000       14.0070           0
    4560 CCP  180  THR  HN   H      0.260000       1.00800           0
    4561 CCP  180  THR  CA   CT      0.00000       12.0110           0
    4562 CCP  180  THR  HA   HA     0.100000       1.00800           0
    4563 CCP  180  THR  CB   CT     0.180000       12.0110           0
    4564 CCP  180  THR  HB   HA     0.100000       1.00800           0
    4565 CCP  180  THR  OG1  OH    -0.680000       15.9990           0
    4566 CCP  180  THR  HG1  H      0.400000       1.00800           0
    4567 CCP  180  THR  CG2  CT    -0.300000       12.0110           0
    4568 CCP  180  THR  HG21 HA     0.100000       1.00800           0
    4569 CCP  180  THR  HG22 HA     0.100000       1.00800           0
    4570 CCP  180  THR  HG23 HA     0.100000       1.00800           0
    4571 CCP  180  THR  C    C      0.480000       12.0110           0
    4572 CCP  180  THR  O    O     -0.480000       15.9990           0
    4573 CCP  181  HIS  N    NH1   -0.360000       14.0070           0
    4574 CCP  181  HIS  HN   H      0.260000       1.00800           0
    4575 CCP  181  HIS  CA   CT      0.00000       12.0110           0
    4576 CCP  181  HIS  HA   HA     0.100000       1.00800           0
    4577 CCP  181  HIS  CB   CT    -0.200000       12.0110           0
    4578 CCP  181  HIS  HB1  HA     0.100000       1.00800           0
    4579 CCP  181  HIS  HB2  HA     0.100000       1.00800           0
    4580 CCP  181  HIS  CG   CC     0.500000E-01   12.0110           0
    4581 CCP  181  HIS  ND1  NA    -0.400000       14.0070           0
    4582 CCP  181  HIS  HD1  H      0.400000       1.00800           0
    4583 CCP  181  HIS  CD2  CV    -0.140000       12.0110           0
    4584 CCP  181  HIS  HD2  HA     0.140000       1.00800           0
    4585 CCP  181  HIS  CE1  CR    -0.140000       12.0110           0
    4586 CCP  181  HIS  HE1  HA     0.140000       1.00800           0
    4587 CCP  181  HIS  NE2  NB    -0.500000E-01   14.0070           0
    4588 CCP  181  HIS  HE2  H      0.350000       1.00800           0
    4589 CCP  181  HIS  C    C      0.480000       12.0110           0
    4590 CCP  181  HIS  O    O     -0.480000       15.9990           0
    4591 CCP  182  LEU  N    NH1   -0.360000       14.0070           0
    4592 CCP  182  LEU  HN   H      0.260000       1.00800           0
    4593 CCP  182  LEU  CA   CT      0.00000       12.0110           0
    4594 CCP  182  LEU  HA   HA     0.100000       1.00800           0
    4595 CCP  182  LEU  CB   CT    -0.200000       12.0110           0
    4596 CCP  182  LEU  HB1  HA     0.100000       1.00800           0
    4597 CCP  182  LEU  HB2  HA     0.100000       1.00800           0
    4598 CCP  182  LEU  CG   CT    -0.100000       12.0110           0
    4599 CCP  182  LEU  HG   HA     0.100000       1.00800           0
    4600 CCP  182  LEU  CD1  CT    -0.300000       12.0110           0
    4601 CCP  182  LEU  HD11 HA     0.100000       1.00800           0
    4602 CCP  182  LEU  HD12 HA     0.100000       1.00800           0
    4603 CCP  182  LEU  HD13 HA     0.100000       1.00800           0
    4604 CCP  182  LEU  CD2  CT    -0.300000       12.0110           0
    4605 CCP  182  LEU  HD21 HA     0.100000       1.00800           0
    4606 CCP  182  LEU  HD22 HA     0.100000       1.00800           0
    4607 CCP  182  LEU  HD23 HA     0.100000       1.00800           0
    4608 CCP  182  LEU  C    C      0.480000       12.0110           0
    4609 CCP  182  LEU  O    O     -0.480000       15.9990           0
    4610 CCP  183  LYS  N    NH1   -0.360000       14.0070           0
    4611 CCP  183  LYS  HN   H      0.260000       1.00800           0
    4612 CCP  183  LYS  CA   CT      0.00000       12.0110           0
    4613 CCP  183  LYS  HA   HA     0.100000       1.00800           0
    4614 CCP  183  LYS  CB   CT    -0.200000       12.0110           0
    4615 CCP  183  LYS  HB1  HA     0.100000       1.00800           0
    4616 CCP  183  LYS  HB2  HA     0.100000       1.00800           0
    4617 CCP  183  LYS  CG   CT    -0.200000       12.0110           0
    4618 CCP  183  LYS  HG1  HA     0.100000       1.00800           0
    4619 CCP  183  LYS  HG2  HA     0.100000       1.00800           0
    4620 CCP  183  LYS  CD   CT    -0.200000       12.0110           0
    4621 CCP  183  LYS  HD1  HA     0.100000       1.00800           0
    4622 CCP  183  LYS  HD2  HA     0.100000       1.00800           0
    4623 CCP  183  LYS  CE   CT     0.305000       12.0110           0
    4624 CCP  183  LYS  HE1  HA     0.100000       1.00800           0
    4625 CCP  183  LYS  HE2  HA     0.100000       1.00800           0
    4626 CCP  183  LYS  NZ   NH3   -0.810000       14.0070           0
    4627 CCP  183  LYS  HZ1  HC     0.435000       1.00800           0
    4628 CCP  183  LYS  HZ2  HC     0.435000       1.00800           0
    4629 CCP  183  LYS  HZ3  HC     0.435000       1.00800           0
    4630 CCP  183  LYS  C    C      0.480000       12.0110           0
    4631 CCP  183  LYS  O    O     -0.480000       15.9990           0
    4632 CCP  184  ASN  N    NH1   -0.360000       14.0070           0
    4633 CCP  184  ASN  HN   H      0.260000       1.00800           0
    4634 CCP  184  ASN  CA   CT      0.00000       12.0110           0
    4635 CCP  184  ASN  HA   HA     0.100000       1.00800           0
    4636 CCP  184  ASN  CB   CT    -0.200000       12.0110           0
    4637 CCP  184  ASN  HB1  HA     0.100000       1.00800           0
    4638 CCP  184  ASN  HB2  HA     0.100000       1.00800           0
    4639 CCP  184  ASN  CG   C      0.480000       12.0110           0
    4640 CCP  184  ASN  OD1  O     -0.480000       15.9990           0
    4641 CCP  184  ASN  ND2  NH2   -0.520000       14.0070           0
    4642 CCP  184  ASN  HD21 H      0.260000       1.00800           0
    4643 CCP  184  ASN  HD22 H      0.260000       1.00800           0
    4644 CCP  184  ASN  C    C      0.480000       12.0110           0
    4645 CCP  184  ASN  O    O     -0.480000       15.9990           0
    4646 CCP  185  SER  N    NH1   -0.360000       14.0070           0
    4647 CCP  185  SER  HN   H      0.260000       1.00800           0
    4648 CCP  185  SER  CA   CT      0.00000       12.0110           0
    4649 CCP  185  SER  HA   HA     0.100000       1.00800           0
    4650 CCP  185  SER  CB   CT     0.800000E-01   12.0110           0
    4651 CCP  185  SER  HB1  HA     0.100000       1.00800           0
    4652 CCP  185  SER  HB2  HA     0.100000       1.00800           0
    4653 CCP  185  SER  OG   OH    -0.680000       15.9990           0
    4654 CCP  185  SER  HG   H      0.400000       1.00800           0
    4655 CCP  185  SER  C    C      0.480000       12.0110           0
    4656 CCP  185  SER  O    O     -0.480000       15.9990           0
    4657 CCP  186  GLY  N    NH1   -0.360000       14.0070           0
    4658 CCP  186  GLY  HN   H      0.260000       1.00800           0
    4659 CCP  186  GLY  CA   CT    -0.100000       12.0110           0
    4660 CCP  186  GLY  HA1  HA     0.100000       1.00800           0
    4661 CCP  186  GLY  HA2  HA     0.100000       1.00800           0
    4662 CCP  186  GLY  C    C      0.480000       12.0110           0
    4663 CCP  186  GLY  O    O     -0.480000       15.9990           0
    4664 CCP  187  TYR  N    NH1   -0.360000       14.0070           0
    4665 CCP  187  TYR  HN   H      0.260000       1.00800           0
    4666 CCP  187  TYR  CA   CT      0.00000       12.0110           0
    4667 CCP  187  TYR  HA   HA     0.100000       1.00800           0
    4668 CCP  187  TYR  CB   CT    -0.200000       12.0110           0
    4669 CCP  187  TYR  HB1  HA     0.100000       1.00800           0
    4670 CCP  187  TYR  HB2  HA     0.100000       1.00800           0
    4671 CCP  187  TYR  CG   CA      0.00000       12.0110           0
    4672 CCP  187  TYR  CD1  CA    -0.140000       12.0110           0
    4673 CCP  187  TYR  HD1  HA     0.140000       1.00800           0
    4674 CCP  187  TYR  CD2  CA    -0.140000       12.0110           0
    4675 CCP  187  TYR  HD2  HA     0.140000       1.00800           0
    4676 CCP  187  TYR  CE1  CA    -0.140000       12.0110           0
    4677 CCP  187  TYR  HE1  HA     0.140000       1.00800           0
    4678 CCP  187  TYR  CE2  CA    -0.140000       12.0110           0
    4679 CCP  187  TYR  HE2  HA     0.140000       1.00800           0
    4680 CCP  187  TYR  CZ   C      0.200000       12.0110           0
    4681 CCP  187  TYR  OH   OH    -0.600000       15.9990           0
    4682 CCP  187  TYR  HH   H      0.400000       1.00800           0
    4683 CCP  187  TYR  C    C      0.480000       12.0110           0
    4684 CCP  187  TYR  O    O     -0.480000       15.9990           0
    4685 CCP  188  GLU  N    NH1   -0.360000       14.0070           0
    4686 CCP  188  GLU  HN   H      0.260000       1.00800           0
    4687 CCP  188  GLU  CA   CT      0.00000       12.0110           0
    4688 CCP  188  GLU  HA   HA     0.100000       1.00800           0
    4689 CCP  188  GLU  CB   CT    -0.200000       12.0110           0
    4690 CCP  188  GLU  HB1  HA     0.100000       1.00800           0
    4691 CCP  188  GLU  HB2  HA     0.100000       1.00800           0
    4692 CCP  188  GLU  CG   CT    -0.450000       12.0110           0
    4693 CCP  188  GLU  HG1  HA     0.100000       1.00800           0
    4694 CCP  188  GLU  HG2  HA     0.100000       1.00800           0
    4695 CCP  188  GLU  CD   C      0.490000       12.0110           0
    4696 CCP  188  GLU  OE1  OC    -0.620000       15.9990           0
    4697 CCP  188  GLU  OE2  OC    -0.620000       15.9990           0
    4698 CCP  188  GLU  C    C      0.480000       12.0110           0
    4699 CCP  188  GLU  O    O     -0.480000       15.9990           0
    4700 CCP  189  GLY  N    NH1   -0.360000       14.0070           0
    4701 CCP  189  GLY  HN   H      0.260000       1.00800           0
    4702 CCP  189  GLY  CA   CT    -0.100000       12.0110           0
    4703 CCP  189  GLY  HA1  HA     0.100000       1.00800           0
    4704 CCP  189  GLY  HA2  HA     0.100000       1.00800           0
    4705 CCP  189  GLY  C    C      0.480000       12.0110           0
    4706 CCP  189  GLY  O    O     -0.480000       15.9990           0
    4707 CCP  190  PRO  N    N     -0.360000       14.0070           0
    4708 CCP  190  PRO  CA   CT      0.00000       12.0110           0
    4709 CCP  190  PRO  HA   HA     0.100000       1.00800           0
    4710 CCP  190  PRO  CB   CT    -0.200000       12.0110           0
    4711 CCP  190  PRO  HB1  HA     0.100000       1.00800           0
    4712 CCP  190  PRO  HB2  HA     0.100000       1.00800           0
    4713 CCP  190  PRO  CG   CP    -0.200000       12.0110           0
    4714 CCP  190  PRO  HG1  HA     0.100000       1.00800           0
    4715 CCP  190  PRO  HG2  HA     0.100000       1.00800           0
    4716 CCP  190  PRO  CD   CP     0.600000E-01   12.0110           0
    4717 CCP  190  PRO  HD2  HA     0.100000       1.00800           0
    4718 CCP  190  PRO  HD1  HA     0.100000       1.00800           0
    4719 CCP  190  PRO  C    C      0.480000       12.0110           0
    4720 CCP  190  PRO  O    O     -0.480000       15.9990           0
    4721 CCP  191  TRP  N    NH1   -0.360000       14.0070           0
    4722 CCP  191  TRP  HN   H      0.260000       1.00800           0
    4723 CCP  191  TRP  CA   CT      0.00000       12.0110           0
    4724 CCP  191  TRP  HA   HA     0.100000       1.00800           0
    4725 CCP  191  TRP  CB   CT    -0.200000       12.0110           0
    4726 CCP  191  TRP  HB1  HA     0.100000       1.00800           0
    4727 CCP  191  TRP  HB2  HA     0.100000       1.00800           0
    4728 CCP  191  TRP  CG   CX    -0.400000E-01   12.0110           0
    4729 CCP  191  TRP  CD1  CW    -0.100000E-01   12.0110           0
    4730 CCP  191  TRP  HD1  HA     0.140000       1.00800           0
    4731 CCP  191  TRP  CD2  CB    -0.500000E-01   12.0110           0
    4732 CCP  191  TRP  NE1  NA    -0.490000       14.0070           0
    4733 CCP  191  TRP  HE1  H      0.400000       1.00800           0
    4734 CCP  191  TRP  CE2  CN     0.130000       12.0110           0
    4735 CCP  191  TRP  CE3  CA    -0.160000       12.0110           0
    4736 CCP  191  TRP  HE3  HA     0.140000       1.00800           0
    4737 CCP  191  TRP  CZ2  CA    -0.150000       12.0110           0
    4738 CCP  191  TRP  HZ2  HA     0.140000       1.00800           0
    4739 CCP  191  TRP  CZ3  CA    -0.150000       12.0110           0
    4740 CCP  191  TRP  HZ3  HA     0.140000       1.00800           0
    4741 CCP  191  TRP  CH2  CA    -0.180000       12.0110           0
    4742 CCP  191  TRP  HH2  HA     0.140000       1.00800           0
    4743 CCP  191  TRP  C    C      0.480000       12.0110           0
    4744 CCP  191  TRP  O    O     -0.480000       15.9990           0
    4745 CCP  192  GLY  N    NH1   -0.360000       14.0070           0
    4746 CCP  192  GLY  HN   H      0.260000       1.00800           0
    4747 CCP  192  GLY  CA   CT    -0.100000       12.0110           0
    4748 CCP  192  GLY  HA1  HA     0.100000       1.00800           0
    4749 CCP  192  GLY  HA2  HA     0.100000       1.00800           0
    4750 CCP  192  GLY  C    C      0.480000       12.0110           0
    4751 CCP  192  GLY  O    O     -0.480000       15.9990           0
    4752 CCP  193  ALA  N    NH1   -0.360000       14.0070           0
    4753 CCP  193  ALA  HN   H      0.260000       1.00800           0
    4754 CCP  193  ALA  CA   CT      0.00000       12.0110           0
    4755 CCP  193  ALA  HA   HA     0.100000       1.00800           0
    4756 CCP  193  ALA  CB   CT    -0.300000       12.0110           0
    4757 CCP  193  ALA  HB1  HA     0.100000       1.00800           0
    4758 CCP  193  ALA  HB2  HA     0.100000       1.00800           0
    4759 CCP  193  ALA  HB3  HA     0.100000       1.00800           0
    4760 CCP  193  ALA  C    C      0.480000       12.0110           0
    4761 CCP  193  ALA  O    O     -0.480000       15.9990           0
    4762 CCP  194  ALA  N    NH1   -0.360000       14.0070           0
    4763 CCP  194  ALA  HN   H      0.260000       1.00800           0
    4764 CCP  194  ALA  CA   CT      0.00000       12.0110           0
    4765 CCP  194  ALA  HA   HA     0.100000       1.00800           0
    4766 CCP  194  ALA  CB   CT    -0.300000       12.0110           0
    4767 CCP  194  ALA  HB1  HA     0.100000       1.00800           0
    4768 CCP  194  ALA  HB2  HA     0.100000       1.00800           0
    4769 CCP  194  ALA  HB3  HA     0.100000       1.00800           0
    4770 CCP  194  ALA  C    C      0.480000       12.0110           0
    4771 CCP  194  ALA  O    O     -0.480000       15.9990           0
    4772 CCP  195  ASN  N    NH1   -0.360000       14.0070           0
    4773 CCP  195  ASN  HN   H      0.260000       1.00800           0
    4774 CCP  195  ASN  CA   CT      0.00000       12.0110           0
    4775 CCP  195  ASN  HA   HA     0.100000       1.00800           0
    4776 CCP  195  ASN  CB   CT    -0.200000       12.0110           0
    4777 CCP  195  ASN  HB1  HA     0.100000       1.00800           0
    4778 CCP  195  ASN  HB2  HA     0.100000       1.00800           0
    4779 CCP  195  ASN  CG   C      0.480000       12.0110           0
    4780 CCP  195  ASN  OD1  O     -0.480000       15.9990           0
    4781 CCP  195  ASN  ND2  NH2   -0.520000       14.0070           0
    4782 CCP  195  ASN  HD21 H      0.260000       1.00800           0
    4783 CCP  195  ASN  HD22 H      0.260000       1.00800           0
    4784 CCP  195  ASN  C    C      0.480000       12.0110           0
    4785 CCP  195  ASN  O    O     -0.480000       15.9990           0
    4786 CCP  196  ASN  N    NH1   -0.360000       14.0070           0
    4787 CCP  196  ASN  HN   H      0.260000       1.00800           0
    4788 CCP  196  ASN  CA   CT      0.00000       12.0110           0
    4789 CCP  196  ASN  HA   HA     0.100000       1.00800           0
    4790 CCP  196  ASN  CB   CT    -0.200000       12.0110           0
    4791 CCP  196  ASN  HB1  HA     0.100000       1.00800           0
    4792 CCP  196  ASN  HB2  HA     0.100000       1.00800           0
    4793 CCP  196  ASN  CG   C      0.480000       12.0110           0
    4794 CCP  196  ASN  OD1  O     -0.480000       15.9990           0
    4795 CCP  196  ASN  ND2  NH2   -0.520000       14.0070           0
    4796 CCP  196  ASN  HD21 H      0.260000       1.00800           0
    4797 CCP  196  ASN  HD22 H      0.260000       1.00800           0
    4798 CCP  196  ASN  C    C      0.480000       12.0110           0
    4799 CCP  196  ASN  O    O     -0.480000       15.9990           0
    4800 CCP  197  VAL  N    NH1   -0.360000       14.0070           0
    4801 CCP  197  VAL  HN   H      0.260000       1.00800           0
    4802 CCP  197  VAL  CA   CT      0.00000       12.0110           0
    4803 CCP  197  VAL  HA   HA     0.100000       1.00800           0
    4804 CCP  197  VAL  CB   CT    -0.100000       12.0110           0
    4805 CCP  197  VAL  HB   HA     0.100000       1.00800           0
    4806 CCP  197  VAL  CG1  CT    -0.300000       12.0110           0
    4807 CCP  197  VAL  HG11 HA     0.100000       1.00800           0
    4808 CCP  197  VAL  HG12 HA     0.100000       1.00800           0
    4809 CCP  197  VAL  HG13 HA     0.100000       1.00800           0
    4810 CCP  197  VAL  CG2  CT    -0.300000       12.0110           0
    4811 CCP  197  VAL  HG21 HA     0.100000       1.00800           0
    4812 CCP  197  VAL  HG22 HA     0.100000       1.00800           0
    4813 CCP  197  VAL  HG23 HA     0.100000       1.00800           0
    4814 CCP  197  VAL  C    C      0.480000       12.0110           0
    4815 CCP  197  VAL  O    O     -0.480000       15.9990           0
    4816 CCP  198  PHE  N    NH1   -0.360000       14.0070           0
    4817 CCP  198  PHE  HN   H      0.260000       1.00800           0
    4818 CCP  198  PHE  CA   CT      0.00000       12.0110           0
    4819 CCP  198  PHE  HA   HA     0.100000       1.00800           0
    4820 CCP  198  PHE  CB   CT    -0.160000       12.0110           0
    4821 CCP  198  PHE  HB1  HA     0.100000       1.00800           0
    4822 CCP  198  PHE  HB2  HA     0.100000       1.00800           0
    4823 CCP  198  PHE  CG   CA     0.300000E-01   12.0110           0
    4824 CCP  198  PHE  CD1  CA    -0.160000       12.0110           0
    4825 CCP  198  PHE  HD1  HA     0.140000       1.00800           0
    4826 CCP  198  PHE  CD2  CA    -0.160000       12.0110           0
    4827 CCP  198  PHE  HD2  HA     0.140000       1.00800           0
    4828 CCP  198  PHE  CE1  CA    -0.150000       12.0110           0
    4829 CCP  198  PHE  HE1  HA     0.140000       1.00800           0
    4830 CCP  198  PHE  CE2  CA    -0.150000       12.0110           0
    4831 CCP  198  PHE  HE2  HA     0.140000       1.00800           0
    4832 CCP  198  PHE  CZ   CA    -0.150000       12.0110           0
    4833 CCP  198  PHE  HZ   HA     0.140000       1.00800           0
    4834 CCP  198  PHE  C    C      0.480000       12.0110           0
    4835 CCP  198  PHE  O    O     -0.480000       15.9990           0
    4836 CCP  199  THR  N    NH1   -0.360000       14.0070           0
    4837 CCP  199  THR  HN   H      0.260000       1.00800           0
    4838 CCP  199  THR  CA   CT      0.00000       12.0110           0
    4839 CCP  199  THR  HA   HA     0.100000       1.00800           0
    4840 CCP  199  THR  CB   CT     0.180000       12.0110           0
    4841 CCP  199  THR  HB   HA     0.100000       1.00800           0
    4842 CCP  199  THR  OG1  OH    -0.680000       15.9990           0
    4843 CCP  199  THR  HG1  H      0.400000       1.00800           0
    4844 CCP  199  THR  CG2  CT    -0.300000       12.0110           0
    4845 CCP  199  THR  HG21 HA     0.100000       1.00800           0
    4846 CCP  199  THR  HG22 HA     0.100000       1.00800           0
    4847 CCP  199  THR  HG23 HA     0.100000       1.00800           0
    4848 CCP  199  THR  C    C      0.480000       12.0110           0
    4849 CCP  199  THR  O    O     -0.480000       15.9990           0
    4850 CCP  200  ASN  N    NH1   -0.360000       14.0070           0
    4851 CCP  200  ASN  HN   H      0.260000       1.00800           0
    4852 CCP  200  ASN  CA   CT      0.00000       12.0110           0
    4853 CCP  200  ASN  HA   HA     0.100000       1.00800           0
    4854 CCP  200  ASN  CB   CT    -0.200000       12.0110           0
    4855 CCP  200  ASN  HB1  HA     0.100000       1.00800           0
    4856 CCP  200  ASN  HB2  HA     0.100000       1.00800           0
    4857 CCP  200  ASN  CG   C      0.480000       12.0110           0
    4858 CCP  200  ASN  OD1  O     -0.480000       15.9990           0
    4859 CCP  200  ASN  ND2  NH2   -0.520000       14.0070           0
    4860 CCP  200  ASN  HD21 H      0.260000       1.00800           0
    4861 CCP  200  ASN  HD22 H      0.260000       1.00800           0
    4862 CCP  200  ASN  C    C      0.480000       12.0110           0
    4863 CCP  200  ASN  O    O     -0.480000       15.9990           0
    4864 CCP  201  GLU  N    NH1   -0.360000       14.0070           0
    4865 CCP  201  GLU  HN   H      0.260000       1.00800           0
    4866 CCP  201  GLU  CA   CT      0.00000       12.0110           0
    4867 CCP  201  GLU  HA   HA     0.100000       1.00800           0
    4868 CCP  201  GLU  CB   CT    -0.200000       12.0110           0
    4869 CCP  201  GLU  HB1  HA     0.100000       1.00800           0
    4870 CCP  201  GLU  HB2  HA     0.100000       1.00800           0
    4871 CCP  201  GLU  CG   CT    -0.450000       12.0110           0
    4872 CCP  201  GLU  HG1  HA     0.100000       1.00800           0
    4873 CCP  201  GLU  HG2  HA     0.100000       1.00800           0
    4874 CCP  201  GLU  CD   C      0.490000       12.0110           0
    4875 CCP  201  GLU  OE1  OC    -0.620000       15.9990           0
    4876 CCP  201  GLU  OE2  OC    -0.620000       15.9990           0
    4877 CCP  201  GLU  C    C      0.480000       12.0110           0
    4878 CCP  201  GLU  O    O     -0.480000       15.9990           0
    4879 CCP  202  PHE  N    NH1   -0.360000       14.0070           0
    4880 CCP  202  PHE  HN   H      0.260000       1.00800           0
    4881 CCP  202  PHE  CA   CT      0.00000       12.0110           0
    4882 CCP  202  PHE  HA   HA     0.100000       1.00800           0
    4883 CCP  202  PHE  CB   CT    -0.160000       12.0110           0
    4884 CCP  202  PHE  HB1  HA     0.100000       1.00800           0
    4885 CCP  202  PHE  HB2  HA     0.100000       1.00800           0
    4886 CCP  202  PHE  CG   CA     0.300000E-01   12.0110           0
    4887 CCP  202  PHE  CD1  CA    -0.160000       12.0110           0
    4888 CCP  202  PHE  HD1  HA     0.140000       1.00800           0
    4889 CCP  202  PHE  CD2  CA    -0.160000       12.0110           0
    4890 CCP  202  PHE  HD2  HA     0.140000       1.00800           0
    4891 CCP  202  PHE  CE1  CA    -0.150000       12.0110           0
    4892 CCP  202  PHE  HE1  HA     0.140000       1.00800           0
    4893 CCP  202  PHE  CE2  CA    -0.150000       12.0110           0
    4894 CCP  202  PHE  HE2  HA     0.140000       1.00800           0
    4895 CCP  202  PHE  CZ   CA    -0.150000       12.0110           0
    4896 CCP  202  PHE  HZ   HA     0.140000       1.00800           0
    4897 CCP  202  PHE  C    C      0.480000       12.0110           0
    4898 CCP  202  PHE  O    O     -0.480000       15.9990           0
    4899 CCP  203  TYR  N    NH1   -0.360000       14.0070           0
    4900 CCP  203  TYR  HN   H      0.260000       1.00800           0
    4901 CCP  203  TYR  CA   CT      0.00000       12.0110           0
    4902 CCP  203  TYR  HA   HA     0.100000       1.00800           0
    4903 CCP  203  TYR  CB   CT    -0.200000       12.0110           0
    4904 CCP  203  TYR  HB1  HA     0.100000       1.00800           0
    4905 CCP  203  TYR  HB2  HA     0.100000       1.00800           0
    4906 CCP  203  TYR  CG   CA      0.00000       12.0110           0
    4907 CCP  203  TYR  CD1  CA    -0.140000       12.0110           0
    4908 CCP  203  TYR  HD1  HA     0.140000       1.00800           0
    4909 CCP  203  TYR  CD2  CA    -0.140000       12.0110           0
    4910 CCP  203  TYR  HD2  HA     0.140000       1.00800           0
    4911 CCP  203  TYR  CE1  CA    -0.140000       12.0110           0
    4912 CCP  203  TYR  HE1  HA     0.140000       1.00800           0
    4913 CCP  203  TYR  CE2  CA    -0.140000       12.0110           0
    4914 CCP  203  TYR  HE2  HA     0.140000       1.00800           0
    4915 CCP  203  TYR  CZ   C      0.200000       12.0110           0
    4916 CCP  203  TYR  OH   OH    -0.600000       15.9990           0
    4917 CCP  203  TYR  HH   H      0.400000       1.00800           0
    4918 CCP  203  TYR  C    C      0.480000       12.0110           0
    4919 CCP  203  TYR  O    O     -0.480000       15.9990           0
    4920 CCP  204  LEU  N    NH1   -0.360000       14.0070           0
    4921 CCP  204  LEU  HN   H      0.260000       1.00800           0
    4922 CCP  204  LEU  CA   CT      0.00000       12.0110           0
    4923 CCP  204  LEU  HA   HA     0.100000       1.00800           0
    4924 CCP  204  LEU  CB   CT    -0.200000       12.0110           0
    4925 CCP  204  LEU  HB1  HA     0.100000       1.00800           0
    4926 CCP  204  LEU  HB2  HA     0.100000       1.00800           0
    4927 CCP  204  LEU  CG   CT    -0.100000       12.0110           0
    4928 CCP  204  LEU  HG   HA     0.100000       1.00800           0
    4929 CCP  204  LEU  CD1  CT    -0.300000       12.0110           0
    4930 CCP  204  LEU  HD11 HA     0.100000       1.00800           0
    4931 CCP  204  LEU  HD12 HA     0.100000       1.00800           0
    4932 CCP  204  LEU  HD13 HA     0.100000       1.00800           0
    4933 CCP  204  LEU  CD2  CT    -0.300000       12.0110           0
    4934 CCP  204  LEU  HD21 HA     0.100000       1.00800           0
    4935 CCP  204  LEU  HD22 HA     0.100000       1.00800           0
    4936 CCP  204  LEU  HD23 HA     0.100000       1.00800           0
    4937 CCP  204  LEU  C    C      0.480000       12.0110           0
    4938 CCP  204  LEU  O    O     -0.480000       15.9990           0
    4939 CCP  205  ASN  N    NH1   -0.360000       14.0070           0
    4940 CCP  205  ASN  HN   H      0.260000       1.00800           0
    4941 CCP  205  ASN  CA   CT      0.00000       12.0110           0
    4942 CCP  205  ASN  HA   HA     0.100000       1.00800           0
    4943 CCP  205  ASN  CB   CT    -0.200000       12.0110           0
    4944 CCP  205  ASN  HB1  HA     0.100000       1.00800           0
    4945 CCP  205  ASN  HB2  HA     0.100000       1.00800           0
    4946 CCP  205  ASN  CG   C      0.480000       12.0110           0
    4947 CCP  205  ASN  OD1  O     -0.480000       15.9990           0
    4948 CCP  205  ASN  ND2  NH2   -0.520000       14.0070           0
    4949 CCP  205  ASN  HD21 H      0.260000       1.00800           0
    4950 CCP  205  ASN  HD22 H      0.260000       1.00800           0
    4951 CCP  205  ASN  C    C      0.480000       12.0110           0
    4952 CCP  205  ASN  O    O     -0.480000       15.9990           0
    4953 CCP  206  LEU  N    NH1   -0.360000       14.0070           0
    4954 CCP  206  LEU  HN   H      0.260000       1.00800           0
    4955 CCP  206  LEU  CA   CT      0.00000       12.0110           0
    4956 CCP  206  LEU  HA   HA     0.100000       1.00800           0
    4957 CCP  206  LEU  CB   CT    -0.200000       12.0110           0
    4958 CCP  206  LEU  HB1  HA     0.100000       1.00800           0
    4959 CCP  206  LEU  HB2  HA     0.100000       1.00800           0
    4960 CCP  206  LEU  CG   CT    -0.100000       12.0110           0
    4961 CCP  206  LEU  HG   HA     0.100000       1.00800           0
    4962 CCP  206  LEU  CD1  CT    -0.300000       12.0110           0
    4963 CCP  206  LEU  HD11 HA     0.100000       1.00800           0
    4964 CCP  206  LEU  HD12 HA     0.100000       1.00800           0
    4965 CCP  206  LEU  HD13 HA     0.100000       1.00800           0
    4966 CCP  206  LEU  CD2  CT    -0.300000       12.0110           0
    4967 CCP  206  LEU  HD21 HA     0.100000       1.00800           0
    4968 CCP  206  LEU  HD22 HA     0.100000       1.00800           0
    4969 CCP  206  LEU  HD23 HA     0.100000       1.00800           0
    4970 CCP  206  LEU  C    C      0.480000       12.0110           0
    4971 CCP  206  LEU  O    O     -0.480000       15.9990           0
    4972 CCP  207  LEU  N    NH1   -0.360000       14.0070           0
    4973 CCP  207  LEU  HN   H      0.260000       1.00800           0
    4974 CCP  207  LEU  CA   CT      0.00000       12.0110           0
    4975 CCP  207  LEU  HA   HA     0.100000       1.00800           0
    4976 CCP  207  LEU  CB   CT    -0.200000       12.0110           0
    4977 CCP  207  LEU  HB1  HA     0.100000       1.00800           0
    4978 CCP  207  LEU  HB2  HA     0.100000       1.00800           0
    4979 CCP  207  LEU  CG   CT    -0.100000       12.0110           0
    4980 CCP  207  LEU  HG   HA     0.100000       1.00800           0
    4981 CCP  207  LEU  CD1  CT    -0.300000       12.0110           0
    4982 CCP  207  LEU  HD11 HA     0.100000       1.00800           0
    4983 CCP  207  LEU  HD12 HA     0.100000       1.00800           0
    4984 CCP  207  LEU  HD13 HA     0.100000       1.00800           0
    4985 CCP  207  LEU  CD2  CT    -0.300000       12.0110           0
    4986 CCP  207  LEU  HD21 HA     0.100000       1.00800           0
    4987 CCP  207  LEU  HD22 HA     0.100000       1.00800           0
    4988 CCP  207  LEU  HD23 HA     0.100000       1.00800           0
    4989 CCP  207  LEU  C    C      0.480000       12.0110           0
    4990 CCP  207  LEU  O    O     -0.480000       15.9990           0
    4991 CCP  208  ASN  N    NH1   -0.360000       14.0070           0
    4992 CCP  208  ASN  HN   H      0.260000       1.00800           0
    4993 CCP  208  ASN  CA   CT      0.00000       12.0110           0
    4994 CCP  208  ASN  HA   HA     0.100000       1.00800           0
    4995 CCP  208  ASN  CB   CT    -0.200000       12.0110           0
    4996 CCP  208  ASN  HB1  HA     0.100000       1.00800           0
    4997 CCP  208  ASN  HB2  HA     0.100000       1.00800           0
    4998 CCP  208  ASN  CG   C      0.480000       12.0110           0
    4999 CCP  208  ASN  OD1  O     -0.480000       15.9990           0
    5000 CCP  208  ASN  ND2  NH2   -0.520000       14.0070           0
    5001 CCP  208  ASN  HD21 H      0.260000       1.00800           0
    5002 CCP  208  ASN  HD22 H      0.260000       1.00800           0
    5003 CCP  208  ASN  C    C      0.480000       12.0110           0
    5004 CCP  208  ASN  O    O     -0.480000       15.9990           0
    5005 CCP  209  GLU  N    NH1   -0.360000       14.0070           0
    5006 CCP  209  GLU  HN   H      0.260000       1.00800           0
    5007 CCP  209  GLU  CA   CT      0.00000       12.0110           0
    5008 CCP  209  GLU  HA   HA     0.100000       1.00800           0
    5009 CCP  209  GLU  CB   CT    -0.200000       12.0110           0
    5010 CCP  209  GLU  HB1  HA     0.100000       1.00800           0
    5011 CCP  209  GLU  HB2  HA     0.100000       1.00800           0
    5012 CCP  209  GLU  CG   CT    -0.450000       12.0110           0
    5013 CCP  209  GLU  HG1  HA     0.100000       1.00800           0
    5014 CCP  209  GLU  HG2  HA     0.100000       1.00800           0
    5015 CCP  209  GLU  CD   C      0.490000       12.0110           0
    5016 CCP  209  GLU  OE1  OC    -0.620000       15.9990           0
    5017 CCP  209  GLU  OE2  OC    -0.620000       15.9990           0
    5018 CCP  209  GLU  C    C      0.480000       12.0110           0
    5019 CCP  209  GLU  O    O     -0.480000       15.9990           0
    5020 CCP  210  ASP  N    NH1   -0.360000       14.0070           0
    5021 CCP  210  ASP  HN   H      0.260000       1.00800           0
    5022 CCP  210  ASP  CA   CT      0.00000       12.0110           0
    5023 CCP  210  ASP  HA   HA     0.100000       1.00800           0
    5024 CCP  210  ASP  CB   CT    -0.450000       12.0110           0
    5025 CCP  210  ASP  HB1  HA     0.100000       1.00800           0
    5026 CCP  210  ASP  HB2  HA     0.100000       1.00800           0
    5027 CCP  210  ASP  CG   C      0.490000       12.0110           0
    5028 CCP  210  ASP  OD1  OC    -0.620000       15.9990           0
    5029 CCP  210  ASP  OD2  OC    -0.620000       15.9990           0
    5030 CCP  210  ASP  C    C      0.480000       12.0110           0
    5031 CCP  210  ASP  O    O     -0.480000       15.9990           0
    5032 CCP  211  TRP  N    NH1   -0.360000       14.0070           0
    5033 CCP  211  TRP  HN   H      0.260000       1.00800           0
    5034 CCP  211  TRP  CA   CT      0.00000       12.0110           0
    5035 CCP  211  TRP  HA   HA     0.100000       1.00800           0
    5036 CCP  211  TRP  CB   CT    -0.200000       12.0110           0
    5037 CCP  211  TRP  HB1  HA     0.100000       1.00800           0
    5038 CCP  211  TRP  HB2  HA     0.100000       1.00800           0
    5039 CCP  211  TRP  CG   CX    -0.400000E-01   12.0110           0
    5040 CCP  211  TRP  CD1  CW    -0.100000E-01   12.0110           0
    5041 CCP  211  TRP  HD1  HA     0.140000       1.00800           0
    5042 CCP  211  TRP  CD2  CB    -0.500000E-01   12.0110           0
    5043 CCP  211  TRP  NE1  NA    -0.490000       14.0070           0
    5044 CCP  211  TRP  HE1  H      0.400000       1.00800           0
    5045 CCP  211  TRP  CE2  CN     0.130000       12.0110           0
    5046 CCP  211  TRP  CE3  CA    -0.160000       12.0110           0
    5047 CCP  211  TRP  HE3  HA     0.140000       1.00800           0
    5048 CCP  211  TRP  CZ2  CA    -0.150000       12.0110           0
    5049 CCP  211  TRP  HZ2  HA     0.140000       1.00800           0
    5050 CCP  211  TRP  CZ3  CA    -0.150000       12.0110           0
    5051 CCP  211  TRP  HZ3  HA     0.140000       1.00800           0
    5052 CCP  211  TRP  CH2  CA    -0.180000       12.0110           0
    5053 CCP  211  TRP  HH2  HA     0.140000       1.00800           0
    5054 CCP  211  TRP  C    C      0.480000       12.0110           0
    5055 CCP  211  TRP  O    O     -0.480000       15.9990           0
    5056 CCP  212  LYS  N    NH1   -0.360000       14.0070           0
    5057 CCP  212  LYS  HN   H      0.260000       1.00800           0
    5058 CCP  212  LYS  CA   CT      0.00000       12.0110           0
    5059 CCP  212  LYS  HA   HA     0.100000       1.00800           0
    5060 CCP  212  LYS  CB   CT    -0.200000       12.0110           0
    5061 CCP  212  LYS  HB1  HA     0.100000       1.00800           0
    5062 CCP  212  LYS  HB2  HA     0.100000       1.00800           0
    5063 CCP  212  LYS  CG   CT    -0.200000       12.0110           0
    5064 CCP  212  LYS  HG1  HA     0.100000       1.00800           0
    5065 CCP  212  LYS  HG2  HA     0.100000       1.00800           0
    5066 CCP  212  LYS  CD   CT    -0.200000       12.0110           0
    5067 CCP  212  LYS  HD1  HA     0.100000       1.00800           0
    5068 CCP  212  LYS  HD2  HA     0.100000       1.00800           0
    5069 CCP  212  LYS  CE   CT     0.305000       12.0110           0
    5070 CCP  212  LYS  HE1  HA     0.100000       1.00800           0
    5071 CCP  212  LYS  HE2  HA     0.100000       1.00800           0
    5072 CCP  212  LYS  NZ   NH3   -0.810000       14.0070           0
    5073 CCP  212  LYS  HZ1  HC     0.435000       1.00800           0
    5074 CCP  212  LYS  HZ2  HC     0.435000       1.00800           0
    5075 CCP  212  LYS  HZ3  HC     0.435000       1.00800           0
    5076 CCP  212  LYS  C    C      0.480000       12.0110           0
    5077 CCP  212  LYS  O    O     -0.480000       15.9990           0
    5078 CCP  213  LEU  N    NH1   -0.360000       14.0070           0
    5079 CCP  213  LEU  HN   H      0.260000       1.00800           0
    5080 CCP  213  LEU  CA   CT      0.00000       12.0110           0
    5081 CCP  213  LEU  HA   HA     0.100000       1.00800           0
    5082 CCP  213  LEU  CB   CT    -0.200000       12.0110           0
    5083 CCP  213  LEU  HB1  HA     0.100000       1.00800           0
    5084 CCP  213  LEU  HB2  HA     0.100000       1.00800           0
    5085 CCP  213  LEU  CG   CT    -0.100000       12.0110           0
    5086 CCP  213  LEU  HG   HA     0.100000       1.00800           0
    5087 CCP  213  LEU  CD1  CT    -0.300000       12.0110           0
    5088 CCP  213  LEU  HD11 HA     0.100000       1.00800           0
    5089 CCP  213  LEU  HD12 HA     0.100000       1.00800           0
    5090 CCP  213  LEU  HD13 HA     0.100000       1.00800           0
    5091 CCP  213  LEU  CD2  CT    -0.300000       12.0110           0
    5092 CCP  213  LEU  HD21 HA     0.100000       1.00800           0
    5093 CCP  213  LEU  HD22 HA     0.100000       1.00800           0
    5094 CCP  213  LEU  HD23 HA     0.100000       1.00800           0
    5095 CCP  213  LEU  C    C      0.480000       12.0110           0
    5096 CCP  213  LEU  O    O     -0.480000       15.9990           0
    5097 CCP  214  GLU  N    NH1   -0.360000       14.0070           0
    5098 CCP  214  GLU  HN   H      0.260000       1.00800           0
    5099 CCP  214  GLU  CA   CT      0.00000       12.0110           0
    5100 CCP  214  GLU  HA   HA     0.100000       1.00800           0
    5101 CCP  214  GLU  CB   CT    -0.200000       12.0110           0
    5102 CCP  214  GLU  HB1  HA     0.100000       1.00800           0
    5103 CCP  214  GLU  HB2  HA     0.100000       1.00800           0
    5104 CCP  214  GLU  CG   CT    -0.450000       12.0110           0
    5105 CCP  214  GLU  HG1  HA     0.100000       1.00800           0
    5106 CCP  214  GLU  HG2  HA     0.100000       1.00800           0
    5107 CCP  214  GLU  CD   C      0.490000       12.0110           0
    5108 CCP  214  GLU  OE1  OC    -0.620000       15.9990           0
    5109 CCP  214  GLU  OE2  OC    -0.620000       15.9990           0
    5110 CCP  214  GLU  C    C      0.480000       12.0110           0
    5111 CCP  214  GLU  O    O     -0.480000       15.9990           0
    5112 CCP  215  LYS  N    NH1   -0.360000       14.0070           0
    5113 CCP  215  LYS  HN   H      0.260000       1.00800           0
    5114 CCP  215  LYS  CA   CT      0.00000       12.0110           0
    5115 CCP  215  LYS  HA   HA     0.100000       1.00800           0
    5116 CCP  215  LYS  CB   CT    -0.200000       12.0110           0
    5117 CCP  215  LYS  HB1  HA     0.100000       1.00800           0
    5118 CCP  215  LYS  HB2  HA     0.100000       1.00800           0
    5119 CCP  215  LYS  CG   CT    -0.200000       12.0110           0
    5120 CCP  215  LYS  HG1  HA     0.100000       1.00800           0
    5121 CCP  215  LYS  HG2  HA     0.100000       1.00800           0
    5122 CCP  215  LYS  CD   CT    -0.200000       12.0110           0
    5123 CCP  215  LYS  HD1  HA     0.100000       1.00800           0
    5124 CCP  215  LYS  HD2  HA     0.100000       1.00800           0
    5125 CCP  215  LYS  CE   CT     0.305000       12.0110           0
    5126 CCP  215  LYS  HE1  HA     0.100000       1.00800           0
    5127 CCP  215  LYS  HE2  HA     0.100000       1.00800           0
    5128 CCP  215  LYS  NZ   NH3   -0.810000       14.0070           0
    5129 CCP  215  LYS  HZ1  HC     0.435000       1.00800           0
    5130 CCP  215  LYS  HZ2  HC     0.435000       1.00800           0
    5131 CCP  215  LYS  HZ3  HC     0.435000       1.00800           0
    5132 CCP  215  LYS  C    C      0.480000       12.0110           0
    5133 CCP  215  LYS  O    O     -0.480000       15.9990           0
    5134 CCP  216  ASN  N    NH1   -0.360000       14.0070           0
    5135 CCP  216  ASN  HN   H      0.260000       1.00800           0
    5136 CCP  216  ASN  CA   CT      0.00000       12.0110           0
    5137 CCP  216  ASN  HA   HA     0.100000       1.00800           0
    5138 CCP  216  ASN  CB   CT    -0.200000       12.0110           0
    5139 CCP  216  ASN  HB1  HA     0.100000       1.00800           0
    5140 CCP  216  ASN  HB2  HA     0.100000       1.00800           0
    5141 CCP  216  ASN  CG   C      0.480000       12.0110           0
    5142 CCP  216  ASN  OD1  O     -0.480000       15.9990           0
    5143 CCP  216  ASN  ND2  NH2   -0.520000       14.0070           0
    5144 CCP  216  ASN  HD21 H      0.260000       1.00800           0
    5145 CCP  216  ASN  HD22 H      0.260000       1.00800           0
    5146 CCP  216  ASN  C    C      0.480000       12.0110           0
    5147 CCP  216  ASN  O    O     -0.480000       15.9990           0
    5148 CCP  217  ASP  N    NH1   -0.360000       14.0070           0
    5149 CCP  217  ASP  HN   H      0.260000       1.00800           0
    5150 CCP  217  ASP  CA   CT      0.00000       12.0110           0
    5151 CCP  217  ASP  HA   HA     0.100000       1.00800           0
    5152 CCP  217  ASP  CB   CT    -0.450000       12.0110           0
    5153 CCP  217  ASP  HB1  HA     0.100000       1.00800           0
    5154 CCP  217  ASP  HB2  HA     0.100000       1.00800           0
    5155 CCP  217  ASP  CG   C      0.490000       12.0110           0
    5156 CCP  217  ASP  OD1  OC    -0.620000       15.9990           0
    5157 CCP  217  ASP  OD2  OC    -0.620000       15.9990           0
    5158 CCP  217  ASP  C    C      0.480000       12.0110           0
    5159 CCP  217  ASP  O    O     -0.480000       15.9990           0
    5160 CCP  218  ALA  N    NH1   -0.360000       14.0070           0
    5161 CCP  218  ALA  HN   H      0.260000       1.00800           0
    5162 CCP  218  ALA  CA   CT      0.00000       12.0110           0
    5163 CCP  218  ALA  HA   HA     0.100000       1.00800           0
    5164 CCP  218  ALA  CB   CT    -0.300000       12.0110           0
    5165 CCP  218  ALA  HB1  HA     0.100000       1.00800           0
    5166 CCP  218  ALA  HB2  HA     0.100000       1.00800           0
    5167 CCP  218  ALA  HB3  HA     0.100000       1.00800           0
    5168 CCP  218  ALA  C    C      0.480000       12.0110           0
    5169 CCP  218  ALA  O    O     -0.480000       15.9990           0
    5170 CCP  219  ASN  N    NH1   -0.360000       14.0070           0
    5171 CCP  219  ASN  HN   H      0.260000       1.00800           0
    5172 CCP  219  ASN  CA   CT      0.00000       12.0110           0
    5173 CCP  219  ASN  HA   HA     0.100000       1.00800           0
    5174 CCP  219  ASN  CB   CT    -0.200000       12.0110           0
    5175 CCP  219  ASN  HB1  HA     0.100000       1.00800           0
    5176 CCP  219  ASN  HB2  HA     0.100000       1.00800           0
    5177 CCP  219  ASN  CG   C      0.480000       12.0110           0
    5178 CCP  219  ASN  OD1  O     -0.480000       15.9990           0
    5179 CCP  219  ASN  ND2  NH2   -0.520000       14.0070           0
    5180 CCP  219  ASN  HD21 H      0.260000       1.00800           0
    5181 CCP  219  ASN  HD22 H      0.260000       1.00800           0
    5182 CCP  219  ASN  C    C      0.480000       12.0110           0
    5183 CCP  219  ASN  O    O     -0.480000       15.9990           0
    5184 CCP  220  ASN  N    NH1   -0.360000       14.0070           0
    5185 CCP  220  ASN  HN   H      0.260000       1.00800           0
    5186 CCP  220  ASN  CA   CT      0.00000       12.0110           0
    5187 CCP  220  ASN  HA   HA     0.100000       1.00800           0
    5188 CCP  220  ASN  CB   CT    -0.200000       12.0110           0
    5189 CCP  220  ASN  HB1  HA     0.100000       1.00800           0
    5190 CCP  220  ASN  HB2  HA     0.100000       1.00800           0
    5191 CCP  220  ASN  CG   C      0.480000       12.0110           0
    5192 CCP  220  ASN  OD1  O     -0.480000       15.9990           0
    5193 CCP  220  ASN  ND2  NH2   -0.520000       14.0070           0
    5194 CCP  220  ASN  HD21 H      0.260000       1.00800           0
    5195 CCP  220  ASN  HD22 H      0.260000       1.00800           0
    5196 CCP  220  ASN  C    C      0.480000       12.0110           0
    5197 CCP  220  ASN  O    O     -0.480000       15.9990           0
    5198 CCP  221  GLU  N    NH1   -0.360000       14.0070           0
    5199 CCP  221  GLU  HN   H      0.260000       1.00800           0
    5200 CCP  221  GLU  CA   CT      0.00000       12.0110           0
    5201 CCP  221  GLU  HA   HA     0.100000       1.00800           0
    5202 CCP  221  GLU  CB   CT    -0.200000       12.0110           0
    5203 CCP  221  GLU  HB1  HA     0.100000       1.00800           0
    5204 CCP  221  GLU  HB2  HA     0.100000       1.00800           0
    5205 CCP  221  GLU  CG   CT    -0.450000       12.0110           0
    5206 CCP  221  GLU  HG1  HA     0.100000       1.00800           0
    5207 CCP  221  GLU  HG2  HA     0.100000       1.00800           0
    5208 CCP  221  GLU  CD   C      0.490000       12.0110           0
    5209 CCP  221  GLU  OE1  OC    -0.620000       15.9990           0
    5210 CCP  221  GLU  OE2  OC    -0.620000       15.9990           0
    5211 CCP  221  GLU  C    C      0.480000       12.0110           0
    5212 CCP  221  GLU  O    O     -0.480000       15.9990           0
    5213 CCP  222  GLN  N    NH1   -0.360000       14.0070           0
    5214 CCP  222  GLN  HN   H      0.260000       1.00800           0
    5215 CCP  222  GLN  CA   CT      0.00000       12.0110           0
    5216 CCP  222  GLN  HA   HA     0.100000       1.00800           0
    5217 CCP  222  GLN  CB   CT    -0.200000       12.0110           0
    5218 CCP  222  GLN  HB1  HA     0.100000       1.00800           0
    5219 CCP  222  GLN  HB2  HA     0.100000       1.00800           0
    5220 CCP  222  GLN  CG   CT    -0.200000       12.0110           0
    5221 CCP  222  GLN  HG1  HA     0.100000       1.00800           0
    5222 CCP  222  GLN  HG2  HA     0.100000       1.00800           0
    5223 CCP  222  GLN  CD   C      0.480000       12.0110           0
    5224 CCP  222  GLN  OE1  O     -0.480000       15.9990           0
    5225 CCP  222  GLN  NE2  NH2   -0.520000       14.0070           0
    5226 CCP  222  GLN  HE21 H      0.260000       1.00800           0
    5227 CCP  222  GLN  HE22 H      0.260000       1.00800           0
    5228 CCP  222  GLN  C    C      0.480000       12.0110           0
    5229 CCP  222  GLN  O    O     -0.480000       15.9990           0
    5230 CCP  223  TRP  N    NH1   -0.360000       14.0070           0
    5231 CCP  223  TRP  HN   H      0.260000       1.00800           0
    5232 CCP  223  TRP  CA   CT      0.00000       12.0110           0
    5233 CCP  223  TRP  HA   HA     0.100000       1.00800           0
    5234 CCP  223  TRP  CB   CT    -0.200000       12.0110           0
    5235 CCP  223  TRP  HB1  HA     0.100000       1.00800           0
    5236 CCP  223  TRP  HB2  HA     0.100000       1.00800           0
    5237 CCP  223  TRP  CG   CX    -0.400000E-01   12.0110           0
    5238 CCP  223  TRP  CD1  CW    -0.100000E-01   12.0110           0
    5239 CCP  223  TRP  HD1  HA     0.140000       1.00800           0
    5240 CCP  223  TRP  CD2  CB    -0.500000E-01   12.0110           0
    5241 CCP  223  TRP  NE1  NA    -0.490000       14.0070           0
    5242 CCP  223  TRP  HE1  H      0.400000       1.00800           0
    5243 CCP  223  TRP  CE2  CN     0.130000       12.0110           0
    5244 CCP  223  TRP  CE3  CA    -0.160000       12.0110           0
    5245 CCP  223  TRP  HE3  HA     0.140000       1.00800           0
    5246 CCP  223  TRP  CZ2  CA    -0.150000       12.0110           0
    5247 CCP  223  TRP  HZ2  HA     0.140000       1.00800           0
    5248 CCP  223  TRP  CZ3  CA    -0.150000       12.0110           0
    5249 CCP  223  TRP  HZ3  HA     0.140000       1.00800           0
    5250 CCP  223  TRP  CH2  CA    -0.180000       12.0110           0
    5251 CCP  223  TRP  HH2  HA     0.140000       1.00800           0
    5252 CCP  223  TRP  C    C      0.480000       12.0110           0
    5253 CCP  223  TRP  O    O     -0.480000       15.9990           0
    5254 CCP  224  ASP  N    NH1   -0.360000       14.0070           0
    5255 CCP  224  ASP  HN   H      0.260000       1.00800           0
    5256 CCP  224  ASP  CA   CT      0.00000       12.0110           0
    5257 CCP  224  ASP  HA   HA     0.100000       1.00800           0
    5258 CCP  224  ASP  CB   CT    -0.450000       12.0110           0
    5259 CCP  224  ASP  HB1  HA     0.100000       1.00800           0
    5260 CCP  224  ASP  HB2  HA     0.100000       1.00800           0
    5261 CCP  224  ASP  CG   C      0.490000       12.0110           0
    5262 CCP  224  ASP  OD1  OC    -0.620000       15.9990           0
    5263 CCP  224  ASP  OD2  OC    -0.620000       15.9990           0
    5264 CCP  224  ASP  C    C      0.480000       12.0110           0
    5265 CCP  224  ASP  O    O     -0.480000       15.9990           0
    5266 CCP  225  SER  N    NH1   -0.360000       14.0070           0
    5267 CCP  225  SER  HN   H      0.260000       1.00800           0
    5268 CCP  225  SER  CA   CT      0.00000       12.0110           0
    5269 CCP  225  SER  HA   HA     0.100000       1.00800           0
    5270 CCP  225  SER  CB   CT     0.800000E-01   12.0110           0
    5271 CCP  225  SER  HB1  HA     0.100000       1.00800           0
    5272 CCP  225  SER  HB2  HA     0.100000       1.00800           0
    5273 CCP  225  SER  OG   OH    -0.680000       15.9990           0
    5274 CCP  225  SER  HG   H      0.400000       1.00800           0
    5275 CCP  225  SER  C    C      0.480000       12.0110           0
    5276 CCP  225  SER  O    O     -0.480000       15.9990           0
    5277 CCP  226  LYS  N    NH1   -0.360000       14.0070           0
    5278 CCP  226  LYS  HN   H      0.260000       1.00800           0
    5279 CCP  226  LYS  CA   CT      0.00000       12.0110           0
    5280 CCP  226  LYS  HA   HA     0.100000       1.00800           0
    5281 CCP  226  LYS  CB   CT    -0.200000       12.0110           0
    5282 CCP  226  LYS  HB1  HA     0.100000       1.00800           0
    5283 CCP  226  LYS  HB2  HA     0.100000       1.00800           0
    5284 CCP  226  LYS  CG   CT    -0.200000       12.0110           0
    5285 CCP  226  LYS  HG1  HA     0.100000       1.00800           0
    5286 CCP  226  LYS  HG2  HA     0.100000       1.00800           0
    5287 CCP  226  LYS  CD   CT    -0.200000       12.0110           0
    5288 CCP  226  LYS  HD1  HA     0.100000       1.00800           0
    5289 CCP  226  LYS  HD2  HA     0.100000       1.00800           0
    5290 CCP  226  LYS  CE   CT     0.305000       12.0110           0
    5291 CCP  226  LYS  HE1  HA     0.100000       1.00800           0
    5292 CCP  226  LYS  HE2  HA     0.100000       1.00800           0
    5293 CCP  226  LYS  NZ   NH3   -0.810000       14.0070           0
    5294 CCP  226  LYS  HZ1  HC     0.435000       1.00800           0
    5295 CCP  226  LYS  HZ2  HC     0.435000       1.00800           0
    5296 CCP  226  LYS  HZ3  HC     0.435000       1.00800           0
    5297 CCP  226  LYS  C    C      0.480000       12.0110           0
    5298 CCP  226  LYS  O    O     -0.480000       15.9990           0
    5299 CCP  227  SER  N    NH1   -0.360000       14.0070           0
    5300 CCP  227  SER  HN   H      0.260000       1.00800           0
    5301 CCP  227  SER  CA   CT      0.00000       12.0110           0
    5302 CCP  227  SER  HA   HA     0.100000       1.00800           0
    5303 CCP  227  SER  CB   CT     0.800000E-01   12.0110           0
    5304 CCP  227  SER  HB1  HA     0.100000       1.00800           0
    5305 CCP  227  SER  HB2  HA     0.100000       1.00800           0
    5306 CCP  227  SER  OG   OH    -0.680000       15.9990           0
    5307 CCP  227  SER  HG   H      0.400000       1.00800           0
    5308 CCP  227  SER  C    C      0.480000       12.0110           0
    5309 CCP  227  SER  O    O     -0.480000       15.9990           0
    5310 CCP  228  GLY  N    NH1   -0.360000       14.0070           0
    5311 CCP  228  GLY  HN   H      0.260000       1.00800           0
    5312 CCP  228  GLY  CA   CT    -0.100000       12.0110           0
    5313 CCP  228  GLY  HA1  HA     0.100000       1.00800           0
    5314 CCP  228  GLY  HA2  HA     0.100000       1.00800           0
    5315 CCP  228  GLY  C    C      0.480000       12.0110           0
    5316 CCP  228  GLY  O    O     -0.480000       15.9990           0
    5317 CCP  229  TYR  N    NH1   -0.360000       14.0070           0
    5318 CCP  229  TYR  HN   H      0.260000       1.00800           0
    5319 CCP  229  TYR  CA   CT      0.00000       12.0110           0
    5320 CCP  229  TYR  HA   HA     0.100000       1.00800           0
    5321 CCP  229  TYR  CB   CT    -0.200000       12.0110           0
    5322 CCP  229  TYR  HB1  HA     0.100000       1.00800           0
    5323 CCP  229  TYR  HB2  HA     0.100000       1.00800           0
    5324 CCP  229  TYR  CG   CA      0.00000       12.0110           0
    5325 CCP  229  TYR  CD1  CA    -0.140000       12.0110           0
    5326 CCP  229  TYR  HD1  HA     0.140000       1.00800           0
    5327 CCP  229  TYR  CD2  CA    -0.140000       12.0110           0
    5328 CCP  229  TYR  HD2  HA     0.140000       1.00800           0
    5329 CCP  229  TYR  CE1  CA    -0.140000       12.0110           0
    5330 CCP  229  TYR  HE1  HA     0.140000       1.00800           0
    5331 CCP  229  TYR  CE2  CA    -0.140000       12.0110           0
    5332 CCP  229  TYR  HE2  HA     0.140000       1.00800           0
    5333 CCP  229  TYR  CZ   C      0.200000       12.0110           0
    5334 CCP  229  TYR  OH   OH    -0.600000       15.9990           0
    5335 CCP  229  TYR  HH   H      0.400000       1.00800           0
    5336 CCP  229  TYR  C    C      0.480000       12.0110           0
    5337 CCP  229  TYR  O    O     -0.480000       15.9990           0
    5338 CCP  230  MET  N    NH1   -0.360000       14.0070           0
    5339 CCP  230  MET  HN   H      0.260000       1.00800           0
    5340 CCP  230  MET  CA   CT      0.00000       12.0110           0
    5341 CCP  230  MET  HA   HA     0.100000       1.00800           0
    5342 CCP  230  MET  CB   CT    -0.200000       12.0110           0
    5343 CCP  230  MET  HB1  HA     0.100000       1.00800           0
    5344 CCP  230  MET  HB2  HA     0.100000       1.00800           0
    5345 CCP  230  MET  CG   CT    -0.115000       12.0110           0
    5346 CCP  230  MET  HG1  HA     0.100000       1.00800           0
    5347 CCP  230  MET  HG2  HA     0.100000       1.00800           0
    5348 CCP  230  MET  SD   S     -0.170000       32.0600           0
    5349 CCP  230  MET  CE   CT    -0.215000       12.0110           0
    5350 CCP  230  MET  HE1  HA     0.100000       1.00800           0
    5351 CCP  230  MET  HE2  HA     0.100000       1.00800           0
    5352 CCP  230  MET  HE3  HA     0.100000       1.00800           0
    5353 CCP  230  MET  C    C      0.480000       12.0110           0
    5354 CCP  230  MET  O    O     -0.480000       15.9990           0
    5355 CCP  231  MET  N    NH1   -0.360000       14.0070           0
    5356 CCP  231  MET  HN   H      0.260000       1.00800           0
    5357 CCP  231  MET  CA   CT      0.00000       12.0110           0
    5358 CCP  231  MET  HA   HA     0.100000       1.00800           0
    5359 CCP  231  MET  CB   CT    -0.200000       12.0110           0
    5360 CCP  231  MET  HB1  HA     0.100000       1.00800           0
    5361 CCP  231  MET  HB2  HA     0.100000       1.00800           0
    5362 CCP  231  MET  CG   CT    -0.115000       12.0110           0
    5363 CCP  231  MET  HG1  HA     0.100000       1.00800           0
    5364 CCP  231  MET  HG2  HA     0.100000       1.00800           0
    5365 CCP  231  MET  SD   S     -0.170000       32.0600           0
    5366 CCP  231  MET  CE   CT    -0.215000       12.0110           0
    5367 CCP  231  MET  HE1  HA     0.100000       1.00800           0
    5368 CCP  231  MET  HE2  HA     0.100000       1.00800           0
    5369 CCP  231  MET  HE3  HA     0.100000       1.00800           0
    5370 CCP  231  MET  C    C      0.480000       12.0110           0
    5371 CCP  231  MET  O    O     -0.480000       15.9990           0
    5372 CCP  232  LEU  N    NH1   -0.360000       14.0070           0
    5373 CCP  232  LEU  HN   H      0.260000       1.00800           0
    5374 CCP  232  LEU  CA   CT      0.00000       12.0110           0
    5375 CCP  232  LEU  HA   HA     0.100000       1.00800           0
    5376 CCP  232  LEU  CB   CT    -0.200000       12.0110           0
    5377 CCP  232  LEU  HB1  HA     0.100000       1.00800           0
    5378 CCP  232  LEU  HB2  HA     0.100000       1.00800           0
    5379 CCP  232  LEU  CG   CT    -0.100000       12.0110           0
    5380 CCP  232  LEU  HG   HA     0.100000       1.00800           0
    5381 CCP  232  LEU  CD1  CT    -0.300000       12.0110           0
    5382 CCP  232  LEU  HD11 HA     0.100000       1.00800           0
    5383 CCP  232  LEU  HD12 HA     0.100000       1.00800           0
    5384 CCP  232  LEU  HD13 HA     0.100000       1.00800           0
    5385 CCP  232  LEU  CD2  CT    -0.300000       12.0110           0
    5386 CCP  232  LEU  HD21 HA     0.100000       1.00800           0
    5387 CCP  232  LEU  HD22 HA     0.100000       1.00800           0
    5388 CCP  232  LEU  HD23 HA     0.100000       1.00800           0
    5389 CCP  232  LEU  C    C      0.480000       12.0110           0
    5390 CCP  232  LEU  O    O     -0.480000       15.9990           0
    5391 CCP  233  PRO  N    N     -0.360000       14.0070           0
    5392 CCP  233  PRO  CA   CT      0.00000       12.0110           0
    5393 CCP  233  PRO  HA   HA     0.100000       1.00800           0
    5394 CCP  233  PRO  CB   CT    -0.200000       12.0110           0
    5395 CCP  233  PRO  HB1  HA     0.100000       1.00800           0
    5396 CCP  233  PRO  HB2  HA     0.100000       1.00800           0
    5397 CCP  233  PRO  CG   CP    -0.200000       12.0110           0
    5398 CCP  233  PRO  HG1  HA     0.100000       1.00800           0
    5399 CCP  233  PRO  HG2  HA     0.100000       1.00800           0
    5400 CCP  233  PRO  CD   CP     0.600000E-01   12.0110           0
    5401 CCP  233  PRO  HD2  HA     0.100000       1.00800           0
    5402 CCP  233  PRO  HD1  HA     0.100000       1.00800           0
    5403 CCP  233  PRO  C    C      0.480000       12.0110           0
    5404 CCP  233  PRO  O    O     -0.480000       15.9990           0
    5405 CCP  234  THR  N    NH1   -0.360000       14.0070           0
    5406 CCP  234  THR  HN   H      0.260000       1.00800           0
    5407 CCP  234  THR  CA   CT      0.00000       12.0110           0
    5408 CCP  234  THR  HA   HA     0.100000       1.00800           0
    5409 CCP  234  THR  CB   CT     0.180000       12.0110           0
    5410 CCP  234  THR  HB   HA     0.100000       1.00800           0
    5411 CCP  234  THR  OG1  OH    -0.680000       15.9990           0
    5412 CCP  234  THR  HG1  H      0.400000       1.00800           0
    5413 CCP  234  THR  CG2  CT    -0.300000       12.0110           0
    5414 CCP  234  THR  HG21 HA     0.100000       1.00800           0
    5415 CCP  234  THR  HG22 HA     0.100000       1.00800           0
    5416 CCP  234  THR  HG23 HA     0.100000       1.00800           0
    5417 CCP  234  THR  C    C      0.480000       12.0110           0
    5418 CCP  234  THR  O    O     -0.480000       15.9990           0
    5419 CCP  235  ASP  N    NH1   -0.360000       14.0070           0
    5420 CCP  235  ASP  HN   H      0.260000       1.00800           0
    5421 CCP  235  ASP  CA   CT      0.00000       12.0110           0
    5422 CCP  235  ASP  HA   HA     0.100000       1.00800           0
    5423 CCP  235  ASP  CB   CT    -0.450000       12.0110           0
    5424 CCP  235  ASP  HB1  HA     0.100000       1.00800           0
    5425 CCP  235  ASP  HB2  HA     0.100000       1.00800           0
    5426 CCP  235  ASP  CG   C      0.490000       12.0110           0
    5427 CCP  235  ASP  OD1  OC    -0.620000       15.9990           0
    5428 CCP  235  ASP  OD2  OC    -0.620000       15.9990           0
    5429 CCP  235  ASP  C    C      0.480000       12.0110           0
    5430 CCP  235  ASP  O    O     -0.480000       15.9990           0
    5431 CCP  236  TYR  N    NH1   -0.360000       14.0070           0
    5432 CCP  236  TYR  HN   H      0.260000       1.00800           0
    5433 CCP  236  TYR  CA   CT      0.00000       12.0110           0
    5434 CCP  236  TYR  HA   HA     0.100000       1.00800           0
    5435 CCP  236  TYR  CB   CT    -0.200000       12.0110           0
    5436 CCP  236  TYR  HB1  HA     0.100000       1.00800           0
    5437 CCP  236  TYR  HB2  HA     0.100000       1.00800           0
    5438 CCP  236  TYR  CG   CA      0.00000       12.0110           0
    5439 CCP  236  TYR  CD1  CA    -0.140000       12.0110           0
    5440 CCP  236  TYR  HD1  HA     0.140000       1.00800           0
    5441 CCP  236  TYR  CD2  CA    -0.140000       12.0110           0
    5442 CCP  236  TYR  HD2  HA     0.140000       1.00800           0
    5443 CCP  236  TYR  CE1  CA    -0.140000       12.0110           0
    5444 CCP  236  TYR  HE1  HA     0.140000       1.00800           0
    5445 CCP  236  TYR  CE2  CA    -0.140000       12.0110           0
    5446 CCP  236  TYR  HE2  HA     0.140000       1.00800           0
    5447 CCP  236  TYR  CZ   C      0.200000       12.0110           0
    5448 CCP  236  TYR  OH   OH    -0.600000       15.9990           0
    5449 CCP  236  TYR  HH   H      0.400000       1.00800           0
    5450 CCP  236  TYR  C    C      0.480000       12.0110           0
    5451 CCP  236  TYR  O    O     -0.480000       15.9990           0
    5452 CCP  237  SER  N    NH1   -0.360000       14.0070           0
    5453 CCP  237  SER  HN   H      0.260000       1.00800           0
    5454 CCP  237  SER  CA   CT      0.00000       12.0110           0
    5455 CCP  237  SER  HA   HA     0.100000       1.00800           0
    5456 CCP  237  SER  CB   CT     0.800000E-01   12.0110           0
    5457 CCP  237  SER  HB1  HA     0.100000       1.00800           0
    5458 CCP  237  SER  HB2  HA     0.100000       1.00800           0
    5459 CCP  237  SER  OG   OH    -0.680000       15.9990           0
    5460 CCP  237  SER  HG   H      0.400000       1.00800           0
    5461 CCP  237  SER  C    C      0.480000       12.0110           0
    5462 CCP  237  SER  O    O     -0.480000       15.9990           0
    5463 CCP  238  LEU  N    NH1   -0.360000       14.0070           0
    5464 CCP  238  LEU  HN   H      0.260000       1.00800           0
    5465 CCP  238  LEU  CA   CT      0.00000       12.0110           0
    5466 CCP  238  LEU  HA   HA     0.100000       1.00800           0
    5467 CCP  238  LEU  CB   CT    -0.200000       12.0110           0
    5468 CCP  238  LEU  HB1  HA     0.100000       1.00800           0
    5469 CCP  238  LEU  HB2  HA     0.100000       1.00800           0
    5470 CCP  238  LEU  CG   CT    -0.100000       12.0110           0
    5471 CCP  238  LEU  HG   HA     0.100000       1.00800           0
    5472 CCP  238  LEU  CD1  CT    -0.300000       12.0110           0
    5473 CCP  238  LEU  HD11 HA     0.100000       1.00800           0
    5474 CCP  238  LEU  HD12 HA     0.100000       1.00800           0
    5475 CCP  238  LEU  HD13 HA     0.100000       1.00800           0
    5476 CCP  238  LEU  CD2  CT    -0.300000       12.0110           0
    5477 CCP  238  LEU  HD21 HA     0.100000       1.00800           0
    5478 CCP  238  LEU  HD22 HA     0.100000       1.00800           0
    5479 CCP  238  LEU  HD23 HA     0.100000       1.00800           0
    5480 CCP  238  LEU  C    C      0.480000       12.0110           0
    5481 CCP  238  LEU  O    O     -0.480000       15.9990           0
    5482 CCP  239  ILE  N    NH1   -0.360000       14.0070           0
    5483 CCP  239  ILE  HN   H      0.260000       1.00800           0
    5484 CCP  239  ILE  CA   CT      0.00000       12.0110           0
    5485 CCP  239  ILE  HA   HA     0.100000       1.00800           0
    5486 CCP  239  ILE  CB   CT    -0.100000       12.0110           0
    5487 CCP  239  ILE  HB   HA     0.100000       1.00800           0
    5488 CCP  239  ILE  CG1  CT    -0.200000       12.0110           0
    5489 CCP  239  ILE  HG11 HA     0.100000       1.00800           0
    5490 CCP  239  ILE  HG12 HA     0.100000       1.00800           0
    5491 CCP  239  ILE  CG2  CT    -0.300000       12.0110           0
    5492 CCP  239  ILE  HG21 HA     0.100000       1.00800           0
    5493 CCP  239  ILE  HG22 HA     0.100000       1.00800           0
    5494 CCP  239  ILE  HG23 HA     0.100000       1.00800           0
    5495 CCP  239  ILE  CD1  CT    -0.300000       12.0110           0
    5496 CCP  239  ILE  HD11 HA     0.100000       1.00800           0
    5497 CCP  239  ILE  HD12 HA     0.100000       1.00800           0
    5498 CCP  239  ILE  HD13 HA     0.100000       1.00800           0
    5499 CCP  239  ILE  C    C      0.480000       12.0110           0
    5500 CCP  239  ILE  O    O     -0.480000       15.9990           0
    5501 CCP  240  GLN  N    NH1   -0.360000       14.0070           0
    5502 CCP  240  GLN  HN   H      0.260000       1.00800           0
    5503 CCP  240  GLN  CA   CT      0.00000       12.0110           0
    5504 CCP  240  GLN  HA   HA     0.100000       1.00800           0
    5505 CCP  240  GLN  CB   CT    -0.200000       12.0110           0
    5506 CCP  240  GLN  HB1  HA     0.100000       1.00800           0
    5507 CCP  240  GLN  HB2  HA     0.100000       1.00800           0
    5508 CCP  240  GLN  CG   CT    -0.200000       12.0110           0
    5509 CCP  240  GLN  HG1  HA     0.100000       1.00800           0
    5510 CCP  240  GLN  HG2  HA     0.100000       1.00800           0
    5511 CCP  240  GLN  CD   C      0.480000       12.0110           0
    5512 CCP  240  GLN  OE1  O     -0.480000       15.9990           0
    5513 CCP  240  GLN  NE2  NH2   -0.520000       14.0070           0
    5514 CCP  240  GLN  HE21 H      0.260000       1.00800           0
    5515 CCP  240  GLN  HE22 H      0.260000       1.00800           0
    5516 CCP  240  GLN  C    C      0.480000       12.0110           0
    5517 CCP  240  GLN  O    O     -0.480000       15.9990           0
    5518 CCP  241  ASP  N    NH1   -0.360000       14.0070           0
    5519 CCP  241  ASP  HN   H      0.260000       1.00800           0
    5520 CCP  241  ASP  CA   CT      0.00000       12.0110           0
    5521 CCP  241  ASP  HA   HA     0.100000       1.00800           0
    5522 CCP  241  ASP  CB   CT    -0.450000       12.0110           0
    5523 CCP  241  ASP  HB1  HA     0.100000       1.00800           0
    5524 CCP  241  ASP  HB2  HA     0.100000       1.00800           0
    5525 CCP  241  ASP  CG   C      0.490000       12.0110           0
    5526 CCP  241  ASP  OD1  OC    -0.620000       15.9990           0
    5527 CCP  241  ASP  OD2  OC    -0.620000       15.9990           0
    5528 CCP  241  ASP  C    C      0.480000       12.0110           0
    5529 CCP  241  ASP  O    O     -0.480000       15.9990           0
    5530 CCP  242  PRO  N    N     -0.360000       14.0070           0
    5531 CCP  242  PRO  CA   CT      0.00000       12.0110           0
    5532 CCP  242  PRO  HA   HA     0.100000       1.00800           0
    5533 CCP  242  PRO  CB   CT    -0.200000       12.0110           0
    5534 CCP  242  PRO  HB1  HA     0.100000       1.00800           0
    5535 CCP  242  PRO  HB2  HA     0.100000       1.00800           0
    5536 CCP  242  PRO  CG   CP    -0.200000       12.0110           0
    5537 CCP  242  PRO  HG1  HA     0.100000       1.00800           0
    5538 CCP  242  PRO  HG2  HA     0.100000       1.00800           0
    5539 CCP  242  PRO  CD   CP     0.600000E-01   12.0110           0
    5540 CCP  242  PRO  HD2  HA     0.100000       1.00800           0
    5541 CCP  242  PRO  HD1  HA     0.100000       1.00800           0
    5542 CCP  242  PRO  C    C      0.480000       12.0110           0
    5543 CCP  242  PRO  O    O     -0.480000       15.9990           0
    5544 CCP  243  LYS  N    NH1   -0.360000       14.0070           0
    5545 CCP  243  LYS  HN   H      0.260000       1.00800           0
    5546 CCP  243  LYS  CA   CT      0.00000       12.0110           0
    5547 CCP  243  LYS  HA   HA     0.100000       1.00800           0
    5548 CCP  243  LYS  CB   CT    -0.200000       12.0110           0
    5549 CCP  243  LYS  HB1  HA     0.100000       1.00800           0
    5550 CCP  243  LYS  HB2  HA     0.100000       1.00800           0
    5551 CCP  243  LYS  CG   CT    -0.200000       12.0110           0
    5552 CCP  243  LYS  HG1  HA     0.100000       1.00800           0
    5553 CCP  243  LYS  HG2  HA     0.100000       1.00800           0
    5554 CCP  243  LYS  CD   CT    -0.200000       12.0110           0
    5555 CCP  243  LYS  HD1  HA     0.100000       1.00800           0
    5556 CCP  243  LYS  HD2  HA     0.100000       1.00800           0
    5557 CCP  243  LYS  CE   CT     0.305000       12.0110           0
    5558 CCP  243  LYS  HE1  HA     0.100000       1.00800           0
    5559 CCP  243  LYS  HE2  HA     0.100000       1.00800           0
    5560 CCP  243  LYS  NZ   NH3   -0.810000       14.0070           0
    5561 CCP  243  LYS  HZ1  HC     0.435000       1.00800           0
    5562 CCP  243  LYS  HZ2  HC     0.435000       1.00800           0
    5563 CCP  243  LYS  HZ3  HC     0.435000       1.00800           0
    5564 CCP  243  LYS  C    C      0.480000       12.0110           0
    5565 CCP  243  LYS  O    O     -0.480000       15.9990           0
    5566 CCP  244  TYR  N    NH1   -0.360000       14.0070           0
    5567 CCP  244  TYR  HN   H      0.260000       1.00800           0
    5568 CCP  244  TYR  CA   CT      0.00000       12.0110           0
    5569 CCP  244  TYR  HA   HA     0.100000       1.00800           0
    5570 CCP  244  TYR  CB   CT    -0.200000       12.0110           0
    5571 CCP  244  TYR  HB1  HA     0.100000       1.00800           0
    5572 CCP  244  TYR  HB2  HA     0.100000       1.00800           0
    5573 CCP  244  TYR  CG   CA      0.00000       12.0110           0
    5574 CCP  244  TYR  CD1  CA    -0.140000       12.0110           0
    5575 CCP  244  TYR  HD1  HA     0.140000       1.00800           0
    5576 CCP  244  TYR  CD2  CA    -0.140000       12.0110           0
    5577 CCP  244  TYR  HD2  HA     0.140000       1.00800           0
    5578 CCP  244  TYR  CE1  CA    -0.140000       12.0110           0
    5579 CCP  244  TYR  HE1  HA     0.140000       1.00800           0
    5580 CCP  244  TYR  CE2  CA    -0.140000       12.0110           0
    5581 CCP  244  TYR  HE2  HA     0.140000       1.00800           0
    5582 CCP  244  TYR  CZ   C      0.200000       12.0110           0
    5583 CCP  244  TYR  OH   OH    -0.600000       15.9990           0
    5584 CCP  244  TYR  HH   H      0.400000       1.00800           0
    5585 CCP  244  TYR  C    C      0.480000       12.0110           0
    5586 CCP  244  TYR  O    O     -0.480000       15.9990           0
    5587 CCP  245  LEU  N    NH1   -0.360000       14.0070           0
    5588 CCP  245  LEU  HN   H      0.260000       1.00800           0
    5589 CCP  245  LEU  CA   CT      0.00000       12.0110           0
    5590 CCP  245  LEU  HA   HA     0.100000       1.00800           0
    5591 CCP  245  LEU  CB   CT    -0.200000       12.0110           0
    5592 CCP  245  LEU  HB1  HA     0.100000       1.00800           0
    5593 CCP  245  LEU  HB2  HA     0.100000       1.00800           0
    5594 CCP  245  LEU  CG   CT    -0.100000       12.0110           0
    5595 CCP  245  LEU  HG   HA     0.100000       1.00800           0
    5596 CCP  245  LEU  CD1  CT    -0.300000       12.0110           0
    5597 CCP  245  LEU  HD11 HA     0.100000       1.00800           0
    5598 CCP  245  LEU  HD12 HA     0.100000       1.00800           0
    5599 CCP  245  LEU  HD13 HA     0.100000       1.00800           0
    5600 CCP  245  LEU  CD2  CT    -0.300000       12.0110           0
    5601 CCP  245  LEU  HD21 HA     0.100000       1.00800           0
    5602 CCP  245  LEU  HD22 HA     0.100000       1.00800           0
    5603 CCP  245  LEU  HD23 HA     0.100000       1.00800           0
    5604 CCP  245  LEU  C    C      0.480000       12.0110           0
    5605 CCP  245  LEU  O    O     -0.480000       15.9990           0
    5606 CCP  246  SER  N    NH1   -0.360000       14.0070           0
    5607 CCP  246  SER  HN   H      0.260000       1.00800           0
    5608 CCP  246  SER  CA   CT      0.00000       12.0110           0
    5609 CCP  246  SER  HA   HA     0.100000       1.00800           0
    5610 CCP  246  SER  CB   CT     0.800000E-01   12.0110           0
    5611 CCP  246  SER  HB1  HA     0.100000       1.00800           0
    5612 CCP  246  SER  HB2  HA     0.100000       1.00800           0
    5613 CCP  246  SER  OG   OH    -0.680000       15.9990           0
    5614 CCP  246  SER  HG   H      0.400000       1.00800           0
    5615 CCP  246  SER  C    C      0.480000       12.0110           0
    5616 CCP  246  SER  O    O     -0.480000       15.9990           0
    5617 CCP  247  ILE  N    NH1   -0.360000       14.0070           0
    5618 CCP  247  ILE  HN   H      0.260000       1.00800           0
    5619 CCP  247  ILE  CA   CT      0.00000       12.0110           0
    5620 CCP  247  ILE  HA   HA     0.100000       1.00800           0
    5621 CCP  247  ILE  CB   CT    -0.100000       12.0110           0
    5622 CCP  247  ILE  HB   HA     0.100000       1.00800           0
    5623 CCP  247  ILE  CG1  CT    -0.200000       12.0110           0
    5624 CCP  247  ILE  HG11 HA     0.100000       1.00800           0
    5625 CCP  247  ILE  HG12 HA     0.100000       1.00800           0
    5626 CCP  247  ILE  CG2  CT    -0.300000       12.0110           0
    5627 CCP  247  ILE  HG21 HA     0.100000       1.00800           0
[truncated: 731,651 more chars]
