# Supplementary material for: Electron Transfer Interactome of Cytochrome c
Source: PLoS Comput Biol. 2012 Dec 6;8(12):e1002807. doi: 10.1371/journal.pcbi.1002807 (PMC3516563; doi:10.1371/journal.pcbi.1002807)
Supplement: Dataset S1 — Script files. (BZ2) [file pcbi.1002807.s001.bz2 › scripts/cc.h.pdb]

REMARK FILENAME="cc.h.pdb"
REMARK  TOPH11-MACRO for protein sequence
REMARK DATE:27-Mar-12  09:50:54       created by user: alex
ATOM      1  N   THR    -5      34.639  19.002  42.195  1.00119.62      CC  
ATOM      2  HT1 THR    -5      34.680  18.268  42.930  1.00  0.00      CC  
ATOM      3  HT2 THR    -5      33.709  19.469  42.221  1.00  0.00      CC  
ATOM      4  HT3 THR    -5      35.385  19.704  42.368  1.00  0.00      CC  
ATOM      5  CA  THR    -5      34.843  18.378  40.856  1.00118.75      CC  
ATOM      6  HA  THR    -5      35.750  17.787  40.915  1.00  0.00      CC  
ATOM      7  CB  THR    -5      33.655  17.403  40.497  1.00118.11      CC  
ATOM      8  HB  THR    -5      34.082  16.559  39.970  1.00  0.00      CC  
ATOM      9  OG1 THR    -5      32.741  18.072  39.575  1.00116.01      CC  
ATOM     10  HG1 THR    -5      33.176  18.138  38.722  1.00  0.00      CC  
ATOM     11  CG2 THR    -5      32.866  16.856  41.714  1.00117.89      CC  
ATOM     12 HG21 THR    -5      33.557  16.446  42.436  1.00  0.00      CC  
ATOM     13 HG22 THR    -5      32.188  16.083  41.385  1.00  0.00      CC  
ATOM     14 HG23 THR    -5      32.303  17.658  42.169  1.00  0.00      CC  
ATOM     15  C   THR    -5      35.099  19.489  39.839  1.00118.07      CC  
ATOM     16  O   THR    -5      35.156  20.689  40.228  1.00118.35      CC  
ATOM     17  N   GLU    -4      35.272  19.116  38.576  1.00116.31      CC  
ATOM     18  HN  GLU    -4      35.231  18.165  38.345  1.00  0.00      CC  
ATOM     19  CA  GLU    -4      35.456  20.122  37.498  1.00114.18      CC  
ATOM     20  HA  GLU    -4      36.306  20.747  37.738  1.00  0.00      CC  
ATOM     21  CB  GLU    -4      35.691  19.432  36.167  1.00115.09      CC  
ATOM     22  HB1 GLU    -4      36.045  18.431  36.382  1.00  0.00      CC  
ATOM     23  HB2 GLU    -4      36.490  19.954  35.669  1.00  0.00      CC  
ATOM     24  CG  GLU    -4      34.539  19.320  35.169  1.00116.18      CC  
ATOM     25  HG1 GLU    -4      33.621  19.193  35.726  1.00  0.00      CC  
ATOM     26  HG2 GLU    -4      34.693  18.434  34.574  1.00  0.00      CC  
ATOM     27  CD  GLU    -4      34.376  20.486  34.231  1.00116.05      CC  
ATOM     28  OE1 GLU    -4      34.975  20.493  33.132  1.00116.52      CC  
ATOM     29  OE2 GLU    -4      33.623  21.398  34.630  1.00115.54      CC  
ATOM     30  C   GLU    -4      34.183  20.996  37.453  1.00112.29      CC  
ATOM     31  O   GLU    -4      34.205  22.228  37.234  1.00111.81      CC  
ATOM     32  N   PHE    -3      33.048  20.329  37.666  1.00109.18      CC  
ATOM     33  HN  PHE    -3      33.125  19.365  37.825  1.00  0.00      CC  
ATOM     34  CA  PHE    -3      31.701  20.919  37.789  1.00105.36      CC  
ATOM     35  HA  PHE    -3      31.615  21.774  37.128  1.00  0.00      CC  
ATOM     36  CB  PHE    -3      30.540  19.941  37.565  1.00100.14      CC  
ATOM     37  HB1 PHE    -3      30.968  18.988  37.280  1.00  0.00      CC  
ATOM     38  HB2 PHE    -3      29.965  20.301  36.729  1.00  0.00      CC  
ATOM     39  CG  PHE    -3      29.576  19.703  38.704  1.00 95.95      CC  
ATOM     40  CD1 PHE    -3      29.821  18.754  39.698  1.00 94.16      CC  
ATOM     41  HD1 PHE    -3      30.712  18.158  39.644  1.00  0.00      CC  
ATOM     42  CD2 PHE    -3      28.395  20.456  38.808  1.00 93.71      CC  
ATOM     43  HD2 PHE    -3      28.176  21.196  38.054  1.00  0.00      CC  
ATOM     44  CE1 PHE    -3      28.932  18.548  40.760  1.00 91.40      CC  
ATOM     45  HE1 PHE    -3      29.146  17.808  41.516  1.00  0.00      CC  
ATOM     46  CE2 PHE    -3      27.502  20.270  39.852  1.00 90.15      CC  
ATOM     47  HE2 PHE    -3      26.603  20.867  39.905  1.00  0.00      CC  
ATOM     48  CZ  PHE    -3      27.762  19.321  40.833  1.00 89.03      CC  
ATOM     49  HZ  PHE    -3      27.065  19.175  41.645  1.00  0.00      CC  
ATOM     50  C   PHE    -3      31.695  21.401  39.270  1.00104.35      CC  
ATOM     51  O   PHE    -3      32.094  20.556  40.118  1.00104.38      CC  
ATOM     52  N   LYS    -2      31.281  22.612  39.564  1.00102.70      CC  
ATOM     53  HN  LYS    -2      30.975  23.218  38.857  1.00  0.00      CC  
ATOM     54  CA  LYS    -2      31.290  23.055  40.988  1.00100.46      CC  
ATOM     55  HA  LYS    -2      32.241  22.713  41.385  1.00  0.00      CC  
ATOM     56  CB  LYS    -2      31.273  24.551  41.166  1.00104.86      CC  
ATOM     57  HB1 LYS    -2      30.323  24.802  41.614  1.00  0.00      CC  
ATOM     58  HB2 LYS    -2      31.260  24.972  40.178  1.00  0.00      CC  
ATOM     59  CG  LYS    -2      32.332  25.317  41.915  1.00107.55      CC  
ATOM     60  HG1 LYS    -2      32.012  26.350  41.965  1.00  0.00      CC  
ATOM     61  HG2 LYS    -2      33.236  25.285  41.330  1.00  0.00      CC  
ATOM     62  CD  LYS    -2      32.685  24.864  43.321  1.00109.68      CC  
ATOM     63  HD1 LYS    -2      31.905  24.209  43.683  1.00  0.00      CC  
ATOM     64  HD2 LYS    -2      32.740  25.730  43.964  1.00  0.00      CC  
ATOM     65  CE  LYS    -2      34.016  24.127  43.376  1.00110.86      CC  
ATOM     66  HE1 LYS    -2      34.814  24.856  43.367  1.00  0.00      CC  
ATOM     67  HE2 LYS    -2      34.107  23.508  42.498  1.00  0.00      CC  
ATOM     68  NZ  LYS    -2      34.164  23.267  44.572  1.00110.18      CC  
ATOM     69  HZ1 LYS    -2      35.101  22.817  44.562  1.00  0.00      CC  
ATOM     70  HZ2 LYS    -2      33.425  22.534  44.564  1.00  0.00      CC  
ATOM     71  HZ3 LYS    -2      34.070  23.846  45.430  1.00  0.00      CC  
ATOM     72  C   LYS    -2      30.229  22.322  41.807  1.00 96.49      CC  
ATOM     73  O   LYS    -2      30.379  21.113  42.117  1.00 96.99      CC  
ATOM     74  N   ALA    -1      29.182  22.992  42.209  1.00 91.56      CC  
ATOM     75  HN  ALA    -1      29.135  23.933  41.955  1.00  0.00      CC  
ATOM     76  CA  ALA    -1      28.091  22.489  43.049  1.00 86.56      CC  
ATOM     77  HA  ALA    -1      27.377  21.932  42.458  1.00  0.00      CC  
ATOM     78  CB  ALA    -1      28.645  21.636  44.183  1.00 83.78      CC  
ATOM     79  HB1 ALA    -1      28.764  20.618  43.843  1.00  0.00      CC  
ATOM     80  HB2 ALA    -1      27.960  21.658  45.018  1.00  0.00      CC  
ATOM     81  HB3 ALA    -1      29.603  22.026  44.493  1.00  0.00      CC  
ATOM     82  C   ALA    -1      27.439  23.745  43.652  1.00 83.94      CC  
ATOM     83  O   ALA    -1      28.187  24.578  44.208  1.00 84.12      CC  
ATOM     84  N   GLY     1      26.119  23.834  43.533  1.00 79.82      CC  
ATOM     85  HN  GLY     1      25.625  23.119  43.080  1.00  0.00      CC  
ATOM     86  CA  GLY     1      25.409  25.009  43.997  1.00 73.14      CC  
ATOM     87  HA1 GLY     1      25.134  25.579  43.118  1.00  0.00      CC  
ATOM     88  HA2 GLY     1      26.106  25.607  44.558  1.00  0.00      CC  
ATOM     89  C   GLY     1      24.192  24.864  44.844  1.00 68.56      CC  
ATOM     90  O   GLY     1      24.004  23.888  45.563  1.00 67.64      CC  
ATOM     91  N   SER     2      23.379  25.913  44.780  1.00 65.71      CC  
ATOM     92  HN  SER     2      23.630  26.667  44.207  1.00  0.00      CC  
ATOM     93  CA  SER     2      22.129  25.989  45.527  1.00 64.84      CC  
ATOM     94  HA  SER     2      22.329  25.640  46.532  1.00  0.00      CC  
ATOM     95  CB  SER     2      21.582  27.398  45.619  1.00 68.05      CC  
ATOM     96  HB1 SER     2      21.968  27.982  44.793  1.00  0.00      CC  
ATOM     97  HB2 SER     2      21.903  27.846  46.544  1.00  0.00      CC  
ATOM     98  OG  SER     2      20.153  27.391  45.580  1.00 68.95      CC  
ATOM     99  HG  SER     2      19.843  26.691  46.160  1.00  0.00      CC  
ATOM    100  C   SER     2      21.104  25.036  44.900  1.00 63.32      CC  
ATOM    101  O   SER     2      20.863  25.063  43.688  1.00 64.21      CC  
ATOM    102  N   ALA     3      20.544  24.245  45.765  1.00 61.05      CC  
ATOM    103  HN  ALA     3      20.838  24.353  46.694  1.00  0.00      CC  
ATOM    104  CA  ALA     3      19.566  23.217  45.535  1.00 61.52      CC  
ATOM    105  HA  ALA     3      19.681  22.876  44.519  1.00  0.00      CC  
ATOM    106  CB  ALA     3      19.873  22.013  46.457  1.00 60.54      CC  
ATOM    107  HB1 ALA     3      20.929  21.992  46.683  1.00  0.00      CC  
ATOM    108  HB2 ALA     3      19.594  21.097  45.958  1.00  0.00      CC  
ATOM    109  HB3 ALA     3      19.310  22.108  47.374  1.00  0.00      CC  
ATOM    110  C   ALA     3      18.115  23.648  45.717  1.00 61.68      CC  
ATOM    111  O   ALA     3      17.215  22.789  45.570  1.00 62.58      CC  
ATOM    112  N   LYS     4      17.888  24.890  46.064  1.00 61.47      CC  
ATOM    113  HN  LYS     4      18.663  25.476  46.189  1.00  0.00      CC  
ATOM    114  CA  LYS     4      16.542  25.482  46.247  1.00 59.96      CC  
ATOM    115  HA  LYS     4      15.814  24.703  46.442  1.00  0.00      CC  
ATOM    116  CB  LYS     4      16.481  26.556  47.302  1.00 63.08      CC  
ATOM    117  HB1 LYS     4      15.558  27.102  47.153  1.00  0.00      CC  
ATOM    118  HB2 LYS     4      17.293  27.239  47.117  1.00  0.00      CC  
ATOM    119  CG  LYS     4      16.558  26.158  48.766  1.00 67.17      CC  
ATOM    120  HG1 LYS     4      15.716  25.518  48.991  1.00  0.00      CC  
ATOM    121  HG2 LYS     4      16.479  27.050  49.368  1.00  0.00      CC  
ATOM    122  CD  LYS     4      17.835  25.436  49.147  1.00 69.62      CC  
ATOM    123  HD1 LYS     4      18.611  25.757  48.464  1.00  0.00      CC  
ATOM    124  HD2 LYS     4      17.678  24.382  48.991  1.00  0.00      CC  
ATOM    125  CE  LYS     4      18.340  25.613  50.548  1.00 69.50      CC  
ATOM    126  HE1 LYS     4      18.615  26.648  50.693  1.00  0.00      CC  
ATOM    127  HE2 LYS     4      19.216  24.997  50.685  1.00  0.00      CC  
ATOM    128  NZ  LYS     4      17.322  25.234  51.566  1.00 70.84      CC  
ATOM    129  HZ1 LYS     4      17.083  24.228  51.460  1.00  0.00      CC  
ATOM    130  HZ2 LYS     4      16.466  25.811  51.431  1.00  0.00      CC  
ATOM    131  HZ3 LYS     4      17.705  25.399  52.518  1.00  0.00      CC  
ATOM    132  C   LYS     4      16.273  26.124  44.866  1.00 58.42      CC  
ATOM    133  O   LYS     4      15.190  26.089  44.301  1.00 59.04      CC  
ATOM    134  N   LYS     5      17.380  26.698  44.394  1.00 56.86      CC  
ATOM    135  HN  LYS     5      18.208  26.669  44.918  1.00  0.00      CC  
ATOM    136  CA  LYS     5      17.379  27.311  43.044  1.00 56.56      CC  
ATOM    137  HA  LYS     5      16.475  27.914  42.972  1.00  0.00      CC  
ATOM    138  CB  LYS     5      18.546  28.190  42.804  1.00 56.02      CC  
ATOM    139  HB1 LYS     5      19.414  27.642  43.155  1.00  0.00      CC  
ATOM    140  HB2 LYS     5      18.433  29.035  43.458  1.00  0.00      CC  
ATOM    141  CG  LYS     5      18.893  28.759  41.448  1.00 55.79      CC  
ATOM    142  HG1 LYS     5      18.660  28.013  40.700  1.00  0.00      CC  
ATOM    143  HG2 LYS     5      19.955  28.944  41.420  1.00  0.00      CC  
ATOM    144  CD  LYS     5      18.189  30.037  41.087  1.00 57.25      CC  
ATOM    145  HD1 LYS     5      18.517  30.803  41.777  1.00  0.00      CC  
ATOM    146  HD2 LYS     5      17.131  29.889  41.234  1.00  0.00      CC  
ATOM    147  CE  LYS     5      18.391  30.543  39.683  1.00 58.86      CC  
ATOM    148  HE1 LYS     5      18.350  31.623  39.692  1.00  0.00      CC  
ATOM    149  HE2 LYS     5      17.594  30.170  39.059  1.00  0.00      CC  
ATOM    150  NZ  LYS     5      19.698  30.111  39.103  1.00 59.10      CC  
ATOM    151  HZ1 LYS     5      20.464  30.331  39.771  1.00  0.00      CC  
ATOM    152  HZ2 LYS     5      19.863  30.615  38.207  1.00  0.00      CC  
ATOM    153  HZ3 LYS     5      19.678  29.087  38.927  1.00  0.00      CC  
ATOM    154  C   LYS     5      17.186  26.110  42.105  1.00 57.42      CC  
ATOM    155  O   LYS     5      16.024  25.914  41.614  1.00 59.30      CC  
ATOM    156  N   GLY     6      18.198  25.280  41.901  1.00 54.23      CC  
ATOM    157  HN  GLY     6      19.054  25.443  42.350  1.00  0.00      CC  
ATOM    158  CA  GLY     6      18.045  24.098  41.047  1.00 51.85      CC  
ATOM    159  HA1 GLY     6      18.670  23.315  41.428  1.00  0.00      CC  
ATOM    160  HA2 GLY     6      18.357  24.343  40.044  1.00  0.00      CC  
ATOM    161  C   GLY     6      16.597  23.577  41.010  1.00 49.95      CC  
ATOM    162  O   GLY     6      16.119  23.150  39.923  1.00 49.69      CC  
ATOM    163  N   ALA     7      15.935  23.579  42.145  1.00 46.38      CC  
ATOM    164  HN  ALA     7      16.411  23.913  42.934  1.00  0.00      CC  
ATOM    165  CA  ALA     7      14.578  23.107  42.349  1.00 45.90      CC  
ATOM    166  HA  ALA     7      14.558  22.073  42.037  1.00  0.00      CC  
ATOM    167  CB  ALA     7      14.154  23.138  43.815  1.00 44.80      CC  
ATOM    168  HB1 ALA     7      15.013  22.959  44.443  1.00  0.00      CC  
ATOM    169  HB2 ALA     7      13.412  22.373  43.992  1.00  0.00      CC  
ATOM    170  HB3 ALA     7      13.734  24.105  44.048  1.00  0.00      CC  
ATOM    171  C   ALA     7      13.545  23.835  41.517  1.00 46.97      CC  
ATOM    172  O   ALA     7      12.673  23.199  40.883  1.00 46.87      CC  
ATOM    173  N   THR     8      13.612  25.170  41.542  1.00 47.59      CC  
ATOM    174  HN  THR     8      14.294  25.633  42.071  1.00  0.00      CC  
ATOM    175  CA  THR     8      12.645  25.922  40.721  1.00 46.34      CC  
ATOM    176  HA  THR     8      11.797  25.444  40.867  1.00  0.00      CC  
ATOM    177  CB  THR     8      12.445  27.394  41.221  1.00 47.96      CC  
ATOM    178  HB  THR     8      11.590  27.805  40.694  1.00  0.00      CC  
ATOM    179  OG1 THR     8      13.625  28.121  40.755  1.00 50.46      CC  
ATOM    180  HG1 THR     8      14.393  27.563  40.897  1.00  0.00      CC  
ATOM    181  CG2 THR     8      12.185  27.480  42.718  1.00 48.22      CC  
ATOM    182 HG21 THR     8      13.103  27.731  43.228  1.00  0.00      CC  
ATOM    183 HG22 THR     8      11.823  26.528  43.078  1.00  0.00      CC  
ATOM    184 HG23 THR     8      11.446  28.243  42.913  1.00  0.00      CC  
ATOM    185  C   THR     8      12.946  25.845  39.218  1.00 44.56      CC  
ATOM    186  O   THR     8      12.048  25.963  38.345  1.00 43.65      CC  
ATOM    187  N   LEU     9      14.211  25.663  38.911  1.00 39.71      CC  
ATOM    188  HN  LEU     9      14.858  25.591  39.643  1.00  0.00      CC  
ATOM    189  CA  LEU     9      14.705  25.553  37.535  1.00 36.02      CC  
ATOM    190  HA  LEU     9      14.418  26.408  36.945  1.00  0.00      CC  
ATOM    191  CB  LEU     9      16.226  25.529  37.750  1.00 30.95      CC  
ATOM    192  HB1 LEU     9      16.556  24.508  37.600  1.00  0.00      CC  
ATOM    193  HB2 LEU     9      16.416  25.779  38.780  1.00  0.00      CC  
ATOM    194  CG  LEU     9      17.088  26.421  36.920  1.00 34.74      CC  
ATOM    195  HG  LEU     9      16.994  26.158  35.880  1.00  0.00      CC  
ATOM    196  CD1 LEU     9      16.796  27.901  37.109  1.00 32.97      CC  
ATOM    197 HD11 LEU     9      16.749  28.128  38.164  1.00  0.00      CC  
ATOM    198 HD12 LEU     9      15.851  28.143  36.646  1.00  0.00      CC  
ATOM    199 HD13 LEU     9      17.581  28.485  36.651  1.00  0.00      CC  
ATOM    200  CD2 LEU     9      18.545  26.167  37.372  1.00 42.92      CC  
ATOM    201 HD21 LEU     9      19.217  26.382  36.555  1.00  0.00      CC  
ATOM    202 HD22 LEU     9      18.658  25.135  37.667  1.00  0.00      CC  
ATOM    203 HD23 LEU     9      18.780  26.807  38.210  1.00  0.00      CC  
ATOM    204  C   LEU     9      14.194  24.247  36.918  1.00 35.38      CC  
ATOM    205  O   LEU     9      13.977  24.075  35.708  1.00 37.68      CC  
ATOM    206  N   PHE    10      14.087  23.267  37.793  1.00 30.90      CC  
ATOM    207  HN  PHE    10      14.330  23.441  38.726  1.00  0.00      CC  
ATOM    208  CA  PHE    10      13.670  21.928  37.420  1.00 31.98      CC  
ATOM    209  HA  PHE    10      14.101  21.661  36.465  1.00  0.00      CC  
ATOM    210  CB  PHE    10      14.007  20.880  38.450  1.00 26.49      CC  
ATOM    211  HB1 PHE    10      13.539  21.148  39.387  1.00  0.00      CC  
ATOM    212  HB2 PHE    10      15.076  20.856  38.590  1.00  0.00      CC  
ATOM    213  CG  PHE    10      13.547  19.533  38.047  1.00 25.60      CC  
ATOM    214  CD1 PHE    10      12.255  19.134  38.313  1.00 29.68      CC  
ATOM    215  HD1 PHE    10      11.595  19.794  38.856  1.00  0.00      CC  
ATOM    216  CD2 PHE    10      14.410  18.695  37.349  1.00 29.27      CC  
ATOM    217  HD2 PHE    10      15.411  19.024  37.113  1.00  0.00      CC  
ATOM    218  CE1 PHE    10      11.796  17.887  37.916  1.00 27.06      CC  
ATOM    219  HE1 PHE    10      10.787  17.581  38.133  1.00  0.00      CC  
ATOM    220  CE2 PHE    10      13.973  17.423  36.937  1.00 29.76      CC  
ATOM    221  HE2 PHE    10      14.647  16.751  36.427  1.00  0.00      CC  
ATOM    222  CZ  PHE    10      12.674  17.019  37.255  1.00 28.22      CC  
ATOM    223  HZ  PHE    10      12.326  16.046  36.941  1.00  0.00      CC  
ATOM    224  C   PHE    10      12.129  21.937  37.315  1.00 34.97      CC  
ATOM    225  O   PHE    10      11.609  21.377  36.354  1.00 40.32      CC  
ATOM    226  N   LYS    11      11.546  22.527  38.320  1.00 33.49      CC  
ATOM    227  HN  LYS    11      12.067  22.916  39.053  1.00  0.00      CC  
ATOM    228  CA  LYS    11      10.067  22.642  38.282  1.00 35.77      CC  
ATOM    229  HA  LYS    11       9.708  21.641  38.057  1.00  0.00      CC  
ATOM    230  CB  LYS    11       9.488  23.016  39.575  1.00 38.59      CC  
ATOM    231  HB1 LYS    11      10.246  22.823  40.325  1.00  0.00      CC  
ATOM    232  HB2 LYS    11       8.679  22.333  39.766  1.00  0.00      CC  
ATOM    233  CG  LYS    11       8.945  24.392  39.820  1.00 48.11      CC  
ATOM    234  HG1 LYS    11       8.130  24.315  40.526  1.00  0.00      CC  
ATOM    235  HG2 LYS    11       8.554  24.777  38.892  1.00  0.00      CC  
ATOM    236  CD  LYS    11       9.951  25.376  40.352  1.00 54.11      CC  
ATOM    237  HD1 LYS    11      10.572  25.715  39.553  1.00  0.00      CC  
ATOM    238  HD2 LYS    11      10.503  24.755  41.022  1.00  0.00      CC  
ATOM    239  CE  LYS    11       9.484  26.541  41.188  1.00 54.60      CC  
ATOM    240  HE1 LYS    11      10.311  26.911  41.757  1.00  0.00      CC  
ATOM    241  HE2 LYS    11       8.740  26.180  41.880  1.00  0.00      CC  
ATOM    242  NZ  LYS    11       8.886  27.659  40.423  1.00 53.87      CC  
ATOM    243  HZ1 LYS    11       8.579  28.404  41.080  1.00  0.00      CC  
ATOM    244  HZ2 LYS    11       8.066  27.310  39.885  1.00  0.00      CC  
ATOM    245  HZ3 LYS    11       9.592  28.048  39.767  1.00  0.00      CC  
ATOM    246  C   LYS    11       9.718  23.483  37.048  1.00 33.14      CC  
ATOM    247  O   LYS    11       8.926  22.957  36.258  1.00 34.52      CC  
ATOM    248  N   THR    12      10.353  24.600  36.757  1.00 31.27      CC  
ATOM    249  HN  THR    12      11.066  24.875  37.371  1.00  0.00      CC  
ATOM    250  CA  THR    12      10.133  25.427  35.620  1.00 29.90      CC  
ATOM    251  HA  THR    12       9.056  25.487  35.551  1.00  0.00      CC  
ATOM    252  CB  THR    12      10.598  26.929  35.771  1.00 26.90      CC  
ATOM    253  HB  THR    12      10.334  27.396  34.824  1.00  0.00      CC  
ATOM    254  OG1 THR    12      12.050  26.995  35.816  1.00 27.26      CC  
ATOM    255  HG1 THR    12      12.371  26.189  36.227  1.00  0.00      CC  
ATOM    256  CG2 THR    12       9.847  27.697  36.837  1.00 18.16      CC  
ATOM    257 HG21 THR    12       9.797  27.106  37.740  1.00  0.00      CC  
ATOM    258 HG22 THR    12       8.846  27.909  36.490  1.00  0.00      CC  
ATOM    259 HG23 THR    12      10.361  28.624  37.042  1.00  0.00      CC  
ATOM    260  C   THR    12      10.569  24.905  34.237  1.00 32.14      CC  
ATOM    261  O   THR    12       9.782  25.125  33.279  1.00 32.58      CC  
ATOM    262  N   ARG    13      11.730  24.279  34.100  1.00 30.12      CC  
ATOM    263  HN  ARG    13      12.285  24.166  34.900  1.00  0.00      CC  
ATOM    264  CA  ARG    13      12.235  23.757  32.854  1.00 26.30      CC  
ATOM    265  HA  ARG    13      11.627  24.176  32.072  1.00  0.00      CC  
ATOM    266  CB  ARG    13      13.669  24.287  32.603  1.00 26.65      CC  
ATOM    267  HB1 ARG    13      13.978  24.077  31.594  1.00  0.00      CC  
ATOM    268  HB2 ARG    13      14.361  23.852  33.313  1.00  0.00      CC  
ATOM    269  CG  ARG    13      13.551  25.832  32.818  1.00 33.88      CC  
ATOM    270  HG1 ARG    13      13.444  26.040  33.873  1.00  0.00      CC  
ATOM    271  HG2 ARG    13      12.686  26.204  32.290  1.00  0.00      CC  
ATOM    272  CD  ARG    13      14.776  26.510  32.300  1.00 32.81      CC  
ATOM    273  HD1 ARG    13      15.651  26.162  32.820  1.00  0.00      CC  
ATOM    274  HD2 ARG    13      14.669  27.587  32.404  1.00  0.00      CC  
ATOM    275  NE  ARG    13      14.877  26.130  30.880  1.00 39.34      CC  
ATOM    276  HE  ARG    13      14.400  25.334  30.568  1.00  0.00      CC  
ATOM    277  CZ  ARG    13      15.594  26.837  30.000  1.00 42.46      CC  
ATOM    278  NH1 ARG    13      16.329  27.881  30.400  1.00 43.73      CC  
ATOM    279 HH11 ARG    13      16.346  28.140  31.366  1.00  0.00      CC  
ATOM    280 HH12 ARG    13      16.861  28.402  29.733  1.00  0.00      CC  
ATOM    281  NH2 ARG    13      15.575  26.520  28.706  1.00 42.18      CC  
ATOM    282 HH21 ARG    13      15.022  25.750  28.388  1.00  0.00      CC  
ATOM    283 HH22 ARG    13      16.113  27.052  28.053  1.00  0.00      CC  
ATOM    284  C   ARG    13      12.282  22.279  32.620  1.00 23.46      CC  
ATOM    285  O   ARG    13      12.721  21.968  31.482  1.00 20.81      CC  
ATOM    286  N   CYS    14      11.871  21.375  33.491  1.00 23.37      CC  
ATOM    287  HN  CYS    14      11.506  21.657  34.356  1.00  0.00      CC  
ATOM    288  CA  CYS    14      12.047  19.943  33.197  1.00 23.08      CC  
ATOM    289  HA  CYS    14      12.318  19.784  32.169  1.00  0.00      CC  
ATOM    290  CB  CYS    14      13.165  19.376  34.124  1.00 27.30      CC  
ATOM    291  HB1 CYS    14      13.391  18.368  33.800  1.00  0.00      CC  
ATOM    292  HB2 CYS    14      12.778  19.325  35.128  1.00  0.00      CC  
ATOM    293  SG  CYS    14      14.703  20.328  34.175  1.00 30.14      CC  
ATOM    294  C   CYS    14      10.848  19.083  33.592  1.00 24.56      CC  
ATOM    295  O   CYS    14      10.752  17.972  33.088  1.00 23.21      CC  
ATOM    296  N   LEU    15      10.120  19.651  34.515  1.00 26.17      CC  
ATOM    297  HN  LEU    15      10.413  20.530  34.835  1.00  0.00      CC  
ATOM    298  CA  LEU    15       8.967  19.088  35.138  1.00 32.12      CC  
ATOM    299  HA  LEU    15       9.268  18.141  35.560  1.00  0.00      CC  
ATOM    300  CB  LEU    15       8.450  19.974  36.300  1.00 35.61      CC  
ATOM    301  HB1 LEU    15       7.977  20.858  35.901  1.00  0.00      CC  
ATOM    302  HB2 LEU    15       9.278  20.256  36.930  1.00  0.00      CC  
ATOM    303  CG  LEU    15       7.422  19.164  37.122  1.00 40.95      CC  
ATOM    304  HG  LEU    15       6.557  18.964  36.505  1.00  0.00      CC  
ATOM    305  CD1 LEU    15       8.036  17.829  37.568  1.00 42.94      CC  
ATOM    306 HD11 LEU    15       9.109  17.901  37.541  1.00  0.00      CC  
ATOM    307 HD12 LEU    15       7.712  17.044  36.902  1.00  0.00      CC  
ATOM    308 HD13 LEU    15       7.715  17.602  38.574  1.00  0.00      CC  
ATOM    309  CD2 LEU    15       6.998  19.996  38.328  1.00 38.50      CC  
ATOM    310 HD21 LEU    15       7.847  20.148  38.978  1.00  0.00      CC  
ATOM    311 HD22 LEU    15       6.220  19.477  38.868  1.00  0.00      CC  
ATOM    312 HD23 LEU    15       6.626  20.953  37.993  1.00  0.00      CC  
ATOM    313  C   LEU    15       7.874  18.796  34.115  1.00 34.07      CC  
ATOM    314  O   LEU    15       7.298  17.692  34.194  1.00 35.83      CC  
ATOM    315  N   GLN    16       7.637  19.753  33.204  1.00 30.10      CC  
ATOM    316  HN  GLN    16       8.132  20.598  33.183  1.00  0.00      CC  
ATOM    317  CA  GLN    16       6.621  19.405  32.214  1.00 30.41      CC  
ATOM    318  HA  GLN    16       5.660  19.369  32.711  1.00  0.00      CC  
ATOM    319  CB  GLN    16       6.514  20.320  30.995  1.00 32.14      CC  
ATOM    320  HB1 GLN    16       6.027  21.242  31.277  1.00  0.00      CC  
ATOM    321  HB2 GLN    16       5.935  19.828  30.226  1.00  0.00      CC  
ATOM    322  CG  GLN    16       7.926  20.628  30.458  1.00 32.16      CC  
ATOM    323  HG1 GLN    16       7.894  20.842  29.402  1.00  0.00      CC  
ATOM    324  HG2 GLN    16       8.600  19.807  30.663  1.00  0.00      CC  
ATOM    325  CD  GLN    16       8.342  21.888  31.240  1.00 38.99      CC  
ATOM    326  OE1 GLN    16       8.115  21.927  32.451  1.00 38.80      CC  
ATOM    327  NE2 GLN    16       8.813  22.879  30.464  1.00 40.77      CC  
ATOM    328 HE21 GLN    16       8.866  22.758  29.493  1.00  0.00      CC  
ATOM    329 HE22 GLN    16       9.104  23.722  30.869  1.00  0.00      CC  
ATOM    330  C   GLN    16       6.951  17.998  31.695  1.00 28.26      CC  
ATOM    331  O   GLN    16       6.024  17.255  31.400  1.00 29.73      CC  
ATOM    332  N   CYS    17       8.215  17.625  31.512  1.00 28.27      CC  
ATOM    333  HN  CYS    17       8.966  18.227  31.699  1.00  0.00      CC  
ATOM    334  CA  CYS    17       8.415  16.282  30.958  1.00 23.71      CC  
ATOM    335  HA  CYS    17       7.487  15.939  30.535  1.00  0.00      CC  
ATOM    336  CB  CYS    17       9.415  16.378  29.819  1.00 23.12      CC  
ATOM    337  HB1 CYS    17       9.503  15.414  29.339  1.00  0.00      CC  
ATOM    338  HB2 CYS    17      10.377  16.665  30.216  1.00  0.00      CC  
ATOM    339  SG  CYS    17       8.894  17.591  28.618  1.00 29.78      CC  
ATOM    340  C   CYS    17       8.945  15.219  31.859  1.00 24.46      CC  
ATOM    341  O   CYS    17       9.018  14.110  31.271  1.00 24.01      CC  
ATOM    342  N   HIS    18       9.364  15.548  33.082  1.00 24.17      CC  
ATOM    343  HN  HIS    18       9.329  16.477  33.394  1.00  0.00      CC  
ATOM    344  CA  HIS    18      10.015  14.508  33.884  1.00 23.71      CC  
ATOM    345  HA  HIS    18       9.685  13.551  33.513  1.00  0.00      CC  
ATOM    346  CB  HIS    18      11.558  14.548  33.746  1.00 16.99      CC  
ATOM    347  HB1 HIS    18      11.927  13.780  34.421  1.00  0.00      CC  
ATOM    348  HB2 HIS    18      11.865  15.482  34.171  1.00  0.00      CC  
ATOM    349  CG  HIS    18      12.336  14.430  32.498  1.00  9.03      CC  
ATOM    350  ND1 HIS    18      12.733  13.190  31.954  1.00  8.58      CC  
ATOM    351  HD1 HIS    18      12.518  12.304  32.314  1.00  0.00      CC  
ATOM    352  CD2 HIS    18      12.937  15.370  31.741  1.00  3.04      CC  
ATOM    353  HD2 HIS    18      12.867  16.435  31.904  1.00  0.00      CC  
ATOM    354  CE1 HIS    18      13.458  13.443  30.854  1.00  9.71      CC  
ATOM    355  HE1 HIS    18      13.846  12.710  30.179  1.00  0.00      CC  
ATOM    356  NE2 HIS    18      13.646  14.773  30.735  1.00  4.11      CC  
ATOM    357  C   HIS    18       9.723  14.554  35.378  1.00 27.87      CC  
ATOM    358  O   HIS    18       9.551  15.568  36.042  1.00 29.63      CC  
ATOM    359  N   THR    19       9.645  13.313  35.921  1.00 29.74      CC  
ATOM    360  HN  THR    19       9.773  12.527  35.350  1.00  0.00      CC  
ATOM    361  CA  THR    19       9.504  13.141  37.353  1.00 32.72      CC  
ATOM    362  HA  THR    19       9.368  14.137  37.769  1.00  0.00      CC  
ATOM    363  CB  THR    19       8.314  12.293  37.799  1.00 32.21      CC  
ATOM    364  HB  THR    19       8.379  12.177  38.875  1.00  0.00      CC  
ATOM    365  OG1 THR    19       8.506  10.977  37.201  1.00 37.08      CC  
ATOM    366  HG1 THR    19       8.077  10.329  37.765  1.00  0.00      CC  
ATOM    367  CG2 THR    19       6.917  12.836  37.451  1.00 33.39      CC  
ATOM    368 HG21 THR    19       6.914  13.912  37.550  1.00  0.00      CC  
ATOM    369 HG22 THR    19       6.187  12.411  38.124  1.00  0.00      CC  
ATOM    370 HG23 THR    19       6.669  12.567  36.435  1.00  0.00      CC  
ATOM    371  C   THR    19      10.890  12.659  37.842  1.00 37.95      CC  
ATOM    372  O   THR    19      11.775  12.214  37.100  1.00 36.66      CC  
ATOM    373  N   VAL    20      11.083  12.816  39.126  1.00 42.98      CC  
ATOM    374  HN  VAL    20      10.353  13.214  39.645  1.00  0.00      CC  
ATOM    375  CA  VAL    20      12.279  12.409  39.855  1.00 47.64      CC  
ATOM    376  HA  VAL    20      12.924  11.880  39.167  1.00  0.00      CC  
ATOM    377  CB  VAL    20      13.031  13.657  40.347  1.00 48.70      CC  
ATOM    378  HB  VAL    20      13.792  13.333  41.044  1.00  0.00      CC  
ATOM    379  CG1 VAL    20      13.721  14.367  39.207  1.00 44.90      CC  
ATOM    380 HG11 VAL    20      14.167  15.282  39.569  1.00  0.00      CC  
ATOM    381 HG12 VAL    20      12.999  14.598  38.438  1.00  0.00      CC  
ATOM    382 HG13 VAL    20      14.491  13.730  38.798  1.00  0.00      CC  
ATOM    383  CG2 VAL    20      12.068  14.580  41.087  1.00 51.58      CC  
ATOM    384 HG21 VAL    20      12.621  15.394  41.532  1.00  0.00      CC  
ATOM    385 HG22 VAL    20      11.559  14.025  41.861  1.00  0.00      CC  
ATOM    386 HG23 VAL    20      11.342  14.976  40.392  1.00  0.00      CC  
ATOM    387  C   VAL    20      11.916  11.452  40.977  1.00 51.23      CC  
ATOM    388  O   VAL    20      12.789  10.628  41.307  1.00 53.23      CC  
ATOM    389  N   GLU    21      10.709  11.518  41.523  1.00 55.16      CC  
ATOM    390  HN  GLU    21      10.058  12.178  41.205  1.00  0.00      CC  
ATOM    391  CA  GLU    21      10.353  10.582  42.617  1.00 60.39      CC  
ATOM    392  HA  GLU    21      11.086  10.740  43.400  1.00  0.00      CC  
ATOM    393  CB  GLU    21       8.990  10.747  43.243  1.00 65.95      CC  
ATOM    394  HB1 GLU    21       8.838  11.806  43.408  1.00  0.00      CC  
ATOM    395  HB2 GLU    21       9.020  10.273  44.210  1.00  0.00      CC  
ATOM    396  CG  GLU    21       7.760  10.199  42.515  1.00 73.99      CC  
ATOM    397  HG1 GLU    21       7.052   9.860  43.260  1.00  0.00      CC  
ATOM    398  HG2 GLU    21       8.063   9.348  41.928  1.00  0.00      CC  
ATOM    399  CD  GLU    21       7.063  11.176  41.597  1.00 78.96      CC  
ATOM    400  OE1 GLU    21       7.515  12.352  41.445  1.00 81.79      CC  
ATOM    401  OE2 GLU    21       6.030  10.695  41.066  1.00 78.73      CC  
ATOM    402  C   GLU    21      10.513   9.132  42.162  1.00 60.78      CC  
ATOM    403  O   GLU    21      10.464   8.782  40.987  1.00 60.64      CC  
ATOM    404  N   LYS    22      10.712   8.285  43.157  1.00 63.28      CC  
ATOM    405  HN  LYS    22      10.743   8.619  44.078  1.00  0.00      CC  
ATOM    406  CA  LYS    22      10.912   6.832  42.894  1.00 64.98      CC  
ATOM    407  HA  LYS    22      11.645   6.724  42.104  1.00  0.00      CC  
ATOM    408  CB  LYS    22      11.425   6.138  44.143  1.00 71.62      CC  
ATOM    409  HB1 LYS    22      10.683   6.292  44.918  1.00  0.00      CC  
ATOM    410  HB2 LYS    22      12.317   6.654  44.452  1.00  0.00      CC  
ATOM    411  CG  LYS    22      11.762   4.649  44.109  1.00 75.65      CC  
ATOM    412  HG1 LYS    22      11.301   4.211  43.235  1.00  0.00      CC  
ATOM    413  HG2 LYS    22      11.348   4.180  44.988  1.00  0.00      CC  
ATOM    414  CD  LYS    22      13.256   4.371  44.071  1.00 77.76      CC  
ATOM    415  HD1 LYS    22      13.546   3.943  45.020  1.00  0.00      CC  
ATOM    416  HD2 LYS    22      13.777   5.285  43.946  1.00  0.00      CC  
ATOM    417  CE  LYS    22      13.646   3.403  42.967  1.00 80.52      CC  
ATOM    418  HE1 LYS    22      12.836   2.704  42.811  1.00  0.00      CC  
ATOM    419  HE2 LYS    22      14.523   2.855  43.276  1.00  0.00      CC  
ATOM    420  NZ  LYS    22      13.945   4.100  41.676  1.00 80.74      CC  
ATOM    421  HZ1 LYS    22      14.965   4.289  41.610  1.00  0.00      CC  
ATOM    422  HZ2 LYS    22      13.416   4.995  41.633  1.00  0.00      CC  
ATOM    423  HZ3 LYS    22      13.658   3.492  40.883  1.00  0.00      CC  
ATOM    424  C   LYS    22       9.592   6.267  42.406  1.00 63.46      CC  
ATOM    425  O   LYS    22       8.530   6.674  42.923  1.00 64.11      CC  
ATOM    426  N   GLY    23       9.650   5.359  41.441  1.00 61.76      CC  
ATOM    427  HN  GLY    23      10.515   5.081  41.075  1.00  0.00      CC  
ATOM    428  CA  GLY    23       8.397   4.762  40.931  1.00 58.55      CC  
ATOM    429  HA1 GLY    23       7.741   4.527  41.754  1.00  0.00      CC  
ATOM    430  HA2 GLY    23       8.623   3.863  40.374  1.00  0.00      CC  
ATOM    431  C   GLY    23       7.718   5.788  40.013  1.00 55.90      CC  
ATOM    432  O   GLY    23       6.991   5.360  39.092  1.00 56.29      CC  
ATOM    433  N   GLY    24       8.001   7.050  40.281  1.00 52.62      CC  
ATOM    434  HN  GLY    24       8.605   7.244  41.023  1.00  0.00      CC  
ATOM    435  CA  GLY    24       7.479   8.183  39.498  1.00 47.75      CC  
ATOM    436  HA1 GLY    24       8.207   8.978  39.470  1.00  0.00      CC  
ATOM    437  HA2 GLY    24       6.563   8.539  39.946  1.00  0.00      CC  
ATOM    438  C   GLY    24       7.212   7.686  38.082  1.00 46.80      CC  
ATOM    439  O   GLY    24       7.914   6.787  37.543  1.00 43.96      CC  
ATOM    440  N   PRO    25       6.176   8.271  37.492  1.00 46.55      CC  
ATOM    441  CA  PRO    25       5.728   7.881  36.127  1.00 45.96      CC  
ATOM    442  HA  PRO    25       5.719   6.809  36.039  1.00  0.00      CC  
ATOM    443  CB  PRO    25       4.257   8.379  36.129  1.00 44.16      CC  
ATOM    444  HB1 PRO    25       3.610   7.670  36.621  1.00  0.00      CC  
ATOM    445  HB2 PRO    25       3.919   8.581  35.120  1.00  0.00      CC  
ATOM    446  CG  PRO    25       4.351   9.652  36.937  1.00 44.61      CC  
ATOM    447  HG1 PRO    25       3.387   9.917  37.341  1.00  0.00      CC  
ATOM    448  HG2 PRO    25       4.745  10.456  36.329  1.00  0.00      CC  
ATOM    449  CD  PRO    25       5.313   9.307  38.068  1.00 45.71      CC  
ATOM    450  HD2 PRO    25       5.893  10.176  38.349  1.00  0.00      CC  
ATOM    451  HD1 PRO    25       4.775   8.915  38.917  1.00  0.00      CC  
ATOM    452  C   PRO    25       6.488   8.478  34.973  1.00 44.32      CC  
ATOM    453  O   PRO    25       6.795   9.702  35.057  1.00 46.12      CC  
ATOM    454  N   HIS    26       6.778   7.703  33.913  1.00 41.48      CC  
ATOM    455  HN  HIS    26       6.512   6.761  33.857  1.00  0.00      CC  
ATOM    456  CA  HIS    26       7.435   8.419  32.791  1.00 42.57      CC  
ATOM    457  HA  HIS    26       8.255   9.006  33.195  1.00  0.00      CC  
ATOM    458  CB  HIS    26       7.916   7.638  31.594  1.00 44.57      CC  
ATOM    459  HB1 HIS    26       8.626   8.246  31.050  1.00  0.00      CC  
ATOM    460  HB2 HIS    26       7.074   7.438  30.951  1.00  0.00      CC  
ATOM    461  CG  HIS    26       8.556   6.349  31.939  1.00 45.05      CC  
ATOM    462  ND1 HIS    26       9.680   6.255  32.704  1.00 46.01      CC  
ATOM    463  HD1 HIS    26      10.172   7.012  33.082  1.00  0.00      CC  
ATOM    464  CD2 HIS    26       8.237   5.100  31.574  1.00 46.44      CC  
ATOM    465  HD2 HIS    26       7.410   4.806  30.945  1.00  0.00      CC  
ATOM    466  CE1 HIS    26       9.998   4.988  32.854  1.00 47.05      CC  
ATOM    467  HE1 HIS    26      10.812   4.605  33.451  1.00  0.00      CC  
ATOM    468  NE2 HIS    26       9.156   4.271  32.153  1.00 49.18      CC  
ATOM    469  HE2 HIS    26       9.181   3.296  32.059  1.00  0.00      CC  
ATOM    470  C   HIS    26       6.332   9.403  32.284  1.00 41.36      CC  
ATOM    471  O   HIS    26       5.140   9.165  32.535  1.00 42.22      CC  
ATOM    472  N   LYS    27       6.792  10.416  31.620  1.00 39.39      CC  
ATOM    473  HN  LYS    27       7.762  10.480  31.496  1.00  0.00      CC  
ATOM    474  CA  LYS    27       5.943  11.458  30.995  1.00 37.97      CC  
ATOM    475  HA  LYS    27       4.926  11.080  30.988  1.00  0.00      CC  
ATOM    476  CB  LYS    27       5.957  12.762  31.787  1.00 32.00      CC  
ATOM    477  HB1 LYS    27       5.249  13.455  31.359  1.00  0.00      CC  
ATOM    478  HB2 LYS    27       6.949  13.190  31.764  1.00  0.00      CC  
ATOM    479  CG  LYS    27       5.553  12.447  33.253  1.00 30.37      CC  
ATOM    480  HG1 LYS    27       6.445  12.239  33.827  1.00  0.00      CC  
ATOM    481  HG2 LYS    27       4.917  11.575  33.266  1.00  0.00      CC  
ATOM    482  CD  LYS    27       4.822  13.584  33.879  1.00 33.78      CC  
ATOM    483  HD1 LYS    27       4.721  13.385  34.937  1.00  0.00      CC  
ATOM    484  HD2 LYS    27       3.836  13.639  33.445  1.00  0.00      CC  
ATOM    485  CE  LYS    27       5.495  14.918  33.700  1.00 34.04      CC  
ATOM    486  HE1 LYS    27       5.476  15.177  32.651  1.00  0.00      CC  
ATOM    487  HE2 LYS    27       6.523  14.833  34.016  1.00  0.00      CC  
ATOM    488  NZ  LYS    27       4.842  16.027  34.486  1.00 28.24      CC  
ATOM    489  HZ1 LYS    27       4.938  15.834  35.503  1.00  0.00      CC  
ATOM    490  HZ2 LYS    27       3.833  16.081  34.236  1.00  0.00      CC  
ATOM    491  HZ3 LYS    27       5.304  16.931  34.261  1.00  0.00      CC  
ATOM    492  C   LYS    27       6.380  11.578  29.545  1.00 37.78      CC  
ATOM    493  O   LYS    27       6.281  10.574  28.783  1.00 37.46      CC  
ATOM    494  N   VAL    28       6.830  12.731  29.107  1.00 36.27      CC  
ATOM    495  HN  VAL    28       6.890  13.512  29.696  1.00  0.00      CC  
ATOM    496  CA  VAL    28       7.302  12.789  27.687  1.00 33.96      CC  
ATOM    497  HA  VAL    28       6.623  12.273  27.022  1.00  0.00      CC  
ATOM    498  CB  VAL    28       7.436  14.284  27.332  1.00 30.75      CC  
ATOM    499  HB  VAL    28       8.008  14.739  28.129  1.00  0.00      CC  
ATOM    500  CG1 VAL    28       8.207  14.539  26.057  1.00 29.60      CC  
ATOM    501 HG11 VAL    28       9.210  14.154  26.159  1.00  0.00      CC  
ATOM    502 HG12 VAL    28       8.247  15.601  25.867  1.00  0.00      CC  
ATOM    503 HG13 VAL    28       7.714  14.044  25.233  1.00  0.00      CC  
ATOM    504  CG2 VAL    28       6.059  14.927  27.350  1.00 30.73      CC  
ATOM    505 HG21 VAL    28       6.140  15.961  27.049  1.00  0.00      CC  
ATOM    506 HG22 VAL    28       5.649  14.874  28.348  1.00  0.00      CC  
ATOM    507 HG23 VAL    28       5.408  14.404  26.666  1.00  0.00      CC  
ATOM    508  C   VAL    28       8.673  12.081  27.765  1.00 34.79      CC  
ATOM    509  O   VAL    28       9.129  11.387  26.866  1.00 35.50      CC  
ATOM    510  N   GLY    29       9.235  12.367  28.925  1.00 33.12      CC  
ATOM    511  HN  GLY    29       8.718  12.950  29.519  1.00  0.00      CC  
ATOM    512  CA  GLY    29      10.536  11.990  29.402  1.00 32.60      CC  
ATOM    513  HA1 GLY    29      11.019  12.856  29.828  1.00  0.00      CC  
ATOM    514  HA2 GLY    29      11.120  11.635  28.568  1.00  0.00      CC  
ATOM    515  C   GLY    29      10.455  10.896  30.463  1.00 31.00      CC  
ATOM    516  O   GLY    29       9.413  10.739  31.103  1.00 31.26      CC  
ATOM    517  N   PRO    30      11.570  10.195  30.594  1.00 28.59      CC  
ATOM    518  CA  PRO    30      11.654   9.123  31.554  1.00 27.89      CC  
ATOM    519  HA  PRO    30      10.826   8.445  31.425  1.00  0.00      CC  
ATOM    520  CB  PRO    30      12.951   8.411  31.218  1.00 28.61      CC  
ATOM    521  HB1 PRO    30      12.760   7.360  31.060  1.00  0.00      CC  
ATOM    522  HB2 PRO    30      13.657   8.536  32.028  1.00  0.00      CC  
ATOM    523  CG  PRO    30      13.510   9.017  29.956  1.00 26.12      CC  
ATOM    524  HG1 PRO    30      13.256   8.414  29.100  1.00  0.00      CC  
ATOM    525  HG2 PRO    30      14.583   9.132  30.037  1.00  0.00      CC  
ATOM    526  CD  PRO    30      12.830  10.370  29.859  1.00 27.93      CC  
ATOM    527  HD2 PRO    30      13.440  11.108  30.335  1.00  0.00      CC  
ATOM    528  HD1 PRO    30      12.639  10.627  28.831  1.00  0.00      CC  
ATOM    529  C   PRO    30      11.649   9.690  32.965  1.00 27.68      CC  
ATOM    530  O   PRO    30      11.928  10.881  33.157  1.00 27.42      CC  
ATOM    531  N   ASN    31      11.278   8.824  33.872  1.00 28.94      CC  
ATOM    532  HN  ASN    31      11.041   7.920  33.581  1.00  0.00      CC  
ATOM    533  CA  ASN    31      11.351   9.091  35.304  1.00 33.11      CC  
ATOM    534  HA  ASN    31      10.961  10.081  35.522  1.00  0.00      CC  
ATOM    535  CB  ASN    31      10.724   8.032  36.191  1.00 39.14      CC  
ATOM    536  HB1 ASN    31      11.088   7.058  35.901  1.00  0.00      CC  
ATOM    537  HB2 ASN    31       9.649   8.062  36.079  1.00  0.00      CC  
ATOM    538  CG  ASN    31      11.096   8.297  37.662  1.00 41.80      CC  
ATOM    539  OD1 ASN    31      12.136   7.802  38.137  1.00 40.48      CC  
ATOM    540  ND2 ASN    31      10.268   9.149  38.297  1.00 39.37      CC  
ATOM    541 HD21 ASN    31       9.507   9.540  37.819  1.00  0.00      CC  
ATOM    542 HD22 ASN    31      10.427   9.378  39.237  1.00  0.00      CC  
ATOM    543  C   ASN    31      12.924   9.082  35.445  1.00 33.63      CC  
ATOM    544  O   ASN    31      13.548   8.219  34.792  1.00 33.46      CC  
ATOM    545  N   LEU    32      13.381  10.080  36.116  1.00 33.62      CC  
ATOM    546  HN  LEU    32      12.724  10.720  36.462  1.00  0.00      CC  
ATOM    547  CA  LEU    32      14.783  10.398  36.326  1.00 36.71      CC  
ATOM    548  HA  LEU    32      15.352   9.992  35.506  1.00  0.00      CC  
ATOM    549  CB  LEU    32      14.882  11.943  36.256  1.00 30.93      CC  
ATOM    550  HB1 LEU    32      15.761  12.226  36.825  1.00  0.00      CC  
ATOM    551  HB2 LEU    32      14.032  12.340  36.779  1.00  0.00      CC  
ATOM    552  CG  LEU    32      14.941  12.653  34.946  1.00 29.17      CC  
ATOM    553  HG  LEU    32      13.968  12.603  34.478  1.00  0.00      CC  
ATOM    554  CD1 LEU    32      15.320  14.140  35.153  1.00 26.18      CC  
ATOM    555 HD11 LEU    32      16.374  14.216  35.375  1.00  0.00      CC  
ATOM    556 HD12 LEU    32      14.749  14.546  35.975  1.00  0.00      CC  
ATOM    557 HD13 LEU    32      15.100  14.696  34.253  1.00  0.00      CC  
ATOM    558  CD2 LEU    32      15.942  11.959  34.068  1.00 26.28      CC  
ATOM    559 HD21 LEU    32      16.217  12.610  33.252  1.00  0.00      CC  
ATOM    560 HD22 LEU    32      15.507  11.052  33.673  1.00  0.00      CC  
ATOM    561 HD23 LEU    32      16.822  11.715  34.645  1.00  0.00      CC  
ATOM    562  C   LEU    32      15.358   9.848  37.626  1.00 38.83      CC  
ATOM    563  O   LEU    32      16.494  10.162  38.036  1.00 39.14      CC  
ATOM    564  N   HIS    33      14.576   9.048  38.319  1.00 43.48      CC  
ATOM    565  HN  HIS    33      13.678   8.838  37.989  1.00  0.00      CC  
ATOM    566  CA  HIS    33      15.055   8.447  39.581  1.00 46.41      CC  
ATOM    567  HA  HIS    33      15.539   9.242  40.138  1.00  0.00      CC  
ATOM    568  CB  HIS    33      13.986   7.838  40.485  1.00 53.54      CC  
ATOM    569  HB1 HIS    33      13.762   6.841  40.131  1.00  0.00      CC  
ATOM    570  HB2 HIS    33      13.092   8.436  40.414  1.00  0.00      CC  
ATOM    571  CG  HIS    33      14.393   7.761  41.928  1.00 57.05      CC  
ATOM    572  ND1 HIS    33      14.572   8.844  42.756  1.00 58.17      CC  
ATOM    573  HD1 HIS    33      14.468   9.784  42.500  1.00  0.00      CC  
ATOM    574  CD2 HIS    33      14.621   6.654  42.674  1.00 57.65      CC  
ATOM    575  HD2 HIS    33      14.683   5.670  42.321  1.00  0.00      CC  
ATOM    576  CE1 HIS    33      14.907   8.403  43.953  1.00 60.00      CC  
ATOM    577  HE1 HIS    33      15.117   9.021  44.813  1.00  0.00      CC  
ATOM    578  NE2 HIS    33      14.944   7.073  43.928  1.00 60.49      CC  
ATOM    579  HE2 HIS    33      15.167   6.493  44.685  1.00  0.00      CC  
ATOM    580  C   HIS    33      16.134   7.391  39.274  1.00 45.48      CC  
ATOM    581  O   HIS    33      16.023   6.468  38.459  1.00 41.83      CC  
ATOM    582  N   GLY    34      17.164   7.655  40.059  1.00 47.95      CC  
ATOM    583  HN  GLY    34      17.075   8.423  40.661  1.00  0.00      CC  
ATOM    584  CA  GLY    34      18.435   6.917  40.114  1.00 49.08      CC  
ATOM    585  HA1 GLY    34      18.244   5.873  40.305  1.00  0.00      CC  
ATOM    586  HA2 GLY    34      19.059   7.325  40.898  1.00  0.00      CC  
ATOM    587  C   GLY    34      19.134   7.067  38.759  1.00 50.25      CC  
ATOM    588  O   GLY    34      19.667   6.120  38.168  1.00 52.17      CC  
ATOM    589  N   ILE    35      19.066   8.305  38.267  1.00 49.13      CC  
ATOM    590  HN  ILE    35      18.599   9.001  38.776  1.00  0.00      CC  
ATOM    591  CA  ILE    35      19.661   8.638  36.973  1.00 45.36      CC  
ATOM    592  HA  ILE    35      19.292   7.910  36.262  1.00  0.00      CC  
ATOM    593  CB  ILE    35      19.191  10.047  36.500  1.00 40.01      CC  
ATOM    594  HB  ILE    35      18.114  10.074  36.562  1.00  0.00      CC  
ATOM    595  CG1 ILE    35      19.585  10.201  35.007  1.00 40.12      CC  
ATOM    596 HG11 ILE    35      20.653  10.347  34.941  1.00  0.00      CC  
ATOM    597 HG12 ILE    35      19.088  11.070  34.602  1.00  0.00      CC  
ATOM    598  CG2 ILE    35      19.737  11.195  37.357  1.00 39.43      CC  
ATOM    599 HG21 ILE    35      20.778  11.358  37.121  1.00  0.00      CC  
ATOM    600 HG22 ILE    35      19.640  10.942  38.403  1.00  0.00      CC  
ATOM    601 HG23 ILE    35      19.176  12.095  37.152  1.00  0.00      CC  
ATOM    602  CD1 ILE    35      19.191   8.951  34.153  1.00 33.30      CC  
ATOM    603 HD11 ILE    35      19.130   9.232  33.112  1.00  0.00      CC  
ATOM    604 HD12 ILE    35      18.232   8.579  34.480  1.00  0.00      CC  
ATOM    605 HD13 ILE    35      19.938   8.180  34.275  1.00  0.00      CC  
ATOM    606  C   ILE    35      21.161   8.433  37.077  1.00 45.49      CC  
ATOM    607  O   ILE    35      21.709   7.575  36.384  1.00 46.90      CC  
ATOM    608  N   PHE    36      21.772   9.194  37.947  1.00 45.77      CC  
ATOM    609  HN  PHE    36      21.204   9.819  38.444  1.00  0.00      CC  
ATOM    610  CA  PHE    36      23.203   9.225  38.276  1.00 43.74      CC  
ATOM    611  HA  PHE    36      23.762   9.550  37.413  1.00  0.00      CC  
ATOM    612  CB  PHE    36      23.427  10.214  39.427  1.00 37.18      CC  
ATOM    613  HB1 PHE    36      24.424  10.071  39.820  1.00  0.00      CC  
ATOM    614  HB2 PHE    36      22.712  10.007  40.209  1.00  0.00      CC  
ATOM    615  CG  PHE    36      23.272  11.651  38.995  1.00 32.63      CC  
ATOM    616  CD1 PHE    36      24.013  12.153  37.962  1.00 32.21      CC  
ATOM    617  HD1 PHE    36      24.696  11.502  37.437  1.00  0.00      CC  
ATOM    618  CD2 PHE    36      22.400  12.500  39.661  1.00 30.73      CC  
ATOM    619  HD2 PHE    36      21.814  12.124  40.487  1.00  0.00      CC  
ATOM    620  CE1 PHE    36      23.880  13.484  37.542  1.00 34.39      CC  
ATOM    621  HE1 PHE    36      24.476  13.859  36.723  1.00  0.00      CC  
ATOM    622  CE2 PHE    36      22.252  13.824  39.261  1.00 28.89      CC  
ATOM    623  HE2 PHE    36      21.561  14.466  39.784  1.00  0.00      CC  
ATOM    624  CZ  PHE    36      22.991  14.327  38.207  1.00 29.52      CC  
ATOM    625  HZ  PHE    36      22.874  15.354  37.897  1.00  0.00      CC  
ATOM    626  C   PHE    36      23.681   7.833  38.700  1.00 45.85      CC  
ATOM    627  O   PHE    36      23.178   7.231  39.679  1.00 47.59      CC  
ATOM    628  N   GLY    37      24.661   7.367  37.957  1.00 45.17      CC  
ATOM    629  HN  GLY    37      25.014   7.901  37.215  1.00  0.00      CC  
ATOM    630  CA  GLY    37      25.212   6.042  38.235  1.00 46.42      CC  
ATOM    631  HA1 GLY    37      24.926   5.729  39.227  1.00  0.00      CC  
ATOM    632  HA2 GLY    37      26.290   6.080  38.165  1.00  0.00      CC  
ATOM    633  C   GLY    37      24.668   5.044  37.216  1.00 46.46      CC  
ATOM    634  O   GLY    37      25.245   3.950  37.115  1.00 48.90      CC  
ATOM    635  N   ARG    38      23.625   5.398  36.507  1.00 45.43      CC  
ATOM    636  HN  ARG    38      23.232   6.284  36.654  1.00  0.00      CC  
ATOM    637  CA  ARG    38      23.046   4.526  35.468  1.00 42.75      CC  
ATOM    638  HA  ARG    38      23.351   3.504  35.645  1.00  0.00      CC  
ATOM    639  CB  ARG    38      21.534   4.617  35.499  1.00 46.75      CC  
ATOM    640  HB1 ARG    38      21.249   5.548  35.025  1.00  0.00      CC  
ATOM    641  HB2 ARG    38      21.226   4.665  36.530  1.00  0.00      CC  
ATOM    642  CG  ARG    38      20.762   3.497  34.845  1.00 51.76      CC  
ATOM    643  HG1 ARG    38      21.139   2.551  35.205  1.00  0.00      CC  
ATOM    644  HG2 ARG    38      20.903   3.548  33.776  1.00  0.00      CC  
ATOM    645  CD  ARG    38      19.309   3.591  35.148  1.00 60.11      CC  
ATOM    646  HD1 ARG    38      19.190   3.514  36.238  1.00  0.00      CC  
ATOM    647  HD2 ARG    38      18.795   2.770  34.722  1.00  0.00      CC  
ATOM    648  NE  ARG    38      18.712   4.815  34.588  1.00 67.11      CC  
ATOM    649  HE  ARG    38      19.167   5.278  33.854  1.00  0.00      CC  
ATOM    650  CZ  ARG    38      17.555   5.311  35.062  1.00 70.06      CC  
ATOM    651  NH1 ARG    38      16.929   4.699  36.081  1.00 70.07      CC  
ATOM    652 HH11 ARG    38      17.323   3.875  36.487  1.00  0.00      CC  
ATOM    653 HH12 ARG    38      16.069   5.068  36.433  1.00  0.00      CC  
ATOM    654  NH2 ARG    38      17.021   6.432  34.546  1.00 72.31      CC  
ATOM    655 HH21 ARG    38      17.485   6.909  33.799  1.00  0.00      CC  
ATOM    656 HH22 ARG    38      16.160   6.789  34.909  1.00  0.00      CC  
ATOM    657  C   ARG    38      23.576   4.986  34.110  1.00 42.62      CC  
ATOM    658  O   ARG    38      24.138   6.082  33.959  1.00 41.03      CC  
ATOM    659  N   HIS    39      23.408   4.108  33.152  1.00 42.54      CC  
ATOM    660  HN  HIS    39      22.973   3.262  33.388  1.00  0.00      CC  
ATOM    661  CA  HIS    39      23.758   4.313  31.752  1.00 42.47      CC  
ATOM    662  HA  HIS    39      24.595   4.992  31.691  1.00  0.00      CC  
ATOM    663  CB  HIS    39      24.109   2.996  31.019  1.00 48.36      CC  
ATOM    664  HB1 HIS    39      23.908   3.102  29.964  1.00  0.00      CC  
ATOM    665  HB2 HIS    39      23.517   2.187  31.422  1.00  0.00      CC  
ATOM    666  CG  HIS    39      25.576   2.706  31.227  1.00 55.08      CC  
ATOM    667  ND1 HIS    39      26.092   2.195  32.392  1.00 55.79      CC  
ATOM    668  HD1 HIS    39      25.577   1.960  33.192  1.00  0.00      CC  
ATOM    669  CD2 HIS    39      26.627   2.926  30.409  1.00 55.35      CC  
ATOM    670  HD2 HIS    39      26.590   3.375  29.429  1.00  0.00      CC  
ATOM    671  CE1 HIS    39      27.409   2.074  32.253  1.00 56.21      CC  
ATOM    672  HE1 HIS    39      28.083   1.678  32.998  1.00  0.00      CC  
ATOM    673  NE2 HIS    39      27.759   2.511  31.070  1.00 55.31      CC  
ATOM    674  HE2 HIS    39      28.672   2.538  30.716  1.00  0.00      CC  
ATOM    675  C   HIS    39      22.553   4.934  31.057  1.00 42.59      CC  
ATOM    676  O   HIS    39      21.385   4.654  31.377  1.00 41.28      CC  
ATOM    677  N   SER    40      22.856   5.798  30.104  1.00 43.46      CC  
ATOM    678  HN  SER    40      23.801   5.975  29.914  1.00  0.00      CC  
ATOM    679  CA  SER    40      21.835   6.530  29.337  1.00 40.93      CC  
ATOM    680  HA  SER    40      21.203   7.079  30.018  1.00  0.00      CC  
ATOM    681  CB  SER    40      22.495   7.502  28.361  1.00 34.79      CC  
ATOM    682  HB1 SER    40      23.216   8.119  28.878  1.00  0.00      CC  
ATOM    683  HB2 SER    40      21.749   8.119  27.884  1.00  0.00      CC  
ATOM    684  OG  SER    40      23.154   6.669  27.382  1.00 37.87      CC  
ATOM    685  HG  SER    40      24.099   6.824  27.448  1.00  0.00      CC  
ATOM    686  C   SER    40      20.983   5.534  28.549  1.00 41.52      CC  
ATOM    687  O   SER    40      21.528   4.773  27.747  1.00 41.42      CC  
ATOM    688  N   GLY    41      19.699   5.535  28.797  1.00 41.67      CC  
ATOM    689  HN  GLY    41      19.342   6.159  29.463  1.00  0.00      CC  
ATOM    690  CA  GLY    41      18.776   4.725  28.019  1.00 43.20      CC  
ATOM    691  HA1 GLY    41      19.279   4.403  27.118  1.00  0.00      CC  
ATOM    692  HA2 GLY    41      17.938   5.341  27.737  1.00  0.00      CC  
ATOM    693  C   GLY    41      18.252   3.521  28.727  1.00 45.35      CC  
ATOM    694  O   GLY    41      17.585   2.712  28.054  1.00 42.57      CC  
ATOM    695  N   GLN    42      18.525   3.465  30.024  1.00 47.84      CC  
ATOM    696  HN  GLN    42      19.038   4.189  30.439  1.00  0.00      CC  
ATOM    697  CA  GLN    42      18.084   2.325  30.851  1.00 49.37      CC  
ATOM    698  HA  GLN    42      17.972   1.502  30.163  1.00  0.00      CC  
ATOM    699  CB  GLN    42      19.178   1.878  31.845  1.00 49.10      CC  
ATOM    700  HB1 GLN    42      18.853   0.973  32.339  1.00  0.00      CC  
ATOM    701  HB2 GLN    42      19.311   2.650  32.586  1.00  0.00      CC  
ATOM    702  CG  GLN    42      20.516   1.619  31.164  1.00 50.12      CC  
ATOM    703  HG1 GLN    42      21.238   1.324  31.912  1.00  0.00      CC  
ATOM    704  HG2 GLN    42      20.852   2.529  30.693  1.00  0.00      CC  
ATOM    705  CD  GLN    42      20.421   0.542  30.122  1.00 51.07      CC  
ATOM    706  OE1 GLN    42      20.613   0.780  28.944  1.00 53.80      CC  
ATOM    707  NE2 GLN    42      20.106  -0.683  30.547  1.00 53.50      CC  
ATOM    708 HE21 GLN    42      19.949  -0.845  31.501  1.00  0.00      CC  
ATOM    709 HE22 GLN    42      20.032  -1.420  29.906  1.00  0.00      CC  
ATOM    710  C   GLN    42      16.761   2.414  31.585  1.00 48.48      CC  
ATOM    711  O   GLN    42      16.241   1.311  31.931  1.00 47.95      CC  
ATOM    712  N   ALA    43      16.201   3.571  31.872  1.00 47.28      CC  
ATOM    713  HN  ALA    43      16.634   4.411  31.613  1.00  0.00      CC  
ATOM    714  CA  ALA    43      14.904   3.584  32.613  1.00 45.21      CC  
ATOM    715  HA  ALA    43      15.126   3.340  33.646  1.00  0.00      CC  
ATOM    716  CB  ALA    43      14.342   4.981  32.579  1.00 40.51      CC  
ATOM    717  HB1 ALA    43      15.147   5.696  32.654  1.00  0.00      CC  
ATOM    718  HB2 ALA    43      13.665   5.115  33.410  1.00  0.00      CC  
ATOM    719  HB3 ALA    43      13.808   5.133  31.653  1.00  0.00      CC  
ATOM    720  C   ALA    43      14.033   2.472  32.076  1.00 46.75      CC  
ATOM    721  O   ALA    43      14.057   2.094  30.882  1.00 47.38      CC  
ATOM    722  N   GLU    44      13.222   1.854  32.932  1.00 49.85      CC  
ATOM    723  HN  GLU    44      13.200   2.120  33.875  1.00  0.00      CC  
ATOM    724  CA  GLU    44      12.378   0.750  32.450  1.00 51.57      CC  
ATOM    725  HA  GLU    44      12.879   0.344  31.581  1.00  0.00      CC  
ATOM    726  CB  GLU    44      12.187  -0.392  33.408  1.00 62.61      CC  
ATOM    727  HB1 GLU    44      13.183  -0.643  33.761  1.00  0.00      CC  
ATOM    728  HB2 GLU    44      11.868  -1.224  32.811  1.00  0.00      CC  
ATOM    729  CG  GLU    44      11.281  -0.407  34.612  1.00 74.52      CC  
ATOM    730  HG1 GLU    44      10.312  -0.034  34.307  1.00  0.00      CC  
ATOM    731  HG2 GLU    44      11.685   0.272  35.346  1.00  0.00      CC  
ATOM    732  CD  GLU    44      11.088  -1.757  35.280  1.00 81.49      CC  
ATOM    733  OE1 GLU    44      11.520  -2.831  34.770  1.00 82.31      CC  
ATOM    734  OE2 GLU    44      10.459  -1.677  36.380  1.00 85.24      CC  
ATOM    735  C   GLU    44      11.009   1.208  31.979  1.00 47.61      CC  
ATOM    736  O   GLU    44      10.434   2.122  32.534  1.00 45.97      CC  
ATOM    737  N   GLY    45      10.562   0.484  30.982  1.00 46.76      CC  
ATOM    738  HN  GLY    45      11.127  -0.246  30.653  1.00  0.00      CC  
ATOM    739  CA  GLY    45       9.252   0.669  30.365  1.00 48.16      CC  
ATOM    740  HA1 GLY    45       8.490   0.393  31.080  1.00  0.00      CC  
ATOM    741  HA2 GLY    45       9.177   0.016  29.509  1.00  0.00      CC  
ATOM    742  C   GLY    45       9.002   2.096  29.911  1.00 48.11      CC  
ATOM    743  O   GLY    45       7.947   2.684  30.189  1.00 49.08      CC  
ATOM    744  N   TYR    46       9.999   2.618  29.256  1.00 45.58      CC  
ATOM    745  HN  TYR    46      10.780   2.038  29.139  1.00  0.00      CC  
ATOM    746  CA  TYR    46      10.082   3.904  28.624  1.00 43.65      CC  
ATOM    747  HA  TYR    46       9.074   4.265  28.455  1.00  0.00      CC  
ATOM    748  CB  TYR    46      10.891   4.992  29.337  1.00 36.40      CC  
ATOM    749  HB1 TYR    46      11.923   4.688  29.420  1.00  0.00      CC  
ATOM    750  HB2 TYR    46      10.480   5.169  30.320  1.00  0.00      CC  
ATOM    751  CG  TYR    46      10.796   6.265  28.494  1.00 34.16      CC  
ATOM    752  CD1 TYR    46       9.634   7.029  28.392  1.00 31.51      CC  
ATOM    753  HD1 TYR    46       8.767   6.775  28.983  1.00  0.00      CC  
ATOM    754  CD2 TYR    46      11.872   6.639  27.712  1.00 30.72      CC  
ATOM    755  HD2 TYR    46      12.770   6.042  27.749  1.00  0.00      CC  
ATOM    756  CE1 TYR    46       9.620   8.160  27.589  1.00 31.82      CC  
ATOM    757  HE1 TYR    46       8.715   8.745  27.518  1.00  0.00      CC  
ATOM    758  CE2 TYR    46      11.860   7.746  26.921  1.00 29.27      CC  
ATOM    759  HE2 TYR    46      12.740   8.012  26.354  1.00  0.00      CC  
ATOM    760  CZ  TYR    46      10.727   8.535  26.847  1.00 32.41      CC  
ATOM    761  OH  TYR    46      10.780   9.640  25.995  1.00 32.79      CC  
ATOM    762  HH  TYR    46      11.541  10.170  26.244  1.00  0.00      CC  
ATOM    763  C   TYR    46      10.733   3.630  27.259  1.00 45.73      CC  
ATOM    764  O   TYR    46      11.715   2.869  27.191  1.00 46.31      CC  
ATOM    765  N   SER    47      10.183   4.208  26.211  1.00 47.83      CC  
ATOM    766  HN  SER    47       9.396   4.784  26.307  1.00  0.00      CC  
ATOM    767  CA  SER    47      10.788   3.961  24.888  1.00 47.28      CC  
ATOM    768  HA  SER    47      11.387   3.062  24.952  1.00  0.00      CC  
ATOM    769  CB  SER    47       9.756   3.772  23.791  1.00 52.38      CC  
ATOM    770  HB1 SER    47       9.035   4.577  23.819  1.00  0.00      CC  
ATOM    771  HB2 SER    47       9.256   2.824  23.912  1.00  0.00      CC  
ATOM    772  OG  SER    47      10.485   3.792  22.530  1.00 58.78      CC  
ATOM    773  HG  SER    47      11.302   3.303  22.652  1.00  0.00      CC  
ATOM    774  C   SER    47      11.712   5.124  24.520  1.00 46.56      CC  
ATOM    775  O   SER    47      11.166   6.213  24.343  1.00 47.91      CC  
ATOM    776  N   TYR    48      12.980   4.862  24.363  1.00 43.50      CC  
ATOM    777  HN  TYR    48      13.232   3.925  24.498  1.00  0.00      CC  
ATOM    778  CA  TYR    48      14.050   5.732  24.017  1.00 40.58      CC  
ATOM    779  HA  TYR    48      13.765   6.749  24.230  1.00  0.00      CC  
ATOM    780  CB  TYR    48      15.346   5.396  24.835  1.00 37.36      CC  
ATOM    781  HB1 TYR    48      16.147   5.997  24.419  1.00  0.00      CC  
ATOM    782  HB2 TYR    48      15.589   4.368  24.638  1.00  0.00      CC  
ATOM    783  CG  TYR    48      15.369   5.562  26.321  1.00 32.91      CC  
ATOM    784  CD1 TYR    48      14.921   4.550  27.188  1.00 28.83      CC  
ATOM    785  HD1 TYR    48      14.519   3.634  26.781  1.00  0.00      CC  
ATOM    786  CD2 TYR    48      15.883   6.732  26.898  1.00 29.30      CC  
ATOM    787  HD2 TYR    48      16.263   7.515  26.259  1.00  0.00      CC  
ATOM    788  CE1 TYR    48      14.935   4.747  28.573  1.00 29.71      CC  
ATOM    789  HE1 TYR    48      14.588   3.962  29.228  1.00  0.00      CC  
ATOM    790  CE2 TYR    48      15.907   6.909  28.291  1.00 25.43      CC  
ATOM    791  HE2 TYR    48      16.289   7.826  28.711  1.00  0.00      CC  
ATOM    792  CZ  TYR    48      15.427   5.922  29.114  1.00 25.67      CC  
ATOM    793  OH  TYR    48      15.448   6.052  30.462  1.00 30.86      CC  
ATOM    794  HH  TYR    48      16.258   5.651  30.786  1.00  0.00      CC  
ATOM    795  C   TYR    48      14.452   5.612  22.533  1.00 41.21      CC  
ATOM    796  O   TYR    48      14.557   4.505  21.939  1.00 40.65      CC  
ATOM    797  N   THR    49      14.771   6.797  21.969  1.00 38.56      CC  
ATOM    798  HN  THR    49      14.736   7.625  22.493  1.00  0.00      CC  
ATOM    799  CA  THR    49      15.262   6.808  20.579  1.00 38.50      CC  
ATOM    800  HA  THR    49      14.515   6.434  19.895  1.00  0.00      CC  
ATOM    801  CB  THR    49      15.742   8.250  20.168  1.00 36.05      CC  
ATOM    802  HB  THR    49      16.389   8.164  19.299  1.00  0.00      CC  
ATOM    803  OG1 THR    49      16.555   8.609  21.309  1.00 35.52      CC  
ATOM    804  HG1 THR    49      17.421   8.212  21.193  1.00  0.00      CC  
ATOM    805  CG2 THR    49      14.646   9.263  19.897  1.00 36.07      CC  
ATOM    806 HG21 THR    49      15.090  10.210  19.627  1.00  0.00      CC  
ATOM    807 HG22 THR    49      14.044   9.388  20.785  1.00  0.00      CC  
ATOM    808 HG23 THR    49      14.024   8.913  19.086  1.00  0.00      CC  
ATOM    809  C   THR    49      16.499   5.905  20.598  1.00 38.58      CC  
ATOM    810  O   THR    49      17.204   5.987  21.621  1.00 43.91      CC  
ATOM    811  N   ASP    50      16.789   5.167  19.577  1.00 39.06      CC  
ATOM    812  HN  ASP    50      16.203   5.196  18.792  1.00  0.00      CC  
ATOM    813  CA  ASP    50      17.985   4.308  19.539  1.00 37.89      CC  
ATOM    814  HA  ASP    50      17.869   3.528  20.280  1.00  0.00      CC  
ATOM    815  CB  ASP    50      18.195   3.670  18.188  1.00 42.12      CC  
ATOM    816  HB1 ASP    50      19.046   3.005  18.282  1.00  0.00      CC  
ATOM    817  HB2 ASP    50      18.480   4.453  17.507  1.00  0.00      CC  
ATOM    818  CG  ASP    50      17.085   2.905  17.528  1.00 42.95      CC  
ATOM    819  OD1 ASP    50      16.339   2.132  18.175  1.00 44.61      CC  
ATOM    820  OD2 ASP    50      16.994   3.061  16.298  1.00 45.58      CC  
ATOM    821  C   ASP    50      19.217   5.149  19.907  1.00 35.73      CC  
ATOM    822  O   ASP    50      20.193   4.607  20.361  1.00 34.48      CC  
ATOM    823  N   ALA    51      19.151   6.433  19.607  1.00 37.26      CC  
ATOM    824  HN  ALA    51      18.337   6.768  19.177  1.00  0.00      CC  
ATOM    825  CA  ALA    51      20.244   7.355  19.816  1.00 35.90      CC  
ATOM    826  HA  ALA    51      21.120   6.943  19.335  1.00  0.00      CC  
ATOM    827  CB  ALA    51      19.975   8.720  19.210  1.00 35.73      CC  
ATOM    828  HB1 ALA    51      20.828   9.361  19.373  1.00  0.00      CC  
ATOM    829  HB2 ALA    51      19.103   9.156  19.676  1.00  0.00      CC  
ATOM    830  HB3 ALA    51      19.802   8.615  18.149  1.00  0.00      CC  
ATOM    831  C   ALA    51      20.553   7.501  21.304  1.00 38.29      CC  
ATOM    832  O   ALA    51      21.731   7.705  21.635  1.00 38.38      CC  
ATOM    833  N   ASN    52      19.505   7.483  22.116  1.00 35.97      CC  
ATOM    834  HN  ASN    52      18.594   7.382  21.769  1.00  0.00      CC  
ATOM    835  CA  ASN    52      19.760   7.662  23.551  1.00 38.38      CC  
ATOM    836  HA  ASN    52      20.556   8.398  23.627  1.00  0.00      CC  
ATOM    837  CB  ASN    52      18.566   8.222  24.276  1.00 38.87      CC  
ATOM    838  HB1 ASN    52      17.882   7.400  24.449  1.00  0.00      CC  
ATOM    839  HB2 ASN    52      18.077   8.911  23.609  1.00  0.00      CC  
ATOM    840  CG  ASN    52      18.765   8.944  25.584  1.00 38.06      CC  
ATOM    841  OD1 ASN    52      19.205   8.394  26.602  1.00 41.06      CC  
ATOM    842  ND2 ASN    52      18.422  10.230  25.664  1.00 37.04      CC  
ATOM    843 HD21 ASN    52      18.049  10.687  24.882  1.00  0.00      CC  
ATOM    844 HD22 ASN    52      18.543  10.718  26.505  1.00  0.00      CC  
ATOM    845  C   ASN    52      20.351   6.350  24.071  1.00 40.41      CC  
ATOM    846  O   ASN    52      21.139   6.380  25.037  1.00 41.81      CC  
ATOM    847  N   ILE    53      19.985   5.239  23.470  1.00 39.90      CC  
ATOM    848  HN  ILE    53      19.356   5.274  22.719  1.00  0.00      CC  
ATOM    849  CA  ILE    53      20.487   3.942  23.946  1.00 38.19      CC  
ATOM    850  HA  ILE    53      20.517   3.980  25.027  1.00  0.00      CC  
ATOM    851  CB  ILE    53      19.504   2.810  23.538  1.00 33.13      CC  
ATOM    852  HB  ILE    53      19.447   2.785  22.460  1.00  0.00      CC  
ATOM    853  CG1 ILE    53      18.091   3.158  24.090  1.00 33.67      CC  
ATOM    854 HG11 ILE    53      17.825   4.153  23.762  1.00  0.00      CC  
ATOM    855 HG12 ILE    53      18.126   3.147  25.169  1.00  0.00      CC  
ATOM    856  CG2 ILE    53      19.930   1.424  24.026  1.00 32.82      CC  
ATOM    857 HG21 ILE    53      20.920   1.201  23.658  1.00  0.00      CC  
ATOM    858 HG22 ILE    53      19.235   0.683  23.659  1.00  0.00      CC  
ATOM    859 HG23 ILE    53      19.936   1.408  25.106  1.00  0.00      CC  
ATOM    860  CD1 ILE    53      16.988   2.160  23.616  1.00 21.66      CC  
ATOM    861 HD11 ILE    53      16.704   2.394  22.600  1.00  0.00      CC  
ATOM    862 HD12 ILE    53      16.125   2.245  24.259  1.00  0.00      CC  
ATOM    863 HD13 ILE    53      17.371   1.151  23.661  1.00  0.00      CC  
ATOM    864  C   ILE    53      21.895   3.722  23.463  1.00 40.55      CC  
ATOM    865  O   ILE    53      22.851   3.384  24.170  1.00 42.26      CC  
ATOM    866  N   LYS    54      22.106   3.938  22.197  1.00 44.18      CC  
ATOM    867  HN  LYS    54      21.365   4.227  21.624  1.00  0.00      CC  
ATOM    868  CA  LYS    54      23.426   3.681  21.606  1.00 46.82      CC  
ATOM    869  HA  LYS    54      23.727   2.695  21.931  1.00  0.00      CC  
ATOM    870  CB  LYS    54      23.344   3.641  20.090  1.00 49.36      CC  
ATOM    871  HB1 LYS    54      24.351   3.694  19.699  1.00  0.00      CC  
ATOM    872  HB2 LYS    54      22.811   4.518  19.759  1.00  0.00      CC  
ATOM    873  CG  LYS    54      22.658   2.424  19.489  1.00 52.61      CC  
ATOM    874  HG1 LYS    54      21.587   2.527  19.577  1.00  0.00      CC  
ATOM    875  HG2 LYS    54      22.983   1.531  20.005  1.00  0.00      CC  
ATOM    876  CD  LYS    54      23.044   2.340  18.012  1.00 60.31      CC  
ATOM    877  HD1 LYS    54      24.119   2.430  17.931  1.00  0.00      CC  
ATOM    878  HD2 LYS    54      22.590   3.167  17.489  1.00  0.00      CC  
ATOM    879  CE  LYS    54      22.610   1.053  17.342  1.00 65.91      CC  
ATOM    880  HE1 LYS    54      21.547   0.926  17.490  1.00  0.00      CC  
ATOM    881  HE2 LYS    54      23.126   0.227  17.807  1.00  0.00      CC  
ATOM    882  NZ  LYS    54      22.904   1.035  15.860  1.00 67.70      CC  
ATOM    883  HZ1 LYS    54      23.922   1.177  15.707  1.00  0.00      CC  
ATOM    884  HZ2 LYS    54      22.372   1.797  15.392  1.00  0.00      CC  
ATOM    885  HZ3 LYS    54      22.620   0.118  15.461  1.00  0.00      CC  
ATOM    886  C   LYS    54      24.488   4.633  22.073  1.00 47.66      CC  
ATOM    887  O   LYS    54      25.632   4.491  21.566  1.00 51.16      CC  
ATOM    888  N   LYS    55      24.233   5.556  22.942  1.00 47.94      CC  
ATOM    889  HN  LYS    55      23.333   5.655  23.318  1.00  0.00      CC  
ATOM    890  CA  LYS    55      25.325   6.497  23.323  1.00 51.31      CC  
ATOM    891  HA  LYS    55      26.059   6.530  22.528  1.00  0.00      CC  
ATOM    892  CB  LYS    55      24.759   7.881  23.542  1.00 52.06      CC  
ATOM    893  HB1 LYS    55      24.416   7.933  24.568  1.00  0.00      CC  
ATOM    894  HB2 LYS    55      23.895   7.983  22.907  1.00  0.00      CC  
ATOM    895  CG  LYS    55      25.653   9.084  23.279  1.00 51.27      CC  
ATOM    896  HG1 LYS    55      25.093   9.816  22.715  1.00  0.00      CC  
ATOM    897  HG2 LYS    55      26.500   8.766  22.690  1.00  0.00      CC  
ATOM    898  CD  LYS    55      26.162   9.728  24.553  1.00 51.29      CC  
ATOM    899  HD1 LYS    55      26.424   8.946  25.241  1.00  0.00      CC  
ATOM    900  HD2 LYS    55      25.363  10.309  24.986  1.00  0.00      CC  
ATOM    901  CE  LYS    55      27.360  10.636  24.358  1.00 50.04      CC  
ATOM    902  HE1 LYS    55      28.256  10.089  24.615  1.00  0.00      CC  
ATOM    903  HE2 LYS    55      27.268  11.481  25.020  1.00  0.00      CC  
ATOM    904  NZ  LYS    55      27.483  11.139  22.953  1.00 50.41      CC  
ATOM    905  HZ1 LYS    55      28.170  11.918  22.922  1.00  0.00      CC  
ATOM    906  HZ2 LYS    55      26.556  11.480  22.625  1.00  0.00      CC  
ATOM    907  HZ3 LYS    55      27.808  10.368  22.336  1.00  0.00      CC  
ATOM    908  C   LYS    55      25.991   5.955  24.595  1.00 53.25      CC  
ATOM    909  O   LYS    55      27.150   6.266  24.942  1.00 51.83      CC  
ATOM    910  N   ASN    56      25.147   5.186  25.263  1.00 53.56      CC  
ATOM    911  HN  ASN    56      24.251   5.061  24.888  1.00  0.00      CC  
ATOM    912  CA  ASN    56      25.443   4.535  26.532  1.00 54.37      CC  
ATOM    913  HA  ASN    56      24.573   4.630  27.169  1.00  0.00      CC  
ATOM    914  CB  ASN    56      25.730   3.046  26.316  1.00 58.16      CC  
ATOM    915  HB1 ASN    56      26.776   2.929  26.069  1.00  0.00      CC  
ATOM    916  HB2 ASN    56      25.141   2.700  25.481  1.00  0.00      CC  
ATOM    917  CG  ASN    56      25.411   2.178  27.518  1.00 60.95      CC  
ATOM    918  OD1 ASN    56      26.293   1.619  28.184  1.00 58.40      CC  
ATOM    919  ND2 ASN    56      24.103   2.003  27.782  1.00 62.20      CC  
ATOM    920 HD21 ASN    56      23.427   2.425  27.212  1.00  0.00      CC  
ATOM    921 HD22 ASN    56      23.826   1.454  28.545  1.00  0.00      CC  
ATOM    922  C   ASN    56      26.602   5.282  27.195  1.00 53.21      CC  
ATOM    923  O   ASN    56      27.767   5.032  26.833  1.00 55.71      CC  
ATOM    924  N   VAL    57      26.258   6.191  28.071  1.00 50.83      CC  
ATOM    925  HN  VAL    57      25.306   6.340  28.250  1.00  0.00      CC  
ATOM    926  CA  VAL    57      27.259   6.961  28.841  1.00 47.61      CC  
ATOM    927  HA  VAL    57      28.217   6.458  28.747  1.00  0.00      CC  
ATOM    928  CB  VAL    57      27.416   8.426  28.426  1.00 47.49      CC  
ATOM    929  HB  VAL    57      28.210   8.833  29.040  1.00  0.00      CC  
ATOM    930  CG1 VAL    57      27.865   8.591  26.975  1.00 46.76      CC  
ATOM    931 HG11 VAL    57      28.933   8.443  26.910  1.00  0.00      CC  
ATOM    932 HG12 VAL    57      27.620   9.585  26.634  1.00  0.00      CC  
ATOM    933 HG13 VAL    57      27.364   7.862  26.362  1.00  0.00      CC  
ATOM    934  CG2 VAL    57      26.175   9.243  28.705  1.00 43.87      CC  
ATOM    935 HG21 VAL    57      25.998   9.278  29.770  1.00  0.00      CC  
ATOM    936 HG22 VAL    57      25.327   8.789  28.213  1.00  0.00      CC  
ATOM    937 HG23 VAL    57      26.313  10.247  28.332  1.00  0.00      CC  
ATOM    938  C   VAL    57      26.784   6.804  30.286  1.00 45.41      CC  
ATOM    939  O   VAL    57      25.565   6.587  30.454  1.00 44.81      CC  
ATOM    940  N   LEU    58      27.716   6.827  31.213  1.00 44.98      CC  
ATOM    941  HN  LEU    58      28.666   6.938  31.002  1.00  0.00      CC  
ATOM    942  CA  LEU    58      27.216   6.680  32.615  1.00 45.08      CC  
ATOM    943  HA  LEU    58      26.288   6.112  32.578  1.00  0.00      CC  
ATOM    944  CB  LEU    58      28.167   6.010  33.574  1.00 48.58      CC  
ATOM    945  HB1 LEU    58      29.077   6.596  33.600  1.00  0.00      CC  
ATOM    946  HB2 LEU    58      28.411   5.039  33.175  1.00  0.00      CC  
ATOM    947  CG  LEU    58      27.677   5.816  35.012  1.00 52.00      CC  
ATOM    948  HG  LEU    58      26.775   6.395  35.145  1.00  0.00      CC  
ATOM    949  CD1 LEU    58      27.355   4.360  35.309  1.00 51.66      CC  
ATOM    950 HD11 LEU    58      28.067   3.723  34.806  1.00  0.00      CC  
ATOM    951 HD12 LEU    58      26.359   4.133  34.959  1.00  0.00      CC  
ATOM    952 HD13 LEU    58      27.411   4.189  36.374  1.00  0.00      CC  
ATOM    953  CD2 LEU    58      28.731   6.330  35.998  1.00 53.27      CC  
ATOM    954 HD21 LEU    58      29.659   5.799  35.844  1.00  0.00      CC  
ATOM    955 HD22 LEU    58      28.388   6.168  37.009  1.00  0.00      CC  
ATOM    956 HD23 LEU    58      28.890   7.386  35.837  1.00  0.00      CC  
ATOM    957  C   LEU    58      26.860   8.127  32.945  1.00 43.91      CC  
ATOM    958  O   LEU    58      27.566   9.035  32.486  1.00 43.35      CC  
ATOM    959  N   TRP    59      25.760   8.240  33.673  1.00 43.89      CC  
ATOM    960  HN  TRP    59      25.232   7.468  33.966  1.00  0.00      CC  
ATOM    961  CA  TRP    59      25.380   9.647  33.979  1.00 42.18      CC  
ATOM    962  HA  TRP    59      25.815  10.252  33.185  1.00  0.00      CC  
ATOM    963  CB  TRP    59      23.894   9.850  33.915  1.00 36.87      CC  
ATOM    964  HB1 TRP    59      23.671  10.789  34.406  1.00  0.00      CC  
ATOM    965  HB2 TRP    59      23.430   9.064  34.487  1.00  0.00      CC  
ATOM    966  CG  TRP    59      23.243   9.864  32.560  1.00 35.38      CC  
ATOM    967  CD1 TRP    59      22.336   8.965  32.086  1.00 33.49      CC  
ATOM    968  HD1 TRP    59      21.984   8.100  32.629  1.00  0.00      CC  
ATOM    969  CD2 TRP    59      23.452  10.811  31.493  1.00 32.17      CC  
ATOM    970  NE1 TRP    59      21.979   9.279  30.791  1.00 33.09      CC  
ATOM    971  HE1 TRP    59      21.333   8.799  30.233  1.00  0.00      CC  
ATOM    972  CE2 TRP    59      22.601  10.429  30.420  1.00 32.69      CC  
ATOM    973  CE3 TRP    59      24.227  11.949  31.361  1.00 29.02      CC  
ATOM    974  HE3 TRP    59      24.861  12.276  32.172  1.00  0.00      CC  
ATOM    975  CZ2 TRP    59      22.540  11.131  29.225  1.00 31.42      CC  
ATOM    976  HZ2 TRP    59      21.906  10.806  28.413  1.00  0.00      CC  
ATOM    977  CZ3 TRP    59      24.158  12.677  30.194  1.00 29.95      CC  
ATOM    978  HZ3 TRP    59      24.766  13.562  30.087  1.00  0.00      CC  
ATOM    979  CH2 TRP    59      23.334  12.269  29.115  1.00 32.83      CC  
ATOM    980  HH2 TRP    59      23.301  12.860  28.212  1.00  0.00      CC  
ATOM    981  C   TRP    59      26.131  10.042  35.249  1.00 42.99      CC  
ATOM    982  O   TRP    59      25.837   9.530  36.346  1.00 44.06      CC  
ATOM    983  N   ASP    60      27.117  10.910  35.032  1.00 41.45      CC  
ATOM    984  HN  ASP    60      27.293  11.226  34.121  1.00  0.00      CC  
ATOM    985  CA  ASP    60      27.861  11.492  36.160  1.00 43.23      CC  
ATOM    986  HA  ASP    60      27.345  11.200  37.072  1.00  0.00      CC  
ATOM    987  CB  ASP    60      29.335  11.157  36.312  1.00 44.35      CC  
ATOM    988  HB1 ASP    60      29.425  10.091  36.472  1.00  0.00      CC  
ATOM    989  HB2 ASP    60      29.710  11.662  37.188  1.00  0.00      CC  
ATOM    990  CG  ASP    60      30.193  11.544  35.147  1.00 45.33      CC  
ATOM    991  OD1 ASP    60      30.194  12.705  34.715  1.00 45.76      CC  
ATOM    992  OD2 ASP    60      30.859  10.613  34.631  1.00 49.30      CC  
ATOM    993  C   ASP    60      27.659  13.009  35.990  1.00 42.46      CC  
ATOM    994  O   ASP    60      27.638  13.448  34.842  1.00 42.66      CC  
ATOM    995  N   GLU    61      27.561  13.692  37.080  1.00 42.70      CC  
ATOM    996  HN  GLU    61      27.620  13.208  37.930  1.00  0.00      CC  
ATOM    997  CA  GLU    61      27.409  15.131  37.131  1.00 43.41      CC  
ATOM    998  HA  GLU    61      26.362  15.372  37.065  1.00  0.00      CC  
ATOM    999  CB  GLU    61      27.926  15.634  38.496  1.00 53.82      CC  
ATOM   1000  HB1 GLU    61      27.155  15.460  39.234  1.00  0.00      CC  
ATOM   1001  HB2 GLU    61      28.094  16.697  38.427  1.00  0.00      CC  
ATOM   1002  CG  GLU    61      29.240  14.967  38.987  1.00 64.61      CC  
ATOM   1003  HG1 GLU    61      30.048  15.672  38.841  1.00  0.00      CC  
ATOM   1004  HG2 GLU    61      29.436  14.104  38.372  1.00  0.00      CC  
ATOM   1005  CD  GLU    61      29.242  14.526  40.430  1.00 68.46      CC  
ATOM   1006  OE1 GLU    61      29.470  15.296  41.403  1.00 68.94      CC  
ATOM   1007  OE2 GLU    61      28.954  13.294  40.491  1.00 70.28      CC  
ATOM   1008  C   GLU    61      28.148  15.880  36.058  1.00 41.94      CC  
ATOM   1009  O   GLU    61      27.732  16.995  35.712  1.00 40.31      CC  
ATOM   1010  N   ASN    62      29.189  15.351  35.481  1.00 43.68      CC  
ATOM   1011  HN  ASN    62      29.445  14.456  35.788  1.00  0.00      CC  
ATOM   1012  CA  ASN    62      30.046  15.951  34.454  1.00 44.36      CC  
ATOM   1013  HA  ASN    62      30.037  17.016  34.637  1.00  0.00      CC  
ATOM   1014  CB  ASN    62      31.503  15.478  34.698  1.00 49.47      CC  
ATOM   1015  HB1 ASN    62      32.111  15.750  33.847  1.00  0.00      CC  
ATOM   1016  HB2 ASN    62      31.520  14.409  34.816  1.00  0.00      CC  
ATOM   1017  CG  ASN    62      32.084  16.131  35.958  1.00 54.05      CC  
ATOM   1018  OD1 ASN    62      32.225  17.373  35.928  1.00 56.66      CC  
ATOM   1019  ND2 ASN    62      32.389  15.391  37.034  1.00 50.94      CC  
ATOM   1020 HD21 ASN    62      32.241  14.422  37.020  1.00  0.00      CC  
ATOM   1021 HD22 ASN    62      32.760  15.819  37.834  1.00  0.00      CC  
ATOM   1022  C   ASN    62      29.558  15.767  33.023  1.00 44.23      CC  
ATOM   1023  O   ASN    62      29.418  16.767  32.274  1.00 41.23      CC  
ATOM   1024  N   ASN    63      29.319  14.512  32.613  1.00 42.06      CC  
ATOM   1025  HN  ASN    63      29.454  13.749  33.212  1.00  0.00      CC  
ATOM   1026  CA  ASN    63      28.835  14.322  31.231  1.00 41.25      CC  
ATOM   1027  HA  ASN    63      29.435  14.984  30.612  1.00  0.00      CC  
ATOM   1028  CB  ASN    63      29.100  12.919  30.758  1.00 39.60      CC  
ATOM   1029  HB1 ASN    63      30.169  12.776  30.682  1.00  0.00      CC  
ATOM   1030  HB2 ASN    63      28.665  12.796  29.779  1.00  0.00      CC  
ATOM   1031  CG  ASN    63      28.529  11.863  31.675  1.00 40.62      CC  
ATOM   1032  OD1 ASN    63      27.685  12.231  32.509  1.00 43.03      CC  
ATOM   1033  ND2 ASN    63      28.936  10.607  31.503  1.00 34.11      CC  
ATOM   1034 HD21 ASN    63      29.583  10.394  30.799  1.00  0.00      CC  
ATOM   1035 HD22 ASN    63      28.594   9.898  32.083  1.00  0.00      CC  
ATOM   1036  C   ASN    63      27.412  14.875  31.165  1.00 42.44      CC  
ATOM   1037  O   ASN    63      26.959  15.373  30.134  1.00 41.79      CC  
ATOM   1038  N   MET    64      26.737  14.877  32.305  1.00 42.53      CC  
ATOM   1039  HN  MET    64      27.192  14.528  33.100  1.00  0.00      CC  
ATOM   1040  CA  MET    64      25.376  15.354  32.468  1.00 40.70      CC  
ATOM   1041  HA  MET    64      24.796  14.861  31.699  1.00  0.00      CC  
ATOM   1042  CB  MET    64      24.776  14.946  33.783  1.00 39.31      CC  
ATOM   1043  HB1 MET    64      25.520  15.082  34.555  1.00  0.00      CC  
ATOM   1044  HB2 MET    64      24.521  13.899  33.735  1.00  0.00      CC  
ATOM   1045  CG  MET    64      23.530  15.726  34.165  1.00 43.50      CC  
ATOM   1046  HG1 MET    64      23.615  16.744  33.818  1.00  0.00      CC  
ATOM   1047  HG2 MET    64      23.424  15.723  35.239  1.00  0.00      CC  
ATOM   1048  SD  MET    64      22.084  14.960  33.426  1.00 40.59      CC  
ATOM   1049  CE  MET    64      21.719  13.621  34.550  1.00 36.02      CC  
ATOM   1050  HE1 MET    64      22.636  13.115  34.816  1.00  0.00      CC  
ATOM   1051  HE2 MET    64      21.050  12.922  34.074  1.00  0.00      CC  
ATOM   1052  HE3 MET    64      21.250  14.017  35.440  1.00  0.00      CC  
ATOM   1053  C   MET    64      25.248  16.841  32.192  1.00 43.83      CC  
ATOM   1054  O   MET    64      24.227  17.275  31.572  1.00 44.41      CC  
ATOM   1055  N   SER    65      26.236  17.594  32.593  1.00 44.09      CC  
ATOM   1056  HN  SER    65      26.989  17.157  33.042  1.00  0.00      CC  
ATOM   1057  CA  SER    65      26.312  19.048  32.389  1.00 42.29      CC  
ATOM   1058  HA  SER    65      25.343  19.458  32.633  1.00  0.00      CC  
ATOM   1059  CB  SER    65      27.332  19.715  33.302  1.00 45.37      CC  
ATOM   1060  HB1 SER    65      28.235  19.118  33.325  1.00  0.00      CC  
ATOM   1061  HB2 SER    65      26.931  19.787  34.299  1.00  0.00      CC  
ATOM   1062  OG  SER    65      27.627  21.021  32.825  1.00 48.54      CC  
ATOM   1063  HG  SER    65      26.815  21.403  32.484  1.00  0.00      CC  
ATOM   1064  C   SER    65      26.621  19.435  30.954  1.00 41.63      CC  
ATOM   1065  O   SER    65      26.209  20.544  30.499  1.00 42.76      CC  
ATOM   1066  N   GLU    66      27.320  18.603  30.236  1.00 40.21      CC  
ATOM   1067  HN  GLU    66      27.621  17.763  30.641  1.00  0.00      CC  
ATOM   1068  CA  GLU    66      27.640  18.869  28.835  1.00 41.55      CC  
ATOM   1069  HA  GLU    66      28.014  19.875  28.715  1.00  0.00      CC  
ATOM   1070  CB  GLU    66      28.593  17.871  28.201  1.00 42.25      CC  
ATOM   1071  HB1 GLU    66      28.286  17.733  27.171  1.00  0.00      CC  
ATOM   1072  HB2 GLU    66      28.462  16.929  28.706  1.00  0.00      CC  
ATOM   1073  CG  GLU    66      30.073  18.182  28.210  1.00 44.68      CC  
ATOM   1074  HG1 GLU    66      30.278  18.874  29.015  1.00  0.00      CC  
ATOM   1075  HG2 GLU    66      30.337  18.652  27.274  1.00  0.00      CC  
ATOM   1076  CD  GLU    66      30.924  16.951  28.395  1.00 47.25      CC  
ATOM   1077  OE1 GLU    66      31.150  16.449  29.537  1.00 48.90      CC  
ATOM   1078  OE2 GLU    66      31.314  16.531  27.278  1.00 46.92      CC  
ATOM   1079  C   GLU    66      26.351  18.669  28.005  1.00 42.57      CC  
ATOM   1080  O   GLU    66      26.153  19.317  26.962  1.00 45.00      CC  
ATOM   1081  N   TYR    67      25.627  17.699  28.507  1.00 38.13      CC  
ATOM   1082  HN  TYR    67      25.957  17.233  29.303  1.00  0.00      CC  
ATOM   1083  CA  TYR    67      24.347  17.282  27.935  1.00 35.81      CC  
ATOM   1084  HA  TYR    67      24.488  17.031  26.895  1.00  0.00      CC  
ATOM   1085  CB  TYR    67      23.961  16.005  28.710  1.00 30.29      CC  
ATOM   1086  HB1 TYR    67      23.977  16.205  29.767  1.00  0.00      CC  
ATOM   1087  HB2 TYR    67      24.668  15.220  28.483  1.00  0.00      CC  
ATOM   1088  CG  TYR    67      22.574  15.566  28.302  1.00 25.97      CC  
ATOM   1089  CD1 TYR    67      22.379  15.107  27.004  1.00 26.44      CC  
ATOM   1090  HD1 TYR    67      23.206  15.102  26.328  1.00  0.00      CC  
ATOM   1091  CD2 TYR    67      21.513  15.606  29.176  1.00 24.60      CC  
ATOM   1092  HD2 TYR    67      21.658  15.943  30.192  1.00  0.00      CC  
ATOM   1093  CE1 TYR    67      21.149  14.655  26.557  1.00 22.10      CC  
ATOM   1094  HE1 TYR    67      21.012  14.303  25.545  1.00  0.00      CC  
ATOM   1095  CE2 TYR    67      20.253  15.182  28.750  1.00 27.31      CC  
ATOM   1096  HE2 TYR    67      19.403  15.246  29.413  1.00  0.00      CC  
ATOM   1097  CZ  TYR    67      20.091  14.750  27.435  1.00 24.17      CC  
ATOM   1098  OH  TYR    67      18.894  14.316  27.010  1.00 31.88      CC  
ATOM   1099  HH  TYR    67      18.307  14.273  27.769  1.00  0.00      CC  
ATOM   1100  C   TYR    67      23.322  18.406  28.044  1.00 35.20      CC  
ATOM   1101  O   TYR    67      22.854  18.892  27.008  1.00 36.88      CC  
ATOM   1102  N   LEU    68      22.948  18.890  29.192  1.00 31.98      CC  
ATOM   1103  HN  LEU    68      23.365  18.483  29.980  1.00  0.00      CC  
ATOM   1104  CA  LEU    68      22.070  19.979  29.453  1.00 30.76      CC  
ATOM   1105  HA  LEU    68      21.071  19.690  29.176  1.00  0.00      CC  
ATOM   1106  CB  LEU    68      22.092  20.176  30.950  1.00 27.16      CC  
ATOM   1107  HB1 LEU    68      21.492  21.048  31.174  1.00  0.00      CC  
ATOM   1108  HB2 LEU    68      23.107  20.390  31.243  1.00  0.00      CC  
ATOM   1109  CG  LEU    68      21.605  19.034  31.800  1.00 26.45      CC  
ATOM   1110  HG  LEU    68      22.415  18.360  32.029  1.00  0.00      CC  
ATOM   1111  CD1 LEU    68      21.067  19.676  33.082  1.00 25.56      CC  
ATOM   1112 HD11 LEU    68      21.806  20.353  33.484  1.00  0.00      CC  
ATOM   1113 HD12 LEU    68      20.853  18.905  33.808  1.00  0.00      CC  
ATOM   1114 HD13 LEU    68      20.162  20.221  32.860  1.00  0.00      CC  
ATOM   1115  CD2 LEU    68      20.482  18.303  31.063  1.00 31.41      CC  
ATOM   1116 HD21 LEU    68      20.868  17.872  30.152  1.00  0.00      CC  
ATOM   1117 HD22 LEU    68      19.692  19.001  30.825  1.00  0.00      CC  
ATOM   1118 HD23 LEU    68      20.090  17.518  31.693  1.00  0.00      CC  
ATOM   1119  C   LEU    68      22.398  21.290  28.756  1.00 32.96      CC  
ATOM   1120  O   LEU    68      21.522  22.179  28.541  1.00 34.69      CC  
ATOM   1121  N   THR    69      23.643  21.477  28.452  1.00 33.14      CC  
ATOM   1122  HN  THR    69      24.311  20.794  28.672  1.00  0.00      CC  
ATOM   1123  CA  THR    69      24.047  22.708  27.722  1.00 35.18      CC  
ATOM   1124  HA  THR    69      23.716  23.585  28.255  1.00  0.00      CC  
ATOM   1125  CB  THR    69      25.647  22.753  27.526  1.00 37.94      CC  
ATOM   1126  HB  THR    69      25.934  21.971  26.832  1.00  0.00      CC  
ATOM   1127  OG1 THR    69      26.242  22.459  28.835  1.00 44.07      CC  
ATOM   1128  HG1 THR    69      25.835  23.039  29.483  1.00  0.00      CC  
ATOM   1129  CG2 THR    69      26.165  24.095  27.023  1.00 35.65      CC  
ATOM   1130 HG21 THR    69      27.245  24.081  27.007  1.00  0.00      CC  
ATOM   1131 HG22 THR    69      25.825  24.882  27.680  1.00  0.00      CC  
ATOM   1132 HG23 THR    69      25.793  24.274  26.025  1.00  0.00      CC  
ATOM   1133  C   THR    69      23.409  22.662  26.324  1.00 31.67      CC  
ATOM   1134  O   THR    69      23.101  23.662  25.677  1.00 30.92      CC  
ATOM   1135  N   ASN    70      23.347  21.443  25.792  1.00 32.01      CC  
ATOM   1136  HN  ASN    70      23.695  20.681  26.300  1.00  0.00      CC  
ATOM   1137  CA  ASN    70      22.871  21.232  24.417  1.00 31.79      CC  
ATOM   1138  HA  ASN    70      21.992  21.832  24.254  1.00  0.00      CC  
ATOM   1139  CB  ASN    70      23.993  21.765  23.499  1.00 35.22      CC  
ATOM   1140  HB1 ASN    70      24.791  21.039  23.442  1.00  0.00      CC  
ATOM   1141  HB2 ASN    70      24.378  22.692  23.898  1.00  0.00      CC  
ATOM   1142  CG  ASN    70      23.432  22.004  22.123  1.00 38.24      CC  
ATOM   1143  OD1 ASN    70      22.697  21.151  21.615  1.00 44.37      CC  
ATOM   1144  ND2 ASN    70      23.781  23.148  21.551  1.00 40.67      CC  
ATOM   1145 HD21 ASN    70      24.368  23.773  22.024  1.00  0.00      CC  
ATOM   1146 HD22 ASN    70      23.452  23.368  20.655  1.00  0.00      CC  
ATOM   1147  C   ASN    70      22.555  19.791  24.069  1.00 29.61      CC  
ATOM   1148  O   ASN    70      23.339  19.141  23.342  1.00 34.19      CC  
ATOM   1149  N   PRO    71      21.399  19.332  24.458  1.00 25.53      CC  
ATOM   1150  CA  PRO    71      20.998  17.977  24.254  1.00 26.87      CC  
ATOM   1151  HA  PRO    71      21.627  17.374  24.889  1.00  0.00      CC  
ATOM   1152  CB  PRO    71      19.590  17.876  24.845  1.00 27.25      CC  
ATOM   1153  HB1 PRO    71      19.440  16.915  25.310  1.00  0.00      CC  
ATOM   1154  HB2 PRO    71      18.845  18.051  24.079  1.00  0.00      CC  
ATOM   1155  CG  PRO    71      19.552  18.973  25.893  1.00 24.84      CC  
ATOM   1156  HG1 PRO    71      19.941  18.612  26.832  1.00  0.00      CC  
ATOM   1157  HG2 PRO    71      18.540  19.334  26.015  1.00  0.00      CC  
ATOM   1158  CD  PRO    71      20.451  20.074  25.347  1.00 25.59      CC  
ATOM   1159  HD2 PRO    71      19.871  20.792  24.781  1.00  0.00      CC  
ATOM   1160  HD1 PRO    71      20.990  20.559  26.145  1.00  0.00      CC  
ATOM   1161  C   PRO    71      21.131  17.410  22.885  1.00 29.35      CC  
ATOM   1162  O   PRO    71      21.351  16.161  22.827  1.00 32.39      CC  
ATOM   1163  N   LYS    72      21.092  18.152  21.820  1.00 33.74      CC  
ATOM   1164  HN  LYS    72      20.972  19.119  21.923  1.00  0.00      CC  
ATOM   1165  CA  LYS    72      21.142  17.578  20.450  1.00 36.06      CC  
ATOM   1166  HA  LYS    72      20.816  16.550  20.566  1.00  0.00      CC  
ATOM   1167  CB  LYS    72      20.110  18.239  19.527  1.00 35.84      CC  
ATOM   1168  HB1 LYS    72      20.444  18.141  18.504  1.00  0.00      CC  
ATOM   1169  HB2 LYS    72      20.045  19.288  19.772  1.00  0.00      CC  
ATOM   1170  CG  LYS    72      18.712  17.614  19.656  1.00 41.27      CC  
ATOM   1171  HG1 LYS    72      18.466  17.577  20.710  1.00  0.00      CC  
ATOM   1172  HG2 LYS    72      18.771  16.600  19.298  1.00  0.00      CC  
ATOM   1173  CD  LYS    72      17.557  18.289  18.920  1.00 41.09      CC  
ATOM   1174  HD1 LYS    72      17.688  18.137  17.858  1.00  0.00      CC  
ATOM   1175  HD2 LYS    72      17.589  19.348  19.123  1.00  0.00      CC  
ATOM   1176  CE  LYS    72      16.181  17.755  19.330  1.00 41.64      CC  
ATOM   1177  HE1 LYS    72      16.110  17.817  20.408  1.00  0.00      CC  
ATOM   1178  HE2 LYS    72      16.132  16.715  19.056  1.00  0.00      CC  
ATOM   1179  NZ  LYS    72      14.983  18.436  18.737  1.00 33.92      CC  
ATOM   1180  HZ1 LYS    72      15.101  19.467  18.805  1.00  0.00      CC  
ATOM   1181  HZ2 LYS    72      14.129  18.149  19.257  1.00  0.00      CC  
ATOM   1182  HZ3 LYS    72      14.889  18.165  17.738  1.00  0.00      CC  
ATOM   1183  C   LYS    72      22.552  17.471  19.916  1.00 36.50      CC  
ATOM   1184  O   LYS    72      22.889  16.688  18.985  1.00 34.85      CC  
ATOM   1185  N   LYS    73      23.410  18.255  20.546  1.00 37.14      CC  
ATOM   1186  HN  LYS    73      23.104  18.828  21.280  1.00  0.00      CC  
ATOM   1187  CA  LYS    73      24.839  18.245  20.160  1.00 38.79      CC  
ATOM   1188  HA  LYS    73      24.896  18.123  19.084  1.00  0.00      CC  
ATOM   1189  CB  LYS    73      25.548  19.536  20.553  1.00 38.02      CC  
ATOM   1190  HB1 LYS    73      26.030  19.395  21.510  1.00  0.00      CC  
ATOM   1191  HB2 LYS    73      24.816  20.324  20.644  1.00  0.00      CC  
ATOM   1192  CG  LYS    73      26.596  19.948  19.524  1.00 39.63      CC  
ATOM   1193  HG1 LYS    73      26.604  19.217  18.728  1.00  0.00      CC  
ATOM   1194  HG2 LYS    73      27.564  19.943  20.000  1.00  0.00      CC  
ATOM   1195  CD  LYS    73      26.367  21.316  18.927  1.00 45.14      CC  
ATOM   1196  HD1 LYS    73      27.109  21.994  19.325  1.00  0.00      CC  
ATOM   1197  HD2 LYS    73      25.389  21.665  19.222  1.00  0.00      CC  
ATOM   1198  CE  LYS    73      26.451  21.340  17.380  1.00 46.87      CC  
ATOM   1199  HE1 LYS    73      25.532  20.962  16.958  1.00  0.00      CC  
ATOM   1200  HE2 LYS    73      27.283  20.734  17.050  1.00  0.00      CC  
ATOM   1201  NZ  LYS    73      26.658  22.786  16.942  1.00 46.21      CC  
ATOM   1202  HZ1 LYS    73      27.559  23.138  17.324  1.00  0.00      CC  
ATOM   1203  HZ2 LYS    73      25.876  23.372  17.300  1.00  0.00      CC  
ATOM   1204  HZ3 LYS    73      26.680  22.834  15.904  1.00  0.00      CC  
ATOM   1205  C   LYS    73      25.433  16.997  20.810  1.00 39.31      CC  
ATOM   1206  O   LYS    73      26.114  16.151  20.221  1.00 39.44      CC  
ATOM   1207  N   TYR    74      25.040  16.808  22.051  1.00 42.17      CC  
ATOM   1208  HN  TYR    74      24.421  17.457  22.446  1.00  0.00      CC  
ATOM   1209  CA  TYR    74      25.472  15.675  22.869  1.00 42.26      CC  
ATOM   1210  HA  TYR    74      26.552  15.670  22.821  1.00  0.00      CC  
ATOM   1211  CB  TYR    74      25.101  15.897  24.355  1.00 42.57      CC  
ATOM   1212  HB1 TYR    74      24.056  15.673  24.506  1.00  0.00      CC  
ATOM   1213  HB2 TYR    74      25.295  16.924  24.628  1.00  0.00      CC  
ATOM   1214  CG  TYR    74      25.944  14.978  25.201  1.00 47.10      CC  
ATOM   1215  CD1 TYR    74      27.346  15.101  25.139  1.00 47.69      CC  
ATOM   1216  HD1 TYR    74      27.797  15.854  24.510  1.00  0.00      CC  
ATOM   1217  CD2 TYR    74      25.369  14.011  26.010  1.00 47.44      CC  
ATOM   1218  HD2 TYR    74      24.306  13.901  26.049  1.00  0.00      CC  
ATOM   1219  CE1 TYR    74      28.149  14.229  25.866  1.00 52.20      CC  
ATOM   1220  HE1 TYR    74      29.224  14.319  25.822  1.00  0.00      CC  
ATOM   1221  CE2 TYR    74      26.169  13.151  26.756  1.00 51.39      CC  
ATOM   1222  HE2 TYR    74      25.715  12.410  27.397  1.00  0.00      CC  
ATOM   1223  CZ  TYR    74      27.556  13.267  26.698  1.00 53.74      CC  
ATOM   1224  OH  TYR    74      28.326  12.412  27.463  1.00 50.47      CC  
ATOM   1225  HH  TYR    74      27.986  11.522  27.346  1.00  0.00      CC  
ATOM   1226  C   TYR    74      25.029  14.335  22.338  1.00 41.55      CC  
ATOM   1227  O   TYR    74      25.875  13.452  22.094  1.00 42.56      CC  
ATOM   1228  N   ILE    75      23.753  14.138  22.165  1.00 40.25      CC  
ATOM   1229  HN  ILE    75      23.153  14.879  22.393  1.00  0.00      CC  
ATOM   1230  CA  ILE    75      23.138  12.927  21.640  1.00 36.96      CC  
ATOM   1231  HA  ILE    75      23.921  12.255  21.321  1.00  0.00      CC  
ATOM   1232  CB  ILE    75      22.271  12.194  22.734  1.00 32.02      CC  
ATOM   1233  HB  ILE    75      21.398  12.806  22.931  1.00  0.00      CC  
ATOM   1234  CG1 ILE    75      23.120  12.121  24.013  1.00 24.69      CC  
ATOM   1235 HG11 ILE    75      23.371  13.130  24.307  1.00  0.00      CC  
ATOM   1236 HG12 ILE    75      24.035  11.601  23.782  1.00  0.00      CC  
ATOM   1237  CG2 ILE    75      21.776  10.826  22.162  1.00 28.95      CC  
ATOM   1238 HG21 ILE    75      22.627  10.234  21.858  1.00  0.00      CC  
ATOM   1239 HG22 ILE    75      21.136  11.000  21.310  1.00  0.00      CC  
ATOM   1240 HG23 ILE    75      21.223  10.297  22.924  1.00  0.00      CC  
ATOM   1241  CD1 ILE    75      22.458  11.411  25.219  1.00 22.09      CC  
ATOM   1242 HD11 ILE    75      22.390  10.351  25.020  1.00  0.00      CC  
ATOM   1243 HD12 ILE    75      21.468  11.812  25.374  1.00  0.00      CC  
ATOM   1244 HD13 ILE    75      23.055  11.574  26.104  1.00  0.00      CC  
ATOM   1245  C   ILE    75      22.265  13.267  20.426  1.00 37.11      CC  
ATOM   1246  O   ILE    75      21.032  13.366  20.575  1.00 40.69      CC  
ATOM   1247  N   PRO    76      22.929  13.504  19.327  1.00 35.05      CC  
ATOM   1248  CA  PRO    76      22.208  13.865  18.112  1.00 35.09      CC  
ATOM   1249  HA  PRO    76      21.720  14.819  18.272  1.00  0.00      CC  
ATOM   1250  CB  PRO    76      23.242  14.010  17.036  1.00 36.10      CC  
ATOM   1251  HB1 PRO    76      23.189  15.001  16.610  1.00  0.00      CC  
ATOM   1252  HB2 PRO    76      23.072  13.272  16.265  1.00  0.00      CC  
ATOM   1253  CG  PRO    76      24.573  13.802  17.643  1.00 34.67      CC  
ATOM   1254  HG1 PRO    76      25.149  14.713  17.584  1.00  0.00      CC  
ATOM   1255  HG2 PRO    76      25.090  13.007  17.124  1.00  0.00      CC  
ATOM   1256  CD  PRO    76      24.373  13.424  19.098  1.00 36.79      CC  
ATOM   1257  HD2 PRO    76      24.727  12.418  19.274  1.00  0.00      CC  
ATOM   1258  HD1 PRO    76      24.888  14.121  19.740  1.00  0.00      CC  
ATOM   1259  C   PRO    76      21.138  12.798  17.951  1.00 33.21      CC  
ATOM   1260  O   PRO    76      21.278  11.630  18.377  1.00 36.17      CC  
ATOM   1261  N   GLY    77      20.033  13.268  17.410  1.00 31.66      CC  
ATOM   1262  HN  GLY    77      19.966  14.213  17.159  1.00  0.00      CC  
ATOM   1263  CA  GLY    77      18.893  12.350  17.183  1.00 30.18      CC  
ATOM   1264  HA1 GLY    77      19.264  11.377  16.898  1.00  0.00      CC  
ATOM   1265  HA2 GLY    77      18.270  12.742  16.392  1.00  0.00      CC  
ATOM   1266  C   GLY    77      18.084  12.224  18.442  1.00 27.55      CC  
ATOM   1267  O   GLY    77      16.934  11.775  18.391  1.00 29.66      CC  
ATOM   1268  N   THR    78      18.636  12.666  19.568  1.00 27.38      CC  
ATOM   1269  HN  THR    78      19.532  13.061  19.594  1.00  0.00      CC  
ATOM   1270  CA  THR    78      17.786  12.530  20.786  1.00 27.32      CC  
ATOM   1271  HA  THR    78      17.649  11.495  21.054  1.00  0.00      CC  
ATOM   1272  CB  THR    78      18.402  13.355  22.006  1.00 21.14      CC  
ATOM   1273  HB  THR    78      19.419  13.023  22.191  1.00  0.00      CC  
ATOM   1274  OG1 THR    78      17.543  12.886  23.071  1.00 20.01      CC  
ATOM   1275  HG1 THR    78      16.685  13.304  22.966  1.00  0.00      CC  
ATOM   1276  CG2 THR    78      18.356  14.832  21.744  1.00 15.86      CC  
ATOM   1277 HG21 THR    78      18.993  15.342  22.450  1.00  0.00      CC  
ATOM   1278 HG22 THR    78      17.341  15.187  21.853  1.00  0.00      CC  
ATOM   1279 HG23 THR    78      18.702  15.031  20.741  1.00  0.00      CC  
ATOM   1280  C   THR    78      16.456  13.203  20.483  1.00 27.58      CC  
ATOM   1281  O   THR    78      16.544  14.181  19.709  1.00 28.67      CC  
ATOM   1282  N   LYS    79      15.367  12.818  21.122  1.00 30.25      CC  
ATOM   1283  HN  LYS    79      15.401  12.103  21.792  1.00  0.00      CC  
ATOM   1284  CA  LYS    79      14.091  13.547  20.839  1.00 30.17      CC  
ATOM   1285  HA  LYS    79      14.223  14.142  19.947  1.00  0.00      CC  
ATOM   1286  CB  LYS    79      12.922  12.597  20.620  1.00 28.84      CC  
ATOM   1287  HB1 LYS    79      13.205  11.837  19.908  1.00  0.00      CC  
ATOM   1288  HB2 LYS    79      12.075  13.150  20.240  1.00  0.00      CC  
ATOM   1289  CG  LYS    79      12.546  11.931  21.953  1.00 38.85      CC  
ATOM   1290  HG1 LYS    79      12.134  12.690  22.603  1.00  0.00      CC  
ATOM   1291  HG2 LYS    79      13.446  11.553  22.406  1.00  0.00      CC  
ATOM   1292  CD  LYS    79      11.552  10.784  21.861  1.00 37.81      CC  
ATOM   1293  HD1 LYS    79      11.857  10.121  21.064  1.00  0.00      CC  
ATOM   1294  HD2 LYS    79      10.578  11.185  21.626  1.00  0.00      CC  
ATOM   1295  CE  LYS    79      11.456   9.993  23.151  1.00 42.73      CC  
ATOM   1296  HE1 LYS    79      11.194  10.658  23.958  1.00  0.00      CC  
ATOM   1297  HE2 LYS    79      12.409   9.532  23.361  1.00  0.00      CC  
ATOM   1298  NZ  LYS    79      10.404   8.928  23.026  1.00 46.29      CC  
ATOM   1299  HZ1 LYS    79      10.673   8.261  22.276  1.00  0.00      CC  
ATOM   1300  HZ2 LYS    79       9.492   9.369  22.788  1.00  0.00      CC  
ATOM   1301  HZ3 LYS    79      10.318   8.417  23.927  1.00  0.00      CC  
ATOM   1302  C   LYS    79      13.734  14.471  21.986  1.00 28.29      CC  
ATOM   1303  O   LYS    79      12.587  14.903  22.046  1.00 29.69      CC  
ATOM   1304  N   MET    80      14.640  14.688  22.930  1.00 29.19      CC  
ATOM   1305  HN  MET    80      15.521  14.261  22.889  1.00  0.00      CC  
ATOM   1306  CA  MET    80      14.271  15.570  24.074  1.00 27.60      CC  
ATOM   1307  HA  MET    80      13.211  15.378  24.253  1.00  0.00      CC  
ATOM   1308  CB  MET    80      14.973  15.346  25.362  1.00 26.09      CC  
ATOM   1309  HB1 MET    80      15.676  14.537  25.214  1.00  0.00      CC  
ATOM   1310  HB2 MET    80      14.256  15.022  26.047  1.00  0.00      CC  
ATOM   1311  CG  MET    80      15.715  16.494  26.028  1.00 19.78      CC  
ATOM   1312  HG1 MET    80      15.088  17.374  26.032  1.00  0.00      CC  
ATOM   1313  HG2 MET    80      16.623  16.701  25.481  1.00  0.00      CC  
ATOM   1314  SD  MET    80      16.127  16.039  27.733  1.00 21.27      CC  
ATOM   1315  CE  MET    80      16.689  17.717  28.237  1.00 16.65      CC  
ATOM   1316  HE1 MET    80      17.083  17.678  29.243  1.00  0.00      CC  
ATOM   1317  HE2 MET    80      15.860  18.403  28.202  1.00  0.00      CC  
ATOM   1318  HE3 MET    80      17.459  18.055  27.557  1.00  0.00      CC  
ATOM   1319  C   MET    80      14.326  16.972  23.470  1.00 28.10      CC  
ATOM   1320  O   MET    80      15.362  17.347  22.940  1.00 30.07      CC  
ATOM   1321  N   ALA    81      13.228  17.671  23.522  1.00 28.23      CC  
ATOM   1322  HN  ALA    81      12.452  17.247  23.944  1.00  0.00      CC  
ATOM   1323  CA  ALA    81      13.042  19.014  23.004  1.00 27.24      CC  
ATOM   1324  HA  ALA    81      13.780  19.174  22.231  1.00  0.00      CC  
ATOM   1325  CB  ALA    81      11.668  19.095  22.355  1.00 23.33      CC  
ATOM   1326  HB1 ALA    81      11.523  20.082  21.940  1.00  0.00      CC  
ATOM   1327  HB2 ALA    81      10.907  18.901  23.097  1.00  0.00      CC  
ATOM   1328  HB3 ALA    81      11.598  18.360  21.567  1.00  0.00      CC  
ATOM   1329  C   ALA    81      13.261  20.080  24.080  1.00 27.08      CC  
ATOM   1330  O   ALA    81      12.428  20.690  24.707  1.00 23.68      CC  
ATOM   1331  N   PHE    82      14.549  20.361  24.247  1.00 28.08      CC  
ATOM   1332  HN  PHE    82      15.194  19.878  23.689  1.00  0.00      CC  
ATOM   1333  CA  PHE    82      15.076  21.336  25.200  1.00 26.81      CC  
ATOM   1334  HA  PHE    82      14.267  21.985  25.504  1.00  0.00      CC  
ATOM   1335  CB  PHE    82      15.508  20.497  26.425  1.00 28.88      CC  
ATOM   1336  HB1 PHE    82      16.267  19.792  26.117  1.00  0.00      CC  
ATOM   1337  HB2 PHE    82      14.654  19.951  26.797  1.00  0.00      CC  
ATOM   1338  CG  PHE    82      16.052  21.359  27.528  1.00 32.68      CC  
ATOM   1339  CD1 PHE    82      15.179  22.116  28.317  1.00 35.36      CC  
ATOM   1340  HD1 PHE    82      14.117  22.077  28.124  1.00  0.00      CC  
ATOM   1341  CD2 PHE    82      17.416  21.404  27.771  1.00 31.58      CC  
ATOM   1342  HD2 PHE    82      18.093  20.805  27.184  1.00  0.00      CC  
ATOM   1343  CE1 PHE    82      15.666  22.961  29.318  1.00 35.63      CC  
ATOM   1344  HE1 PHE    82      14.995  23.546  29.928  1.00  0.00      CC  
ATOM   1345  CE2 PHE    82      17.897  22.210  28.768  1.00 32.88      CC  
ATOM   1346  HE2 PHE    82      18.958  22.242  28.959  1.00  0.00      CC  
ATOM   1347  CZ  PHE    82      17.049  22.989  29.535  1.00 32.73      CC  
ATOM   1348  HZ  PHE    82      17.457  23.631  30.301  1.00  0.00      CC  
ATOM   1349  C   PHE    82      16.128  22.183  24.542  1.00 28.33      CC  
ATOM   1350  O   PHE    82      16.937  21.648  23.747  1.00 33.19      CC  
ATOM   1351  N   GLY    83      16.192  23.488  24.761  1.00 30.73      CC  
ATOM   1352  HN  GLY    83      15.548  23.920  25.360  1.00  0.00      CC  
ATOM   1353  CA  GLY    83      17.262  24.294  24.097  1.00 31.99      CC  
ATOM   1354  HA1 GLY    83      16.955  25.329  24.067  1.00  0.00      CC  
ATOM   1355  HA2 GLY    83      17.399  23.937  23.086  1.00  0.00      CC  
ATOM   1356  C   GLY    83      18.596  24.190  24.852  1.00 34.88      CC  
ATOM   1357  O   GLY    83      19.695  24.268  24.271  1.00 37.21      CC  
ATOM   1358  N   GLY    84      18.566  24.018  26.163  1.00 34.60      CC  
ATOM   1359  HN  GLY    84      17.700  23.962  26.619  1.00  0.00      CC  
ATOM   1360  CA  GLY    84      19.782  23.828  26.929  1.00 33.04      CC  
ATOM   1361  HA1 GLY    84      20.626  23.795  26.257  1.00  0.00      CC  
ATOM   1362  HA2 GLY    84      19.724  22.897  27.462  1.00  0.00      CC  
ATOM   1363  C   GLY    84      19.979  24.963  27.905  1.00 32.92      CC  
ATOM   1364  O   GLY    84      19.460  26.084  27.764  1.00 31.93      CC  
ATOM   1365  N   LEU    85      20.777  24.600  28.900  1.00 33.57      CC  
ATOM   1366  HN  LEU    85      21.165  23.702  28.951  1.00  0.00      CC  
ATOM   1367  CA  LEU    85      21.088  25.642  29.902  1.00 35.37      CC  
ATOM   1368  HA  LEU    85      20.406  26.470  29.735  1.00  0.00      CC  
ATOM   1369  CB  LEU    85      20.905  25.170  31.265  1.00 28.10      CC  
ATOM   1370  HB1 LEU    85      20.863  26.091  31.847  1.00  0.00      CC  
ATOM   1371  HB2 LEU    85      21.849  24.738  31.515  1.00  0.00      CC  
ATOM   1372  CG  LEU    85      19.945  24.255  31.893  1.00 21.98      CC  
ATOM   1373  HG  LEU    85      19.313  23.766  31.171  1.00  0.00      CC  
ATOM   1374  CD1 LEU    85      20.764  23.244  32.740  1.00 28.99      CC  
ATOM   1375 HD11 LEU    85      21.573  22.846  32.146  1.00  0.00      CC  
ATOM   1376 HD12 LEU    85      20.121  22.437  33.057  1.00  0.00      CC  
ATOM   1377 HD13 LEU    85      21.167  23.744  33.609  1.00  0.00      CC  
ATOM   1378  CD2 LEU    85      19.135  25.089  32.877  1.00 21.25      CC  
ATOM   1379 HD21 LEU    85      19.778  25.436  33.672  1.00  0.00      CC  
ATOM   1380 HD22 LEU    85      18.343  24.484  33.294  1.00  0.00      CC  
ATOM   1381 HD23 LEU    85      18.707  25.938  32.364  1.00  0.00      CC  
ATOM   1382  C   LEU    85      22.517  26.161  29.629  1.00 39.65      CC  
ATOM   1383  O   LEU    85      23.530  25.499  29.932  1.00 43.09      CC  
ATOM   1384  N   LYS    86      22.481  27.359  29.130  1.00 39.63      CC  
ATOM   1385  HN  LYS    86      21.600  27.765  28.993  1.00  0.00      CC  
ATOM   1386  CA  LYS    86      23.653  28.170  28.808  1.00 40.72      CC  
ATOM   1387  HA  LYS    86      24.368  27.586  28.256  1.00  0.00      CC  
ATOM   1388  CB  LYS    86      23.109  29.288  27.902  1.00 35.83      CC  
ATOM   1389  HB1 LYS    86      23.938  29.867  27.522  1.00  0.00      CC  
ATOM   1390  HB2 LYS    86      22.467  29.933  28.484  1.00  0.00      CC  
ATOM   1391  CG  LYS    86      22.306  28.721  26.716  1.00 36.30      CC  
ATOM   1392  HG1 LYS    86      22.272  29.474  25.939  1.00  0.00      CC  
ATOM   1393  HG2 LYS    86      21.298  28.530  27.046  1.00  0.00      CC  
ATOM   1394  CD  LYS    86      22.853  27.459  26.138  1.00 37.49      CC  
ATOM   1395  HD1 LYS    86      22.351  26.633  26.625  1.00  0.00      CC  
ATOM   1396  HD2 LYS    86      23.897  27.404  26.395  1.00  0.00      CC  
ATOM   1397  CE  LYS    86      22.753  27.256  24.648  1.00 38.36      CC  
ATOM   1398  HE1 LYS    86      23.511  27.849  24.157  1.00  0.00      CC  
ATOM   1399  HE2 LYS    86      21.778  27.577  24.311  1.00  0.00      CC  
ATOM   1400  NZ  LYS    86      22.950  25.797  24.284  1.00 36.90      CC  
ATOM   1401  HZ1 LYS    86      23.020  25.703  23.251  1.00  0.00      CC  
ATOM   1402  HZ2 LYS    86      22.141  25.242  24.629  1.00  0.00      CC  
ATOM   1403  HZ3 LYS    86      23.825  25.445  24.722  1.00  0.00      CC  
ATOM   1404  C   LYS    86      24.315  28.779  30.030  1.00 41.61      CC  
ATOM   1405  O   LYS    86      25.359  29.477  29.925  1.00 45.40      CC  
ATOM   1406  N   LYS    87      23.796  28.565  31.210  1.00 41.29      CC  
ATOM   1407  HN  LYS    87      22.988  28.015  31.287  1.00  0.00      CC  
ATOM   1408  CA  LYS    87      24.388  29.143  32.418  1.00 42.73      CC  
ATOM   1409  HA  LYS    87      25.320  29.584  32.090  1.00  0.00      CC  
ATOM   1410  CB  LYS    87      23.615  30.261  33.051  1.00 36.31      CC  
ATOM   1411  HB1 LYS    87      23.851  30.416  34.090  1.00  0.00      CC  
ATOM   1412  HB2 LYS    87      22.651  29.960  32.892  1.00  0.00      CC  
ATOM   1413  CG  LYS    87      23.713  31.541  32.234  1.00 36.68      CC  
ATOM   1414  HG1 LYS    87      23.447  31.345  31.207  1.00  0.00      CC  
ATOM   1415  HG2 LYS    87      24.719  31.936  32.288  1.00  0.00      CC  
ATOM   1416  CD  LYS    87      22.723  32.537  32.841  1.00 40.13      CC  
ATOM   1417  HD1 LYS    87      23.157  32.991  33.719  1.00  0.00      CC  
ATOM   1418  HD2 LYS    87      21.810  32.024  33.110  1.00  0.00      CC  
ATOM   1419  CE  LYS    87      22.413  33.637  31.793  1.00 39.25      CC  
ATOM   1420  HE1 LYS    87      21.956  33.204  30.917  1.00  0.00      CC  
ATOM   1421  HE2 LYS    87      23.318  34.165  31.526  1.00  0.00      CC  
ATOM   1422  NZ  LYS    87      21.451  34.558  32.469  1.00 39.35      CC  
ATOM   1423  HZ1 LYS    87      21.895  34.961  33.318  1.00  0.00      CC  
ATOM   1424  HZ2 LYS    87      20.597  34.028  32.741  1.00  0.00      CC  
ATOM   1425  HZ3 LYS    87      21.191  35.326  31.819  1.00  0.00      CC  
ATOM   1426  C   LYS    87      24.787  28.132  33.493  1.00 44.28      CC  
ATOM   1427  O   LYS    87      23.977  27.444  34.123  1.00 45.92      CC  
ATOM   1428  N   GLU    88      26.108  28.158  33.667  1.00 45.90      CC  
ATOM   1429  HN  GLU    88      26.615  28.787  33.113  1.00  0.00      CC  
ATOM   1430  CA  GLU    88      26.876  27.331  34.598  1.00 46.11      CC  
ATOM   1431  HA  GLU    88      26.849  26.323  34.203  1.00  0.00      CC  
ATOM   1432  CB  GLU    88      28.317  27.723  34.707  1.00 52.43      CC  
ATOM   1433  HB1 GLU    88      28.410  28.344  35.590  1.00  0.00      CC  
ATOM   1434  HB2 GLU    88      28.543  28.344  33.857  1.00  0.00      CC  
ATOM   1435  CG  GLU    88      29.419  26.647  34.772  1.00 60.76      CC  
ATOM   1436  HG1 GLU    88      29.772  26.453  33.769  1.00  0.00      CC  
ATOM   1437  HG2 GLU    88      28.993  25.738  35.169  1.00  0.00      CC  
ATOM   1438  CD  GLU    88      30.592  27.051  35.634  1.00 66.57      CC  
ATOM   1439  OE1 GLU    88      31.305  28.071  35.404  1.00 70.80      CC  
ATOM   1440  OE2 GLU    88      30.745  26.277  36.619  1.00 71.32      CC  
ATOM   1441  C   GLU    88      26.214  27.279  35.960  1.00 44.02      CC  
ATOM   1442  O   GLU    88      26.010  26.107  36.403  1.00 42.26      CC  
ATOM   1443  N   LYS    89      25.853  28.436  36.518  1.00 41.28      CC  
ATOM   1444  HN  LYS    89      26.011  29.288  36.060  1.00  0.00      CC  
ATOM   1445  CA  LYS    89      25.164  28.392  37.833  1.00 43.08      CC  
ATOM   1446  HA  LYS    89      25.854  27.943  38.541  1.00  0.00      CC  
ATOM   1447  CB  LYS    89      24.642  29.652  38.424  1.00 51.06      CC  
ATOM   1448  HB1 LYS    89      23.757  29.421  38.978  1.00  0.00      CC  
ATOM   1449  HB2 LYS    89      24.333  30.270  37.600  1.00  0.00      CC  
ATOM   1450  CG  LYS    89      25.512  30.515  39.283  1.00 61.60      CC  
ATOM   1451  HG1 LYS    89      26.233  29.880  39.779  1.00  0.00      CC  
ATOM   1452  HG2 LYS    89      24.893  30.975  40.037  1.00  0.00      CC  
ATOM   1453  CD  LYS    89      26.266  31.623  38.549  1.00 68.59      CC  
ATOM   1454  HD1 LYS    89      25.561  32.190  37.957  1.00  0.00      CC  
ATOM   1455  HD2 LYS    89      26.990  31.172  37.888  1.00  0.00      CC  
ATOM   1456  CE  LYS    89      26.999  32.582  39.504  1.00 70.71      CC  
ATOM   1457  HE1 LYS    89      27.909  32.111  39.846  1.00  0.00      CC  
ATOM   1458  HE2 LYS    89      26.367  32.784  40.355  1.00  0.00      CC  
ATOM   1459  NZ  LYS    89      27.338  33.878  38.831  1.00 70.50      CC  
ATOM   1460  HZ1 LYS    89      27.867  34.483  39.490  1.00  0.00      CC  
ATOM   1461  HZ2 LYS    89      26.461  34.359  38.545  1.00  0.00      CC  
ATOM   1462  HZ3 LYS    89      27.921  33.691  37.991  1.00  0.00      CC  
ATOM   1463  C   LYS    89      23.957  27.443  37.702  1.00 40.12      CC  
ATOM   1464  O   LYS    89      23.888  26.457  38.430  1.00 39.95      CC  
ATOM   1465  N   ASP    90      23.108  27.831  36.756  1.00 36.83      CC  
ATOM   1466  HN  ASP    90      23.311  28.645  36.249  1.00  0.00      CC  
ATOM   1467  CA  ASP    90      21.897  27.080  36.420  1.00 31.06      CC  
ATOM   1468  HA  ASP    90      21.136  27.262  37.165  1.00  0.00      CC  
ATOM   1469  CB  ASP    90      21.409  27.554  35.054  1.00 31.35      CC  
ATOM   1470  HB1 ASP    90      20.485  27.047  34.821  1.00  0.00      CC  
ATOM   1471  HB2 ASP    90      22.122  27.330  34.297  1.00  0.00      CC  
ATOM   1472  CG  ASP    90      21.142  29.043  35.102  1.00 29.96      CC  
ATOM   1473  OD1 ASP    90      20.631  29.439  36.155  1.00 30.32      CC  
ATOM   1474  OD2 ASP    90      21.481  29.768  34.178  1.00 34.23      CC  
ATOM   1475  C   ASP    90      22.253  25.603  36.401  1.00 28.40      CC  
ATOM   1476  O   ASP    90      21.664  24.828  37.153  1.00 31.16      CC  
ATOM   1477  N   ARG    91      23.228  25.312  35.588  1.00 26.61      CC  
ATOM   1478  HN  ARG    91      23.666  26.008  35.056  1.00  0.00      CC  
ATOM   1479  CA  ARG    91      23.682  23.892  35.521  1.00 33.36      CC  
ATOM   1480  HA  ARG    91      22.839  23.299  35.194  1.00  0.00      CC  
ATOM   1481  CB  ARG    91      24.743  23.819  34.437  1.00 32.15      CC  
ATOM   1482  HB1 ARG    91      25.012  22.786  34.274  1.00  0.00      CC  
ATOM   1483  HB2 ARG    91      25.617  24.367  34.757  1.00  0.00      CC  
ATOM   1484  CG  ARG    91      24.217  24.423  33.122  1.00 38.45      CC  
ATOM   1485  HG1 ARG    91      24.600  25.422  32.988  1.00  0.00      CC  
ATOM   1486  HG2 ARG    91      23.136  24.430  33.119  1.00  0.00      CC  
ATOM   1487  CD  ARG    91      24.738  23.525  32.040  1.00 37.88      CC  
ATOM   1488  HD1 ARG    91      24.345  23.843  31.070  1.00  0.00      CC  
ATOM   1489  HD2 ARG    91      24.450  22.515  32.224  1.00  0.00      CC  
ATOM   1490  NE  ARG    91      26.209  23.587  32.166  1.00 44.02      CC  
ATOM   1491  HE  ARG    91      26.689  22.863  32.620  1.00  0.00      CC  
ATOM   1492  CZ  ARG    91      26.893  24.626  31.665  1.00 43.46      CC  
ATOM   1493  NH1 ARG    91      26.257  25.562  30.972  1.00 41.88      CC  
ATOM   1494 HH11 ARG    91      25.271  25.492  30.824  1.00  0.00      CC  
ATOM   1495 HH12 ARG    91      26.764  26.338  30.597  1.00  0.00      CC  
ATOM   1496  NH2 ARG    91      28.213  24.684  31.814  1.00 48.60      CC  
ATOM   1497 HH21 ARG    91      28.694  23.954  32.299  1.00  0.00      CC  
ATOM   1498 HH22 ARG    91      28.725  25.458  31.441  1.00  0.00      CC  
ATOM   1499  C   ARG    91      24.109  23.354  36.883  1.00 35.10      CC  
ATOM   1500  O   ARG    91      23.838  22.227  37.363  1.00 35.06      CC  
ATOM   1501  N   ASN    92      24.799  24.188  37.628  1.00 38.38      CC  
ATOM   1502  HN  ASN    92      25.006  25.087  37.297  1.00  0.00      CC  
ATOM   1503  CA  ASN    92      25.259  23.768  38.971  1.00 39.68      CC  
ATOM   1504  HA  ASN    92      25.713  22.789  38.849  1.00  0.00      CC  
ATOM   1505  CB  ASN    92      26.353  24.721  39.400  1.00 44.04      CC  
ATOM   1506  HB1 ASN    92      26.484  24.645  40.470  1.00  0.00      CC  
ATOM   1507  HB2 ASN    92      26.057  25.730  39.154  1.00  0.00      CC  
ATOM   1508  CG  ASN    92      27.692  24.411  38.710  1.00 45.57      CC  
ATOM   1509  OD1 ASN    92      27.897  23.421  37.975  1.00 43.92      CC  
ATOM   1510  ND2 ASN    92      28.616  25.353  38.971  1.00 47.84      CC  
ATOM   1511 HD21 ASN    92      28.389  26.117  39.541  1.00  0.00      CC  
ATOM   1512 HD22 ASN    92      29.516  25.275  38.591  1.00  0.00      CC  
ATOM   1513  C   ASN    92      24.046  23.559  39.839  1.00 40.39      CC  
ATOM   1514  O   ASN    92      23.765  22.452  40.344  1.00 41.13      CC  
ATOM   1515  N   ASP    93      23.328  24.644  39.970  1.00 41.59      CC  
ATOM   1516  HN  ASP    93      23.634  25.454  39.512  1.00  0.00      CC  
ATOM   1517  CA  ASP    93      22.092  24.722  40.743  1.00 41.96      CC  
ATOM   1518  HA  ASP    93      22.351  24.651  41.789  1.00  0.00      CC  
ATOM   1519  CB  ASP    93      21.490  26.112  40.500  1.00 49.66      CC  
ATOM   1520  HB1 ASP    93      20.587  26.225  41.081  1.00  0.00      CC  
ATOM   1521  HB2 ASP    93      21.265  26.232  39.449  1.00  0.00      CC  
ATOM   1522  CG  ASP    93      22.518  27.172  40.938  1.00 53.34      CC  
ATOM   1523  OD1 ASP    93      22.819  27.190  42.138  1.00 54.55      CC  
ATOM   1524  OD2 ASP    93      23.013  27.923  40.078  1.00 56.00      CC  
ATOM   1525  C   ASP    93      21.160  23.576  40.421  1.00 40.43      CC  
ATOM   1526  O   ASP    93      20.598  22.995  41.372  1.00 39.43      CC  
ATOM   1527  N   LEU    94      21.034  23.271  39.123  1.00 37.29      CC  
ATOM   1528  HN  LEU    94      21.518  23.763  38.428  1.00  0.00      CC  
ATOM   1529  CA  LEU    94      20.105  22.180  38.796  1.00 36.46      CC  
ATOM   1530  HA  LEU    94      19.230  22.324  39.418  1.00  0.00      CC  
ATOM   1531  CB  LEU    94      19.632  22.237  37.329  1.00 34.90      CC  
ATOM   1532  HB1 LEU    94      20.507  22.198  36.694  1.00  0.00      CC  
ATOM   1533  HB2 LEU    94      19.144  23.184  37.168  1.00  0.00      CC  
ATOM   1534  CG  LEU    94      18.670  21.133  36.898  1.00 33.15      CC  
ATOM   1535  HG  LEU    94      19.057  20.157  37.141  1.00  0.00      CC  
ATOM   1536  CD1 LEU    94      17.282  21.350  37.506  1.00 34.41      CC  
ATOM   1537 HD11 LEU    94      17.293  21.049  38.543  1.00  0.00      CC  
ATOM   1538 HD12 LEU    94      16.557  20.759  36.967  1.00  0.00      CC  
ATOM   1539 HD13 LEU    94      17.017  22.395  37.437  1.00  0.00      CC  
ATOM   1540  CD2 LEU    94      18.449  21.260  35.390  1.00 36.02      CC  
ATOM   1541 HD21 LEU    94      19.404  21.263  34.885  1.00  0.00      CC  
ATOM   1542 HD22 LEU    94      17.926  22.181  35.177  1.00  0.00      CC  
ATOM   1543 HD23 LEU    94      17.862  20.423  35.043  1.00  0.00      CC  
ATOM   1544  C   LEU    94      20.701  20.845  39.199  1.00 34.48      CC  
ATOM   1545  O   LEU    94      20.049  20.069  39.895  1.00 34.63      CC  
ATOM   1546  N   ILE    95      21.891  20.584  38.659  1.00 34.80      CC  
ATOM   1547  HN  ILE    95      22.325  21.219  38.053  1.00  0.00      CC  
ATOM   1548  CA  ILE    95      22.470  19.280  38.931  1.00 36.88      CC  
ATOM   1549  HA  ILE    95      21.862  18.551  38.411  1.00  0.00      CC  
ATOM   1550  CB  ILE    95      23.905  19.138  38.405  1.00 35.06      CC  
ATOM   1551  HB  ILE    95      24.526  19.843  38.950  1.00  0.00      CC  
ATOM   1552  CG1 ILE    95      23.895  19.531  36.933  1.00 30.22      CC  
ATOM   1553 HG11 ILE    95      24.908  19.769  36.640  1.00  0.00      CC  
ATOM   1554 HG12 ILE    95      23.298  20.413  36.826  1.00  0.00      CC  
ATOM   1555  CG2 ILE    95      24.398  17.691  38.772  1.00 34.78      CC  
ATOM   1556 HG21 ILE    95      25.032  17.316  37.982  1.00  0.00      CC  
ATOM   1557 HG22 ILE    95      23.547  17.038  38.890  1.00  0.00      CC  
ATOM   1558 HG23 ILE    95      24.955  17.725  39.697  1.00  0.00      CC  
ATOM   1559  CD1 ILE    95      23.339  18.500  35.960  1.00 32.97      CC  
ATOM   1560 HD11 ILE    95      23.423  18.875  34.951  1.00  0.00      CC  
ATOM   1561 HD12 ILE    95      22.300  18.311  36.189  1.00  0.00      CC  
ATOM   1562 HD13 ILE    95      23.900  17.583  36.050  1.00  0.00      CC  
ATOM   1563  C   ILE    95      22.407  18.936  40.417  1.00 41.66      CC  
ATOM   1564  O   ILE    95      21.883  17.873  40.788  1.00 42.92      CC  
ATOM   1565  N   THR    96      22.979  19.846  41.194  1.00 42.19      CC  
ATOM   1566  HN  THR    96      23.385  20.639  40.786  1.00  0.00      CC  
ATOM   1567  CA  THR    96      22.949  19.727  42.652  1.00 43.74      CC  
ATOM   1568  HA  THR    96      23.711  19.044  42.985  1.00  0.00      CC  
ATOM   1569  CB  THR    96      23.255  21.175  43.254  1.00 45.75      CC  
ATOM   1570  HB  THR    96      22.600  21.874  42.741  1.00  0.00      CC  
ATOM   1571  OG1 THR    96      24.615  21.509  42.858  1.00 43.86      CC  
ATOM   1572  HG1 THR    96      24.576  22.270  42.274  1.00  0.00      CC  
ATOM   1573  CG2 THR    96      22.970  21.270  44.745  1.00 44.45      CC  
ATOM   1574 HG21 THR    96      23.865  21.579  45.263  1.00  0.00      CC  
ATOM   1575 HG22 THR    96      22.656  20.307  45.118  1.00  0.00      CC  
ATOM   1576 HG23 THR    96      22.188  21.995  44.916  1.00  0.00      CC  
ATOM   1577  C   THR    96      21.589  19.306  43.198  1.00 47.16      CC  
ATOM   1578  O   THR    96      21.446  18.518  44.176  1.00 47.82      CC  
ATOM   1579  N   TYR    97      20.553  19.928  42.596  1.00 47.91      CC  
ATOM   1580  HN  TYR    97      20.722  20.578  41.882  1.00  0.00      CC  
ATOM   1581  CA  TYR    97      19.175  19.636  43.005  1.00 47.26      CC  
ATOM   1582  HA  TYR    97      19.107  19.763  44.077  1.00  0.00      CC  
ATOM   1583  CB  TYR    97      18.131  20.558  42.333  1.00 46.57      CC  
ATOM   1584  HB1 TYR    97      18.305  20.574  41.268  1.00  0.00      CC  
ATOM   1585  HB2 TYR    97      18.240  21.559  42.724  1.00  0.00      CC  
ATOM   1586  CG  TYR    97      16.710  20.069  42.602  1.00 45.14      CC  
ATOM   1587  CD1 TYR    97      16.184  19.026  41.807  1.00 48.40      CC  
ATOM   1588  HD1 TYR    97      16.787  18.629  41.008  1.00  0.00      CC  
ATOM   1589  CD2 TYR    97      15.911  20.554  43.616  1.00 43.96      CC  
ATOM   1590  HD2 TYR    97      16.274  21.360  44.231  1.00  0.00      CC  
ATOM   1591  CE1 TYR    97      14.926  18.477  42.036  1.00 46.51      CC  
ATOM   1592  HE1 TYR    97      14.550  17.680  41.411  1.00  0.00      CC  
ATOM   1593  CE2 TYR    97      14.636  20.042  43.849  1.00 45.27      CC  
ATOM   1594  HE2 TYR    97      14.029  20.443  44.647  1.00  0.00      CC  
ATOM   1595  CZ  TYR    97      14.154  18.998  43.061  1.00 47.13      CC  
ATOM   1596  OH  TYR    97      12.899  18.472  43.234  1.00 50.53      CC  
ATOM   1597  HH  TYR    97      12.989  17.525  43.362  1.00  0.00      CC  
ATOM   1598  C   TYR    97      18.860  18.172  42.675  1.00 48.59      CC  
ATOM   1599  O   TYR    97      18.248  17.400  43.425  1.00 47.48      CC  
ATOM   1600  N   LEU    98      19.257  17.852  41.452  1.00 49.67      CC  
ATOM   1601  HN  LEU    98      19.692  18.526  40.889  1.00  0.00      CC  
ATOM   1602  CA  LEU    98      18.976  16.519  40.908  1.00 51.62      CC  
ATOM   1603  HA  LEU    98      17.917  16.338  40.927  1.00  0.00      CC  
ATOM   1604  CB  LEU    98      19.457  16.566  39.469  1.00 52.31      CC  
ATOM   1605  HB1 LEU    98      20.044  15.674  39.296  1.00  0.00      CC  
ATOM   1606  HB2 LEU    98      20.118  17.409  39.372  1.00  0.00      CC  
ATOM   1607  CG  LEU    98      18.441  16.678  38.374  1.00 53.79      CC  
ATOM   1608  HG  LEU    98      18.596  17.616  37.855  1.00  0.00      CC  
ATOM   1609  CD1 LEU    98      18.721  15.532  37.401  1.00 53.76      CC  
ATOM   1610 HD11 LEU    98      19.736  15.607  37.038  1.00  0.00      CC  
ATOM   1611 HD12 LEU    98      18.036  15.592  36.568  1.00  0.00      CC  
ATOM   1612 HD13 LEU    98      18.589  14.587  37.908  1.00  0.00      CC  
ATOM   1613  CD2 LEU    98      17.005  16.626  38.904  1.00 53.11      CC  
ATOM   1614 HD21 LEU    98      16.850  15.701  39.440  1.00  0.00      CC  
ATOM   1615 HD22 LEU    98      16.316  16.679  38.075  1.00  0.00      CC  
ATOM   1616 HD23 LEU    98      16.834  17.460  39.564  1.00  0.00      CC  
ATOM   1617  C   LEU    98      19.686  15.430  41.687  1.00 53.26      CC  
ATOM   1618  O   LEU    98      19.144  14.378  41.968  1.00 51.77      CC  
ATOM   1619  N   LYS    99      20.950  15.802  41.869  1.00 56.44      CC  
ATOM   1620  HN  LYS    99      21.259  16.661  41.513  1.00  0.00      CC  
ATOM   1621  CA  LYS    99      21.882  14.946  42.617  1.00 59.14      CC  
ATOM   1622  HA  LYS    99      22.213  14.138  41.975  1.00  0.00      CC  
ATOM   1623  CB  LYS    99      23.056  15.761  43.071  1.00 61.32      CC  
ATOM   1624  HB1 LYS    99      23.363  15.388  44.039  1.00  0.00      CC  
ATOM   1625  HB2 LYS    99      22.724  16.777  43.201  1.00  0.00      CC  
ATOM   1626  CG  LYS    99      24.283  15.791  42.157  1.00 64.92      CC  
ATOM   1627  HG1 LYS    99      25.032  16.430  42.603  1.00  0.00      CC  
ATOM   1628  HG2 LYS    99      23.996  16.208  41.204  1.00  0.00      CC  
ATOM   1629  CD  LYS    99      24.883  14.419  41.923  1.00 68.47      CC  
ATOM   1630  HD1 LYS    99      25.722  14.540  41.249  1.00  0.00      CC  
ATOM   1631  HD2 LYS    99      24.146  13.816  41.421  1.00  0.00      CC  
ATOM   1632  CE  LYS    99      25.356  13.646  43.132  1.00 69.73      CC  
ATOM   1633  HE1 LYS    99      24.941  14.098  44.021  1.00  0.00      CC  
ATOM   1634  HE2 LYS    99      26.432  13.706  43.184  1.00  0.00      CC  
ATOM   1635  NZ  LYS    99      24.959  12.205  43.089  1.00 68.64      CC  
ATOM   1636  HZ1 LYS    99      25.317  11.772  42.214  1.00  0.00      CC  
ATOM   1637  HZ2 LYS    99      23.921  12.131  43.114  1.00  0.00      CC  
ATOM   1638  HZ3 LYS    99      25.362  11.709  43.909  1.00  0.00      CC  
ATOM   1639  C   LYS    99      21.012  14.369  43.740  1.00 61.36      CC  
ATOM   1640  O   LYS    99      20.666  13.184  43.754  1.00 61.87      CC  
ATOM   1641  N   LYS   100      20.571  15.261  44.581  1.00 63.80      CC  
ATOM   1642  HN  LYS   100      20.851  16.181  44.390  1.00  0.00      CC  
ATOM   1643  CA  LYS   100      19.725  15.115  45.735  1.00 65.32      CC  
ATOM   1644  HA  LYS   100      20.226  14.480  46.443  1.00  0.00      CC  
ATOM   1645  CB  LYS   100      19.590  16.516  46.396  1.00 67.20      CC  
ATOM   1646  HB1 LYS   100      18.827  16.452  47.161  1.00  0.00      CC  
ATOM   1647  HB2 LYS   100      19.250  17.210  45.645  1.00  0.00      CC  
ATOM   1648  CG  LYS   100      20.850  17.090  47.018  1.00 70.98      CC  
ATOM   1649  HG1 LYS   100      20.785  18.168  47.010  1.00  0.00      CC  
ATOM   1650  HG2 LYS   100      21.703  16.786  46.430  1.00  0.00      CC  
ATOM   1651  CD  LYS   100      21.043  16.613  48.457  1.00 75.62      CC  
ATOM   1652  HD1 LYS   100      21.451  15.611  48.426  1.00  0.00      CC  
ATOM   1653  HD2 LYS   100      20.075  16.565  48.930  1.00  0.00      CC  
ATOM   1654  CE  LYS   100      21.940  17.470  49.324  1.00 75.91      CC  
ATOM   1655  HE1 LYS   100      21.451  18.413  49.518  1.00  0.00      CC  
ATOM   1656  HE2 LYS   100      22.868  17.652  48.803  1.00  0.00      CC  
ATOM   1657  NZ  LYS   100      22.233  16.788  50.629  1.00 76.36      CC  
ATOM   1658  HZ1 LYS   100      22.738  15.897  50.449  1.00  0.00      CC  
ATOM   1659  HZ2 LYS   100      21.339  16.587  51.123  1.00  0.00      CC  
ATOM   1660  HZ3 LYS   100      22.824  17.407  51.219  1.00  0.00      CC  
ATOM   1661  C   LYS   100      18.330  14.582  45.524  1.00 66.92      CC  
ATOM   1662  O   LYS   100      17.803  13.842  46.393  1.00 67.80      CC  
ATOM   1663  N   ALA   101      17.643  14.962  44.448  1.00 68.82      CC  
ATOM   1664  HN  ALA   101      18.059  15.581  43.812  1.00  0.00      CC  
ATOM   1665  CA  ALA   101      16.247  14.535  44.225  1.00 68.50      CC  
ATOM   1666  HA  ALA   101      15.781  14.499  45.200  1.00  0.00      CC  
ATOM   1667  CB  ALA   101      15.507  15.612  43.430  1.00 68.09      CC  
ATOM   1668  HB1 ALA   101      15.565  16.553  43.958  1.00  0.00      CC  
ATOM   1669  HB2 ALA   101      14.471  15.328  43.315  1.00  0.00      CC  
ATOM   1670  HB3 ALA   101      15.962  15.717  42.456  1.00  0.00      CC  
ATOM   1671  C   ALA   101      16.103  13.153  43.641  1.00 68.30      CC  
ATOM   1672  O   ALA   101      15.088  12.473  43.896  1.00 67.73      CC  
ATOM   1673  N   CYS   102      17.076  12.692  42.893  1.00 70.54      CC  
ATOM   1674  HN  CYS   102      17.850  13.276  42.755  1.00  0.00      CC  
ATOM   1675  CA  CYS   102      17.089  11.398  42.222  1.00 73.73      CC  
ATOM   1676  HA  CYS   102      16.076  11.060  42.090  1.00  0.00      CC  
ATOM   1677  CB  CYS   102      17.703  11.609  40.821  1.00 72.28      CC  
ATOM   1678  HB1 CYS   102      17.793  10.648  40.332  1.00  0.00      CC  
ATOM   1679  HB2 CYS   102      18.688  12.033  40.932  1.00  0.00      CC  
ATOM   1680  SG  CYS   102      16.725  12.701  39.787  1.00 67.67      CC  
ATOM   1681  HG  CYS   102      16.010  13.055  40.322  1.00  0.00      CC  
ATOM   1682  C   CYS   102      17.891  10.300  42.898  1.00 77.69      CC  
ATOM   1683  O   CYS   102      18.297   9.342  42.200  1.00 77.86      CC  
ATOM   1684  N   GLU   103      18.107  10.433  44.185  1.00 82.23      CC  
ATOM   1685  HN  GLU   103      17.729  11.235  44.603  1.00  0.00      CC  
ATOM   1686  CA  GLU   103      18.861   9.552  45.064  1.00 84.67      CC  
ATOM   1687  HA  GLU   103      19.889   9.584  44.736  1.00  0.00      CC  
ATOM   1688  CB  GLU   103      18.843  10.026  46.522  1.00 85.34      CC  
ATOM   1689  HB1 GLU   103      18.952   9.160  47.161  1.00  0.00      CC  
ATOM   1690  HB2 GLU   103      17.877  10.460  46.718  1.00  0.00      CC  
ATOM   1691  CG  GLU   103      19.898  11.051  46.923  1.00 87.33      CC  
ATOM   1692  HG1 GLU   103      19.579  12.013  46.542  1.00  0.00      CC  
ATOM   1693  HG2 GLU   103      20.815  10.791  46.423  1.00  0.00      CC  
ATOM   1694  CD  GLU   103      20.213  11.205  48.379  1.00 88.12      CC  
ATOM   1695  OE1 GLU   103      19.533  10.706  49.310  1.00 89.42      CC  
ATOM   1696  OE2 GLU   103      21.248  11.895  48.572  1.00 87.48      CC  
ATOM   1697  C   GLU   103      18.431   8.093  45.045  1.00 86.27      CC  
ATOM   1698  OT1 GLU   103      19.006   7.327  45.864  1.00 86.62      CC  
ATOM   1699  OT2 GLU   103      17.594   7.712  44.204  1.00 90.05      CC  
ATOM   1700  FE  HEC   104      14.768  15.394  29.346  1.00 25.96      CC  
ATOM   1701  NA  HEC   104      16.147  14.061  29.951  1.00 30.48      CC  
ATOM   1702  NB  HEC   104      15.244  16.703  30.736  1.00 28.05      CC  
ATOM   1703  NC  HEC   104      13.176  16.603  28.905  1.00 31.31      CC  
ATOM   1704  ND  HEC   104      14.014  13.968  28.150  1.00 30.80      CC  
ATOM   1705  C1A HEC   104      16.510  12.882  29.325  1.00 30.36      CC  
ATOM   1706  CHA HEC   104      15.875  12.306  28.245  1.00 31.50      CC  
ATOM   1707  HA  HEC   104      16.321  11.442  27.774  1.00  0.00      CC  
ATOM   1708  C4D HEC   104      14.678  12.808  27.743  1.00 31.38      CC  
ATOM   1709  C1B HEC   104      16.235  16.539  31.682  1.00 29.43      CC  
ATOM   1710  CHB HEC   104      16.886  15.329  31.877  1.00 31.85      CC  
ATOM   1711  HB  HEC   104      17.373  15.218  32.835  1.00  0.00      CC  
ATOM   1712  C4A HEC   104      17.004  14.230  31.020  1.00 30.96      CC  
ATOM   1713  C1C HEC   104      13.088  17.931  29.190  1.00 31.13      CC  
ATOM   1714  CHC HEC   104      13.946  18.635  30.004  1.00 30.51      CC  
ATOM   1715  HC  HEC   104      13.862  19.710  30.031  1.00  0.00      CC  
ATOM   1716  C4B HEC   104      14.899  18.035  30.771  1.00 28.11      CC  
ATOM   1717  C1D HEC   104      12.875  14.069  27.362  1.00 30.61      CC  
ATOM   1718  CHD HEC   104      11.937  15.057  27.464  1.00 30.63      CC  
ATOM   1719  HD  HEC   104      10.947  14.848  27.089  1.00  0.00      CC  
ATOM   1720  C4C HEC   104      12.166  16.317  28.023  1.00 30.93      CC  
ATOM   1721  C2A HEC   104      17.662  12.363  29.991  1.00 33.22      CC  
ATOM   1722  CAA HEC   104      18.314  10.999  29.583  1.00 31.48      CC  
ATOM   1723 HAA1 HEC   104      19.337  10.964  29.929  1.00  0.00      CC  
ATOM   1724 HAA2 HEC   104      18.285  10.882  28.510  1.00  0.00      CC  
ATOM   1725  C3A HEC   104      17.971  13.167  31.016  1.00 33.32      CC  
ATOM   1726  CMA HEC   104      19.142  13.015  32.026  1.00 32.16      CC  
ATOM   1727 HMA1 HEC   104      19.531  12.008  31.979  1.00  0.00      CC  
ATOM   1728 HMA2 HEC   104      18.784  13.216  33.025  1.00  0.00      CC  
ATOM   1729 HMA3 HEC   104      19.926  13.715  31.776  1.00  0.00      CC  
ATOM   1730  CBA HEC   104      17.478   9.865  30.268  1.00 31.28      CC  
ATOM   1731 HBA1 HEC   104      16.524   9.780  29.771  1.00  0.00      CC  
ATOM   1732 HBA2 HEC   104      17.315  10.121  31.305  1.00  0.00      CC  
ATOM   1733  CGA HEC   104      18.194   8.538  30.193  1.00 33.27      CC  
ATOM   1734  O1A HEC   104      17.630   7.558  30.752  1.00 35.01      CC  
ATOM   1735  O2A HEC   104      19.238   8.564  29.494  1.00 30.92      CC  
ATOM   1736  C2B HEC   104      16.467  17.797  32.346  1.00 29.37      CC  
ATOM   1737  CMB HEC   104      17.479  17.937  33.479  1.00 27.21      CC  
ATOM   1738 HMB1 HEC   104      18.165  17.103  33.458  1.00  0.00      CC  
ATOM   1739 HMB2 HEC   104      16.959  17.952  34.426  1.00  0.00      CC  
ATOM   1740 HMB3 HEC   104      18.031  18.857  33.357  1.00  0.00      CC  
ATOM   1741  C3B HEC   104      15.642  18.703  31.806  1.00 27.68      CC  
ATOM   1742  CAB HEC   104      15.502  20.192  32.037  1.00 28.86      CC  
ATOM   1743 HAB1 HEC   104      14.798  20.684  31.355  1.00  0.00      CC  
ATOM   1744  CBB HEC   104      16.454  21.053  32.414  1.00 28.41      CC  
ATOM   1745 HBB1 HEC   104      16.953  20.677  33.293  1.00  0.00      CC  
ATOM   1746 HBB2 HEC   104      16.007  22.011  32.636  1.00  0.00      CC  
ATOM   1747 HBB3 HEC   104      17.172  21.168  31.615  1.00  0.00      CC  
ATOM   1748  C2C HEC   104      12.007  18.506  28.418  1.00 32.51      CC  
ATOM   1749  CMC HEC   104      11.644  20.027  28.519  1.00 34.92      CC  
ATOM   1750 HMC1 HEC   104      11.879  20.390  29.508  1.00  0.00      CC  
ATOM   1751 HMC2 HEC   104      10.590  20.160  28.331  1.00  0.00      CC  
ATOM   1752 HMC3 HEC   104      12.213  20.582  27.788  1.00  0.00      CC  
ATOM   1753  C3C HEC   104      11.451  17.538  27.720  1.00 31.78      CC  
ATOM   1754  CAC HEC   104      10.292  17.570  26.677  1.00 30.02      CC  
ATOM   1755 HAC1 HEC   104      10.119  16.688  26.068  1.00  0.00      CC  
ATOM   1756  CBC HEC   104       9.799  18.714  26.243  1.00 29.47      CC  
ATOM   1757 HBC1 HEC   104      10.600  19.329  25.860  1.00  0.00      CC  
ATOM   1758 HBC2 HEC   104       9.307  19.229  27.053  1.00  0.00      CC  
ATOM   1759 HBC3 HEC   104       9.086  18.522  25.455  1.00  0.00      CC  
ATOM   1760  C2D HEC   104      12.844  12.965  26.442  1.00 32.98      CC  
ATOM   1761  CMD HEC   104      11.695  12.699  25.442  1.00 31.94      CC  
ATOM   1762 HMD1 HEC   104      12.102  12.287  24.533  1.00  0.00      CC  
ATOM   1763 HMD2 HEC   104      11.186  13.625  25.220  1.00  0.00      CC  
ATOM   1764 HMD3 HEC   104      10.998  12.000  25.873  1.00  0.00      CC  
ATOM   1765  C3D HEC   104      13.908  12.176  26.739  1.00 31.46      CC  
ATOM   1766  CAD HEC   104      14.348  10.884  25.997  1.00 29.17      CC  
ATOM   1767 HAD1 HEC   104      13.489  10.260  25.801  1.00  0.00      CC  
ATOM   1768 HAD2 HEC   104      15.072  10.341  26.586  1.00  0.00      CC  
ATOM   1769  CBD HEC   104      14.979  11.341  24.674  1.00 27.54      CC  
ATOM   1770 HBD1 HEC   104      15.871  11.904  24.909  1.00  0.00      CC  
ATOM   1771 HBD2 HEC   104      14.283  12.005  24.183  1.00  0.00      CC  
ATOM   1772  CGD HEC   104      15.354  10.268  23.706  1.00 27.25      CC  
ATOM   1773  O1D HEC   104      14.922   9.135  23.944  1.00 24.44      CC  
ATOM   1774  O2D HEC   104      16.056  10.736  22.780  1.00 29.33      CC  
END
