# Supplementary material for: Electron Transfer Interactome of Cytochrome c
Source: PLoS Comput Biol. 2012 Dec 6;8(12):e1002807. doi: 10.1371/journal.pcbi.1002807 (PMC3516563; doi:10.1371/journal.pcbi.1002807)
Supplement: Dataset S1 — Script files. (BZ2) [file pcbi.1002807.s001.bz2 › scripts/cc.h.psf]

PSF 

       3 !NTITLE
 REMARKS FILENAME="cc.h.psf"                                                                                                        
 REMARKS  TOPH11-MACRO for protein sequence                                                                                         
 REMARKS DATE:27-Mar-12  09:50:54       created by user: alex                                                                       

    1774 !NATOM
       1 CC   -5   THR  N    NH3   -0.100000       14.0070           0
       2 CC   -5   THR  HT1  HC     0.260000       1.00800           0
       3 CC   -5   THR  HT2  HC     0.260000       1.00800           0
       4 CC   -5   THR  HT3  HC     0.260000       1.00800           0
       5 CC   -5   THR  CA   CT     0.220000       12.0110           0
       6 CC   -5   THR  HA   HA     0.100000       1.00800           0
       7 CC   -5   THR  CB   CT     0.180000       12.0110           0
       8 CC   -5   THR  HB   HA     0.100000       1.00800           0
       9 CC   -5   THR  OG1  OH    -0.680000       15.9990           0
      10 CC   -5   THR  HG1  H      0.400000       1.00800           0
      11 CC   -5   THR  CG2  CT    -0.300000       12.0110           0
      12 CC   -5   THR  HG21 HA     0.100000       1.00800           0
      13 CC   -5   THR  HG22 HA     0.100000       1.00800           0
      14 CC   -5   THR  HG23 HA     0.100000       1.00800           0
      15 CC   -5   THR  C    C      0.480000       12.0110           0
      16 CC   -5   THR  O    O     -0.480000       15.9990           0
      17 CC   -4   GLU  N    NH1   -0.360000       14.0070           0
      18 CC   -4   GLU  HN   H      0.260000       1.00800           0
      19 CC   -4   GLU  CA   CT      0.00000       12.0110           0
      20 CC   -4   GLU  HA   HA     0.100000       1.00800           0
      21 CC   -4   GLU  CB   CT    -0.200000       12.0110           0
      22 CC   -4   GLU  HB1  HA     0.100000       1.00800           0
      23 CC   -4   GLU  HB2  HA     0.100000       1.00800           0
      24 CC   -4   GLU  CG   CT    -0.450000       12.0110           0
      25 CC   -4   GLU  HG1  HA     0.100000       1.00800           0
      26 CC   -4   GLU  HG2  HA     0.100000       1.00800           0
      27 CC   -4   GLU  CD   C      0.490000       12.0110           0
      28 CC   -4   GLU  OE1  OC    -0.620000       15.9990           0
      29 CC   -4   GLU  OE2  OC    -0.620000       15.9990           0
      30 CC   -4   GLU  C    C      0.480000       12.0110           0
      31 CC   -4   GLU  O    O     -0.480000       15.9990           0
      32 CC   -3   PHE  N    NH1   -0.360000       14.0070           0
      33 CC   -3   PHE  HN   H      0.260000       1.00800           0
      34 CC   -3   PHE  CA   CT      0.00000       12.0110           0
      35 CC   -3   PHE  HA   HA     0.100000       1.00800           0
      36 CC   -3   PHE  CB   CT    -0.160000       12.0110           0
      37 CC   -3   PHE  HB1  HA     0.100000       1.00800           0
      38 CC   -3   PHE  HB2  HA     0.100000       1.00800           0
      39 CC   -3   PHE  CG   CA     0.300000E-01   12.0110           0
      40 CC   -3   PHE  CD1  CA    -0.160000       12.0110           0
      41 CC   -3   PHE  HD1  HA     0.140000       1.00800           0
      42 CC   -3   PHE  CD2  CA    -0.160000       12.0110           0
      43 CC   -3   PHE  HD2  HA     0.140000       1.00800           0
      44 CC   -3   PHE  CE1  CA    -0.150000       12.0110           0
      45 CC   -3   PHE  HE1  HA     0.140000       1.00800           0
      46 CC   -3   PHE  CE2  CA    -0.150000       12.0110           0
      47 CC   -3   PHE  HE2  HA     0.140000       1.00800           0
      48 CC   -3   PHE  CZ   CA    -0.150000       12.0110           0
      49 CC   -3   PHE  HZ   HA     0.140000       1.00800           0
      50 CC   -3   PHE  C    C      0.480000       12.0110           0
      51 CC   -3   PHE  O    O     -0.480000       15.9990           0
      52 CC   -2   LYS  N    NH1   -0.360000       14.0070           0
      53 CC   -2   LYS  HN   H      0.260000       1.00800           0
      54 CC   -2   LYS  CA   CT      0.00000       12.0110           0
      55 CC   -2   LYS  HA   HA     0.100000       1.00800           0
      56 CC   -2   LYS  CB   CT    -0.200000       12.0110           0
      57 CC   -2   LYS  HB1  HA     0.100000       1.00800           0
      58 CC   -2   LYS  HB2  HA     0.100000       1.00800           0
      59 CC   -2   LYS  CG   CT    -0.200000       12.0110           0
      60 CC   -2   LYS  HG1  HA     0.100000       1.00800           0
      61 CC   -2   LYS  HG2  HA     0.100000       1.00800           0
      62 CC   -2   LYS  CD   CT    -0.200000       12.0110           0
      63 CC   -2   LYS  HD1  HA     0.100000       1.00800           0
      64 CC   -2   LYS  HD2  HA     0.100000       1.00800           0
      65 CC   -2   LYS  CE   CT     0.305000       12.0110           0
      66 CC   -2   LYS  HE1  HA     0.100000       1.00800           0
      67 CC   -2   LYS  HE2  HA     0.100000       1.00800           0
      68 CC   -2   LYS  NZ   NH3   -0.810000       14.0070           0
      69 CC   -2   LYS  HZ1  HC     0.435000       1.00800           0
      70 CC   -2   LYS  HZ2  HC     0.435000       1.00800           0
      71 CC   -2   LYS  HZ3  HC     0.435000       1.00800           0
      72 CC   -2   LYS  C    C      0.480000       12.0110           0
      73 CC   -2   LYS  O    O     -0.480000       15.9990           0
      74 CC   -1   ALA  N    NH1   -0.360000       14.0070           0
      75 CC   -1   ALA  HN   H      0.260000       1.00800           0
      76 CC   -1   ALA  CA   CT      0.00000       12.0110           0
      77 CC   -1   ALA  HA   HA     0.100000       1.00800           0
      78 CC   -1   ALA  CB   CT    -0.300000       12.0110           0
      79 CC   -1   ALA  HB1  HA     0.100000       1.00800           0
      80 CC   -1   ALA  HB2  HA     0.100000       1.00800           0
      81 CC   -1   ALA  HB3  HA     0.100000       1.00800           0
      82 CC   -1   ALA  C    C      0.480000       12.0110           0
      83 CC   -1   ALA  O    O     -0.480000       15.9990           0
      84 CC   1    GLY  N    NH1   -0.360000       14.0070           0
      85 CC   1    GLY  HN   H      0.260000       1.00800           0
      86 CC   1    GLY  CA   CT    -0.100000       12.0110           0
      87 CC   1    GLY  HA1  HA     0.100000       1.00800           0
      88 CC   1    GLY  HA2  HA     0.100000       1.00800           0
      89 CC   1    GLY  C    C      0.480000       12.0110           0
      90 CC   1    GLY  O    O     -0.480000       15.9990           0
      91 CC   2    SER  N    NH1   -0.360000       14.0070           0
      92 CC   2    SER  HN   H      0.260000       1.00800           0
      93 CC   2    SER  CA   CT      0.00000       12.0110           0
      94 CC   2    SER  HA   HA     0.100000       1.00800           0
      95 CC   2    SER  CB   CT     0.800000E-01   12.0110           0
      96 CC   2    SER  HB1  HA     0.100000       1.00800           0
      97 CC   2    SER  HB2  HA     0.100000       1.00800           0
      98 CC   2    SER  OG   OH    -0.680000       15.9990           0
      99 CC   2    SER  HG   H      0.400000       1.00800           0
     100 CC   2    SER  C    C      0.480000       12.0110           0
     101 CC   2    SER  O    O     -0.480000       15.9990           0
     102 CC   3    ALA  N    NH1   -0.360000       14.0070           0
     103 CC   3    ALA  HN   H      0.260000       1.00800           0
     104 CC   3    ALA  CA   CT      0.00000       12.0110           0
     105 CC   3    ALA  HA   HA     0.100000       1.00800           0
     106 CC   3    ALA  CB   CT    -0.300000       12.0110           0
     107 CC   3    ALA  HB1  HA     0.100000       1.00800           0
     108 CC   3    ALA  HB2  HA     0.100000       1.00800           0
     109 CC   3    ALA  HB3  HA     0.100000       1.00800           0
     110 CC   3    ALA  C    C      0.480000       12.0110           0
     111 CC   3    ALA  O    O     -0.480000       15.9990           0
     112 CC   4    LYS  N    NH1   -0.360000       14.0070           0
     113 CC   4    LYS  HN   H      0.260000       1.00800           0
     114 CC   4    LYS  CA   CT      0.00000       12.0110           0
     115 CC   4    LYS  HA   HA     0.100000       1.00800           0
     116 CC   4    LYS  CB   CT    -0.200000       12.0110           0
     117 CC   4    LYS  HB1  HA     0.100000       1.00800           0
     118 CC   4    LYS  HB2  HA     0.100000       1.00800           0
     119 CC   4    LYS  CG   CT    -0.200000       12.0110           0
     120 CC   4    LYS  HG1  HA     0.100000       1.00800           0
     121 CC   4    LYS  HG2  HA     0.100000       1.00800           0
     122 CC   4    LYS  CD   CT    -0.200000       12.0110           0
     123 CC   4    LYS  HD1  HA     0.100000       1.00800           0
     124 CC   4    LYS  HD2  HA     0.100000       1.00800           0
     125 CC   4    LYS  CE   CT     0.305000       12.0110           0
     126 CC   4    LYS  HE1  HA     0.100000       1.00800           0
     127 CC   4    LYS  HE2  HA     0.100000       1.00800           0
     128 CC   4    LYS  NZ   NH3   -0.810000       14.0070           0
     129 CC   4    LYS  HZ1  HC     0.435000       1.00800           0
     130 CC   4    LYS  HZ2  HC     0.435000       1.00800           0
     131 CC   4    LYS  HZ3  HC     0.435000       1.00800           0
     132 CC   4    LYS  C    C      0.480000       12.0110           0
     133 CC   4    LYS  O    O     -0.480000       15.9990           0
     134 CC   5    LYS  N    NH1   -0.360000       14.0070           0
     135 CC   5    LYS  HN   H      0.260000       1.00800           0
     136 CC   5    LYS  CA   CT      0.00000       12.0110           0
     137 CC   5    LYS  HA   HA     0.100000       1.00800           0
     138 CC   5    LYS  CB   CT    -0.200000       12.0110           0
     139 CC   5    LYS  HB1  HA     0.100000       1.00800           0
     140 CC   5    LYS  HB2  HA     0.100000       1.00800           0
     141 CC   5    LYS  CG   CT    -0.200000       12.0110           0
     142 CC   5    LYS  HG1  HA     0.100000       1.00800           0
     143 CC   5    LYS  HG2  HA     0.100000       1.00800           0
     144 CC   5    LYS  CD   CT    -0.200000       12.0110           0
     145 CC   5    LYS  HD1  HA     0.100000       1.00800           0
     146 CC   5    LYS  HD2  HA     0.100000       1.00800           0
     147 CC   5    LYS  CE   CT     0.305000       12.0110           0
     148 CC   5    LYS  HE1  HA     0.100000       1.00800           0
     149 CC   5    LYS  HE2  HA     0.100000       1.00800           0
     150 CC   5    LYS  NZ   NH3   -0.810000       14.0070           0
     151 CC   5    LYS  HZ1  HC     0.435000       1.00800           0
     152 CC   5    LYS  HZ2  HC     0.435000       1.00800           0
     153 CC   5    LYS  HZ3  HC     0.435000       1.00800           0
     154 CC   5    LYS  C    C      0.480000       12.0110           0
     155 CC   5    LYS  O    O     -0.480000       15.9990           0
     156 CC   6    GLY  N    NH1   -0.360000       14.0070           0
     157 CC   6    GLY  HN   H      0.260000       1.00800           0
     158 CC   6    GLY  CA   CT    -0.100000       12.0110           0
     159 CC   6    GLY  HA1  HA     0.100000       1.00800           0
     160 CC   6    GLY  HA2  HA     0.100000       1.00800           0
     161 CC   6    GLY  C    C      0.480000       12.0110           0
     162 CC   6    GLY  O    O     -0.480000       15.9990           0
     163 CC   7    ALA  N    NH1   -0.360000       14.0070           0
     164 CC   7    ALA  HN   H      0.260000       1.00800           0
     165 CC   7    ALA  CA   CT      0.00000       12.0110           0
     166 CC   7    ALA  HA   HA     0.100000       1.00800           0
     167 CC   7    ALA  CB   CT    -0.300000       12.0110           0
     168 CC   7    ALA  HB1  HA     0.100000       1.00800           0
     169 CC   7    ALA  HB2  HA     0.100000       1.00800           0
     170 CC   7    ALA  HB3  HA     0.100000       1.00800           0
     171 CC   7    ALA  C    C      0.480000       12.0110           0
     172 CC   7    ALA  O    O     -0.480000       15.9990           0
     173 CC   8    THR  N    NH1   -0.360000       14.0070           0
     174 CC   8    THR  HN   H      0.260000       1.00800           0
     175 CC   8    THR  CA   CT      0.00000       12.0110           0
     176 CC   8    THR  HA   HA     0.100000       1.00800           0
     177 CC   8    THR  CB   CT     0.180000       12.0110           0
     178 CC   8    THR  HB   HA     0.100000       1.00800           0
     179 CC   8    THR  OG1  OH    -0.680000       15.9990           0
     180 CC   8    THR  HG1  H      0.400000       1.00800           0
     181 CC   8    THR  CG2  CT    -0.300000       12.0110           0
     182 CC   8    THR  HG21 HA     0.100000       1.00800           0
     183 CC   8    THR  HG22 HA     0.100000       1.00800           0
     184 CC   8    THR  HG23 HA     0.100000       1.00800           0
     185 CC   8    THR  C    C      0.480000       12.0110           0
     186 CC   8    THR  O    O     -0.480000       15.9990           0
     187 CC   9    LEU  N    NH1   -0.360000       14.0070           0
     188 CC   9    LEU  HN   H      0.260000       1.00800           0
     189 CC   9    LEU  CA   CT      0.00000       12.0110           0
     190 CC   9    LEU  HA   HA     0.100000       1.00800           0
     191 CC   9    LEU  CB   CT    -0.200000       12.0110           0
     192 CC   9    LEU  HB1  HA     0.100000       1.00800           0
     193 CC   9    LEU  HB2  HA     0.100000       1.00800           0
     194 CC   9    LEU  CG   CT    -0.100000       12.0110           0
     195 CC   9    LEU  HG   HA     0.100000       1.00800           0
     196 CC   9    LEU  CD1  CT    -0.300000       12.0110           0
     197 CC   9    LEU  HD11 HA     0.100000       1.00800           0
     198 CC   9    LEU  HD12 HA     0.100000       1.00800           0
     199 CC   9    LEU  HD13 HA     0.100000       1.00800           0
     200 CC   9    LEU  CD2  CT    -0.300000       12.0110           0
     201 CC   9    LEU  HD21 HA     0.100000       1.00800           0
     202 CC   9    LEU  HD22 HA     0.100000       1.00800           0
     203 CC   9    LEU  HD23 HA     0.100000       1.00800           0
     204 CC   9    LEU  C    C      0.480000       12.0110           0
     205 CC   9    LEU  O    O     -0.480000       15.9990           0
     206 CC   10   PHE  N    NH1   -0.360000       14.0070           0
     207 CC   10   PHE  HN   H      0.260000       1.00800           0
     208 CC   10   PHE  CA   CT      0.00000       12.0110           0
     209 CC   10   PHE  HA   HA     0.100000       1.00800           0
     210 CC   10   PHE  CB   CT    -0.160000       12.0110           0
     211 CC   10   PHE  HB1  HA     0.100000       1.00800           0
     212 CC   10   PHE  HB2  HA     0.100000       1.00800           0
     213 CC   10   PHE  CG   CA     0.300000E-01   12.0110           0
     214 CC   10   PHE  CD1  CA    -0.160000       12.0110           0
     215 CC   10   PHE  HD1  HA     0.140000       1.00800           0
     216 CC   10   PHE  CD2  CA    -0.160000       12.0110           0
     217 CC   10   PHE  HD2  HA     0.140000       1.00800           0
     218 CC   10   PHE  CE1  CA    -0.150000       12.0110           0
     219 CC   10   PHE  HE1  HA     0.140000       1.00800           0
     220 CC   10   PHE  CE2  CA    -0.150000       12.0110           0
     221 CC   10   PHE  HE2  HA     0.140000       1.00800           0
     222 CC   10   PHE  CZ   CA    -0.150000       12.0110           0
     223 CC   10   PHE  HZ   HA     0.140000       1.00800           0
     224 CC   10   PHE  C    C      0.480000       12.0110           0
     225 CC   10   PHE  O    O     -0.480000       15.9990           0
     226 CC   11   LYS  N    NH1   -0.360000       14.0070           0
     227 CC   11   LYS  HN   H      0.260000       1.00800           0
     228 CC   11   LYS  CA   CT      0.00000       12.0110           0
     229 CC   11   LYS  HA   HA     0.100000       1.00800           0
     230 CC   11   LYS  CB   CT    -0.200000       12.0110           0
     231 CC   11   LYS  HB1  HA     0.100000       1.00800           0
     232 CC   11   LYS  HB2  HA     0.100000       1.00800           0
     233 CC   11   LYS  CG   CT    -0.200000       12.0110           0
     234 CC   11   LYS  HG1  HA     0.100000       1.00800           0
     235 CC   11   LYS  HG2  HA     0.100000       1.00800           0
     236 CC   11   LYS  CD   CT    -0.200000       12.0110           0
     237 CC   11   LYS  HD1  HA     0.100000       1.00800           0
     238 CC   11   LYS  HD2  HA     0.100000       1.00800           0
     239 CC   11   LYS  CE   CT     0.305000       12.0110           0
     240 CC   11   LYS  HE1  HA     0.100000       1.00800           0
     241 CC   11   LYS  HE2  HA     0.100000       1.00800           0
     242 CC   11   LYS  NZ   NH3   -0.810000       14.0070           0
     243 CC   11   LYS  HZ1  HC     0.435000       1.00800           0
     244 CC   11   LYS  HZ2  HC     0.435000       1.00800           0
     245 CC   11   LYS  HZ3  HC     0.435000       1.00800           0
     246 CC   11   LYS  C    C      0.480000       12.0110           0
     247 CC   11   LYS  O    O     -0.480000       15.9990           0
     248 CC   12   THR  N    NH1   -0.360000       14.0070           0
     249 CC   12   THR  HN   H      0.260000       1.00800           0
     250 CC   12   THR  CA   CT      0.00000       12.0110           0
     251 CC   12   THR  HA   HA     0.100000       1.00800           0
     252 CC   12   THR  CB   CT     0.180000       12.0110           0
     253 CC   12   THR  HB   HA     0.100000       1.00800           0
     254 CC   12   THR  OG1  OH    -0.680000       15.9990           0
     255 CC   12   THR  HG1  H      0.400000       1.00800           0
     256 CC   12   THR  CG2  CT    -0.300000       12.0110           0
     257 CC   12   THR  HG21 HA     0.100000       1.00800           0
     258 CC   12   THR  HG22 HA     0.100000       1.00800           0
     259 CC   12   THR  HG23 HA     0.100000       1.00800           0
     260 CC   12   THR  C    C      0.480000       12.0110           0
     261 CC   12   THR  O    O     -0.480000       15.9990           0
     262 CC   13   ARG  N    NH1   -0.360000       14.0070           0
     263 CC   13   ARG  HN   H      0.260000       1.00800           0
     264 CC   13   ARG  CA   CT      0.00000       12.0110           0
     265 CC   13   ARG  HA   HA     0.100000       1.00800           0
     266 CC   13   ARG  CB   CT    -0.200000       12.0110           0
     267 CC   13   ARG  HB1  HA     0.100000       1.00800           0
     268 CC   13   ARG  HB2  HA     0.100000       1.00800           0
     269 CC   13   ARG  CG   CT    -0.200000       12.0110           0
     270 CC   13   ARG  HG1  HA     0.100000       1.00800           0
     271 CC   13   ARG  HG2  HA     0.100000       1.00800           0
     272 CC   13   ARG  CD   CT    -0.100000       12.0110           0
     273 CC   13   ARG  HD1  HA     0.150000       1.00800           0
     274 CC   13   ARG  HD2  HA     0.150000       1.00800           0
     275 CC   13   ARG  NE   NH1   -0.600000       14.0070           0
     276 CC   13   ARG  HE   H      0.400000       1.00800           0
     277 CC   13   ARG  CZ   C      0.600000       12.0110           0
     278 CC   13   ARG  NH1  NC2   -0.600000       14.0070           0
     279 CC   13   ARG  HH11 HC     0.400000       1.00800           0
     280 CC   13   ARG  HH12 HC     0.400000       1.00800           0
     281 CC   13   ARG  NH2  NC2   -0.600000       14.0070           0
     282 CC   13   ARG  HH21 HC     0.400000       1.00800           0
     283 CC   13   ARG  HH22 HC     0.400000       1.00800           0
     284 CC   13   ARG  C    C      0.480000       12.0110           0
     285 CC   13   ARG  O    O     -0.480000       15.9990           0
     286 CC   14   CYS  N    NH1   -0.360000       14.0070           0
     287 CC   14   CYS  HN   H      0.260000       1.00800           0
     288 CC   14   CYS  CA   CT      0.00000       12.0110           0
     289 CC   14   CYS  HA   HA     0.100000       1.00800           0
     290 CC   14   CYS  CB   CT    -0.200000       12.0110           0
     291 CC   14   CYS  HB1  HA     0.100000       1.00800           0
     292 CC   14   CYS  HB2  HA     0.100000       1.00800           0
     293 CC   14   CYS  SG   S       0.00000       32.0600           0
     294 CC   14   CYS  C    C      0.480000       12.0110           0
     295 CC   14   CYS  O    O     -0.480000       15.9990           0
     296 CC   15   LEU  N    NH1   -0.360000       14.0070           0
     297 CC   15   LEU  HN   H      0.260000       1.00800           0
     298 CC   15   LEU  CA   CT      0.00000       12.0110           0
     299 CC   15   LEU  HA   HA     0.100000       1.00800           0
     300 CC   15   LEU  CB   CT    -0.200000       12.0110           0
     301 CC   15   LEU  HB1  HA     0.100000       1.00800           0
     302 CC   15   LEU  HB2  HA     0.100000       1.00800           0
     303 CC   15   LEU  CG   CT    -0.100000       12.0110           0
     304 CC   15   LEU  HG   HA     0.100000       1.00800           0
     305 CC   15   LEU  CD1  CT    -0.300000       12.0110           0
     306 CC   15   LEU  HD11 HA     0.100000       1.00800           0
     307 CC   15   LEU  HD12 HA     0.100000       1.00800           0
     308 CC   15   LEU  HD13 HA     0.100000       1.00800           0
     309 CC   15   LEU  CD2  CT    -0.300000       12.0110           0
     310 CC   15   LEU  HD21 HA     0.100000       1.00800           0
     311 CC   15   LEU  HD22 HA     0.100000       1.00800           0
     312 CC   15   LEU  HD23 HA     0.100000       1.00800           0
     313 CC   15   LEU  C    C      0.480000       12.0110           0
     314 CC   15   LEU  O    O     -0.480000       15.9990           0
     315 CC   16   GLN  N    NH1   -0.360000       14.0070           0
     316 CC   16   GLN  HN   H      0.260000       1.00800           0
     317 CC   16   GLN  CA   CT      0.00000       12.0110           0
     318 CC   16   GLN  HA   HA     0.100000       1.00800           0
     319 CC   16   GLN  CB   CT    -0.200000       12.0110           0
     320 CC   16   GLN  HB1  HA     0.100000       1.00800           0
     321 CC   16   GLN  HB2  HA     0.100000       1.00800           0
     322 CC   16   GLN  CG   CT    -0.200000       12.0110           0
     323 CC   16   GLN  HG1  HA     0.100000       1.00800           0
     324 CC   16   GLN  HG2  HA     0.100000       1.00800           0
     325 CC   16   GLN  CD   C      0.480000       12.0110           0
     326 CC   16   GLN  OE1  O     -0.480000       15.9990           0
     327 CC   16   GLN  NE2  NH2   -0.520000       14.0070           0
     328 CC   16   GLN  HE21 H      0.260000       1.00800           0
     329 CC   16   GLN  HE22 H      0.260000       1.00800           0
     330 CC   16   GLN  C    C      0.480000       12.0110           0
     331 CC   16   GLN  O    O     -0.480000       15.9990           0
     332 CC   17   CYS  N    NH1   -0.360000       14.0070           0
     333 CC   17   CYS  HN   H      0.260000       1.00800           0
     334 CC   17   CYS  CA   CT      0.00000       12.0110           0
     335 CC   17   CYS  HA   HA     0.100000       1.00800           0
     336 CC   17   CYS  CB   CT    -0.200000       12.0110           0
     337 CC   17   CYS  HB1  HA     0.100000       1.00800           0
     338 CC   17   CYS  HB2  HA     0.100000       1.00800           0
     339 CC   17   CYS  SG   S       0.00000       32.0600           0
     340 CC   17   CYS  C    C      0.480000       12.0110           0
     341 CC   17   CYS  O    O     -0.480000       15.9990           0
     342 CC   18   HIS  N    NH1   -0.360000       14.0070           0
     343 CC   18   HIS  HN   H      0.260000       1.00800           0
     344 CC   18   HIS  CA   CT      0.00000       12.0110           0
     345 CC   18   HIS  HA   HA     0.100000       1.00800           0
     346 CC   18   HIS  CB   CT    -0.200000       12.0110           0
     347 CC   18   HIS  HB1  HA     0.100000       1.00800           0
     348 CC   18   HIS  HB2  HA     0.100000       1.00800           0
     349 CC   18   HIS  CG   CC     0.500000E-01   12.0110           0
     350 CC   18   HIS  ND1  NA    -0.400000       14.0070           0
     351 CC   18   HIS  HD1  H      0.400000       1.00800           0
     352 CC   18   HIS  CD2  CV    -0.140000       12.0110           0
     353 CC   18   HIS  HD2  HA     0.140000       1.00800           0
     354 CC   18   HIS  CE1  CR    -0.140000       12.0110           0
     355 CC   18   HIS  HE1  HA     0.140000       1.00800           0
     356 CC   18   HIS  NE2  NB    -0.500000E-01   14.0070           0
     357 CC   18   HIS  C    C      0.480000       12.0110           0
     358 CC   18   HIS  O    O     -0.480000       15.9990           0
     359 CC   19   THR  N    NH1   -0.360000       14.0070           0
     360 CC   19   THR  HN   H      0.260000       1.00800           0
     361 CC   19   THR  CA   CT      0.00000       12.0110           0
     362 CC   19   THR  HA   HA     0.100000       1.00800           0
     363 CC   19   THR  CB   CT     0.180000       12.0110           0
     364 CC   19   THR  HB   HA     0.100000       1.00800           0
     365 CC   19   THR  OG1  OH    -0.680000       15.9990           0
     366 CC   19   THR  HG1  H      0.400000       1.00800           0
     367 CC   19   THR  CG2  CT    -0.300000       12.0110           0
     368 CC   19   THR  HG21 HA     0.100000       1.00800           0
     369 CC   19   THR  HG22 HA     0.100000       1.00800           0
     370 CC   19   THR  HG23 HA     0.100000       1.00800           0
     371 CC   19   THR  C    C      0.480000       12.0110           0
     372 CC   19   THR  O    O     -0.480000       15.9990           0
     373 CC   20   VAL  N    NH1   -0.360000       14.0070           0
     374 CC   20   VAL  HN   H      0.260000       1.00800           0
     375 CC   20   VAL  CA   CT      0.00000       12.0110           0
     376 CC   20   VAL  HA   HA     0.100000       1.00800           0
     377 CC   20   VAL  CB   CT    -0.100000       12.0110           0
     378 CC   20   VAL  HB   HA     0.100000       1.00800           0
     379 CC   20   VAL  CG1  CT    -0.300000       12.0110           0
     380 CC   20   VAL  HG11 HA     0.100000       1.00800           0
     381 CC   20   VAL  HG12 HA     0.100000       1.00800           0
     382 CC   20   VAL  HG13 HA     0.100000       1.00800           0
     383 CC   20   VAL  CG2  CT    -0.300000       12.0110           0
     384 CC   20   VAL  HG21 HA     0.100000       1.00800           0
     385 CC   20   VAL  HG22 HA     0.100000       1.00800           0
     386 CC   20   VAL  HG23 HA     0.100000       1.00800           0
     387 CC   20   VAL  C    C      0.480000       12.0110           0
     388 CC   20   VAL  O    O     -0.480000       15.9990           0
     389 CC   21   GLU  N    NH1   -0.360000       14.0070           0
     390 CC   21   GLU  HN   H      0.260000       1.00800           0
     391 CC   21   GLU  CA   CT      0.00000       12.0110           0
     392 CC   21   GLU  HA   HA     0.100000       1.00800           0
     393 CC   21   GLU  CB   CT    -0.200000       12.0110           0
     394 CC   21   GLU  HB1  HA     0.100000       1.00800           0
     395 CC   21   GLU  HB2  HA     0.100000       1.00800           0
     396 CC   21   GLU  CG   CT    -0.450000       12.0110           0
     397 CC   21   GLU  HG1  HA     0.100000       1.00800           0
     398 CC   21   GLU  HG2  HA     0.100000       1.00800           0
     399 CC   21   GLU  CD   C      0.490000       12.0110           0
     400 CC   21   GLU  OE1  OC    -0.620000       15.9990           0
     401 CC   21   GLU  OE2  OC    -0.620000       15.9990           0
     402 CC   21   GLU  C    C      0.480000       12.0110           0
     403 CC   21   GLU  O    O     -0.480000       15.9990           0
     404 CC   22   LYS  N    NH1   -0.360000       14.0070           0
     405 CC   22   LYS  HN   H      0.260000       1.00800           0
     406 CC   22   LYS  CA   CT      0.00000       12.0110           0
     407 CC   22   LYS  HA   HA     0.100000       1.00800           0
     408 CC   22   LYS  CB   CT    -0.200000       12.0110           0
     409 CC   22   LYS  HB1  HA     0.100000       1.00800           0
     410 CC   22   LYS  HB2  HA     0.100000       1.00800           0
     411 CC   22   LYS  CG   CT    -0.200000       12.0110           0
     412 CC   22   LYS  HG1  HA     0.100000       1.00800           0
     413 CC   22   LYS  HG2  HA     0.100000       1.00800           0
     414 CC   22   LYS  CD   CT    -0.200000       12.0110           0
     415 CC   22   LYS  HD1  HA     0.100000       1.00800           0
     416 CC   22   LYS  HD2  HA     0.100000       1.00800           0
     417 CC   22   LYS  CE   CT     0.305000       12.0110           0
     418 CC   22   LYS  HE1  HA     0.100000       1.00800           0
     419 CC   22   LYS  HE2  HA     0.100000       1.00800           0
     420 CC   22   LYS  NZ   NH3   -0.810000       14.0070           0
     421 CC   22   LYS  HZ1  HC     0.435000       1.00800           0
     422 CC   22   LYS  HZ2  HC     0.435000       1.00800           0
     423 CC   22   LYS  HZ3  HC     0.435000       1.00800           0
     424 CC   22   LYS  C    C      0.480000       12.0110           0
     425 CC   22   LYS  O    O     -0.480000       15.9990           0
     426 CC   23   GLY  N    NH1   -0.360000       14.0070           0
     427 CC   23   GLY  HN   H      0.260000       1.00800           0
     428 CC   23   GLY  CA   CT    -0.100000       12.0110           0
     429 CC   23   GLY  HA1  HA     0.100000       1.00800           0
     430 CC   23   GLY  HA2  HA     0.100000       1.00800           0
     431 CC   23   GLY  C    C      0.480000       12.0110           0
     432 CC   23   GLY  O    O     -0.480000       15.9990           0
     433 CC   24   GLY  N    NH1   -0.360000       14.0070           0
     434 CC   24   GLY  HN   H      0.260000       1.00800           0
     435 CC   24   GLY  CA   CT    -0.100000       12.0110           0
     436 CC   24   GLY  HA1  HA     0.100000       1.00800           0
     437 CC   24   GLY  HA2  HA     0.100000       1.00800           0
     438 CC   24   GLY  C    C      0.480000       12.0110           0
     439 CC   24   GLY  O    O     -0.480000       15.9990           0
     440 CC   25   PRO  N    N     -0.360000       14.0070           0
     441 CC   25   PRO  CA   CT      0.00000       12.0110           0
     442 CC   25   PRO  HA   HA     0.100000       1.00800           0
     443 CC   25   PRO  CB   CT    -0.200000       12.0110           0
     444 CC   25   PRO  HB1  HA     0.100000       1.00800           0
     445 CC   25   PRO  HB2  HA     0.100000       1.00800           0
     446 CC   25   PRO  CG   CP    -0.200000       12.0110           0
     447 CC   25   PRO  HG1  HA     0.100000       1.00800           0
     448 CC   25   PRO  HG2  HA     0.100000       1.00800           0
     449 CC   25   PRO  CD   CP     0.600000E-01   12.0110           0
     450 CC   25   PRO  HD2  HA     0.100000       1.00800           0
     451 CC   25   PRO  HD1  HA     0.100000       1.00800           0
     452 CC   25   PRO  C    C      0.480000       12.0110           0
     453 CC   25   PRO  O    O     -0.480000       15.9990           0
     454 CC   26   HIS  N    NH1   -0.360000       14.0070           0
     455 CC   26   HIS  HN   H      0.260000       1.00800           0
     456 CC   26   HIS  CA   CT      0.00000       12.0110           0
     457 CC   26   HIS  HA   HA     0.100000       1.00800           0
     458 CC   26   HIS  CB   CT    -0.200000       12.0110           0
     459 CC   26   HIS  HB1  HA     0.100000       1.00800           0
     460 CC   26   HIS  HB2  HA     0.100000       1.00800           0
     461 CC   26   HIS  CG   CC     0.500000E-01   12.0110           0
     462 CC   26   HIS  ND1  NA    -0.400000       14.0070           0
     463 CC   26   HIS  HD1  H      0.400000       1.00800           0
     464 CC   26   HIS  CD2  CV    -0.140000       12.0110           0
     465 CC   26   HIS  HD2  HA     0.140000       1.00800           0
     466 CC   26   HIS  CE1  CR    -0.140000       12.0110           0
     467 CC   26   HIS  HE1  HA     0.140000       1.00800           0
     468 CC   26   HIS  NE2  NB    -0.500000E-01   14.0070           0
     469 CC   26   HIS  HE2  H      0.350000       1.00800           0
     470 CC   26   HIS  C    C      0.480000       12.0110           0
     471 CC   26   HIS  O    O     -0.480000       15.9990           0
     472 CC   27   LYS  N    NH1   -0.360000       14.0070           0
     473 CC   27   LYS  HN   H      0.260000       1.00800           0
     474 CC   27   LYS  CA   CT      0.00000       12.0110           0
     475 CC   27   LYS  HA   HA     0.100000       1.00800           0
     476 CC   27   LYS  CB   CT    -0.200000       12.0110           0
     477 CC   27   LYS  HB1  HA     0.100000       1.00800           0
     478 CC   27   LYS  HB2  HA     0.100000       1.00800           0
     479 CC   27   LYS  CG   CT    -0.200000       12.0110           0
     480 CC   27   LYS  HG1  HA     0.100000       1.00800           0
     481 CC   27   LYS  HG2  HA     0.100000       1.00800           0
     482 CC   27   LYS  CD   CT    -0.200000       12.0110           0
     483 CC   27   LYS  HD1  HA     0.100000       1.00800           0
     484 CC   27   LYS  HD2  HA     0.100000       1.00800           0
     485 CC   27   LYS  CE   CT     0.305000       12.0110           0
     486 CC   27   LYS  HE1  HA     0.100000       1.00800           0
     487 CC   27   LYS  HE2  HA     0.100000       1.00800           0
     488 CC   27   LYS  NZ   NH3   -0.810000       14.0070           0
     489 CC   27   LYS  HZ1  HC     0.435000       1.00800           0
     490 CC   27   LYS  HZ2  HC     0.435000       1.00800           0
     491 CC   27   LYS  HZ3  HC     0.435000       1.00800           0
     492 CC   27   LYS  C    C      0.480000       12.0110           0
     493 CC   27   LYS  O    O     -0.480000       15.9990           0
     494 CC   28   VAL  N    NH1   -0.360000       14.0070           0
     495 CC   28   VAL  HN   H      0.260000       1.00800           0
     496 CC   28   VAL  CA   CT      0.00000       12.0110           0
     497 CC   28   VAL  HA   HA     0.100000       1.00800           0
     498 CC   28   VAL  CB   CT    -0.100000       12.0110           0
     499 CC   28   VAL  HB   HA     0.100000       1.00800           0
     500 CC   28   VAL  CG1  CT    -0.300000       12.0110           0
     501 CC   28   VAL  HG11 HA     0.100000       1.00800           0
     502 CC   28   VAL  HG12 HA     0.100000       1.00800           0
     503 CC   28   VAL  HG13 HA     0.100000       1.00800           0
     504 CC   28   VAL  CG2  CT    -0.300000       12.0110           0
     505 CC   28   VAL  HG21 HA     0.100000       1.00800           0
     506 CC   28   VAL  HG22 HA     0.100000       1.00800           0
     507 CC   28   VAL  HG23 HA     0.100000       1.00800           0
     508 CC   28   VAL  C    C      0.480000       12.0110           0
     509 CC   28   VAL  O    O     -0.480000       15.9990           0
     510 CC   29   GLY  N    NH1   -0.360000       14.0070           0
     511 CC   29   GLY  HN   H      0.260000       1.00800           0
     512 CC   29   GLY  CA   CT    -0.100000       12.0110           0
     513 CC   29   GLY  HA1  HA     0.100000       1.00800           0
     514 CC   29   GLY  HA2  HA     0.100000       1.00800           0
     515 CC   29   GLY  C    C      0.480000       12.0110           0
     516 CC   29   GLY  O    O     -0.480000       15.9990           0
     517 CC   30   PRO  N    N     -0.360000       14.0070           0
     518 CC   30   PRO  CA   CT      0.00000       12.0110           0
     519 CC   30   PRO  HA   HA     0.100000       1.00800           0
     520 CC   30   PRO  CB   CT    -0.200000       12.0110           0
     521 CC   30   PRO  HB1  HA     0.100000       1.00800           0
     522 CC   30   PRO  HB2  HA     0.100000       1.00800           0
     523 CC   30   PRO  CG   CP    -0.200000       12.0110           0
     524 CC   30   PRO  HG1  HA     0.100000       1.00800           0
     525 CC   30   PRO  HG2  HA     0.100000       1.00800           0
     526 CC   30   PRO  CD   CP     0.600000E-01   12.0110           0
     527 CC   30   PRO  HD2  HA     0.100000       1.00800           0
     528 CC   30   PRO  HD1  HA     0.100000       1.00800           0
     529 CC   30   PRO  C    C      0.480000       12.0110           0
     530 CC   30   PRO  O    O     -0.480000       15.9990           0
     531 CC   31   ASN  N    NH1   -0.360000       14.0070           0
     532 CC   31   ASN  HN   H      0.260000       1.00800           0
     533 CC   31   ASN  CA   CT      0.00000       12.0110           0
     534 CC   31   ASN  HA   HA     0.100000       1.00800           0
     535 CC   31   ASN  CB   CT    -0.200000       12.0110           0
     536 CC   31   ASN  HB1  HA     0.100000       1.00800           0
     537 CC   31   ASN  HB2  HA     0.100000       1.00800           0
     538 CC   31   ASN  CG   C      0.480000       12.0110           0
     539 CC   31   ASN  OD1  O     -0.480000       15.9990           0
     540 CC   31   ASN  ND2  NH2   -0.520000       14.0070           0
     541 CC   31   ASN  HD21 H      0.260000       1.00800           0
     542 CC   31   ASN  HD22 H      0.260000       1.00800           0
     543 CC   31   ASN  C    C      0.480000       12.0110           0
     544 CC   31   ASN  O    O     -0.480000       15.9990           0
     545 CC   32   LEU  N    NH1   -0.360000       14.0070           0
     546 CC   32   LEU  HN   H      0.260000       1.00800           0
     547 CC   32   LEU  CA   CT      0.00000       12.0110           0
     548 CC   32   LEU  HA   HA     0.100000       1.00800           0
     549 CC   32   LEU  CB   CT    -0.200000       12.0110           0
     550 CC   32   LEU  HB1  HA     0.100000       1.00800           0
     551 CC   32   LEU  HB2  HA     0.100000       1.00800           0
     552 CC   32   LEU  CG   CT    -0.100000       12.0110           0
     553 CC   32   LEU  HG   HA     0.100000       1.00800           0
     554 CC   32   LEU  CD1  CT    -0.300000       12.0110           0
     555 CC   32   LEU  HD11 HA     0.100000       1.00800           0
     556 CC   32   LEU  HD12 HA     0.100000       1.00800           0
     557 CC   32   LEU  HD13 HA     0.100000       1.00800           0
     558 CC   32   LEU  CD2  CT    -0.300000       12.0110           0
     559 CC   32   LEU  HD21 HA     0.100000       1.00800           0
     560 CC   32   LEU  HD22 HA     0.100000       1.00800           0
     561 CC   32   LEU  HD23 HA     0.100000       1.00800           0
     562 CC   32   LEU  C    C      0.480000       12.0110           0
     563 CC   32   LEU  O    O     -0.480000       15.9990           0
     564 CC   33   HIS  N    NH1   -0.360000       14.0070           0
     565 CC   33   HIS  HN   H      0.260000       1.00800           0
     566 CC   33   HIS  CA   CT      0.00000       12.0110           0
     567 CC   33   HIS  HA   HA     0.100000       1.00800           0
     568 CC   33   HIS  CB   CT    -0.200000       12.0110           0
     569 CC   33   HIS  HB1  HA     0.100000       1.00800           0
     570 CC   33   HIS  HB2  HA     0.100000       1.00800           0
     571 CC   33   HIS  CG   CC     0.500000E-01   12.0110           0
     572 CC   33   HIS  ND1  NA    -0.400000       14.0070           0
     573 CC   33   HIS  HD1  H      0.400000       1.00800           0
     574 CC   33   HIS  CD2  CV    -0.140000       12.0110           0
     575 CC   33   HIS  HD2  HA     0.140000       1.00800           0
     576 CC   33   HIS  CE1  CR    -0.140000       12.0110           0
     577 CC   33   HIS  HE1  HA     0.140000       1.00800           0
     578 CC   33   HIS  NE2  NB    -0.500000E-01   14.0070           0
     579 CC   33   HIS  HE2  H      0.350000       1.00800           0
     580 CC   33   HIS  C    C      0.480000       12.0110           0
     581 CC   33   HIS  O    O     -0.480000       15.9990           0
     582 CC   34   GLY  N    NH1   -0.360000       14.0070           0
     583 CC   34   GLY  HN   H      0.260000       1.00800           0
     584 CC   34   GLY  CA   CT    -0.100000       12.0110           0
     585 CC   34   GLY  HA1  HA     0.100000       1.00800           0
     586 CC   34   GLY  HA2  HA     0.100000       1.00800           0
     587 CC   34   GLY  C    C      0.480000       12.0110           0
     588 CC   34   GLY  O    O     -0.480000       15.9990           0
     589 CC   35   ILE  N    NH1   -0.360000       14.0070           0
     590 CC   35   ILE  HN   H      0.260000       1.00800           0
     591 CC   35   ILE  CA   CT      0.00000       12.0110           0
     592 CC   35   ILE  HA   HA     0.100000       1.00800           0
     593 CC   35   ILE  CB   CT    -0.100000       12.0110           0
     594 CC   35   ILE  HB   HA     0.100000       1.00800           0
     595 CC   35   ILE  CG1  CT    -0.200000       12.0110           0
     596 CC   35   ILE  HG11 HA     0.100000       1.00800           0
     597 CC   35   ILE  HG12 HA     0.100000       1.00800           0
     598 CC   35   ILE  CG2  CT    -0.300000       12.0110           0
     599 CC   35   ILE  HG21 HA     0.100000       1.00800           0
     600 CC   35   ILE  HG22 HA     0.100000       1.00800           0
     601 CC   35   ILE  HG23 HA     0.100000       1.00800           0
     602 CC   35   ILE  CD1  CT    -0.300000       12.0110           0
     603 CC   35   ILE  HD11 HA     0.100000       1.00800           0
     604 CC   35   ILE  HD12 HA     0.100000       1.00800           0
     605 CC   35   ILE  HD13 HA     0.100000       1.00800           0
     606 CC   35   ILE  C    C      0.480000       12.0110           0
     607 CC   35   ILE  O    O     -0.480000       15.9990           0
     608 CC   36   PHE  N    NH1   -0.360000       14.0070           0
     609 CC   36   PHE  HN   H      0.260000       1.00800           0
     610 CC   36   PHE  CA   CT      0.00000       12.0110           0
     611 CC   36   PHE  HA   HA     0.100000       1.00800           0
     612 CC   36   PHE  CB   CT    -0.160000       12.0110           0
     613 CC   36   PHE  HB1  HA     0.100000       1.00800           0
     614 CC   36   PHE  HB2  HA     0.100000       1.00800           0
     615 CC   36   PHE  CG   CA     0.300000E-01   12.0110           0
     616 CC   36   PHE  CD1  CA    -0.160000       12.0110           0
     617 CC   36   PHE  HD1  HA     0.140000       1.00800           0
     618 CC   36   PHE  CD2  CA    -0.160000       12.0110           0
     619 CC   36   PHE  HD2  HA     0.140000       1.00800           0
     620 CC   36   PHE  CE1  CA    -0.150000       12.0110           0
     621 CC   36   PHE  HE1  HA     0.140000       1.00800           0
     622 CC   36   PHE  CE2  CA    -0.150000       12.0110           0
     623 CC   36   PHE  HE2  HA     0.140000       1.00800           0
     624 CC   36   PHE  CZ   CA    -0.150000       12.0110           0
     625 CC   36   PHE  HZ   HA     0.140000       1.00800           0
     626 CC   36   PHE  C    C      0.480000       12.0110           0
     627 CC   36   PHE  O    O     -0.480000       15.9990           0
     628 CC   37   GLY  N    NH1   -0.360000       14.0070           0
     629 CC   37   GLY  HN   H      0.260000       1.00800           0
     630 CC   37   GLY  CA   CT    -0.100000       12.0110           0
     631 CC   37   GLY  HA1  HA     0.100000       1.00800           0
     632 CC   37   GLY  HA2  HA     0.100000       1.00800           0
     633 CC   37   GLY  C    C      0.480000       12.0110           0
     634 CC   37   GLY  O    O     -0.480000       15.9990           0
     635 CC   38   ARG  N    NH1   -0.360000       14.0070           0
     636 CC   38   ARG  HN   H      0.260000       1.00800           0
     637 CC   38   ARG  CA   CT      0.00000       12.0110           0
     638 CC   38   ARG  HA   HA     0.100000       1.00800           0
     639 CC   38   ARG  CB   CT    -0.200000       12.0110           0
     640 CC   38   ARG  HB1  HA     0.100000       1.00800           0
     641 CC   38   ARG  HB2  HA     0.100000       1.00800           0
     642 CC   38   ARG  CG   CT    -0.200000       12.0110           0
     643 CC   38   ARG  HG1  HA     0.100000       1.00800           0
     644 CC   38   ARG  HG2  HA     0.100000       1.00800           0
     645 CC   38   ARG  CD   CT    -0.100000       12.0110           0
     646 CC   38   ARG  HD1  HA     0.150000       1.00800           0
     647 CC   38   ARG  HD2  HA     0.150000       1.00800           0
     648 CC   38   ARG  NE   NH1   -0.600000       14.0070           0
     649 CC   38   ARG  HE   H      0.400000       1.00800           0
     650 CC   38   ARG  CZ   C      0.600000       12.0110           0
     651 CC   38   ARG  NH1  NC2   -0.600000       14.0070           0
     652 CC   38   ARG  HH11 HC     0.400000       1.00800           0
     653 CC   38   ARG  HH12 HC     0.400000       1.00800           0
     654 CC   38   ARG  NH2  NC2   -0.600000       14.0070           0
     655 CC   38   ARG  HH21 HC     0.400000       1.00800           0
     656 CC   38   ARG  HH22 HC     0.400000       1.00800           0
     657 CC   38   ARG  C    C      0.480000       12.0110           0
     658 CC   38   ARG  O    O     -0.480000       15.9990           0
     659 CC   39   HIS  N    NH1   -0.360000       14.0070           0
     660 CC   39   HIS  HN   H      0.260000       1.00800           0
     661 CC   39   HIS  CA   CT      0.00000       12.0110           0
     662 CC   39   HIS  HA   HA     0.100000       1.00800           0
     663 CC   39   HIS  CB   CT    -0.200000       12.0110           0
     664 CC   39   HIS  HB1  HA     0.100000       1.00800           0
     665 CC   39   HIS  HB2  HA     0.100000       1.00800           0
     666 CC   39   HIS  CG   CC     0.500000E-01   12.0110           0
     667 CC   39   HIS  ND1  NA    -0.400000       14.0070           0
     668 CC   39   HIS  HD1  H      0.400000       1.00800           0
     669 CC   39   HIS  CD2  CV    -0.140000       12.0110           0
     670 CC   39   HIS  HD2  HA     0.140000       1.00800           0
     671 CC   39   HIS  CE1  CR    -0.140000       12.0110           0
     672 CC   39   HIS  HE1  HA     0.140000       1.00800           0
     673 CC   39   HIS  NE2  NB    -0.500000E-01   14.0070           0
     674 CC   39   HIS  HE2  H      0.350000       1.00800           0
     675 CC   39   HIS  C    C      0.480000       12.0110           0
     676 CC   39   HIS  O    O     -0.480000       15.9990           0
     677 CC   40   SER  N    NH1   -0.360000       14.0070           0
     678 CC   40   SER  HN   H      0.260000       1.00800           0
     679 CC   40   SER  CA   CT      0.00000       12.0110           0
     680 CC   40   SER  HA   HA     0.100000       1.00800           0
     681 CC   40   SER  CB   CT     0.800000E-01   12.0110           0
     682 CC   40   SER  HB1  HA     0.100000       1.00800           0
     683 CC   40   SER  HB2  HA     0.100000       1.00800           0
     684 CC   40   SER  OG   OH    -0.680000       15.9990           0
     685 CC   40   SER  HG   H      0.400000       1.00800           0
     686 CC   40   SER  C    C      0.480000       12.0110           0
     687 CC   40   SER  O    O     -0.480000       15.9990           0
     688 CC   41   GLY  N    NH1   -0.360000       14.0070           0
     689 CC   41   GLY  HN   H      0.260000       1.00800           0
     690 CC   41   GLY  CA   CT    -0.100000       12.0110           0
     691 CC   41   GLY  HA1  HA     0.100000       1.00800           0
     692 CC   41   GLY  HA2  HA     0.100000       1.00800           0
     693 CC   41   GLY  C    C      0.480000       12.0110           0
     694 CC   41   GLY  O    O     -0.480000       15.9990           0
     695 CC   42   GLN  N    NH1   -0.360000       14.0070           0
     696 CC   42   GLN  HN   H      0.260000       1.00800           0
     697 CC   42   GLN  CA   CT      0.00000       12.0110           0
     698 CC   42   GLN  HA   HA     0.100000       1.00800           0
     699 CC   42   GLN  CB   CT    -0.200000       12.0110           0
     700 CC   42   GLN  HB1  HA     0.100000       1.00800           0
     701 CC   42   GLN  HB2  HA     0.100000       1.00800           0
     702 CC   42   GLN  CG   CT    -0.200000       12.0110           0
     703 CC   42   GLN  HG1  HA     0.100000       1.00800           0
     704 CC   42   GLN  HG2  HA     0.100000       1.00800           0
     705 CC   42   GLN  CD   C      0.480000       12.0110           0
     706 CC   42   GLN  OE1  O     -0.480000       15.9990           0
     707 CC   42   GLN  NE2  NH2   -0.520000       14.0070           0
     708 CC   42   GLN  HE21 H      0.260000       1.00800           0
     709 CC   42   GLN  HE22 H      0.260000       1.00800           0
     710 CC   42   GLN  C    C      0.480000       12.0110           0
     711 CC   42   GLN  O    O     -0.480000       15.9990           0
     712 CC   43   ALA  N    NH1   -0.360000       14.0070           0
     713 CC   43   ALA  HN   H      0.260000       1.00800           0
     714 CC   43   ALA  CA   CT      0.00000       12.0110           0
     715 CC   43   ALA  HA   HA     0.100000       1.00800           0
     716 CC   43   ALA  CB   CT    -0.300000       12.0110           0
     717 CC   43   ALA  HB1  HA     0.100000       1.00800           0
     718 CC   43   ALA  HB2  HA     0.100000       1.00800           0
     719 CC   43   ALA  HB3  HA     0.100000       1.00800           0
     720 CC   43   ALA  C    C      0.480000       12.0110           0
     721 CC   43   ALA  O    O     -0.480000       15.9990           0
     722 CC   44   GLU  N    NH1   -0.360000       14.0070           0
     723 CC   44   GLU  HN   H      0.260000       1.00800           0
     724 CC   44   GLU  CA   CT      0.00000       12.0110           0
     725 CC   44   GLU  HA   HA     0.100000       1.00800           0
     726 CC   44   GLU  CB   CT    -0.200000       12.0110           0
     727 CC   44   GLU  HB1  HA     0.100000       1.00800           0
     728 CC   44   GLU  HB2  HA     0.100000       1.00800           0
     729 CC   44   GLU  CG   CT    -0.450000       12.0110           0
     730 CC   44   GLU  HG1  HA     0.100000       1.00800           0
     731 CC   44   GLU  HG2  HA     0.100000       1.00800           0
     732 CC   44   GLU  CD   C      0.490000       12.0110           0
     733 CC   44   GLU  OE1  OC    -0.620000       15.9990           0
     734 CC   44   GLU  OE2  OC    -0.620000       15.9990           0
     735 CC   44   GLU  C    C      0.480000       12.0110           0
     736 CC   44   GLU  O    O     -0.480000       15.9990           0
     737 CC   45   GLY  N    NH1   -0.360000       14.0070           0
     738 CC   45   GLY  HN   H      0.260000       1.00800           0
     739 CC   45   GLY  CA   CT    -0.100000       12.0110           0
     740 CC   45   GLY  HA1  HA     0.100000       1.00800           0
     741 CC   45   GLY  HA2  HA     0.100000       1.00800           0
     742 CC   45   GLY  C    C      0.480000       12.0110           0
     743 CC   45   GLY  O    O     -0.480000       15.9990           0
     744 CC   46   TYR  N    NH1   -0.360000       14.0070           0
     745 CC   46   TYR  HN   H      0.260000       1.00800           0
     746 CC   46   TYR  CA   CT      0.00000       12.0110           0
     747 CC   46   TYR  HA   HA     0.100000       1.00800           0
     748 CC   46   TYR  CB   CT    -0.200000       12.0110           0
     749 CC   46   TYR  HB1  HA     0.100000       1.00800           0
     750 CC   46   TYR  HB2  HA     0.100000       1.00800           0
     751 CC   46   TYR  CG   CA      0.00000       12.0110           0
     752 CC   46   TYR  CD1  CA    -0.140000       12.0110           0
     753 CC   46   TYR  HD1  HA     0.140000       1.00800           0
     754 CC   46   TYR  CD2  CA    -0.140000       12.0110           0
     755 CC   46   TYR  HD2  HA     0.140000       1.00800           0
     756 CC   46   TYR  CE1  CA    -0.140000       12.0110           0
     757 CC   46   TYR  HE1  HA     0.140000       1.00800           0
     758 CC   46   TYR  CE2  CA    -0.140000       12.0110           0
     759 CC   46   TYR  HE2  HA     0.140000       1.00800           0
     760 CC   46   TYR  CZ   C      0.200000       12.0110           0
     761 CC   46   TYR  OH   OH    -0.600000       15.9990           0
     762 CC   46   TYR  HH   H      0.400000       1.00800           0
     763 CC   46   TYR  C    C      0.480000       12.0110           0
     764 CC   46   TYR  O    O     -0.480000       15.9990           0
     765 CC   47   SER  N    NH1   -0.360000       14.0070           0
     766 CC   47   SER  HN   H      0.260000       1.00800           0
     767 CC   47   SER  CA   CT      0.00000       12.0110           0
     768 CC   47   SER  HA   HA     0.100000       1.00800           0
     769 CC   47   SER  CB   CT     0.800000E-01   12.0110           0
     770 CC   47   SER  HB1  HA     0.100000       1.00800           0
     771 CC   47   SER  HB2  HA     0.100000       1.00800           0
     772 CC   47   SER  OG   OH    -0.680000       15.9990           0
     773 CC   47   SER  HG   H      0.400000       1.00800           0
     774 CC   47   SER  C    C      0.480000       12.0110           0
     775 CC   47   SER  O    O     -0.480000       15.9990           0
     776 CC   48   TYR  N    NH1   -0.360000       14.0070           0
     777 CC   48   TYR  HN   H      0.260000       1.00800           0
     778 CC   48   TYR  CA   CT      0.00000       12.0110           0
     779 CC   48   TYR  HA   HA     0.100000       1.00800           0
     780 CC   48   TYR  CB   CT    -0.200000       12.0110           0
     781 CC   48   TYR  HB1  HA     0.100000       1.00800           0
     782 CC   48   TYR  HB2  HA     0.100000       1.00800           0
     783 CC   48   TYR  CG   CA      0.00000       12.0110           0
     784 CC   48   TYR  CD1  CA    -0.140000       12.0110           0
     785 CC   48   TYR  HD1  HA     0.140000       1.00800           0
     786 CC   48   TYR  CD2  CA    -0.140000       12.0110           0
     787 CC   48   TYR  HD2  HA     0.140000       1.00800           0
     788 CC   48   TYR  CE1  CA    -0.140000       12.0110           0
     789 CC   48   TYR  HE1  HA     0.140000       1.00800           0
     790 CC   48   TYR  CE2  CA    -0.140000       12.0110           0
     791 CC   48   TYR  HE2  HA     0.140000       1.00800           0
     792 CC   48   TYR  CZ   C      0.200000       12.0110           0
     793 CC   48   TYR  OH   OH    -0.600000       15.9990           0
     794 CC   48   TYR  HH   H      0.400000       1.00800           0
     795 CC   48   TYR  C    C      0.480000       12.0110           0
     796 CC   48   TYR  O    O     -0.480000       15.9990           0
     797 CC   49   THR  N    NH1   -0.360000       14.0070           0
     798 CC   49   THR  HN   H      0.260000       1.00800           0
     799 CC   49   THR  CA   CT      0.00000       12.0110           0
     800 CC   49   THR  HA   HA     0.100000       1.00800           0
     801 CC   49   THR  CB   CT     0.180000       12.0110           0
     802 CC   49   THR  HB   HA     0.100000       1.00800           0
     803 CC   49   THR  OG1  OH    -0.680000       15.9990           0
     804 CC   49   THR  HG1  H      0.400000       1.00800           0
     805 CC   49   THR  CG2  CT    -0.300000       12.0110           0
     806 CC   49   THR  HG21 HA     0.100000       1.00800           0
     807 CC   49   THR  HG22 HA     0.100000       1.00800           0
     808 CC   49   THR  HG23 HA     0.100000       1.00800           0
     809 CC   49   THR  C    C      0.480000       12.0110           0
     810 CC   49   THR  O    O     -0.480000       15.9990           0
     811 CC   50   ASP  N    NH1   -0.360000       14.0070           0
     812 CC   50   ASP  HN   H      0.260000       1.00800           0
     813 CC   50   ASP  CA   CT      0.00000       12.0110           0
     814 CC   50   ASP  HA   HA     0.100000       1.00800           0
     815 CC   50   ASP  CB   CT    -0.450000       12.0110           0
     816 CC   50   ASP  HB1  HA     0.100000       1.00800           0
     817 CC   50   ASP  HB2  HA     0.100000       1.00800           0
     818 CC   50   ASP  CG   C      0.490000       12.0110           0
     819 CC   50   ASP  OD1  OC    -0.620000       15.9990           0
     820 CC   50   ASP  OD2  OC    -0.620000       15.9990           0
     821 CC   50   ASP  C    C      0.480000       12.0110           0
     822 CC   50   ASP  O    O     -0.480000       15.9990           0
     823 CC   51   ALA  N    NH1   -0.360000       14.0070           0
     824 CC   51   ALA  HN   H      0.260000       1.00800           0
     825 CC   51   ALA  CA   CT      0.00000       12.0110           0
     826 CC   51   ALA  HA   HA     0.100000       1.00800           0
     827 CC   51   ALA  CB   CT    -0.300000       12.0110           0
     828 CC   51   ALA  HB1  HA     0.100000       1.00800           0
     829 CC   51   ALA  HB2  HA     0.100000       1.00800           0
     830 CC   51   ALA  HB3  HA     0.100000       1.00800           0
     831 CC   51   ALA  C    C      0.480000       12.0110           0
     832 CC   51   ALA  O    O     -0.480000       15.9990           0
     833 CC   52   ASN  N    NH1   -0.360000       14.0070           0
     834 CC   52   ASN  HN   H      0.260000       1.00800           0
     835 CC   52   ASN  CA   CT      0.00000       12.0110           0
     836 CC   52   ASN  HA   HA     0.100000       1.00800           0
     837 CC   52   ASN  CB   CT    -0.200000       12.0110           0
     838 CC   52   ASN  HB1  HA     0.100000       1.00800           0
     839 CC   52   ASN  HB2  HA     0.100000       1.00800           0
     840 CC   52   ASN  CG   C      0.480000       12.0110           0
     841 CC   52   ASN  OD1  O     -0.480000       15.9990           0
     842 CC   52   ASN  ND2  NH2   -0.520000       14.0070           0
     843 CC   52   ASN  HD21 H      0.260000       1.00800           0
     844 CC   52   ASN  HD22 H      0.260000       1.00800           0
     845 CC   52   ASN  C    C      0.480000       12.0110           0
     846 CC   52   ASN  O    O     -0.480000       15.9990           0
     847 CC   53   ILE  N    NH1   -0.360000       14.0070           0
     848 CC   53   ILE  HN   H      0.260000       1.00800           0
     849 CC   53   ILE  CA   CT      0.00000       12.0110           0
     850 CC   53   ILE  HA   HA     0.100000       1.00800           0
     851 CC   53   ILE  CB   CT    -0.100000       12.0110           0
     852 CC   53   ILE  HB   HA     0.100000       1.00800           0
     853 CC   53   ILE  CG1  CT    -0.200000       12.0110           0
     854 CC   53   ILE  HG11 HA     0.100000       1.00800           0
     855 CC   53   ILE  HG12 HA     0.100000       1.00800           0
     856 CC   53   ILE  CG2  CT    -0.300000       12.0110           0
     857 CC   53   ILE  HG21 HA     0.100000       1.00800           0
     858 CC   53   ILE  HG22 HA     0.100000       1.00800           0
     859 CC   53   ILE  HG23 HA     0.100000       1.00800           0
     860 CC   53   ILE  CD1  CT    -0.300000       12.0110           0
     861 CC   53   ILE  HD11 HA     0.100000       1.00800           0
     862 CC   53   ILE  HD12 HA     0.100000       1.00800           0
     863 CC   53   ILE  HD13 HA     0.100000       1.00800           0
     864 CC   53   ILE  C    C      0.480000       12.0110           0
     865 CC   53   ILE  O    O     -0.480000       15.9990           0
     866 CC   54   LYS  N    NH1   -0.360000       14.0070           0
     867 CC   54   LYS  HN   H      0.260000       1.00800           0
     868 CC   54   LYS  CA   CT      0.00000       12.0110           0
     869 CC   54   LYS  HA   HA     0.100000       1.00800           0
     870 CC   54   LYS  CB   CT    -0.200000       12.0110           0
     871 CC   54   LYS  HB1  HA     0.100000       1.00800           0
     872 CC   54   LYS  HB2  HA     0.100000       1.00800           0
     873 CC   54   LYS  CG   CT    -0.200000       12.0110           0
     874 CC   54   LYS  HG1  HA     0.100000       1.00800           0
     875 CC   54   LYS  HG2  HA     0.100000       1.00800           0
     876 CC   54   LYS  CD   CT    -0.200000       12.0110           0
     877 CC   54   LYS  HD1  HA     0.100000       1.00800           0
     878 CC   54   LYS  HD2  HA     0.100000       1.00800           0
     879 CC   54   LYS  CE   CT     0.305000       12.0110           0
     880 CC   54   LYS  HE1  HA     0.100000       1.00800           0
     881 CC   54   LYS  HE2  HA     0.100000       1.00800           0
     882 CC   54   LYS  NZ   NH3   -0.810000       14.0070           0
     883 CC   54   LYS  HZ1  HC     0.435000       1.00800           0
     884 CC   54   LYS  HZ2  HC     0.435000       1.00800           0
     885 CC   54   LYS  HZ3  HC     0.435000       1.00800           0
     886 CC   54   LYS  C    C      0.480000       12.0110           0
     887 CC   54   LYS  O    O     -0.480000       15.9990           0
     888 CC   55   LYS  N    NH1   -0.360000       14.0070           0
     889 CC   55   LYS  HN   H      0.260000       1.00800           0
     890 CC   55   LYS  CA   CT      0.00000       12.0110           0
     891 CC   55   LYS  HA   HA     0.100000       1.00800           0
     892 CC   55   LYS  CB   CT    -0.200000       12.0110           0
     893 CC   55   LYS  HB1  HA     0.100000       1.00800           0
     894 CC   55   LYS  HB2  HA     0.100000       1.00800           0
     895 CC   55   LYS  CG   CT    -0.200000       12.0110           0
     896 CC   55   LYS  HG1  HA     0.100000       1.00800           0
     897 CC   55   LYS  HG2  HA     0.100000       1.00800           0
     898 CC   55   LYS  CD   CT    -0.200000       12.0110           0
     899 CC   55   LYS  HD1  HA     0.100000       1.00800           0
     900 CC   55   LYS  HD2  HA     0.100000       1.00800           0
     901 CC   55   LYS  CE   CT     0.305000       12.0110           0
     902 CC   55   LYS  HE1  HA     0.100000       1.00800           0
     903 CC   55   LYS  HE2  HA     0.100000       1.00800           0
     904 CC   55   LYS  NZ   NH3   -0.810000       14.0070           0
     905 CC   55   LYS  HZ1  HC     0.435000       1.00800           0
     906 CC   55   LYS  HZ2  HC     0.435000       1.00800           0
     907 CC   55   LYS  HZ3  HC     0.435000       1.00800           0
     908 CC   55   LYS  C    C      0.480000       12.0110           0
     909 CC   55   LYS  O    O     -0.480000       15.9990           0
     910 CC   56   ASN  N    NH1   -0.360000       14.0070           0
     911 CC   56   ASN  HN   H      0.260000       1.00800           0
     912 CC   56   ASN  CA   CT      0.00000       12.0110           0
     913 CC   56   ASN  HA   HA     0.100000       1.00800           0
     914 CC   56   ASN  CB   CT    -0.200000       12.0110           0
     915 CC   56   ASN  HB1  HA     0.100000       1.00800           0
     916 CC   56   ASN  HB2  HA     0.100000       1.00800           0
     917 CC   56   ASN  CG   C      0.480000       12.0110           0
     918 CC   56   ASN  OD1  O     -0.480000       15.9990           0
     919 CC   56   ASN  ND2  NH2   -0.520000       14.0070           0
     920 CC   56   ASN  HD21 H      0.260000       1.00800           0
     921 CC   56   ASN  HD22 H      0.260000       1.00800           0
     922 CC   56   ASN  C    C      0.480000       12.0110           0
     923 CC   56   ASN  O    O     -0.480000       15.9990           0
     924 CC   57   VAL  N    NH1   -0.360000       14.0070           0
     925 CC   57   VAL  HN   H      0.260000       1.00800           0
     926 CC   57   VAL  CA   CT      0.00000       12.0110           0
     927 CC   57   VAL  HA   HA     0.100000       1.00800           0
     928 CC   57   VAL  CB   CT    -0.100000       12.0110           0
     929 CC   57   VAL  HB   HA     0.100000       1.00800           0
     930 CC   57   VAL  CG1  CT    -0.300000       12.0110           0
     931 CC   57   VAL  HG11 HA     0.100000       1.00800           0
     932 CC   57   VAL  HG12 HA     0.100000       1.00800           0
     933 CC   57   VAL  HG13 HA     0.100000       1.00800           0
     934 CC   57   VAL  CG2  CT    -0.300000       12.0110           0
     935 CC   57   VAL  HG21 HA     0.100000       1.00800           0
     936 CC   57   VAL  HG22 HA     0.100000       1.00800           0
     937 CC   57   VAL  HG23 HA     0.100000       1.00800           0
     938 CC   57   VAL  C    C      0.480000       12.0110           0
     939 CC   57   VAL  O    O     -0.480000       15.9990           0
     940 CC   58   LEU  N    NH1   -0.360000       14.0070           0
     941 CC   58   LEU  HN   H      0.260000       1.00800           0
     942 CC   58   LEU  CA   CT      0.00000       12.0110           0
     943 CC   58   LEU  HA   HA     0.100000       1.00800           0
     944 CC   58   LEU  CB   CT    -0.200000       12.0110           0
     945 CC   58   LEU  HB1  HA     0.100000       1.00800           0
     946 CC   58   LEU  HB2  HA     0.100000       1.00800           0
     947 CC   58   LEU  CG   CT    -0.100000       12.0110           0
     948 CC   58   LEU  HG   HA     0.100000       1.00800           0
     949 CC   58   LEU  CD1  CT    -0.300000       12.0110           0
     950 CC   58   LEU  HD11 HA     0.100000       1.00800           0
     951 CC   58   LEU  HD12 HA     0.100000       1.00800           0
     952 CC   58   LEU  HD13 HA     0.100000       1.00800           0
     953 CC   58   LEU  CD2  CT    -0.300000       12.0110           0
     954 CC   58   LEU  HD21 HA     0.100000       1.00800           0
     955 CC   58   LEU  HD22 HA     0.100000       1.00800           0
     956 CC   58   LEU  HD23 HA     0.100000       1.00800           0
     957 CC   58   LEU  C    C      0.480000       12.0110           0
     958 CC   58   LEU  O    O     -0.480000       15.9990           0
     959 CC   59   TRP  N    NH1   -0.360000       14.0070           0
     960 CC   59   TRP  HN   H      0.260000       1.00800           0
     961 CC   59   TRP  CA   CT      0.00000       12.0110           0
     962 CC   59   TRP  HA   HA     0.100000       1.00800           0
     963 CC   59   TRP  CB   CT    -0.200000       12.0110           0
     964 CC   59   TRP  HB1  HA     0.100000       1.00800           0
     965 CC   59   TRP  HB2  HA     0.100000       1.00800           0
     966 CC   59   TRP  CG   CX    -0.400000E-01   12.0110           0
     967 CC   59   TRP  CD1  CW    -0.100000E-01   12.0110           0
     968 CC   59   TRP  HD1  HA     0.140000       1.00800           0
     969 CC   59   TRP  CD2  CB    -0.500000E-01   12.0110           0
     970 CC   59   TRP  NE1  NA    -0.490000       14.0070           0
     971 CC   59   TRP  HE1  H      0.400000       1.00800           0
     972 CC   59   TRP  CE2  CN     0.130000       12.0110           0
     973 CC   59   TRP  CE3  CA    -0.160000       12.0110           0
     974 CC   59   TRP  HE3  HA     0.140000       1.00800           0
     975 CC   59   TRP  CZ2  CA    -0.150000       12.0110           0
     976 CC   59   TRP  HZ2  HA     0.140000       1.00800           0
     977 CC   59   TRP  CZ3  CA    -0.150000       12.0110           0
     978 CC   59   TRP  HZ3  HA     0.140000       1.00800           0
     979 CC   59   TRP  CH2  CA    -0.180000       12.0110           0
     980 CC   59   TRP  HH2  HA     0.140000       1.00800           0
     981 CC   59   TRP  C    C      0.480000       12.0110           0
     982 CC   59   TRP  O    O     -0.480000       15.9990           0
     983 CC   60   ASP  N    NH1   -0.360000       14.0070           0
     984 CC   60   ASP  HN   H      0.260000       1.00800           0
     985 CC   60   ASP  CA   CT      0.00000       12.0110           0
     986 CC   60   ASP  HA   HA     0.100000       1.00800           0
     987 CC   60   ASP  CB   CT    -0.450000       12.0110           0
     988 CC   60   ASP  HB1  HA     0.100000       1.00800           0
     989 CC   60   ASP  HB2  HA     0.100000       1.00800           0
     990 CC   60   ASP  CG   C      0.490000       12.0110           0
     991 CC   60   ASP  OD1  OC    -0.620000       15.9990           0
     992 CC   60   ASP  OD2  OC    -0.620000       15.9990           0
     993 CC   60   ASP  C    C      0.480000       12.0110           0
     994 CC   60   ASP  O    O     -0.480000       15.9990           0
     995 CC   61   GLU  N    NH1   -0.360000       14.0070           0
     996 CC   61   GLU  HN   H      0.260000       1.00800           0
     997 CC   61   GLU  CA   CT      0.00000       12.0110           0
     998 CC   61   GLU  HA   HA     0.100000       1.00800           0
     999 CC   61   GLU  CB   CT    -0.200000       12.0110           0
    1000 CC   61   GLU  HB1  HA     0.100000       1.00800           0
    1001 CC   61   GLU  HB2  HA     0.100000       1.00800           0
    1002 CC   61   GLU  CG   CT    -0.450000       12.0110           0
    1003 CC   61   GLU  HG1  HA     0.100000       1.00800           0
    1004 CC   61   GLU  HG2  HA     0.100000       1.00800           0
    1005 CC   61   GLU  CD   C      0.490000       12.0110           0
    1006 CC   61   GLU  OE1  OC    -0.620000       15.9990           0
    1007 CC   61   GLU  OE2  OC    -0.620000       15.9990           0
    1008 CC   61   GLU  C    C      0.480000       12.0110           0
    1009 CC   61   GLU  O    O     -0.480000       15.9990           0
    1010 CC   62   ASN  N    NH1   -0.360000       14.0070           0
    1011 CC   62   ASN  HN   H      0.260000       1.00800           0
    1012 CC   62   ASN  CA   CT      0.00000       12.0110           0
    1013 CC   62   ASN  HA   HA     0.100000       1.00800           0
    1014 CC   62   ASN  CB   CT    -0.200000       12.0110           0
    1015 CC   62   ASN  HB1  HA     0.100000       1.00800           0
    1016 CC   62   ASN  HB2  HA     0.100000       1.00800           0
    1017 CC   62   ASN  CG   C      0.480000       12.0110           0
    1018 CC   62   ASN  OD1  O     -0.480000       15.9990           0
    1019 CC   62   ASN  ND2  NH2   -0.520000       14.0070           0
    1020 CC   62   ASN  HD21 H      0.260000       1.00800           0
    1021 CC   62   ASN  HD22 H      0.260000       1.00800           0
    1022 CC   62   ASN  C    C      0.480000       12.0110           0
    1023 CC   62   ASN  O    O     -0.480000       15.9990           0
    1024 CC   63   ASN  N    NH1   -0.360000       14.0070           0
    1025 CC   63   ASN  HN   H      0.260000       1.00800           0
    1026 CC   63   ASN  CA   CT      0.00000       12.0110           0
    1027 CC   63   ASN  HA   HA     0.100000       1.00800           0
    1028 CC   63   ASN  CB   CT    -0.200000       12.0110           0
    1029 CC   63   ASN  HB1  HA     0.100000       1.00800           0
    1030 CC   63   ASN  HB2  HA     0.100000       1.00800           0
    1031 CC   63   ASN  CG   C      0.480000       12.0110           0
    1032 CC   63   ASN  OD1  O     -0.480000       15.9990           0
    1033 CC   63   ASN  ND2  NH2   -0.520000       14.0070           0
    1034 CC   63   ASN  HD21 H      0.260000       1.00800           0
    1035 CC   63   ASN  HD22 H      0.260000       1.00800           0
    1036 CC   63   ASN  C    C      0.480000       12.0110           0
    1037 CC   63   ASN  O    O     -0.480000       15.9990           0
    1038 CC   64   MET  N    NH1   -0.360000       14.0070           0
    1039 CC   64   MET  HN   H      0.260000       1.00800           0
    1040 CC   64   MET  CA   CT      0.00000       12.0110           0
    1041 CC   64   MET  HA   HA     0.100000       1.00800           0
    1042 CC   64   MET  CB   CT    -0.200000       12.0110           0
    1043 CC   64   MET  HB1  HA     0.100000       1.00800           0
    1044 CC   64   MET  HB2  HA     0.100000       1.00800           0
    1045 CC   64   MET  CG   CT    -0.115000       12.0110           0
    1046 CC   64   MET  HG1  HA     0.100000       1.00800           0
    1047 CC   64   MET  HG2  HA     0.100000       1.00800           0
    1048 CC   64   MET  SD   S     -0.170000       32.0600           0
    1049 CC   64   MET  CE   CT    -0.215000       12.0110           0
    1050 CC   64   MET  HE1  HA     0.100000       1.00800           0
    1051 CC   64   MET  HE2  HA     0.100000       1.00800           0
    1052 CC   64   MET  HE3  HA     0.100000       1.00800           0
    1053 CC   64   MET  C    C      0.480000       12.0110           0
    1054 CC   64   MET  O    O     -0.480000       15.9990           0
    1055 CC   65   SER  N    NH1   -0.360000       14.0070           0
    1056 CC   65   SER  HN   H      0.260000       1.00800           0
    1057 CC   65   SER  CA   CT      0.00000       12.0110           0
    1058 CC   65   SER  HA   HA     0.100000       1.00800           0
    1059 CC   65   SER  CB   CT     0.800000E-01   12.0110           0
    1060 CC   65   SER  HB1  HA     0.100000       1.00800           0
    1061 CC   65   SER  HB2  HA     0.100000       1.00800           0
    1062 CC   65   SER  OG   OH    -0.680000       15.9990           0
    1063 CC   65   SER  HG   H      0.400000       1.00800           0
    1064 CC   65   SER  C    C      0.480000       12.0110           0
    1065 CC   65   SER  O    O     -0.480000       15.9990           0
    1066 CC   66   GLU  N    NH1   -0.360000       14.0070           0
    1067 CC   66   GLU  HN   H      0.260000       1.00800           0
    1068 CC   66   GLU  CA   CT      0.00000       12.0110           0
    1069 CC   66   GLU  HA   HA     0.100000       1.00800           0
    1070 CC   66   GLU  CB   CT    -0.200000       12.0110           0
    1071 CC   66   GLU  HB1  HA     0.100000       1.00800           0
    1072 CC   66   GLU  HB2  HA     0.100000       1.00800           0
    1073 CC   66   GLU  CG   CT    -0.450000       12.0110           0
    1074 CC   66   GLU  HG1  HA     0.100000       1.00800           0
    1075 CC   66   GLU  HG2  HA     0.100000       1.00800           0
    1076 CC   66   GLU  CD   C      0.490000       12.0110           0
    1077 CC   66   GLU  OE1  OC    -0.620000       15.9990           0
    1078 CC   66   GLU  OE2  OC    -0.620000       15.9990           0
    1079 CC   66   GLU  C    C      0.480000       12.0110           0
    1080 CC   66   GLU  O    O     -0.480000       15.9990           0
    1081 CC   67   TYR  N    NH1   -0.360000       14.0070           0
    1082 CC   67   TYR  HN   H      0.260000       1.00800           0
    1083 CC   67   TYR  CA   CT      0.00000       12.0110           0
    1084 CC   67   TYR  HA   HA     0.100000       1.00800           0
    1085 CC   67   TYR  CB   CT    -0.200000       12.0110           0
    1086 CC   67   TYR  HB1  HA     0.100000       1.00800           0
    1087 CC   67   TYR  HB2  HA     0.100000       1.00800           0
    1088 CC   67   TYR  CG   CA      0.00000       12.0110           0
    1089 CC   67   TYR  CD1  CA    -0.140000       12.0110           0
    1090 CC   67   TYR  HD1  HA     0.140000       1.00800           0
    1091 CC   67   TYR  CD2  CA    -0.140000       12.0110           0
    1092 CC   67   TYR  HD2  HA     0.140000       1.00800           0
    1093 CC   67   TYR  CE1  CA    -0.140000       12.0110           0
    1094 CC   67   TYR  HE1  HA     0.140000       1.00800           0
    1095 CC   67   TYR  CE2  CA    -0.140000       12.0110           0
    1096 CC   67   TYR  HE2  HA     0.140000       1.00800           0
    1097 CC   67   TYR  CZ   C      0.200000       12.0110           0
    1098 CC   67   TYR  OH   OH    -0.600000       15.9990           0
    1099 CC   67   TYR  HH   H      0.400000       1.00800           0
    1100 CC   67   TYR  C    C      0.480000       12.0110           0
    1101 CC   67   TYR  O    O     -0.480000       15.9990           0
    1102 CC   68   LEU  N    NH1   -0.360000       14.0070           0
    1103 CC   68   LEU  HN   H      0.260000       1.00800           0
    1104 CC   68   LEU  CA   CT      0.00000       12.0110           0
    1105 CC   68   LEU  HA   HA     0.100000       1.00800           0
    1106 CC   68   LEU  CB   CT    -0.200000       12.0110           0
    1107 CC   68   LEU  HB1  HA     0.100000       1.00800           0
    1108 CC   68   LEU  HB2  HA     0.100000       1.00800           0
    1109 CC   68   LEU  CG   CT    -0.100000       12.0110           0
    1110 CC   68   LEU  HG   HA     0.100000       1.00800           0
    1111 CC   68   LEU  CD1  CT    -0.300000       12.0110           0
    1112 CC   68   LEU  HD11 HA     0.100000       1.00800           0
    1113 CC   68   LEU  HD12 HA     0.100000       1.00800           0
    1114 CC   68   LEU  HD13 HA     0.100000       1.00800           0
    1115 CC   68   LEU  CD2  CT    -0.300000       12.0110           0
    1116 CC   68   LEU  HD21 HA     0.100000       1.00800           0
    1117 CC   68   LEU  HD22 HA     0.100000       1.00800           0
    1118 CC   68   LEU  HD23 HA     0.100000       1.00800           0
    1119 CC   68   LEU  C    C      0.480000       12.0110           0
    1120 CC   68   LEU  O    O     -0.480000       15.9990           0
    1121 CC   69   THR  N    NH1   -0.360000       14.0070           0
    1122 CC   69   THR  HN   H      0.260000       1.00800           0
    1123 CC   69   THR  CA   CT      0.00000       12.0110           0
    1124 CC   69   THR  HA   HA     0.100000       1.00800           0
    1125 CC   69   THR  CB   CT     0.180000       12.0110           0
    1126 CC   69   THR  HB   HA     0.100000       1.00800           0
    1127 CC   69   THR  OG1  OH    -0.680000       15.9990           0
    1128 CC   69   THR  HG1  H      0.400000       1.00800           0
    1129 CC   69   THR  CG2  CT    -0.300000       12.0110           0
    1130 CC   69   THR  HG21 HA     0.100000       1.00800           0
    1131 CC   69   THR  HG22 HA     0.100000       1.00800           0
    1132 CC   69   THR  HG23 HA     0.100000       1.00800           0
    1133 CC   69   THR  C    C      0.480000       12.0110           0
    1134 CC   69   THR  O    O     -0.480000       15.9990           0
    1135 CC   70   ASN  N    NH1   -0.360000       14.0070           0
    1136 CC   70   ASN  HN   H      0.260000       1.00800           0
    1137 CC   70   ASN  CA   CT      0.00000       12.0110           0
    1138 CC   70   ASN  HA   HA     0.100000       1.00800           0
    1139 CC   70   ASN  CB   CT    -0.200000       12.0110           0
    1140 CC   70   ASN  HB1  HA     0.100000       1.00800           0
    1141 CC   70   ASN  HB2  HA     0.100000       1.00800           0
    1142 CC   70   ASN  CG   C      0.480000       12.0110           0
    1143 CC   70   ASN  OD1  O     -0.480000       15.9990           0
    1144 CC   70   ASN  ND2  NH2   -0.520000       14.0070           0
    1145 CC   70   ASN  HD21 H      0.260000       1.00800           0
    1146 CC   70   ASN  HD22 H      0.260000       1.00800           0
    1147 CC   70   ASN  C    C      0.480000       12.0110           0
    1148 CC   70   ASN  O    O     -0.480000       15.9990           0
    1149 CC   71   PRO  N    N     -0.360000       14.0070           0
    1150 CC   71   PRO  CA   CT      0.00000       12.0110           0
    1151 CC   71   PRO  HA   HA     0.100000       1.00800           0
    1152 CC   71   PRO  CB   CT    -0.200000       12.0110           0
    1153 CC   71   PRO  HB1  HA     0.100000       1.00800           0
    1154 CC   71   PRO  HB2  HA     0.100000       1.00800           0
    1155 CC   71   PRO  CG   CP    -0.200000       12.0110           0
    1156 CC   71   PRO  HG1  HA     0.100000       1.00800           0
    1157 CC   71   PRO  HG2  HA     0.100000       1.00800           0
    1158 CC   71   PRO  CD   CP     0.600000E-01   12.0110           0
    1159 CC   71   PRO  HD2  HA     0.100000       1.00800           0
    1160 CC   71   PRO  HD1  HA     0.100000       1.00800           0
    1161 CC   71   PRO  C    C      0.480000       12.0110           0
    1162 CC   71   PRO  O    O     -0.480000       15.9990           0
    1163 CC   72   LYS  N    NH1   -0.360000       14.0070           0
    1164 CC   72   LYS  HN   H      0.260000       1.00800           0
    1165 CC   72   LYS  CA   CT      0.00000       12.0110           0
    1166 CC   72   LYS  HA   HA     0.100000       1.00800           0
    1167 CC   72   LYS  CB   CT    -0.200000       12.0110           0
    1168 CC   72   LYS  HB1  HA     0.100000       1.00800           0
    1169 CC   72   LYS  HB2  HA     0.100000       1.00800           0
    1170 CC   72   LYS  CG   CT    -0.200000       12.0110           0
    1171 CC   72   LYS  HG1  HA     0.100000       1.00800           0
    1172 CC   72   LYS  HG2  HA     0.100000       1.00800           0
    1173 CC   72   LYS  CD   CT    -0.200000       12.0110           0
    1174 CC   72   LYS  HD1  HA     0.100000       1.00800           0
    1175 CC   72   LYS  HD2  HA     0.100000       1.00800           0
    1176 CC   72   LYS  CE   CT     0.305000       12.0110           0
    1177 CC   72   LYS  HE1  HA     0.100000       1.00800           0
    1178 CC   72   LYS  HE2  HA     0.100000       1.00800           0
    1179 CC   72   LYS  NZ   NH3   -0.810000       14.0070           0
    1180 CC   72   LYS  HZ1  HC     0.435000       1.00800           0
    1181 CC   72   LYS  HZ2  HC     0.435000       1.00800           0
    1182 CC   72   LYS  HZ3  HC     0.435000       1.00800           0
    1183 CC   72   LYS  C    C      0.480000       12.0110           0
    1184 CC   72   LYS  O    O     -0.480000       15.9990           0
    1185 CC   73   LYS  N    NH1   -0.360000       14.0070           0
    1186 CC   73   LYS  HN   H      0.260000       1.00800           0
    1187 CC   73   LYS  CA   CT      0.00000       12.0110           0
    1188 CC   73   LYS  HA   HA     0.100000       1.00800           0
    1189 CC   73   LYS  CB   CT    -0.200000       12.0110           0
    1190 CC   73   LYS  HB1  HA     0.100000       1.00800           0
    1191 CC   73   LYS  HB2  HA     0.100000       1.00800           0
    1192 CC   73   LYS  CG   CT    -0.200000       12.0110           0
    1193 CC   73   LYS  HG1  HA     0.100000       1.00800           0
    1194 CC   73   LYS  HG2  HA     0.100000       1.00800           0
    1195 CC   73   LYS  CD   CT    -0.200000       12.0110           0
    1196 CC   73   LYS  HD1  HA     0.100000       1.00800           0
    1197 CC   73   LYS  HD2  HA     0.100000       1.00800           0
    1198 CC   73   LYS  CE   CT     0.305000       12.0110           0
    1199 CC   73   LYS  HE1  HA     0.100000       1.00800           0
    1200 CC   73   LYS  HE2  HA     0.100000       1.00800           0
    1201 CC   73   LYS  NZ   NH3   -0.810000       14.0070           0
    1202 CC   73   LYS  HZ1  HC     0.435000       1.00800           0
    1203 CC   73   LYS  HZ2  HC     0.435000       1.00800           0
    1204 CC   73   LYS  HZ3  HC     0.435000       1.00800           0
    1205 CC   73   LYS  C    C      0.480000       12.0110           0
    1206 CC   73   LYS  O    O     -0.480000       15.9990           0
    1207 CC   74   TYR  N    NH1   -0.360000       14.0070           0
    1208 CC   74   TYR  HN   H      0.260000       1.00800           0
    1209 CC   74   TYR  CA   CT      0.00000       12.0110           0
    1210 CC   74   TYR  HA   HA     0.100000       1.00800           0
    1211 CC   74   TYR  CB   CT    -0.200000       12.0110           0
    1212 CC   74   TYR  HB1  HA     0.100000       1.00800           0
    1213 CC   74   TYR  HB2  HA     0.100000       1.00800           0
    1214 CC   74   TYR  CG   CA      0.00000       12.0110           0
    1215 CC   74   TYR  CD1  CA    -0.140000       12.0110           0
    1216 CC   74   TYR  HD1  HA     0.140000       1.00800           0
    1217 CC   74   TYR  CD2  CA    -0.140000       12.0110           0
    1218 CC   74   TYR  HD2  HA     0.140000       1.00800           0
    1219 CC   74   TYR  CE1  CA    -0.140000       12.0110           0
    1220 CC   74   TYR  HE1  HA     0.140000       1.00800           0
    1221 CC   74   TYR  CE2  CA    -0.140000       12.0110           0
    1222 CC   74   TYR  HE2  HA     0.140000       1.00800           0
    1223 CC   74   TYR  CZ   C      0.200000       12.0110           0
    1224 CC   74   TYR  OH   OH    -0.600000       15.9990           0
    1225 CC   74   TYR  HH   H      0.400000       1.00800           0
    1226 CC   74   TYR  C    C      0.480000       12.0110           0
    1227 CC   74   TYR  O    O     -0.480000       15.9990           0
    1228 CC   75   ILE  N    NH1   -0.360000       14.0070           0
    1229 CC   75   ILE  HN   H      0.260000       1.00800           0
    1230 CC   75   ILE  CA   CT      0.00000       12.0110           0
    1231 CC   75   ILE  HA   HA     0.100000       1.00800           0
    1232 CC   75   ILE  CB   CT    -0.100000       12.0110           0
    1233 CC   75   ILE  HB   HA     0.100000       1.00800           0
    1234 CC   75   ILE  CG1  CT    -0.200000       12.0110           0
    1235 CC   75   ILE  HG11 HA     0.100000       1.00800           0
    1236 CC   75   ILE  HG12 HA     0.100000       1.00800           0
    1237 CC   75   ILE  CG2  CT    -0.300000       12.0110           0
    1238 CC   75   ILE  HG21 HA     0.100000       1.00800           0
    1239 CC   75   ILE  HG22 HA     0.100000       1.00800           0
    1240 CC   75   ILE  HG23 HA     0.100000       1.00800           0
    1241 CC   75   ILE  CD1  CT    -0.300000       12.0110           0
    1242 CC   75   ILE  HD11 HA     0.100000       1.00800           0
    1243 CC   75   ILE  HD12 HA     0.100000       1.00800           0
    1244 CC   75   ILE  HD13 HA     0.100000       1.00800           0
    1245 CC   75   ILE  C    C      0.480000       12.0110           0
    1246 CC   75   ILE  O    O     -0.480000       15.9990           0
    1247 CC   76   PRO  N    N     -0.360000       14.0070           0
    1248 CC   76   PRO  CA   CT      0.00000       12.0110           0
    1249 CC   76   PRO  HA   HA     0.100000       1.00800           0
    1250 CC   76   PRO  CB   CT    -0.200000       12.0110           0
    1251 CC   76   PRO  HB1  HA     0.100000       1.00800           0
    1252 CC   76   PRO  HB2  HA     0.100000       1.00800           0
    1253 CC   76   PRO  CG   CP    -0.200000       12.0110           0
    1254 CC   76   PRO  HG1  HA     0.100000       1.00800           0
    1255 CC   76   PRO  HG2  HA     0.100000       1.00800           0
    1256 CC   76   PRO  CD   CP     0.600000E-01   12.0110           0
    1257 CC   76   PRO  HD2  HA     0.100000       1.00800           0
    1258 CC   76   PRO  HD1  HA     0.100000       1.00800           0
    1259 CC   76   PRO  C    C      0.480000       12.0110           0
    1260 CC   76   PRO  O    O     -0.480000       15.9990           0
    1261 CC   77   GLY  N    NH1   -0.360000       14.0070           0
    1262 CC   77   GLY  HN   H      0.260000       1.00800           0
    1263 CC   77   GLY  CA   CT    -0.100000       12.0110           0
    1264 CC   77   GLY  HA1  HA     0.100000       1.00800           0
    1265 CC   77   GLY  HA2  HA     0.100000       1.00800           0
    1266 CC   77   GLY  C    C      0.480000       12.0110           0
    1267 CC   77   GLY  O    O     -0.480000       15.9990           0
    1268 CC   78   THR  N    NH1   -0.360000       14.0070           0
    1269 CC   78   THR  HN   H      0.260000       1.00800           0
    1270 CC   78   THR  CA   CT      0.00000       12.0110           0
    1271 CC   78   THR  HA   HA     0.100000       1.00800           0
    1272 CC   78   THR  CB   CT     0.180000       12.0110           0
    1273 CC   78   THR  HB   HA     0.100000       1.00800           0
    1274 CC   78   THR  OG1  OH    -0.680000       15.9990           0
    1275 CC   78   THR  HG1  H      0.400000       1.00800           0
    1276 CC   78   THR  CG2  CT    -0.300000       12.0110           0
    1277 CC   78   THR  HG21 HA     0.100000       1.00800           0
    1278 CC   78   THR  HG22 HA     0.100000       1.00800           0
    1279 CC   78   THR  HG23 HA     0.100000       1.00800           0
    1280 CC   78   THR  C    C      0.480000       12.0110           0
    1281 CC   78   THR  O    O     -0.480000       15.9990           0
    1282 CC   79   LYS  N    NH1   -0.360000       14.0070           0
    1283 CC   79   LYS  HN   H      0.260000       1.00800           0
    1284 CC   79   LYS  CA   CT      0.00000       12.0110           0
    1285 CC   79   LYS  HA   HA     0.100000       1.00800           0
    1286 CC   79   LYS  CB   CT    -0.200000       12.0110           0
    1287 CC   79   LYS  HB1  HA     0.100000       1.00800           0
    1288 CC   79   LYS  HB2  HA     0.100000       1.00800           0
    1289 CC   79   LYS  CG   CT    -0.200000       12.0110           0
    1290 CC   79   LYS  HG1  HA     0.100000       1.00800           0
    1291 CC   79   LYS  HG2  HA     0.100000       1.00800           0
    1292 CC   79   LYS  CD   CT    -0.200000       12.0110           0
    1293 CC   79   LYS  HD1  HA     0.100000       1.00800           0
    1294 CC   79   LYS  HD2  HA     0.100000       1.00800           0
    1295 CC   79   LYS  CE   CT     0.305000       12.0110           0
    1296 CC   79   LYS  HE1  HA     0.100000       1.00800           0
    1297 CC   79   LYS  HE2  HA     0.100000       1.00800           0
    1298 CC   79   LYS  NZ   NH3   -0.810000       14.0070           0
    1299 CC   79   LYS  HZ1  HC     0.435000       1.00800           0
    1300 CC   79   LYS  HZ2  HC     0.435000       1.00800           0
    1301 CC   79   LYS  HZ3  HC     0.435000       1.00800           0
    1302 CC   79   LYS  C    C      0.480000       12.0110           0
    1303 CC   79   LYS  O    O     -0.480000       15.9990           0
    1304 CC   80   MET  N    NH1   -0.360000       14.0070           0
    1305 CC   80   MET  HN   H      0.260000       1.00800           0
    1306 CC   80   MET  CA   CT      0.00000       12.0110           0
    1307 CC   80   MET  HA   HA     0.100000       1.00800           0
    1308 CC   80   MET  CB   CT    -0.200000       12.0110           0
    1309 CC   80   MET  HB1  HA     0.100000       1.00800           0
    1310 CC   80   MET  HB2  HA     0.100000       1.00800           0
    1311 CC   80   MET  CG   CT    -0.115000       12.0110           0
    1312 CC   80   MET  HG1  HA     0.100000       1.00800           0
    1313 CC   80   MET  HG2  HA     0.100000       1.00800           0
    1314 CC   80   MET  SD   S     -0.170000       32.0600           0
    1315 CC   80   MET  CE   CT    -0.215000       12.0110           0
    1316 CC   80   MET  HE1  HA     0.100000       1.00800           0
    1317 CC   80   MET  HE2  HA     0.100000       1.00800           0
    1318 CC   80   MET  HE3  HA     0.100000       1.00800           0
    1319 CC   80   MET  C    C      0.480000       12.0110           0
    1320 CC   80   MET  O    O     -0.480000       15.9990           0
    1321 CC   81   ALA  N    NH1   -0.360000       14.0070           0
    1322 CC   81   ALA  HN   H      0.260000       1.00800           0
    1323 CC   81   ALA  CA   CT      0.00000       12.0110           0
    1324 CC   81   ALA  HA   HA     0.100000       1.00800           0
    1325 CC   81   ALA  CB   CT    -0.300000       12.0110           0
    1326 CC   81   ALA  HB1  HA     0.100000       1.00800           0
    1327 CC   81   ALA  HB2  HA     0.100000       1.00800           0
    1328 CC   81   ALA  HB3  HA     0.100000       1.00800           0
    1329 CC   81   ALA  C    C      0.480000       12.0110           0
    1330 CC   81   ALA  O    O     -0.480000       15.9990           0
    1331 CC   82   PHE  N    NH1   -0.360000       14.0070           0
    1332 CC   82   PHE  HN   H      0.260000       1.00800           0
    1333 CC   82   PHE  CA   CT      0.00000       12.0110           0
    1334 CC   82   PHE  HA   HA     0.100000       1.00800           0
    1335 CC   82   PHE  CB   CT    -0.160000       12.0110           0
    1336 CC   82   PHE  HB1  HA     0.100000       1.00800           0
    1337 CC   82   PHE  HB2  HA     0.100000       1.00800           0
    1338 CC   82   PHE  CG   CA     0.300000E-01   12.0110           0
    1339 CC   82   PHE  CD1  CA    -0.160000       12.0110           0
    1340 CC   82   PHE  HD1  HA     0.140000       1.00800           0
    1341 CC   82   PHE  CD2  CA    -0.160000       12.0110           0
    1342 CC   82   PHE  HD2  HA     0.140000       1.00800           0
    1343 CC   82   PHE  CE1  CA    -0.150000       12.0110           0
    1344 CC   82   PHE  HE1  HA     0.140000       1.00800           0
    1345 CC   82   PHE  CE2  CA    -0.150000       12.0110           0
    1346 CC   82   PHE  HE2  HA     0.140000       1.00800           0
    1347 CC   82   PHE  CZ   CA    -0.150000       12.0110           0
    1348 CC   82   PHE  HZ   HA     0.140000       1.00800           0
    1349 CC   82   PHE  C    C      0.480000       12.0110           0
    1350 CC   82   PHE  O    O     -0.480000       15.9990           0
    1351 CC   83   GLY  N    NH1   -0.360000       14.0070           0
    1352 CC   83   GLY  HN   H      0.260000       1.00800           0
    1353 CC   83   GLY  CA   CT    -0.100000       12.0110           0
    1354 CC   83   GLY  HA1  HA     0.100000       1.00800           0
    1355 CC   83   GLY  HA2  HA     0.100000       1.00800           0
    1356 CC   83   GLY  C    C      0.480000       12.0110           0
    1357 CC   83   GLY  O    O     -0.480000       15.9990           0
    1358 CC   84   GLY  N    NH1   -0.360000       14.0070           0
    1359 CC   84   GLY  HN   H      0.260000       1.00800           0
    1360 CC   84   GLY  CA   CT    -0.100000       12.0110           0
    1361 CC   84   GLY  HA1  HA     0.100000       1.00800           0
    1362 CC   84   GLY  HA2  HA     0.100000       1.00800           0
    1363 CC   84   GLY  C    C      0.480000       12.0110           0
    1364 CC   84   GLY  O    O     -0.480000       15.9990           0
    1365 CC   85   LEU  N    NH1   -0.360000       14.0070           0
    1366 CC   85   LEU  HN   H      0.260000       1.00800           0
    1367 CC   85   LEU  CA   CT      0.00000       12.0110           0
    1368 CC   85   LEU  HA   HA     0.100000       1.00800           0
    1369 CC   85   LEU  CB   CT    -0.200000       12.0110           0
    1370 CC   85   LEU  HB1  HA     0.100000       1.00800           0
    1371 CC   85   LEU  HB2  HA     0.100000       1.00800           0
    1372 CC   85   LEU  CG   CT    -0.100000       12.0110           0
    1373 CC   85   LEU  HG   HA     0.100000       1.00800           0
    1374 CC   85   LEU  CD1  CT    -0.300000       12.0110           0
    1375 CC   85   LEU  HD11 HA     0.100000       1.00800           0
    1376 CC   85   LEU  HD12 HA     0.100000       1.00800           0
    1377 CC   85   LEU  HD13 HA     0.100000       1.00800           0
    1378 CC   85   LEU  CD2  CT    -0.300000       12.0110           0
    1379 CC   85   LEU  HD21 HA     0.100000       1.00800           0
    1380 CC   85   LEU  HD22 HA     0.100000       1.00800           0
    1381 CC   85   LEU  HD23 HA     0.100000       1.00800           0
    1382 CC   85   LEU  C    C      0.480000       12.0110           0
    1383 CC   85   LEU  O    O     -0.480000       15.9990           0
    1384 CC   86   LYS  N    NH1   -0.360000       14.0070           0
    1385 CC   86   LYS  HN   H      0.260000       1.00800           0
    1386 CC   86   LYS  CA   CT      0.00000       12.0110           0
    1387 CC   86   LYS  HA   HA     0.100000       1.00800           0
    1388 CC   86   LYS  CB   CT    -0.200000       12.0110           0
    1389 CC   86   LYS  HB1  HA     0.100000       1.00800           0
    1390 CC   86   LYS  HB2  HA     0.100000       1.00800           0
    1391 CC   86   LYS  CG   CT    -0.200000       12.0110           0
    1392 CC   86   LYS  HG1  HA     0.100000       1.00800           0
    1393 CC   86   LYS  HG2  HA     0.100000       1.00800           0
    1394 CC   86   LYS  CD   CT    -0.200000       12.0110           0
    1395 CC   86   LYS  HD1  HA     0.100000       1.00800           0
    1396 CC   86   LYS  HD2  HA     0.100000       1.00800           0
    1397 CC   86   LYS  CE   CT     0.305000       12.0110           0
    1398 CC   86   LYS  HE1  HA     0.100000       1.00800           0
    1399 CC   86   LYS  HE2  HA     0.100000       1.00800           0
    1400 CC   86   LYS  NZ   NH3   -0.810000       14.0070           0
    1401 CC   86   LYS  HZ1  HC     0.435000       1.00800           0
    1402 CC   86   LYS  HZ2  HC     0.435000       1.00800           0
    1403 CC   86   LYS  HZ3  HC     0.435000       1.00800           0
    1404 CC   86   LYS  C    C      0.480000       12.0110           0
    1405 CC   86   LYS  O    O     -0.480000       15.9990           0
    1406 CC   87   LYS  N    NH1   -0.360000       14.0070           0
    1407 CC   87   LYS  HN   H      0.260000       1.00800           0
    1408 CC   87   LYS  CA   CT      0.00000       12.0110           0
    1409 CC   87   LYS  HA   HA     0.100000       1.00800           0
    1410 CC   87   LYS  CB   CT    -0.200000       12.0110           0
    1411 CC   87   LYS  HB1  HA     0.100000       1.00800           0
    1412 CC   87   LYS  HB2  HA     0.100000       1.00800           0
    1413 CC   87   LYS  CG   CT    -0.200000       12.0110           0
    1414 CC   87   LYS  HG1  HA     0.100000       1.00800           0
    1415 CC   87   LYS  HG2  HA     0.100000       1.00800           0
    1416 CC   87   LYS  CD   CT    -0.200000       12.0110           0
    1417 CC   87   LYS  HD1  HA     0.100000       1.00800           0
    1418 CC   87   LYS  HD2  HA     0.100000       1.00800           0
    1419 CC   87   LYS  CE   CT     0.305000       12.0110           0
    1420 CC   87   LYS  HE1  HA     0.100000       1.00800           0
    1421 CC   87   LYS  HE2  HA     0.100000       1.00800           0
    1422 CC   87   LYS  NZ   NH3   -0.810000       14.0070           0
    1423 CC   87   LYS  HZ1  HC     0.435000       1.00800           0
    1424 CC   87   LYS  HZ2  HC     0.435000       1.00800           0
    1425 CC   87   LYS  HZ3  HC     0.435000       1.00800           0
    1426 CC   87   LYS  C    C      0.480000       12.0110           0
    1427 CC   87   LYS  O    O     -0.480000       15.9990           0
    1428 CC   88   GLU  N    NH1   -0.360000       14.0070           0
    1429 CC   88   GLU  HN   H      0.260000       1.00800           0
    1430 CC   88   GLU  CA   CT      0.00000       12.0110           0
    1431 CC   88   GLU  HA   HA     0.100000       1.00800           0
    1432 CC   88   GLU  CB   CT    -0.200000       12.0110           0
    1433 CC   88   GLU  HB1  HA     0.100000       1.00800           0
    1434 CC   88   GLU  HB2  HA     0.100000       1.00800           0
    1435 CC   88   GLU  CG   CT    -0.450000       12.0110           0
    1436 CC   88   GLU  HG1  HA     0.100000       1.00800           0
    1437 CC   88   GLU  HG2  HA     0.100000       1.00800           0
    1438 CC   88   GLU  CD   C      0.490000       12.0110           0
    1439 CC   88   GLU  OE1  OC    -0.620000       15.9990           0
    1440 CC   88   GLU  OE2  OC    -0.620000       15.9990           0
    1441 CC   88   GLU  C    C      0.480000       12.0110           0
    1442 CC   88   GLU  O    O     -0.480000       15.9990           0
    1443 CC   89   LYS  N    NH1   -0.360000       14.0070           0
    1444 CC   89   LYS  HN   H      0.260000       1.00800           0
    1445 CC   89   LYS  CA   CT      0.00000       12.0110           0
    1446 CC   89   LYS  HA   HA     0.100000       1.00800           0
    1447 CC   89   LYS  CB   CT    -0.200000       12.0110           0
    1448 CC   89   LYS  HB1  HA     0.100000       1.00800           0
    1449 CC   89   LYS  HB2  HA     0.100000       1.00800           0
    1450 CC   89   LYS  CG   CT    -0.200000       12.0110           0
    1451 CC   89   LYS  HG1  HA     0.100000       1.00800           0
    1452 CC   89   LYS  HG2  HA     0.100000       1.00800           0
    1453 CC   89   LYS  CD   CT    -0.200000       12.0110           0
    1454 CC   89   LYS  HD1  HA     0.100000       1.00800           0
    1455 CC   89   LYS  HD2  HA     0.100000       1.00800           0
    1456 CC   89   LYS  CE   CT     0.305000       12.0110           0
    1457 CC   89   LYS  HE1  HA     0.100000       1.00800           0
    1458 CC   89   LYS  HE2  HA     0.100000       1.00800           0
    1459 CC   89   LYS  NZ   NH3   -0.810000       14.0070           0
    1460 CC   89   LYS  HZ1  HC     0.435000       1.00800           0
    1461 CC   89   LYS  HZ2  HC     0.435000       1.00800           0
    1462 CC   89   LYS  HZ3  HC     0.435000       1.00800           0
    1463 CC   89   LYS  C    C      0.480000       12.0110           0
    1464 CC   89   LYS  O    O     -0.480000       15.9990           0
    1465 CC   90   ASP  N    NH1   -0.360000       14.0070           0
    1466 CC   90   ASP  HN   H      0.260000       1.00800           0
    1467 CC   90   ASP  CA   CT      0.00000       12.0110           0
    1468 CC   90   ASP  HA   HA     0.100000       1.00800           0
    1469 CC   90   ASP  CB   CT    -0.450000       12.0110           0
    1470 CC   90   ASP  HB1  HA     0.100000       1.00800           0
    1471 CC   90   ASP  HB2  HA     0.100000       1.00800           0
    1472 CC   90   ASP  CG   C      0.490000       12.0110           0
    1473 CC   90   ASP  OD1  OC    -0.620000       15.9990           0
    1474 CC   90   ASP  OD2  OC    -0.620000       15.9990           0
    1475 CC   90   ASP  C    C      0.480000       12.0110           0
    1476 CC   90   ASP  O    O     -0.480000       15.9990           0
    1477 CC   91   ARG  N    NH1   -0.360000       14.0070           0
    1478 CC   91   ARG  HN   H      0.260000       1.00800           0
    1479 CC   91   ARG  CA   CT      0.00000       12.0110           0
    1480 CC   91   ARG  HA   HA     0.100000       1.00800           0
    1481 CC   91   ARG  CB   CT    -0.200000       12.0110           0
    1482 CC   91   ARG  HB1  HA     0.100000       1.00800           0
    1483 CC   91   ARG  HB2  HA     0.100000       1.00800           0
    1484 CC   91   ARG  CG   CT    -0.200000       12.0110           0
    1485 CC   91   ARG  HG1  HA     0.100000       1.00800           0
    1486 CC   91   ARG  HG2  HA     0.100000       1.00800           0
    1487 CC   91   ARG  CD   CT    -0.100000       12.0110           0
    1488 CC   91   ARG  HD1  HA     0.150000       1.00800           0
    1489 CC   91   ARG  HD2  HA     0.150000       1.00800           0
    1490 CC   91   ARG  NE   NH1   -0.600000       14.0070           0
    1491 CC   91   ARG  HE   H      0.400000       1.00800           0
    1492 CC   91   ARG  CZ   C      0.600000       12.0110           0
    1493 CC   91   ARG  NH1  NC2   -0.600000       14.0070           0
    1494 CC   91   ARG  HH11 HC     0.400000       1.00800           0
    1495 CC   91   ARG  HH12 HC     0.400000       1.00800           0
    1496 CC   91   ARG  NH2  NC2   -0.600000       14.0070           0
    1497 CC   91   ARG  HH21 HC     0.400000       1.00800           0
    1498 CC   91   ARG  HH22 HC     0.400000       1.00800           0
    1499 CC   91   ARG  C    C      0.480000       12.0110           0
    1500 CC   91   ARG  O    O     -0.480000       15.9990           0
    1501 CC   92   ASN  N    NH1   -0.360000       14.0070           0
    1502 CC   92   ASN  HN   H      0.260000       1.00800           0
    1503 CC   92   ASN  CA   CT      0.00000       12.0110           0
    1504 CC   92   ASN  HA   HA     0.100000       1.00800           0
    1505 CC   92   ASN  CB   CT    -0.200000       12.0110           0
    1506 CC   92   ASN  HB1  HA     0.100000       1.00800           0
    1507 CC   92   ASN  HB2  HA     0.100000       1.00800           0
    1508 CC   92   ASN  CG   C      0.480000       12.0110           0
    1509 CC   92   ASN  OD1  O     -0.480000       15.9990           0
    1510 CC   92   ASN  ND2  NH2   -0.520000       14.0070           0
    1511 CC   92   ASN  HD21 H      0.260000       1.00800           0
    1512 CC   92   ASN  HD22 H      0.260000       1.00800           0
    1513 CC   92   ASN  C    C      0.480000       12.0110           0
    1514 CC   92   ASN  O    O     -0.480000       15.9990           0
    1515 CC   93   ASP  N    NH1   -0.360000       14.0070           0
    1516 CC   93   ASP  HN   H      0.260000       1.00800           0
    1517 CC   93   ASP  CA   CT      0.00000       12.0110           0
    1518 CC   93   ASP  HA   HA     0.100000       1.00800           0
    1519 CC   93   ASP  CB   CT    -0.450000       12.0110           0
    1520 CC   93   ASP  HB1  HA     0.100000       1.00800           0
    1521 CC   93   ASP  HB2  HA     0.100000       1.00800           0
    1522 CC   93   ASP  CG   C      0.490000       12.0110           0
    1523 CC   93   ASP  OD1  OC    -0.620000       15.9990           0
    1524 CC   93   ASP  OD2  OC    -0.620000       15.9990           0
    1525 CC   93   ASP  C    C      0.480000       12.0110           0
    1526 CC   93   ASP  O    O     -0.480000       15.9990           0
    1527 CC   94   LEU  N    NH1   -0.360000       14.0070           0
    1528 CC   94   LEU  HN   H      0.260000       1.00800           0
    1529 CC   94   LEU  CA   CT      0.00000       12.0110           0
    1530 CC   94   LEU  HA   HA     0.100000       1.00800           0
    1531 CC   94   LEU  CB   CT    -0.200000       12.0110           0
    1532 CC   94   LEU  HB1  HA     0.100000       1.00800           0
    1533 CC   94   LEU  HB2  HA     0.100000       1.00800           0
    1534 CC   94   LEU  CG   CT    -0.100000       12.0110           0
    1535 CC   94   LEU  HG   HA     0.100000       1.00800           0
    1536 CC   94   LEU  CD1  CT    -0.300000       12.0110           0
    1537 CC   94   LEU  HD11 HA     0.100000       1.00800           0
    1538 CC   94   LEU  HD12 HA     0.100000       1.00800           0
    1539 CC   94   LEU  HD13 HA     0.100000       1.00800           0
    1540 CC   94   LEU  CD2  CT    -0.300000       12.0110           0
    1541 CC   94   LEU  HD21 HA     0.100000       1.00800           0
    1542 CC   94   LEU  HD22 HA     0.100000       1.00800           0
    1543 CC   94   LEU  HD23 HA     0.100000       1.00800           0
    1544 CC   94   LEU  C    C      0.480000       12.0110           0
    1545 CC   94   LEU  O    O     -0.480000       15.9990           0
    1546 CC   95   ILE  N    NH1   -0.360000       14.0070           0
    1547 CC   95   ILE  HN   H      0.260000       1.00800           0
    1548 CC   95   ILE  CA   CT      0.00000       12.0110           0
    1549 CC   95   ILE  HA   HA     0.100000       1.00800           0
    1550 CC   95   ILE  CB   CT    -0.100000       12.0110           0
    1551 CC   95   ILE  HB   HA     0.100000       1.00800           0
    1552 CC   95   ILE  CG1  CT    -0.200000       12.0110           0
    1553 CC   95   ILE  HG11 HA     0.100000       1.00800           0
    1554 CC   95   ILE  HG12 HA     0.100000       1.00800           0
    1555 CC   95   ILE  CG2  CT    -0.300000       12.0110           0
    1556 CC   95   ILE  HG21 HA     0.100000       1.00800           0
    1557 CC   95   ILE  HG22 HA     0.100000       1.00800           0
    1558 CC   95   ILE  HG23 HA     0.100000       1.00800           0
    1559 CC   95   ILE  CD1  CT    -0.300000       12.0110           0
    1560 CC   95   ILE  HD11 HA     0.100000       1.00800           0
    1561 CC   95   ILE  HD12 HA     0.100000       1.00800           0
    1562 CC   95   ILE  HD13 HA     0.100000       1.00800           0
    1563 CC   95   ILE  C    C      0.480000       12.0110           0
    1564 CC   95   ILE  O    O     -0.480000       15.9990           0
    1565 CC   96   THR  N    NH1   -0.360000       14.0070           0
    1566 CC   96   THR  HN   H      0.260000       1.00800           0
    1567 CC   96   THR  CA   CT      0.00000       12.0110           0
    1568 CC   96   THR  HA   HA     0.100000       1.00800           0
    1569 CC   96   THR  CB   CT     0.180000       12.0110           0
    1570 CC   96   THR  HB   HA     0.100000       1.00800           0
    1571 CC   96   THR  OG1  OH    -0.680000       15.9990           0
    1572 CC   96   THR  HG1  H      0.400000       1.00800           0
    1573 CC   96   THR  CG2  CT    -0.300000       12.0110           0
    1574 CC   96   THR  HG21 HA     0.100000       1.00800           0
    1575 CC   96   THR  HG22 HA     0.100000       1.00800           0
    1576 CC   96   THR  HG23 HA     0.100000       1.00800           0
    1577 CC   96   THR  C    C      0.480000       12.0110           0
    1578 CC   96   THR  O    O     -0.480000       15.9990           0
    1579 CC   97   TYR  N    NH1   -0.360000       14.0070           0
    1580 CC   97   TYR  HN   H      0.260000       1.00800           0
    1581 CC   97   TYR  CA   CT      0.00000       12.0110           0
    1582 CC   97   TYR  HA   HA     0.100000       1.00800           0
    1583 CC   97   TYR  CB   CT    -0.200000       12.0110           0
    1584 CC   97   TYR  HB1  HA     0.100000       1.00800           0
    1585 CC   97   TYR  HB2  HA     0.100000       1.00800           0
    1586 CC   97   TYR  CG   CA      0.00000       12.0110           0
    1587 CC   97   TYR  CD1  CA    -0.140000       12.0110           0
    1588 CC   97   TYR  HD1  HA     0.140000       1.00800           0
    1589 CC   97   TYR  CD2  CA    -0.140000       12.0110           0
    1590 CC   97   TYR  HD2  HA     0.140000       1.00800           0
    1591 CC   97   TYR  CE1  CA    -0.140000       12.0110           0
    1592 CC   97   TYR  HE1  HA     0.140000       1.00800           0
    1593 CC   97   TYR  CE2  CA    -0.140000       12.0110           0
    1594 CC   97   TYR  HE2  HA     0.140000       1.00800           0
    1595 CC   97   TYR  CZ   C      0.200000       12.0110           0
    1596 CC   97   TYR  OH   OH    -0.600000       15.9990           0
    1597 CC   97   TYR  HH   H      0.400000       1.00800           0
    1598 CC   97   TYR  C    C      0.480000       12.0110           0
    1599 CC   97   TYR  O    O     -0.480000       15.9990           0
    1600 CC   98   LEU  N    NH1   -0.360000       14.0070           0
    1601 CC   98   LEU  HN   H      0.260000       1.00800           0
    1602 CC   98   LEU  CA   CT      0.00000       12.0110           0
    1603 CC   98   LEU  HA   HA     0.100000       1.00800           0
    1604 CC   98   LEU  CB   CT    -0.200000       12.0110           0
    1605 CC   98   LEU  HB1  HA     0.100000       1.00800           0
    1606 CC   98   LEU  HB2  HA     0.100000       1.00800           0
    1607 CC   98   LEU  CG   CT    -0.100000       12.0110           0
    1608 CC   98   LEU  HG   HA     0.100000       1.00800           0
    1609 CC   98   LEU  CD1  CT    -0.300000       12.0110           0
    1610 CC   98   LEU  HD11 HA     0.100000       1.00800           0
    1611 CC   98   LEU  HD12 HA     0.100000       1.00800           0
    1612 CC   98   LEU  HD13 HA     0.100000       1.00800           0
    1613 CC   98   LEU  CD2  CT    -0.300000       12.0110           0
    1614 CC   98   LEU  HD21 HA     0.100000       1.00800           0
    1615 CC   98   LEU  HD22 HA     0.100000       1.00800           0
    1616 CC   98   LEU  HD23 HA     0.100000       1.00800           0
    1617 CC   98   LEU  C    C      0.480000       12.0110           0
    1618 CC   98   LEU  O    O     -0.480000       15.9990           0
    1619 CC   99   LYS  N    NH1   -0.360000       14.0070           0
    1620 CC   99   LYS  HN   H      0.260000       1.00800           0
    1621 CC   99   LYS  CA   CT      0.00000       12.0110           0
    1622 CC   99   LYS  HA   HA     0.100000       1.00800           0
    1623 CC   99   LYS  CB   CT    -0.200000       12.0110           0
    1624 CC   99   LYS  HB1  HA     0.100000       1.00800           0
    1625 CC   99   LYS  HB2  HA     0.100000       1.00800           0
    1626 CC   99   LYS  CG   CT    -0.200000       12.0110           0
    1627 CC   99   LYS  HG1  HA     0.100000       1.00800           0
    1628 CC   99   LYS  HG2  HA     0.100000       1.00800           0
    1629 CC   99   LYS  CD   CT    -0.200000       12.0110           0
    1630 CC   99   LYS  HD1  HA     0.100000       1.00800           0
    1631 CC   99   LYS  HD2  HA     0.100000       1.00800           0
    1632 CC   99   LYS  CE   CT     0.305000       12.0110           0
    1633 CC   99   LYS  HE1  HA     0.100000       1.00800           0
    1634 CC   99   LYS  HE2  HA     0.100000       1.00800           0
    1635 CC   99   LYS  NZ   NH3   -0.810000       14.0070           0
    1636 CC   99   LYS  HZ1  HC     0.435000       1.00800           0
    1637 CC   99   LYS  HZ2  HC     0.435000       1.00800           0
    1638 CC   99   LYS  HZ3  HC     0.435000       1.00800           0
    1639 CC   99   LYS  C    C      0.480000       12.0110           0
    1640 CC   99   LYS  O    O     -0.480000       15.9990           0
    1641 CC   100  LYS  N    NH1   -0.360000       14.0070           0
    1642 CC   100  LYS  HN   H      0.260000       1.00800           0
    1643 CC   100  LYS  CA   CT      0.00000       12.0110           0
    1644 CC   100  LYS  HA   HA     0.100000       1.00800           0
    1645 CC   100  LYS  CB   CT    -0.200000       12.0110           0
    1646 CC   100  LYS  HB1  HA     0.100000       1.00800           0
    1647 CC   100  LYS  HB2  HA     0.100000       1.00800           0
    1648 CC   100  LYS  CG   CT    -0.200000       12.0110           0
    1649 CC   100  LYS  HG1  HA     0.100000       1.00800           0
    1650 CC   100  LYS  HG2  HA     0.100000       1.00800           0
    1651 CC   100  LYS  CD   CT    -0.200000       12.0110           0
    1652 CC   100  LYS  HD1  HA     0.100000       1.00800           0
    1653 CC   100  LYS  HD2  HA     0.100000       1.00800           0
    1654 CC   100  LYS  CE   CT     0.305000       12.0110           0
    1655 CC   100  LYS  HE1  HA     0.100000       1.00800           0
    1656 CC   100  LYS  HE2  HA     0.100000       1.00800           0
    1657 CC   100  LYS  NZ   NH3   -0.810000       14.0070           0
    1658 CC   100  LYS  HZ1  HC     0.435000       1.00800           0
    1659 CC   100  LYS  HZ2  HC     0.435000       1.00800           0
    1660 CC   100  LYS  HZ3  HC     0.435000       1.00800           0
    1661 CC   100  LYS  C    C      0.480000       12.0110           0
    1662 CC   100  LYS  O    O     -0.480000       15.9990           0
    1663 CC   101  ALA  N    NH1   -0.360000       14.0070           0
    1664 CC   101  ALA  HN   H      0.260000       1.00800           0
    1665 CC   101  ALA  CA   CT      0.00000       12.0110           0
    1666 CC   101  ALA  HA   HA     0.100000       1.00800           0
    1667 CC   101  ALA  CB   CT    -0.300000       12.0110           0
    1668 CC   101  ALA  HB1  HA     0.100000       1.00800           0
    1669 CC   101  ALA  HB2  HA     0.100000       1.00800           0
    1670 CC   101  ALA  HB3  HA     0.100000       1.00800           0
    1671 CC   101  ALA  C    C      0.480000       12.0110           0
    1672 CC   101  ALA  O    O     -0.480000       15.9990           0
    1673 CC   102  CYS  N    NH1   -0.360000       14.0070           0
    1674 CC   102  CYS  HN   H      0.260000       1.00800           0
    1675 CC   102  CYS  CA   CT      0.00000       12.0110           0
    1676 CC   102  CYS  HA   HA     0.100000       1.00800           0
    1677 CC   102  CYS  CB   CT    -0.200000       12.0110           0
    1678 CC   102  CYS  HB1  HA     0.100000       1.00800           0
    1679 CC   102  CYS  HB2  HA     0.100000       1.00800           0
    1680 CC   102  CYS  SG   S     -0.500000E-01   32.0600           0
    1681 CC   102  CYS  HG   H      0.500000E-01   1.00800           0
    1682 CC   102  CYS  C    C      0.480000       12.0110           0
    1683 CC   102  CYS  O    O     -0.480000       15.9990           0
    1684 CC   103  GLU  N    NH1   -0.360000       14.0070           0
    1685 CC   103  GLU  HN   H      0.260000       1.00800           0
    1686 CC   103  GLU  CA   CT      0.00000       12.0110           0
    1687 CC   103  GLU  HA   HA     0.100000       1.00800           0
    1688 CC   103  GLU  CB   CT    -0.200000       12.0110           0
    1689 CC   103  GLU  HB1  HA     0.100000       1.00800           0
    1690 CC   103  GLU  HB2  HA     0.100000       1.00800           0
    1691 CC   103  GLU  CG   CT    -0.450000       12.0110           0
    1692 CC   103  GLU  HG1  HA     0.100000       1.00800           0
    1693 CC   103  GLU  HG2  HA     0.100000       1.00800           0
    1694 CC   103  GLU  CD   C      0.490000       12.0110           0
    1695 CC   103  GLU  OE1  OC    -0.620000       15.9990           0
    1696 CC   103  GLU  OE2  OC    -0.620000       15.9990           0
    1697 CC   103  GLU  C    C      0.140000       12.0110           0
    1698 CC   103  GLU  OT1  OC    -0.570000       15.9990           0
    1699 CC   103  GLU  OT2  OC    -0.570000       15.9990           0
    1700 CC   104  HEC  FE   FE     0.240000       55.8470           0
    1701 CC   104  HEC  NA   NP    -0.180000       14.0067           0
    1702 CC   104  HEC  NB   NP    -0.180000       14.0067           0
    1703 CC   104  HEC  NC   NP    -0.180000       14.0067           0
    1704 CC   104  HEC  ND   NP    -0.180000       14.0067           0
    1705 CC   104  HEC  C1A  CPA    0.300000E-01   12.0110           0
    1706 CC   104  HEC  CHA  CPM    0.400000E-01   13.0190           0
    1707 CC   104  HEC  HA   HM      0.00000       1.00800           0
    1708 CC   104  HEC  C4D  CPA    0.200000E-01   12.0110           0
    1709 CC   104  HEC  C1B  CPA    0.300000E-01   12.0110           0
    1710 CC   104  HEC  CHB  CPM    0.400000E-01   13.0190           0
    1711 CC   104  HEC  HB   HM      0.00000       1.00800           0
    1712 CC   104  HEC  C4A  CPA    0.200000E-01   12.0110           0
    1713 CC   104  HEC  C1C  CPA    0.300000E-01   12.0110           0
    1714 CC   104  HEC  CHC  CPM    0.400000E-01   13.0190           0
    1715 CC   104  HEC  HC   HM      0.00000       1.00800           0
    1716 CC   104  HEC  C4B  CPA    0.200000E-01   12.0110           0
    1717 CC   104  HEC  C1D  CPA    0.300000E-01   12.0110           0
    1718 CC   104  HEC  CHD  CPM    0.400000E-01   13.0190           0
    1719 CC   104  HEC  HD   HM      0.00000       1.00800           0
    1720 CC   104  HEC  C4C  CPA    0.200000E-01   12.0110           0
    1721 CC   104  HEC  C2A  CPB   -0.200000E-01   12.0110           0
    1722 CC   104  HEC  CAA  CT     0.400000E-01   12.0110           0
    1723 CC   104  HEC  HAA1 HA      0.00000       1.00800           0
    1724 CC   104  HEC  HAA2 HA      0.00000       1.00800           0
    1725 CC   104  HEC  C3A  CPB    0.200000E-01   12.0110           0
    1726 CC   104  HEC  CMA  CT    -0.400000E-01   12.0110           0
    1727 CC   104  HEC  HMA1 HA      0.00000       1.00800           0
    1728 CC   104  HEC  HMA2 HA      0.00000       1.00800           0
    1729 CC   104  HEC  HMA3 HA      0.00000       1.00800           0
    1730 CC   104  HEC  CBA  CT    -0.100000       12.0110           0
    1731 CC   104  HEC  HBA1 HA      0.00000       1.00800           0
    1732 CC   104  HEC  HBA2 HA      0.00000       1.00800           0
    1733 CC   104  HEC  CGA  C      0.300000       12.0110           0
    1734 CC   104  HEC  O1A  OC    -0.500000       15.9990           0
    1735 CC   104  HEC  O2A  OC    -0.500000       15.9990           0
    1736 CC   104  HEC  C2B  CPB    0.200000E-01   12.0110           0
    1737 CC   104  HEC  CMB  CT    -0.400000E-01   12.0110           0
    1738 CC   104  HEC  HMB1 HA      0.00000       1.00800           0
    1739 CC   104  HEC  HMB2 HA      0.00000       1.00800           0
    1740 CC   104  HEC  HMB3 HA      0.00000       1.00800           0
    1741 CC   104  HEC  C3B  CPB   -0.500000E-01   12.0110           0
    1742 CC   104  HEC  CAB  CT     0.300000E-01   12.0110           0
    1743 CC   104  HEC  HAB1 HA      0.00000       1.00800           0
    1744 CC   104  HEC  CBB  CT    -0.100000       12.0110           0
    1745 CC   104  HEC  HBB1 HA      0.00000       1.00800           0
    1746 CC   104  HEC  HBB2 HA      0.00000       1.00800           0
    1747 CC   104  HEC  HBB3 HA      0.00000       1.00800           0
    1748 CC   104  HEC  C2C  CPB    0.200000E-01   12.0110           0
    1749 CC   104  HEC  CMC  CT    -0.400000E-01   12.0110           0
    1750 CC   104  HEC  HMC1 HA      0.00000       1.00800           0
    1751 CC   104  HEC  HMC2 HA      0.00000       1.00800           0
    1752 CC   104  HEC  HMC3 HA      0.00000       1.00800           0
    1753 CC   104  HEC  C3C  CPB   -0.500000E-01   12.0110           0
    1754 CC   104  HEC  CAC  CT     0.300000E-01   12.0110           0
    1755 CC   104  HEC  HAC1 HA      0.00000       1.00800           0
    1756 CC   104  HEC  CBC  CT    -0.100000       12.0110           0
    1757 CC   104  HEC  HBC1 HA      0.00000       1.00800           0
    1758 CC   104  HEC  HBC2 HA      0.00000       1.00800           0
    1759 CC   104  HEC  HBC3 HA      0.00000       1.00800           0
    1760 CC   104  HEC  C2D  CPB    0.200000E-01   12.0110           0
    1761 CC   104  HEC  CMD  CT    -0.400000E-01   12.0110           0
    1762 CC   104  HEC  HMD1 HA      0.00000       1.00800           0
    1763 CC   104  HEC  HMD2 HA      0.00000       1.00800           0
    1764 CC   104  HEC  HMD3 HA      0.00000       1.00800           0
    1765 CC   104  HEC  C3D  CPB   -0.200000E-01   12.0110           0
    1766 CC   104  HEC  CAD  CT     0.400000E-01   12.0110           0
    1767 CC   104  HEC  HAD1 HA      0.00000       1.00800           0
    1768 CC   104  HEC  HAD2 HA      0.00000       1.00800           0
    1769 CC   104  HEC  CBD  CT    -0.100000       12.0110           0
    1770 CC   104  HEC  HBD1 HA      0.00000       1.00800           0
    1771 CC   104  HEC  HBD2 HA      0.00000       1.00800           0
    1772 CC   104  HEC  CGD  C      0.300000       12.0110           0
    1773 CC   104  HEC  O1D  OC    -0.500000       15.9990           0
    1774 CC   104  HEC  O2D  OC    -0.500000       15.9990           0

    1803 !NBOND: bonds
       1       5       5       6       5       7       7       8
       7       9       9      10       7      11      11      12
      11      13      11      14       5      15      15      16
       2       1       3       1       4       1      17      18
      17      19      19      20      19      21      21      22
      21      23      21      24      24      25      24      26
      24      27      27      28      27      29      19      30
      30      31      15      17      32      33      32      34
      34      35      34      36      36      37      36      38
      36      39      39      40      40      41      39      42
      42      43      40      44      44      45      42      46
      46      47      44      48      48      49      46      48
      34      50      50      51      30      32      52      53
      52      54      54      55      54      56      56      57
      56      58      56      59      59      60      59      61
      59      62      62      63      62      64      62      65
      65      66      65      67      65      68      68      69
      68      70      68      71      54      72      72      73
      50      52      74      75      74      76      76      77
      76      78      78      79      78      80      78      81
      76      82      82      83      72      74      84      85
      84      86      86      87      86      88      86      89
      89      90      82      84      91      92      91      93
      93      94      93      95      95      96      95      97
      95      98      98      99     101     100     100      93
      89      91     102     103     102     104     104     105
     104     106     106     107     106     108     106     109
     104     110     110     111     100     102     112     113
     112     114     114     115     114     116     116     117
     116     118     116     119     119     120     119     121
     119     122     122     123     122     124     122     125
     125     126     125     127     125     128     128     129
     128     130     128     131     114     132     132     133
     110     112     134     135     134     136     136     137
     136     138     138     139     138     140     138     141
     141     142     141     143     141     144     144     145
     144     146     144     147     147     148     147     149
     147     150     150     151     150     152     150     153
     136     154     154     155     132     134     156     157
     156     158     158     159     158     160     158     161
     161     162     154     156     163     164     163     165
     165     166     165     167     167     168     167     169
     167     170     165     171     171     172     161     163
     173     174     173     175     175     176     175     177
     177     178     177     179     179     180     177     181
     181     182     181     183     181     184     175     185
     185     186     171     173     187     188     187     189
     189     190     189     191     191     192     191     193
     191     194     194     195     194     196     196     197
     196     198     196     199     194     200     200     201
     200     202     200     203     189     204     204     205
     185     187     206     207     206     208     208     209
     208     210     210     211     210     212     210     213
     213     214     214     215     213     216     216     217
     214     218     218     219     216     220     220     221
     218     222     222     223     220     222     208     224
     224     225     204     206     226     227     226     228
     228     229     228     230     230     231     230     232
     230     233     233     234     233     235     233     236
     236     237     236     238     236     239     239     240
     239     241     239     242     242     243     242     244
     242     245     228     246     246     247     224     226
     248     249     248     250     250     251     250     252
     252     253     252     254     254     255     252     256
     256     257     256     258     256     259     250     260
     260     261     246     248     262     263     262     264
     264     265     264     266     266     267     266     268
     266     269     269     270     269     271     269     272
     272     273     272     274     272     275     275     276
     275     277     277     278     278     279     278     280
     277     281     281     282     281     283     264     284
     284     285     260     262     286     287     286     288
     288     289     288     290     290     291     290     292
     290     293     288     294     294     295     284     286
     296     297     296     298     298     299     298     300
     300     301     300     302     300     303     303     304
     303     305     305     306     305     307     305     308
     303     309     309     310     309     311     309     312
     298     313     313     314     294     296     315     316
     315     317     317     318     317     319     319     320
     319     321     319     322     322     323     322     324
     322     325     325     326     325     327     327     328
     327     329     317     330     330     331     313     315
     332     333     332     334     334     335     334     336
     336     337     336     338     336     339     334     340
     340     341     330     332     342     343     342     344
     344     345     344     346     346     347     346     348
     346     349     349     350     350     351     350     354
     354     355     349     352     352     353     352     356
     354     356     344     357     357     358     340     342
     359     360     359     361     361     362     361     363
     363     364     363     365     365     366     363     367
     367     368     367     369     367     370     361     371
     371     372     357     359     373     374     373     375
     375     376     375     377     377     378     377     379
     379     380     379     381     379     382     377     383
     383     384     383     385     383     386     375     387
     387     388     371     373     389     390     389     391
     391     392     391     393     393     394     393     395
     393     396     396     397     396     398     396     399
     399     400     399     401     391     402     402     403
     387     389     404     405     404     406     406     407
     406     408     408     409     408     410     408     411
     411     412     411     413     411     414     414     415
     414     416     414     417     417     418     417     419
     417     420     420     421     420     422     420     423
     406     424     424     425     402     404     426     427
     426     428     428     429     428     430     428     431
     431     432     424     426     433     434     433     435
     435     436     435     437     435     438     438     439
     431     433     440     441     441     442     441     443
     443     444     443     445     443     446     446     447
     446     448     446     449     449     451     449     450
     449     440     441     452     452     453     438     440
     454     455     454     456     456     457     456     458
     458     459     458     460     458     461     461     462
     462     463     462     466     466     467     461     464
     464     465     464     468     466     468     468     469
     456     470     470     471     452     454     472     473
     472     474     474     475     474     476     476     477
     476     478     476     479     479     480     479     481
     479     482     482     483     482     484     482     485
     485     486     485     487     485     488     488     489
     488     490     488     491     474     492     492     493
     470     472     494     495     494     496     496     497
     496     498     498     499     498     500     500     501
     500     502     500     503     498     504     504     505
     504     506     504     507     496     508     508     509
     492     494     510     511     510     512     512     513
     512     514     512     515     515     516     508     510
     517     518     518     519     518     520     520     521
     520     522     520     523     523     524     523     525
     523     526     526     528     526     527     526     517
     518     529     529     530     515     517     531     532
     531     533     533     534     533     535     535     536
     535     537     535     538     538     539     538     540
     540     541     540     542     533     543     543     544
     529     531     545     546     545     547     547     548
     547     549     549     550     549     551     549     552
     552     553     552     554     554     555     554     556
     554     557     552     558     558     559     558     560
     558     561     547     562     562     563     543     545
     564     565     564     566     566     567     566     568
     568     569     568     570     568     571     571     572
     572     573     572     576     576     577     571     574
     574     575     574     578     576     578     578     579
     566     580     580     581     562     564     582     583
     582     584     584     585     584     586     584     587
     587     588     580     582     589     590     589     591
     591     592     591     593     593     594     593     595
     595     596     595     597     593     598     598     599
     598     600     598     601     595     602     602     603
     602     604     602     605     591     606     606     607
     587     589     608     609     608     610     610     611
     610     612     612     613     612     614     612     615
     615     616     616     617     615     618     618     619
     616     620     620     621     618     622     622     623
     620     624     624     625     622     624     610     626
     626     627     606     608     628     629     628     630
     630     631     630     632     630     633     633     634
     626     628     635     636     635     637     637     638
     637     639     639     640     639     641     639     642
     642     643     642     644     642     645     645     646
     645     647     645     648     648     649     648     650
     650     651     651     652     651     653     650     654
     654     655     654     656     637     657     657     658
     633     635     659     660     659     661     661     662
     661     663     663     664     663     665     663     666
     666     667     667     668     667     671     671     672
     666     669     669     670     669     673     671     673
     673     674     661     675     675     676     657     659
     677     678     677     679     679     680     679     681
     681     682     681     683     681     684     684     685
     687     686     686     679     675     677     688     689
     688     690     690     691     690     692     690     693
     693     694     686     688     695     696     695     697
     697     698     697     699     699     700     699     701
     699     702     702     703     702     704     702     705
     705     706     705     707     707     708     707     709
     697     710     710     711     693     695     712     713
     712     714     714     715     714     716     716     717
     716     718     716     719     714     720     720     721
     710     712     722     723     722     724     724     725
     724     726     726     727     726     728     726     729
     729     730     729     731     729     732     732     733
     732     734     724     735     735     736     720     722
     737     738     737     739     739     740     739     741
     739     742     742     743     735     737     744     745
     744     746     746     747     746     748     748     749
     748     750     748     751     751     752     752     753
     751     754     754     755     752     756     756     757
     754     758     758     759     756     760     758     760
     760     761     761     762     746     763     763     764
     742     744     765     766     765     767     767     768
     767     769     769     770     769     771     769     772
     772     773     775     774     774     767     763     765
     776     777     776     778     778     779     778     780
     780     781     780     782     780     783     783     784
     784     785     783     786     786     787     784     788
     788     789     786     790     790     791     788     792
     790     792     792     793     793     794     778     795
     795     796     774     776     797     798     797     799
     799     800     799     801     801     802     801     803
     803     804     801     805     805     806     805     807
     805     808     799     809     809     810     795     797
     811     812     811     813     813     814     813     815
     815     816     815     817     815     818     818     819
     818     820     813     821     821     822     809     811
     823     824     823     825     825     826     825     827
     827     828     827     829     827     830     825     831
     831     832     821     823     833     834     833     835
     835     836     835     837     837     838     837     839
     837     840     840     841     840     842     842     843
     842     844     835     845     845     846     831     833
     847     848     847     849     849     850     849     851
     851     852     851     853     853     854     853     855
     851     856     856     857     856     858     856     859
     853     860     860     861     860     862     860     863
     849     864     864     865     845     847     866     867
     866     868     868     869     868     870     870     871
     870     872     870     873     873     874     873     875
     873     876     876     877     876     878     876     879
     879     880     879     881     879     882     882     883
     882     884     882     885     868     886     886     887
     864     866     888     889     888     890     890     891
     890     892     892     893     892     894     892     895
     895     896     895     897     895     898     898     899
     898     900     898     901     901     902     901     903
     901     904     904     905     904     906     904     907
     890     908     908     909     886     888     910     911
     910     912     912     913     912     914     914     915
     914     916     914     917     917     918     917     919
     919     920     919     921     912     922     922     923
     908     910     924     925     924     926     926     927
     926     928     928     929     928     930     930     931
     930     932     930     933     928     934     934     935
     934     936     934     937     926     938     938     939
     922     924     940     941     940     942     942     943
     942     944     944     945     944     946     944     947
     947     948     947     949     949     950     949     951
     949     952     947     953     953     954     953     955
     953     956     942     957     957     958     938     940
     959     960     959     961     961     962     961     963
     963     964     963     965     963     966     966     967
     967     968     966     969     967     970     970     971
     970     972     969     972     969     973     973     974
     972     975     975     976     973     977     977     978
     975     979     979     980     977     979     961     981
     981     982     957     959     983     984     983     985
     985     986     985     987     987     988     987     989
     987     990     990     991     990     992     985     993
     993     994     981     983     995     996     995     997
     997     998     997     999     999    1000     999    1001
     999    1002    1002    1003    1002    1004    1002    1005
    1005    1006    1005    1007     997    1008    1008    1009
     993     995    1010    1011    1010    1012    1012    1013
    1012    1014    1014    1015    1014    1016    1014    1017
    1017    1018    1017    1019    1019    1020    1019    1021
    1012    1022    1022    1023    1008    1010    1024    1025
    1024    1026    1026    1027    1026    1028    1028    1029
    1028    1030    1028    1031    1031    1032    1031    1033
    1033    1034    1033    1035    1026    1036    1036    1037
    1022    1024    1038    1039    1038    1040    1040    1041
    1040    1042    1042    1043    1042    1044    1042    1045
    1045    1046    1045    1047    1045    1048    1048    1049
    1049    1050    1049    1051    1049    1052    1040    1053
    1053    1054    1036    1038    1055    1056    1055    1057
    1057    1058    1057    1059    1059    1060    1059    1061
    1059    1062    1062    1063    1065    1064    1064    1057
    1053    1055    1066    1067    1066    1068    1068    1069
    1068    1070    1070    1071    1070    1072    1070    1073
    1073    1074    1073    1075    1073    1076    1076    1077
    1076    1078    1068    1079    1079    1080    1064    1066
    1081    1082    1081    1083    1083    1084    1083    1085
    1085    1086    1085    1087    1085    1088    1088    1089
    1089    1090    1088    1091    1091    1092    1089    1093
    1093    1094    1091    1095    1095    1096    1093    1097
    1095    1097    1097    1098    1098    1099    1083    1100
    1100    1101    1079    1081    1102    1103    1102    1104
    1104    1105    1104    1106    1106    1107    1106    1108
    1106    1109    1109    1110    1109    1111    1111    1112
    1111    1113    1111    1114    1109    1115    1115    1116
    1115    1117    1115    1118    1104    1119    1119    1120
    1100    1102    1121    1122    1121    1123    1123    1124
    1123    1125    1125    1126    1125    1127    1127    1128
    1125    1129    1129    1130    1129    1131    1129    1132
    1123    1133    1133    1134    1119    1121    1135    1136
    1135    1137    1137    1138    1137    1139    1139    1140
    1139    1141    1139    1142    1142    1143    1142    1144
    1144    1145    1144    1146    1137    1147    1147    1148
    1133    1135    1149    1150    1150    1151    1150    1152
    1152    1153    1152    1154    1152    1155    1155    1156
    1155    1157    1155    1158    1158    1160    1158    1159
    1158    1149    1150    1161    1161    1162    1147    1149
    1163    1164    1163    1165    1165    1166    1165    1167
    1167    1168    1167    1169    1167    1170    1170    1171
    1170    1172    1170    1173    1173    1174    1173    1175
    1173    1176    1176    1177    1176    1178    1176    1179
    1179    1180    1179    1181    1179    1182    1165    1183
    1183    1184    1161    1163    1185    1186    1185    1187
    1187    1188    1187    1189    1189    1190    1189    1191
    1189    1192    1192    1193    1192    1194    1192    1195
    1195    1196    1195    1197    1195    1198    1198    1199
    1198    1200    1198    1201    1201    1202    1201    1203
    1201    1204    1187    1205    1205    1206    1183    1185
    1207    1208    1207    1209    1209    1210    1209    1211
    1211    1212    1211    1213    1211    1214    1214    1215
    1215    1216    1214    1217    1217    1218    1215    1219
    1219    1220    1217    1221    1221    1222    1219    1223
    1221    1223    1223    1224    1224    1225    1209    1226
    1226    1227    1205    1207    1228    1229    1228    1230
    1230    1231    1230    1232    1232    1233    1232    1234
    1234    1235    1234    1236    1232    1237    1237    1238
    1237    1239    1237    1240    1234    1241    1241    1242
    1241    1243    1241    1244    1230    1245    1245    1246
    1226    1228    1247    1248    1248    1249    1248    1250
    1250    1251    1250    1252    1250    1253    1253    1254
    1253    1255    1253    1256    1256    1258    1256    1257
    1256    1247    1248    1259    1259    1260    1245    1247
    1261    1262    1261    1263    1263    1264    1263    1265
    1263    1266    1266    1267    1259    1261    1268    1269
    1268    1270    1270    1271    1270    1272    1272    1273
    1272    1274    1274    1275    1272    1276    1276    1277
    1276    1278    1276    1279    1270    1280    1280    1281
    1266    1268    1282    1283    1282    1284    1284    1285
    1284    1286    1286    1287    1286    1288    1286    1289
    1289    1290    1289    1291    1289    1292    1292    1293
    1292    1294    1292    1295    1295    1296    1295    1297
    1295    1298    1298    1299    1298    1300    1298    1301
    1284    1302    1302    1303    1280    1282    1304    1305
    1304    1306    1306    1307    1306    1308    1308    1309
    1308    1310    1308    1311    1311    1312    1311    1313
    1311    1314    1314    1315    1315    1316    1315    1317
    1315    1318    1306    1319    1319    1320    1302    1304
    1321    1322    1321    1323    1323    1324    1323    1325
    1325    1326    1325    1327    1325    1328    1323    1329
    1329    1330    1319    1321    1331    1332    1331    1333
    1333    1334    1333    1335    1335    1336    1335    1337
    1335    1338    1338    1339    1339    1340    1338    1341
    1341    1342    1339    1343    1343    1344    1341    1345
    1345    1346    1343    1347    1347    1348    1345    1347
    1333    1349    1349    1350    1329    1331    1351    1352
    1351    1353    1353    1354    1353    1355    1353    1356
    1356    1357    1349    1351    1358    1359    1358    1360
    1360    1361    1360    1362    1360    1363    1363    1364
    1356    1358    1365    1366    1365    1367    1367    1368
    1367    1369    1369    1370    1369    1371    1369    1372
    1372    1373    1372    1374    1374    1375    1374    1376
    1374    1377    1372    1378    1378    1379    1378    1380
    1378    1381    1367    1382    1382    1383    1363    1365
    1384    1385    1384    1386    1386    1387    1386    1388
    1388    1389    1388    1390    1388    1391    1391    1392
    1391    1393    1391    1394    1394    1395    1394    1396
    1394    1397    1397    1398    1397    1399    1397    1400
    1400    1401    1400    1402    1400    1403    1386    1404
    1404    1405    1382    1384    1406    1407    1406    1408
    1408    1409    1408    1410    1410    1411    1410    1412
    1410    1413    1413    1414    1413    1415    1413    1416
    1416    1417    1416    1418    1416    1419    1419    1420
    1419    1421    1419    1422    1422    1423    1422    1424
    1422    1425    1408    1426    1426    1427    1404    1406
    1428    1429    1428    1430    1430    1431    1430    1432
    1432    1433    1432    1434    1432    1435    1435    1436
    1435    1437    1435    1438    1438    1439    1438    1440
    1430    1441    1441    1442    1426    1428    1443    1444
    1443    1445    1445    1446    1445    1447    1447    1448
    1447    1449    1447    1450    1450    1451    1450    1452
    1450    1453    1453    1454    1453    1455    1453    1456
    1456    1457    1456    1458    1456    1459    1459    1460
    1459    1461    1459    1462    1445    1463    1463    1464
    1441    1443    1465    1466    1465    1467    1467    1468
    1467    1469    1469    1470    1469    1471    1469    1472
    1472    1473    1472    1474    1467    1475    1475    1476
    1463    1465    1477    1478    1477    1479    1479    1480
    1479    1481    1481    1482    1481    1483    1481    1484
    1484    1485    1484    1486    1484    1487    1487    1488
    1487    1489    1487    1490    1490    1491    1490    1492
    1492    1493    1493    1494    1493    1495    1492    1496
    1496    1497    1496    1498    1479    1499    1499    1500
    1475    1477    1501    1502    1501    1503    1503    1504
    1503    1505    1505    1506    1505    1507    1505    1508
    1508    1509    1508    1510    1510    1511    1510    1512
    1503    1513    1513    1514    1499    1501    1515    1516
    1515    1517    1517    1518    1517    1519    1519    1520
    1519    1521    1519    1522    1522    1523    1522    1524
    1517    1525    1525    1526    1513    1515    1527    1528
    1527    1529    1529    1530    1529    1531    1531    1532
    1531    1533    1531    1534    1534    1535    1534    1536
    1536    1537    1536    1538    1536    1539    1534    1540
    1540    1541    1540    1542    1540    1543    1529    1544
    1544    1545    1525    1527    1546    1547    1546    1548
    1548    1549    1548    1550    1550    1551    1550    1552
    1552    1553    1552    1554    1550    1555    1555    1556
    1555    1557    1555    1558    1552    1559    1559    1560
    1559    1561    1559    1562    1548    1563    1563    1564
    1544    1546    1565    1566    1565    1567    1567    1568
    1567    1569    1569    1570    1569    1571    1571    1572
    1569    1573    1573    1574    1573    1575    1573    1576
    1567    1577    1577    1578    1563    1565    1579    1580
    1579    1581    1581    1582    1581    1583    1583    1584
    1583    1585    1583    1586    1586    1587    1587    1588
    1586    1589    1589    1590    1587    1591    1591    1592
    1589    1593    1593    1594    1591    1595    1593    1595
    1595    1596    1596    1597    1581    1598    1598    1599
    1577    1579    1600    1601    1600    1602    1602    1603
    1602    1604    1604    1605    1604    1606    1604    1607
    1607    1608    1607    1609    1609    1610    1609    1611
    1609    1612    1607    1613    1613    1614    1613    1615
    1613    1616    1602    1617    1617    1618    1598    1600
    1619    1620    1619    1621    1621    1622    1621    1623
    1623    1624    1623    1625    1623    1626    1626    1627
    1626    1628    1626    1629    1629    1630    1629    1631
    1629    1632    1632    1633    1632    1634    1632    1635
    1635    1636    1635    1637    1635    1638    1621    1639
    1639    1640    1617    1619    1641    1642    1641    1643
    1643    1644    1643    1645    1645    1646    1645    1647
    1645    1648    1648    1649    1648    1650    1648    1651
    1651    1652    1651    1653    1651    1654    1654    1655
    1654    1656    1654    1657    1657    1658    1657    1659
    1657    1660    1643    1661    1661    1662    1639    1641
    1663    1664    1663    1665    1665    1666    1665    1667
    1667    1668    1667    1669    1667    1670    1665    1671
    1671    1672    1661    1663    1673    1674    1673    1675
    1675    1676    1675    1677    1677    1678    1677    1679
    1677    1680    1680    1681    1675    1682    1682    1683
    1671    1673    1684    1685    1684    1686    1686    1687
    1686    1688    1688    1689    1688    1690    1688    1691
    1691    1692    1691    1693    1691    1694    1694    1695
    1694    1696    1686    1697    1682    1684    1697    1698
    1697    1699    1700    1701    1700    1702    1700    1703
    1700    1704    1701    1705    1705    1721    1721    1725
    1725    1712    1701    1712    1721    1722    1722    1730
    1730    1733    1733    1734    1733    1735    1725    1726
    1710    1712    1710    1709    1702    1709    1709    1736
    1736    1741    1741    1716    1702    1716    1736    1737
    1741    1742    1742    1744    1714    1716    1714    1713
    1703    1713    1713    1748    1748    1753    1753    1720
    1703    1720    1748    1749    1753    1754    1754    1756
    1718    1720    1718    1717    1704    1717    1717    1760
    1760    1765    1765    1708    1704    1708    1760    1761
    1765    1766    1766    1769    1769    1772    1772    1773
    1772    1774    1706    1708    1706    1705    1706    1707
    1710    1711    1714    1715    1718    1719    1723    1722
    1724    1722    1731    1730    1732    1730    1727    1726
    1728    1726    1729    1726    1738    1737    1739    1737
    1740    1737    1743    1742    1745    1744    1746    1744
    1747    1744    1750    1749    1751    1749    1752    1749
    1755    1754    1757    1756    1758    1756    1759    1756
    1762    1761    1763    1761    1764    1761    1767    1766
    1768    1766    1770    1769    1771    1769    1742     293
    1754     339     356    1700    1314    1700

    3279 !NTHETA: angles
       1       5       6       1       5       7       1       5      15
       6       5       7       6       5      15       5       7       8
       5       7       9       5       7      11       7       5      15
       8       7       9       8       7      11       7       9      10
       9       7      11       7      11      12       7      11      13
       7      11      14      12      11      13      12      11      14
      13      11      14       5      15      16       2       1       3
       3       1       4       3       1       5       2       1       4
       2       1       5       4       1       5      18      17      19
      17      19      20      17      19      21      17      19      30
      20      19      21      20      19      30      19      21      22
      19      21      23      19      21      24      21      19      30
      22      21      23      22      21      24      23      21      24
      21      24      25      21      24      26      21      24      27
      25      24      26      25      24      27      26      24      27
      24      27      28      24      27      29      28      27      29
      19      30      31       5      15      17      16      15      17
      15      17      19      15      17      18      33      32      34
      32      34      35      32      34      36      32      34      50
      35      34      36      35      34      50      34      36      37
      34      36      38      34      36      39      36      34      50
      37      36      38      37      36      39      38      36      39
      36      39      40      36      39      42      39      40      41
      40      39      42      39      40      44      41      40      44
      39      42      43      39      42      46      43      42      46
      40      44      45      40      44      48      45      44      48
      42      46      47      42      46      48      47      46      48
      44      48      49      44      48      46      49      48      46
      34      50      51      19      30      32      31      30      32
      30      32      34      30      32      33      53      52      54
      52      54      55      52      54      56      52      54      72
      55      54      56      55      54      72      54      56      57
      54      56      58      54      56      59      56      54      72
      57      56      58      57      56      59      58      56      59
      56      59      60      56      59      61      56      59      62
      60      59      61      60      59      62      61      59      62
      59      62      63      59      62      64      59      62      65
      63      62      64      63      62      65      64      62      65
      62      65      66      62      65      67      62      65      68
      66      65      67      66      65      68      67      65      68
      65      68      69      65      68      70      65      68      71
      69      68      70      69      68      71      70      68      71
      54      72      73      34      50      52      51      50      52
      50      52      54      50      52      53      75      74      76
      74      76      77      74      76      78      74      76      82
      77      76      78      77      76      82      76      78      79
      76      78      80      76      78      81      78      76      82
      79      78      80      79      78      81      80      78      81
      76      82      83      54      72      74      73      72      74
      72      74      76      72      74      75      85      84      86
      84      86      87      84      86      88      84      86      89
      87      86      88      87      86      89      88      86      89
      86      89      90      76      82      84      83      82      84
      82      84      86      82      84      85      92      91      93
      91      93      94      91      93      95      91      93     100
      94      93      95      94      93     100      93      95      96
      93      95      97      93      95      98      95      93     100
      96      95      97      96      95      98      97      95      98
      95      98      99     101     100      93      86      89      91
      90      89      91      89      91      93      89      91      92
     103     102     104     102     104     105     102     104     106
     102     104     110     105     104     106     105     104     110
     104     106     107     104     106     108     104     106     109
     106     104     110     107     106     108     107     106     109
     108     106     109     104     110     111      93     100     102
     101     100     102     100     102     104     100     102     103
     113     112     114     112     114     115     112     114     116
     112     114     132     115     114     116     115     114     132
     114     116     117     114     116     118     114     116     119
     116     114     132     117     116     118     117     116     119
     118     116     119     116     119     120     116     119     121
     116     119     122     120     119     121     120     119     122
     121     119     122     119     122     123     119     122     124
     119     122     125     123     122     124     123     122     125
     124     122     125     122     125     126     122     125     127
     122     125     128     126     125     127     126     125     128
     127     125     128     125     128     129     125     128     130
     125     128     131     129     128     130     129     128     131
     130     128     131     114     132     133     104     110     112
     111     110     112     110     112     114     110     112     113
     135     134     136     134     136     137     134     136     138
     134     136     154     137     136     138     137     136     154
     136     138     139     136     138     140     136     138     141
     138     136     154     139     138     140     139     138     141
     140     138     141     138     141     142     138     141     143
     138     141     144     142     141     143     142     141     144
     143     141     144     141     144     145     141     144     146
     141     144     147     145     144     146     145     144     147
     146     144     147     144     147     148     144     147     149
     144     147     150     148     147     149     148     147     150
     149     147     150     147     150     151     147     150     152
     147     150     153     151     150     152     151     150     153
     152     150     153     136     154     155     114     132     134
     133     132     134     132     134     136     132     134     135
     157     156     158     156     158     159     156     158     160
     156     158     161     159     158     160     159     158     161
     160     158     161     158     161     162     136     154     156
     155     154     156     154     156     158     154     156     157
     164     163     165     163     165     166     163     165     167
     163     165     171     166     165     167     166     165     171
     165     167     168     165     167     169     165     167     170
     167     165     171     168     167     169     168     167     170
     169     167     170     165     171     172     158     161     163
     162     161     163     161     163     165     161     163     164
     174     173     175     173     175     176     173     175     177
     173     175     185     176     175     177     176     175     185
     175     177     178     175     177     179     175     177     181
     177     175     185     178     177     179     178     177     181
     177     179     180     179     177     181     177     181     182
     177     181     183     177     181     184     182     181     183
     182     181     184     183     181     184     175     185     186
     165     171     173     172     171     173     171     173     175
     171     173     174     188     187     189     187     189     190
     187     189     191     187     189     204     190     189     191
     190     189     204     189     191     192     189     191     193
     189     191     194     191     189     204     192     191     193
     192     191     194     193     191     194     191     194     195
     191     194     196     191     194     200     195     194     196
     195     194     200     194     196     197     194     196     198
     194     196     199     196     194     200     197     196     198
     197     196     199     198     196     199     194     200     201
     194     200     202     194     200     203     201     200     202
     201     200     203     202     200     203     189     204     205
     175     185     187     186     185     187     185     187     189
     185     187     188     207     206     208     206     208     209
     206     208     210     206     208     224     209     208     210
     209     208     224     208     210     211     208     210     212
     208     210     213     210     208     224     211     210     212
     211     210     213     212     210     213     210     213     214
     210     213     216     213     214     215     214     213     216
     213     214     218     215     214     218     213     216     217
     213     216     220     217     216     220     214     218     219
     214     218     222     219     218     222     216     220     221
     216     220     222     221     220     222     218     222     223
     218     222     220     223     222     220     208     224     225
     189     204     206     205     204     206     204     206     208
     204     206     207     227     226     228     226     228     229
     226     228     230     226     228     246     229     228     230
     229     228     246     228     230     231     228     230     232
     228     230     233     230     228     246     231     230     232
     231     230     233     232     230     233     230     233     234
     230     233     235     230     233     236     234     233     235
     234     233     236     235     233     236     233     236     237
     233     236     238     233     236     239     237     236     238
     237     236     239     238     236     239     236     239     240
     236     239     241     236     239     242     240     239     241
     240     239     242     241     239     242     239     242     243
     239     242     244     239     242     245     243     242     244
     243     242     245     244     242     245     228     246     247
     208     224     226     225     224     226     224     226     228
     224     226     227     249     248     250     248     250     251
     248     250     252     248     250     260     251     250     252
     251     250     260     250     252     253     250     252     254
     250     252     256     252     250     260     253     252     254
     253     252     256     252     254     255     254     252     256
     252     256     257     252     256     258     252     256     259
     257     256     258     257     256     259     258     256     259
     250     260     261     228     246     248     247     246     248
     246     248     250     246     248     249     263     262     264
     262     264     265     262     264     266     262     264     284
     265     264     266     265     264     284     264     266     267
     264     266     268     264     266     269     266     264     284
     267     266     268     267     266     269     268     266     269
     266     269     270     266     269     271     266     269     272
     270     269     271     270     269     272     271     269     272
     269     272     273     269     272     274     269     272     275
     273     272     274     273     272     275     274     272     275
     272     275     276     272     275     277     276     275     277
     275     277     278     275     277     281     277     278     279
     277     278     280     278     277     281     279     278     280
     277     281     282     277     281     283     282     281     283
     264     284     285     250     260     262     261     260     262
     260     262     264     260     262     263     287     286     288
     286     288     289     286     288     290     286     288     294
     289     288     290     289     288     294     288     290     291
     288     290     292     288     290     293     290     288     294
     291     290     292     291     290     293     292     290     293
     288     294     295     264     284     286     285     284     286
     284     286     288     284     286     287     297     296     298
     296     298     299     296     298     300     296     298     313
     299     298     300     299     298     313     298     300     301
     298     300     302     298     300     303     300     298     313
     301     300     302     301     300     303     302     300     303
     300     303     304     300     303     305     300     303     309
     304     303     305     304     303     309     303     305     306
     303     305     307     303     305     308     305     303     309
     306     305     307     306     305     308     307     305     308
     303     309     310     303     309     311     303     309     312
     310     309     311     310     309     312     311     309     312
     298     313     314     288     294     296     295     294     296
     294     296     298     294     296     297     316     315     317
     315     317     318     315     317     319     315     317     330
     318     317     319     318     317     330     317     319     320
     317     319     321     317     319     322     319     317     330
     320     319     321     320     319     322     321     319     322
     319     322     323     319     322     324     319     322     325
     323     322     324     323     322     325     324     322     325
     322     325     326     322     325     327     326     325     327
     325     327     328     325     327     329     328     327     329
     317     330     331     298     313     315     314     313     315
     313     315     317     313     315     316     333     332     334
     332     334     335     332     334     336     332     334     340
     335     334     336     335     334     340     334     336     337
     334     336     338     334     336     339     336     334     340
     337     336     338     337     336     339     338     336     339
     334     340     341     317     330     332     331     330     332
     330     332     334     330     332     333     343     342     344
     342     344     345     342     344     346     342     344     357
     345     344     346     345     344     357     344     346     347
     344     346     348     344     346     349     346     344     357
     347     346     348     347     346     349     348     346     349
     346     349     350     346     349     352     349     350     351
     349     350     354     350     349     352     351     350     354
     350     354     355     350     354     356     355     354     356
     349     352     353     349     352     356     353     352     356
     352     356     354     344     357     358     334     340     342
     341     340     342     340     342     344     340     342     343
     360     359     361     359     361     362     359     361     363
     359     361     371     362     361     363     362     361     371
     361     363     364     361     363     365     361     363     367
     363     361     371     364     363     365     364     363     367
     363     365     366     365     363     367     363     367     368
     363     367     369     363     367     370     368     367     369
     368     367     370     369     367     370     361     371     372
     344     357     359     358     357     359     357     359     361
     357     359     360     374     373     375     373     375     376
     373     375     377     373     375     387     376     375     377
     376     375     387     375     377     378     375     377     379
     375     377     383     377     375     387     378     377     379
     378     377     383     377     379     380     377     379     381
     377     379     382     379     377     383     380     379     381
     380     379     382     381     379     382     377     383     384
     377     383     385     377     383     386     384     383     385
     384     383     386     385     383     386     375     387     388
     361     371     373     372     371     373     371     373     375
     371     373     374     390     389     391     389     391     392
     389     391     393     389     391     402     392     391     393
     392     391     402     391     393     394     391     393     395
     391     393     396     393     391     402     394     393     395
     394     393     396     395     393     396     393     396     397
     393     396     398     393     396     399     397     396     398
     397     396     399     398     396     399     396     399     400
     396     399     401     400     399     401     391     402     403
     375     387     389     388     387     389     387     389     391
     387     389     390     405     404     406     404     406     407
     404     406     408     404     406     424     407     406     408
     407     406     424     406     408     409     406     408     410
     406     408     411     408     406     424     409     408     410
     409     408     411     410     408     411     408     411     412
     408     411     413     408     411     414     412     411     413
     412     411     414     413     411     414     411     414     415
     411     414     416     411     414     417     415     414     416
     415     414     417     416     414     417     414     417     418
     414     417     419     414     417     420     418     417     419
     418     417     420     419     417     420     417     420     421
     417     420     422     417     420     423     421     420     422
     421     420     423     422     420     423     406     424     425
     391     402     404     403     402     404     402     404     406
     402     404     405     427     426     428     426     428     429
     426     428     430     426     428     431     429     428     430
     429     428     431     430     428     431     428     431     432
     406     424     426     425     424     426     424     426     428
     424     426     427     434     433     435     433     435     436
     433     435     437     433     435     438     436     435     437
     436     435     438     437     435     438     435     438     439
     428     431     433     432     431     433     431     433     435
     431     433     434     440     441     442     440     441     443
     441     440     449     440     441     452     442     441     443
     442     441     452     441     443     444     441     443     445
     441     443     446     443     441     452     444     443     445
     444     443     446     445     443     446     443     446     447
     443     446     448     443     446     449     447     446     448
     447     446     449     448     446     449     446     449     451
     446     449     450     446     449     440     451     449     450
     451     449     440     450     449     440     441     452     453
     435     438     440     439     438     440     438     440     441
     438     440     449     455     454     456     454     456     457
     454     456     458     454     456     470     457     456     458
     457     456     470     456     458     459     456     458     460
     456     458     461     458     456     470     459     458     460
     459     458     461     460     458     461     458     461     462
     458     461     464     461     462     463     461     462     466
     462     461     464     463     462     466     462     466     467
     462     466     468     467     466     468     461     464     465
     461     464     468     465     464     468     464     468     466
     464     468     469     466     468     469     456     470     471
     441     452     454     453     452     454     452     454     456
     452     454     455     473     472     474     472     474     475
     472     474     476     472     474     492     475     474     476
     475     474     492     474     476     477     474     476     478
     474     476     479     476     474     492     477     476     478
     477     476     479     478     476     479     476     479     480
     476     479     481     476     479     482     480     479     481
     480     479     482     481     479     482     479     482     483
     479     482     484     479     482     485     483     482     484
     483     482     485     484     482     485     482     485     486
     482     485     487     482     485     488     486     485     487
     486     485     488     487     485     488     485     488     489
     485     488     490     485     488     491     489     488     490
     489     488     491     490     488     491     474     492     493
     456     470     472     471     470     472     470     472     474
     470     472     473     495     494     496     494     496     497
     494     496     498     494     496     508     497     496     498
     497     496     508     496     498     499     496     498     500
     496     498     504     498     496     508     499     498     500
     499     498     504     498     500     501     498     500     502
     498     500     503     500     498     504     501     500     502
     501     500     503     502     500     503     498     504     505
     498     504     506     498     504     507     505     504     506
     505     504     507     506     504     507     496     508     509
     474     492     494     493     492     494     492     494     496
     492     494     495     511     510     512     510     512     513
     510     512     514     510     512     515     513     512     514
     513     512     515     514     512     515     512     515     516
     496     508     510     509     508     510     508     510     512
     508     510     511     517     518     519     517     518     520
     518     517     526     517     518     529     519     518     520
     519     518     529     518     520     521     518     520     522
     518     520     523     520     518     529     521     520     522
     521     520     523     522     520     523     520     523     524
     520     523     525     520     523     526     524     523     525
     524     523     526     525     523     526     523     526     528
     523     526     527     523     526     517     528     526     527
     528     526     517     527     526     517     518     529     530
     512     515     517     516     515     517     515     517     518
     515     517     526     532     531     533     531     533     534
     531     533     535     531     533     543     534     533     535
     534     533     543     533     535     536     533     535     537
     533     535     538     535     533     543     536     535     537
     536     535     538     537     535     538     535     538     539
     535     538     540     539     538     540     538     540     541
     538     540     542     541     540     542     533     543     544
     518     529     531     530     529     531     529     531     533
     529     531     532     546     545     547     545     547     548
     545     547     549     545     547     562     548     547     549
     548     547     562     547     549     550     547     549     551
     547     549     552     549     547     562     550     549     551
     550     549     552     551     549     552     549     552     553
     549     552     554     549     552     558     553     552     554
     553     552     558     552     554     555     552     554     556
     552     554     557     554     552     558     555     554     556
     555     554     557     556     554     557     552     558     559
     552     558     560     552     558     561     559     558     560
     559     558     561     560     558     561     547     562     563
     533     543     545     544     543     545     543     545     547
     543     545     546     565     564     566     564     566     567
     564     566     568     564     566     580     567     566     568
     567     566     580     566     568     569     566     568     570
     566     568     571     568     566     580     569     568     570
     569     568     571     570     568     571     568     571     572
     568     571     574     571     572     573     571     572     576
     572     571     574     573     572     576     572     576     577
     572     576     578     577     576     578     571     574     575
     571     574     578     575     574     578     574     578     576
     574     578     579     576     578     579     566     580     581
     547     562     564     563     562     564     562     564     566
     562     564     565     583     582     584     582     584     585
     582     584     586     582     584     587     585     584     586
     585     584     587     586     584     587     584     587     588
     566     580     582     581     580     582     580     582     584
     580     582     583     590     589     591     589     591     592
     589     591     593     589     591     606     592     591     593
     592     591     606     591     593     594     591     593     595
     591     593     598     593     591     606     594     593     595
     594     593     598     593     595     596     593     595     597
     595     593     598     593     595     602     596     595     597
     596     595     602     597     595     602     593     598     599
     593     598     600     593     598     601     599     598     600
     599     598     601     600     598     601     595     602     603
     595     602     604     595     602     605     603     602     604
     603     602     605     604     602     605     591     606     607
     584     587     589     588     587     589     587     589     591
     587     589     590     609     608     610     608     610     611
     608     610     612     608     610     626     611     610     612
     611     610     626     610     612     613     610     612     614
     610     612     615     612     610     626     613     612     614
     613     612     615     614     612     615     612     615     616
     612     615     618     615     616     617     616     615     618
     615     616     620     617     616     620     615     618     619
     615     618     622     619     618     622     616     620     621
     616     620     624     621     620     624     618     622     623
     618     622     624     623     622     624     620     624     625
     620     624     622     625     624     622     610     626     627
     591     606     608     607     606     608     606     608     610
     606     608     609     629     628     630     628     630     631
     628     630     632     628     630     633     631     630     632
     631     630     633     632     630     633     630     633     634
     610     626     628     627     626     628     626     628     630
     626     628     629     636     635     637     635     637     638
     635     637     639     635     637     657     638     637     639
     638     637     657     637     639     640     637     639     641
     637     639     642     639     637     657     640     639     641
     640     639     642     641     639     642     639     642     643
     639     642     644     639     642     645     643     642     644
     643     642     645     644     642     645     642     645     646
     642     645     647     642     645     648     646     645     647
     646     645     648     647     645     648     645     648     649
     645     648     650     649     648     650     648     650     651
     648     650     654     650     651     652     650     651     653
     651     650     654     652     651     653     650     654     655
     650     654     656     655     654     656     637     657     658
     630     633     635     634     633     635     633     635     637
     633     635     636     660     659     661     659     661     662
     659     661     663     659     661     675     662     661     663
     662     661     675     661     663     664     661     663     665
     661     663     666     663     661     675     664     663     665
     664     663     666     665     663     666     663     666     667
     663     666     669     666     667     668     666     667     671
     667     666     669     668     667     671     667     671     672
     667     671     673     672     671     673     666     669     670
     666     669     673     670     669     673     669     673     671
     669     673     674     671     673     674     661     675     676
     637     657     659     658     657     659     657     659     661
     657     659     660     678     677     679     677     679     680
     677     679     681     677     679     686     680     679     681
     680     679     686     679     681     682     679     681     683
     679     681     684     681     679     686     682     681     683
     682     681     684     683     681     684     681     684     685
     687     686     679     661     675     677     676     675     677
     675     677     679     675     677     678     689     688     690
     688     690     691     688     690     692     688     690     693
     691     690     692     691     690     693     692     690     693
     690     693     694     679     686     688     687     686     688
     686     688     690     686     688     689     696     695     697
     695     697     698     695     697     699     695     697     710
     698     697     699     698     697     710     697     699     700
     697     699     701     697     699     702     699     697     710
     700     699     701     700     699     702     701     699     702
     699     702     703     699     702     704     699     702     705
     703     702     704     703     702     705     704     702     705
     702     705     706     702     705     707     706     705     707
     705     707     708     705     707     709     708     707     709
     697     710     711     690     693     695     694     693     695
     693     695     697     693     695     696     713     712     714
     712     714     715     712     714     716     712     714     720
     715     714     716     715     714     720     714     716     717
     714     716     718     714     716     719     716     714     720
     717     716     718     717     716     719     718     716     719
     714     720     721     697     710     712     711     710     712
     710     712     714     710     712     713     723     722     724
     722     724     725     722     724     726     722     724     735
     725     724     726     725     724     735     724     726     727
     724     726     728     724     726     729     726     724     735
     727     726     728     727     726     729     728     726     729
     726     729     730     726     729     731     726     729     732
     730     729     731     730     729     732     731     729     732
     729     732     733     729     732     734     733     732     734
     724     735     736     714     720     722     721     720     722
     720     722     724     720     722     723     738     737     739
     737     739     740     737     739     741     737     739     742
     740     739     741     740     739     742     741     739     742
     739     742     743     724     735     737     736     735     737
     735     737     739     735     737     738     745     744     746
     744     746     747     744     746     748     744     746     763
     747     746     748     747     746     763     746     748     749
     746     748     750     746     748     751     748     746     763
     749     748     750     749     748     751     750     748     751
     748     751     752     748     751     754     751     752     753
     752     751     754     751     752     756     753     752     756
     751     754     755     751     754     758     755     754     758
     752     756     757     752     756     760     757     756     760
     754     758     759     754     758     760     759     758     760
     756     760     758     756     760     761     758     760     761
     760     761     762     746     763     764     739     742     744
     743     742     744     742     744     746     742     744     745
     766     765     767     765     767     768     765     767     769
     765     767     774     768     767     769     768     767     774
     767     769     770     767     769     771     767     769     772
     769     767     774     770     769     771     770     769     772
     771     769     772     769     772     773     775     774     767
     746     763     765     764     763     765     763     765     767
     763     765     766     777     776     778     776     778     779
     776     778     780     776     778     795     779     778     780
     779     778     795     778     780     781     778     780     782
     778     780     783     780     778     795     781     780     782
     781     780     783     782     780     783     780     783     784
     780     783     786     783     784     785     784     783     786
     783     784     788     785     784     788     783     786     787
     783     786     790     787     786     790     784     788     789
     784     788     792     789     788     792     786     790     791
     786     790     792     791     790     792     788     792     790
     788     792     793     790     792     793     792     793     794
     778     795     796     767     774     776     775     774     776
     774     776     778     774     776     777     798     797     799
     797     799     800     797     799     801     797     799     809
     800     799     801     800     799     809     799     801     802
     799     801     803     799     801     805     801     799     809
     802     801     803     802     801     805     801     803     804
     803     801     805     801     805     806     801     805     807
     801     805     808     806     805     807     806     805     808
     807     805     808     799     809     810     778     795     797
     796     795     797     795     797     799     795     797     798
     812     811     813     811     813     814     811     813     815
     811     813     821     814     813     815     814     813     821
     813     815     816     813     815     817     813     815     818
     815     813     821     816     815     817     816     815     818
     817     815     818     815     818     819     815     818     820
     819     818     820     813     821     822     799     809     811
     810     809     811     809     811     813     809     811     812
     824     823     825     823     825     826     823     825     827
     823     825     831     826     825     827     826     825     831
     825     827     828     825     827     829     825     827     830
     827     825     831     828     827     829     828     827     830
     829     827     830     825     831     832     813     821     823
     822     821     823     821     823     825     821     823     824
     834     833     835     833     835     836     833     835     837
     833     835     845     836     835     837     836     835     845
     835     837     838     835     837     839     835     837     840
     837     835     845     838     837     839     838     837     840
     839     837     840     837     840     841     837     840     842
     841     840     842     840     842     843     840     842     844
     843     842     844     835     845     846     825     831     833
     832     831     833     831     833     835     831     833     834
     848     847     849     847     849     850     847     849     851
     847     849     864     850     849     851     850     849     864
     849     851     852     849     851     853     849     851     856
     851     849     864     852     851     853     852     851     856
     851     853     854     851     853     855     853     851     856
     851     853     860     854     853     855     854     853     860
     855     853     860     851     856     857     851     856     858
     851     856     859     857     856     858     857     856     859
     858     856     859     853     860     861     853     860     862
     853     860     863     861     860     862     861     860     863
     862     860     863     849     864     865     835     845     847
     846     845     847     845     847     849     845     847     848
     867     866     868     866     868     869     866     868     870
     866     868     886     869     868     870     869     868     886
     868     870     871     868     870     872     868     870     873
     870     868     886     871     870     872     871     870     873
     872     870     873     870     873     874     870     873     875
     870     873     876     874     873     875     874     873     876
     875     873     876     873     876     877     873     876     878
     873     876     879     877     876     878     877     876     879
     878     876     879     876     879     880     876     879     881
     876     879     882     880     879     881     880     879     882
     881     879     882     879     882     883     879     882     884
     879     882     885     883     882     884     883     882     885
     884     882     885     868     886     887     849     864     866
     865     864     866     864     866     868     864     866     867
     889     888     890     888     890     891     888     890     892
     888     890     908     891     890     892     891     890     908
     890     892     893     890     892     894     890     892     895
     892     890     908     893     892     894     893     892     895
     894     892     895     892     895     896     892     895     897
     892     895     898     896     895     897     896     895     898
     897     895     898     895     898     899     895     898     900
     895     898     901     899     898     900     899     898     901
     900     898     901     898     901     902     898     901     903
     898     901     904     902     901     903     902     901     904
     903     901     904     901     904     905     901     904     906
     901     904     907     905     904     906     905     904     907
     906     904     907     890     908     909     868     886     888
     887     886     888     886     888     890     886     888     889
     911     910     912     910     912     913     910     912     914
     910     912     922     913     912     914     913     912     922
     912     914     915     912     914     916     912     914     917
     914     912     922     915     914     916     915     914     917
     916     914     917     914     917     918     914     917     919
     918     917     919     917     919     920     917     919     921
     920     919     921     912     922     923     890     908     910
     909     908     910     908     910     912     908     910     911
     925     924     926     924     926     927     924     926     928
     924     926     938     927     926     928     927     926     938
     926     928     929     926     928     930     926     928     934
     928     926     938     929     928     930     929     928     934
     928     930     931     928     930     932     928     930     933
     930     928     934     931     930     932     931     930     933
     932     930     933     928     934     935     928     934     936
     928     934     937     935     934     936     935     934     937
     936     934     937     926     938     939     912     922     924
     923     922     924     922     924     926     922     924     925
     941     940     942     940     942     943     940     942     944
     940     942     957     943     942     944     943     942     957
     942     944     945     942     944     946     942     944     947
     944     942     957     945     944     946     945     944     947
     946     944     947     944     947     948     944     947     949
     944     947     953     948     947     949     948     947     953
     947     949     950     947     949     951     947     949     952
     949     947     953     950     949     951     950     949     952
     951     949     952     947     953     954     947     953     955
     947     953     956     954     953     955     954     953     956
     955     953     956     942     957     958     926     938     940
     939     938     940     938     940     942     938     940     941
     960     959     961     959     961     962     959     961     963
     959     961     981     962     961     963     962     961     981
     961     963     964     961     963     965     961     963     966
     963     961     981     964     963     965     964     963     966
     965     963     966     963     966     967     963     966     969
     966     967     968     967     966     969     966     967     970
     968     967     970     966     969     972     966     969     973
     967     970     971     967     970     972     971     970     972
     970     972     969     970     972     975     972     969     973
     969     972     975     969     973     974     969     973     977
     974     973     977     972     975     976     972     975     979
     976     975     979     973     977     978     973     977     979
     978     977     979     975     979     980     975     979     977
     980     979     977     961     981     982     942     957     959
     958     957     959     957     959     961     957     959     960
     984     983     985     983     985     986     983     985     987
     983     985     993     986     985     987     986     985     993
     985     987     988     985     987     989     985     987     990
     987     985     993     988     987     989     988     987     990
     989     987     990     987     990     991     987     990     992
     991     990     992     985     993     994     961     981     983
     982     981     983     981     983     985     981     983     984
     996     995     997     995     997     998     995     997     999
     995     997    1008     998     997     999     998     997    1008
     997     999    1000     997     999    1001     997     999    1002
     999     997    1008    1000     999    1001    1000     999    1002
    1001     999    1002     999    1002    1003     999    1002    1004
     999    1002    1005    1003    1002    1004    1003    1002    1005
    1004    1002    1005    1002    1005    1006    1002    1005    1007
    1006    1005    1007     997    1008    1009     985     993     995
     994     993     995     993     995     997     993     995     996
    1011    1010    1012    1010    1012    1013    1010    1012    1014
    1010    1012    1022    1013    1012    1014    1013    1012    1022
    1012    1014    1015    1012    1014    1016    1012    1014    1017
    1014    1012    1022    1015    1014    1016    1015    1014    1017
    1016    1014    1017    1014    1017    1018    1014    1017    1019
    1018    1017    1019    1017    1019    1020    1017    1019    1021
    1020    1019    1021    1012    1022    1023     997    1008    1010
    1009    1008    1010    1008    1010    1012    1008    1010    1011
    1025    1024    1026    1024    1026    1027    1024    1026    1028
    1024    1026    1036    1027    1026    1028    1027    1026    1036
    1026    1028    1029    1026    1028    1030    1026    1028    1031
    1028    1026    1036    1029    1028    1030    1029    1028    1031
    1030    1028    1031    1028    1031    1032    1028    1031    1033
    1032    1031    1033    1031    1033    1034    1031    1033    1035
    1034    1033    1035    1026    1036    1037    1012    1022    1024
    1023    1022    1024    1022    1024    1026    1022    1024    1025
    1039    1038    1040    1038    1040    1041    1038    1040    1042
    1038    1040    1053    1041    1040    1042    1041    1040    1053
    1040    1042    1043    1040    1042    1044    1040    1042    1045
    1042    1040    1053    1043    1042    1044    1043    1042    1045
    1044    1042    1045    1042    1045    1046    1042    1045    1047
    1042    1045    1048    1046    1045    1047    1046    1045    1048
    1047    1045    1048    1045    1048    1049    1048    1049    1050
    1048    1049    1051    1048    1049    1052    1050    1049    1051
    1050    1049    1052    1051    1049    1052    1040    1053    1054
    1026    1036    1038    1037    1036    1038    1036    1038    1040
    1036    1038    1039    1056    1055    1057    1055    1057    1058
    1055    1057    1059    1055    1057    1064    1058    1057    1059
    1058    1057    1064    1057    1059    1060    1057    1059    1061
    1057    1059    1062    1059    1057    1064    1060    1059    1061
    1060    1059    1062    1061    1059    1062    1059    1062    1063
    1065    1064    1057    1040    1053    1055    1054    1053    1055
    1053    1055    1057    1053    1055    1056    1067    1066    1068
    1066    1068    1069    1066    1068    1070    1066    1068    1079
    1069    1068    1070    1069    1068    1079    1068    1070    1071
    1068    1070    1072    1068    1070    1073    1070    1068    1079
    1071    1070    1072    1071    1070    1073    1072    1070    1073
    1070    1073    1074    1070    1073    1075    1070    1073    1076
    1074    1073    1075    1074    1073    1076    1075    1073    1076
    1073    1076    1077    1073    1076    1078    1077    1076    1078
    1068    1079    1080    1057    1064    1066    1065    1064    1066
    1064    1066    1068    1064    1066    1067    1082    1081    1083
    1081    1083    1084    1081    1083    1085    1081    1083    1100
    1084    1083    1085    1084    1083    1100    1083    1085    1086
    1083    1085    1087    1083    1085    1088    1085    1083    1100
    1086    1085    1087    1086    1085    1088    1087    1085    1088
    1085    1088    1089    1085    1088    1091    1088    1089    1090
    1089    1088    1091    1088    1089    1093    1090    1089    1093
    1088    1091    1092    1088    1091    1095    1092    1091    1095
    1089    1093    1094    1089    1093    1097    1094    1093    1097
    1091    1095    1096    1091    1095    1097    1096    1095    1097
    1093    1097    1095    1093    1097    1098    1095    1097    1098
    1097    1098    1099    1083    1100    1101    1068    1079    1081
    1080    1079    1081    1079    1081    1083    1079    1081    1082
    1103    1102    1104    1102    1104    1105    1102    1104    1106
    1102    1104    1119    1105    1104    1106    1105    1104    1119
    1104    1106    1107    1104    1106    1108    1104    1106    1109
    1106    1104    1119    1107    1106    1108    1107    1106    1109
    1108    1106    1109    1106    1109    1110    1106    1109    1111
    1106    1109    1115    1110    1109    1111    1110    1109    1115
    1109    1111    1112    1109    1111    1113    1109    1111    1114
    1111    1109    1115    1112    1111    1113    1112    1111    1114
    1113    1111    1114    1109    1115    1116    1109    1115    1117
    1109    1115    1118    1116    1115    1117    1116    1115    1118
    1117    1115    1118    1104    1119    1120    1083    1100    1102
    1101    1100    1102    1100    1102    1104    1100    1102    1103
    1122    1121    1123    1121    1123    1124    1121    1123    1125
    1121    1123    1133    1124    1123    1125    1124    1123    1133
    1123    1125    1126    1123    1125    1127    1123    1125    1129
    1125    1123    1133    1126    1125    1127    1126    1125    1129
    1125    1127    1128    1127    1125    1129    1125    1129    1130
    1125    1129    1131    1125    1129    1132    1130    1129    1131
    1130    1129    1132    1131    1129    1132    1123    1133    1134
    1104    1119    1121    1120    1119    1121    1119    1121    1123
    1119    1121    1122    1136    1135    1137    1135    1137    1138
    1135    1137    1139    1135    1137    1147    1138    1137    1139
    1138    1137    1147    1137    1139    1140    1137    1139    1141
    1137    1139    1142    1139    1137    1147    1140    1139    1141
    1140    1139    1142    1141    1139    1142    1139    1142    1143
    1139    1142    1144    1143    1142    1144    1142    1144    1145
    1142    1144    1146    1145    1144    1146    1137    1147    1148
    1123    1133    1135    1134    1133    1135    1133    1135    1137
    1133    1135    1136    1149    1150    1151    1149    1150    1152
    1150    1149    1158    1149    1150    1161    1151    1150    1152
    1151    1150    1161    1150    1152    1153    1150    1152    1154
    1150    1152    1155    1152    1150    1161    1153    1152    1154
    1153    1152    1155    1154    1152    1155    1152    1155    1156
    1152    1155    1157    1152    1155    1158    1156    1155    1157
    1156    1155    1158    1157    1155    1158    1155    1158    1160
    1155    1158    1159    1155    1158    1149    1160    1158    1159
    1160    1158    1149    1159    1158    1149    1150    1161    1162
    1137    1147    1149    1148    1147    1149    1147    1149    1150
    1147    1149    1158    1164    1163    1165    1163    1165    1166
    1163    1165    1167    1163    1165    1183    1166    1165    1167
    1166    1165    1183    1165    1167    1168    1165    1167    1169
    1165    1167    1170    1167    1165    1183    1168    1167    1169
    1168    1167    1170    1169    1167    1170    1167    1170    1171
    1167    1170    1172    1167    1170    1173    1171    1170    1172
    1171    1170    1173    1172    1170    1173    1170    1173    1174
    1170    1173    1175    1170    1173    1176    1174    1173    1175
    1174    1173    1176    1175    1173    1176    1173    1176    1177
    1173    1176    1178    1173    1176    1179    1177    1176    1178
    1177    1176    1179    1178    1176    1179    1176    1179    1180
    1176    1179    1181    1176    1179    1182    1180    1179    1181
    1180    1179    1182    1181    1179    1182    1165    1183    1184
    1150    1161    1163    1162    1161    1163    1161    1163    1165
    1161    1163    1164    1186    1185    1187    1185    1187    1188
    1185    1187    1189    1185    1187    1205    1188    1187    1189
    1188    1187    1205    1187    1189    1190    1187    1189    1191
    1187    1189    1192    1189    1187    1205    1190    1189    1191
    1190    1189    1192    1191    1189    1192    1189    1192    1193
    1189    1192    1194    1189    1192    1195    1193    1192    1194
    1193    1192    1195    1194    1192    1195    1192    1195    1196
    1192    1195    1197    1192    1195    1198    1196    1195    1197
    1196    1195    1198    1197    1195    1198    1195    1198    1199
    1195    1198    1200    1195    1198    1201    1199    1198    1200
    1199    1198    1201    1200    1198    1201    1198    1201    1202
    1198    1201    1203    1198    1201    1204    1202    1201    1203
    1202    1201    1204    1203    1201    1204    1187    1205    1206
    1165    1183    1185    1184    1183    1185    1183    1185    1187
    1183    1185    1186    1208    1207    1209    1207    1209    1210
    1207    1209    1211    1207    1209    1226    1210    1209    1211
    1210    1209    1226    1209    1211    1212    1209    1211    1213
    1209    1211    1214    1211    1209    1226    1212    1211    1213
    1212    1211    1214    1213    1211    1214    1211    1214    1215
    1211    1214    1217    1214    1215    1216    1215    1214    1217
    1214    1215    1219    1216    1215    1219    1214    1217    1218
    1214    1217    1221    1218    1217    1221    1215    1219    1220
    1215    1219    1223    1220    1219    1223    1217    1221    1222
    1217    1221    1223    1222    1221    1223    1219    1223    1221
    1219    1223    1224    1221    1223    1224    1223    1224    1225
    1209    1226    1227    1187    1205    1207    1206    1205    1207
    1205    1207    1209    1205    1207    1208    1229    1228    1230
    1228    1230    1231    1228    1230    1232    1228    1230    1245
    1231    1230    1232    1231    1230    1245    1230    1232    1233
    1230    1232    1234    1230    1232    1237    1232    1230    1245
    1233    1232    1234    1233    1232    1237    1232    1234    1235
    1232    1234    1236    1234    1232    1237    1232    1234    1241
    1235    1234    1236    1235    1234    1241    1236    1234    1241
    1232    1237    1238    1232    1237    1239    1232    1237    1240
    1238    1237    1239    1238    1237    1240    1239    1237    1240
    1234    1241    1242    1234    1241    1243    1234    1241    1244
    1242    1241    1243    1242    1241    1244    1243    1241    1244
    1230    1245    1246    1209    1226    1228    1227    1226    1228
    1226    1228    1230    1226    1228    1229    1247    1248    1249
    1247    1248    1250    1248    1247    1256    1247    1248    1259
    1249    1248    1250    1249    1248    1259    1248    1250    1251
    1248    1250    1252    1248    1250    1253    1250    1248    1259
    1251    1250    1252    1251    1250    1253    1252    1250    1253
    1250    1253    1254    1250    1253    1255    1250    1253    1256
    1254    1253    1255    1254    1253    1256    1255    1253    1256
    1253    1256    1258    1253    1256    1257    1253    1256    1247
    1258    1256    1257    1258    1256    1247    1257    1256    1247
    1248    1259    1260    1230    1245    1247    1246    1245    1247
    1245    1247    1248    1245    1247    1256    1262    1261    1263
    1261    1263    1264    1261    1263    1265    1261    1263    1266
    1264    1263    1265    1264    1263    1266    1265    1263    1266
    1263    1266    1267    1248    1259    1261    1260    1259    1261
    1259    1261    1263    1259    1261    1262    1269    1268    1270
    1268    1270    1271    1268    1270    1272    1268    1270    1280
    1271    1270    1272    1271    1270    1280    1270    1272    1273
    1270    1272    1274    1270    1272    1276    1272    1270    1280
    1273    1272    1274    1273    1272    1276    1272    1274    1275
    1274    1272    1276    1272    1276    1277    1272    1276    1278
    1272    1276    1279    1277    1276    1278    1277    1276    1279
    1278    1276    1279    1270    1280    1281    1263    1266    1268
    1267    1266    1268    1266    1268    1270    1266    1268    1269
    1283    1282    1284    1282    1284    1285    1282    1284    1286
    1282    1284    1302    1285    1284    1286    1285    1284    1302
    1284    1286    1287    1284    1286    1288    1284    1286    1289
    1286    1284    1302    1287    1286    1288    1287    1286    1289
    1288    1286    1289    1286    1289    1290    1286    1289    1291
    1286    1289    1292    1290    1289    1291    1290    1289    1292
    1291    1289    1292    1289    1292    1293    1289    1292    1294
    1289    1292    1295    1293    1292    1294    1293    1292    1295
    1294    1292    1295    1292    1295    1296    1292    1295    1297
    1292    1295    1298    1296    1295    1297    1296    1295    1298
    1297    1295    1298    1295    1298    1299    1295    1298    1300
    1295    1298    1301    1299    1298    1300    1299    1298    1301
    1300    1298    1301    1284    1302    1303    1270    1280    1282
    1281    1280    1282    1280    1282    1284    1280    1282    1283
    1305    1304    1306    1304    1306    1307    1304    1306    1308
    1304    1306    1319    1307    1306    1308    1307    1306    1319
    1306    1308    1309    1306    1308    1310    1306    1308    1311
    1308    1306    1319    1309    1308    1310    1309    1308    1311
    1310    1308    1311    1308    1311    1312    1308    1311    1313
    1308    1311    1314    1312    1311    1313    1312    1311    1314
    1313    1311    1314    1311    1314    1315    1314    1315    1316
    1314    1315    1317    1314    1315    1318    1316    1315    1317
    1316    1315    1318    1317    1315    1318    1306    1319    1320
    1284    1302    1304    1303    1302    1304    1302    1304    1306
    1302    1304    1305    1322    1321    1323    1321    1323    1324
    1321    1323    1325    1321    1323    1329    1324    1323    1325
    1324    1323    1329    1323    1325    1326    1323    1325    1327
    1323    1325    1328    1325    1323    1329    1326    1325    1327
    1326    1325    1328    1327    1325    1328    1323    1329    1330
    1306    1319    1321    1320    1319    1321    1319    1321    1323
    1319    1321    1322    1332    1331    1333    1331    1333    1334
    1331    1333    1335    1331    1333    1349    1334    1333    1335
    1334    1333    1349    1333    1335    1336    1333    1335    1337
    1333    1335    1338    1335    1333    1349    1336    1335    1337
    1336    1335    1338    1337    1335    1338    1335    1338    1339
    1335    1338    1341    1338    1339    1340    1339    1338    1341
    1338    1339    1343    1340    1339    1343    1338    1341    1342
    1338    1341    1345    1342    1341    1345    1339    1343    1344
    1339    1343    1347    1344    1343    1347    1341    1345    1346
    1341    1345    1347    1346    1345    1347    1343    1347    1348
    1343    1347    1345    1348    1347    1345    1333    1349    1350
    1323    1329    1331    1330    1329    1331    1329    1331    1333
    1329    1331    1332    1352    1351    1353    1351    1353    1354
    1351    1353    1355    1351    1353    1356    1354    1353    1355
    1354    1353    1356    1355    1353    1356    1353    1356    1357
    1333    1349    1351    1350    1349    1351    1349    1351    1353
    1349    1351    1352    1359    1358    1360    1358    1360    1361
    1358    1360    1362    1358    1360    1363    1361    1360    1362
    1361    1360    1363    1362    1360    1363    1360    1363    1364
    1353    1356    1358    1357    1356    1358    1356    1358    1360
    1356    1358    1359    1366    1365    1367    1365    1367    1368
    1365    1367    1369    1365    1367    1382    1368    1367    1369
    1368    1367    1382    1367    1369    1370    1367    1369    1371
    1367    1369    1372    1369    1367    1382    1370    1369    1371
    1370    1369    1372    1371    1369    1372    1369    1372    1373
    1369    1372    1374    1369    1372    1378    1373    1372    1374
    1373    1372    1378    1372    1374    1375    1372    1374    1376
    1372    1374    1377    1374    1372    1378    1375    1374    1376
    1375    1374    1377    1376    1374    1377    1372    1378    1379
    1372    1378    1380    1372    1378    1381    1379    1378    1380
    1379    1378    1381    1380    1378    1381    1367    1382    1383
    1360    1363    1365    1364    1363    1365    1363    1365    1367
    1363    1365    1366    1385    1384    1386    1384    1386    1387
    1384    1386    1388    1384    1386    1404    1387    1386    1388
    1387    1386    1404    1386    1388    1389    1386    1388    1390
    1386    1388    1391    1388    1386    1404    1389    1388    1390
    1389    1388    1391    1390    1388    1391    1388    1391    1392
    1388    1391    1393    1388    1391    1394    1392    1391    1393
    1392    1391    1394    1393    1391    1394    1391    1394    1395
    1391    1394    1396    1391    1394    1397    1395    1394    1396
    1395    1394    1397    1396    1394    1397    1394    1397    1398
    1394    1397    1399    1394    1397    1400    1398    1397    1399
    1398    1397    1400    1399    1397    1400    1397    1400    1401
    1397    1400    1402    1397    1400    1403    1401    1400    1402
    1401    1400    1403    1402    1400    1403    1386    1404    1405
    1367    1382    1384    1383    1382    1384    1382    1384    1386
    1382    1384    1385    1407    1406    1408    1406    1408    1409
    1406    1408    1410    1406    1408    1426    1409    1408    1410
    1409    1408    1426    1408    1410    1411    1408    1410    1412
    1408    1410    1413    1410    1408    1426    1411    1410    1412
    1411    1410    1413    1412    1410    1413    1410    1413    1414
    1410    1413    1415    1410    1413    1416    1414    1413    1415
    1414    1413    1416    1415    1413    1416    1413    1416    1417
    1413    1416    1418    1413    1416    1419    1417    1416    1418
    1417    1416    1419    1418    1416    1419    1416    1419    1420
    1416    1419    1421    1416    1419    1422    1420    1419    1421
    1420    1419    1422    1421    1419    1422    1419    1422    1423
    1419    1422    1424    1419    1422    1425    1423    1422    1424
    1423    1422    1425    1424    1422    1425    1408    1426    1427
    1386    1404    1406    1405    1404    1406    1404    1406    1408
    1404    1406    1407    1429    1428    1430    1428    1430    1431
    1428    1430    1432    1428    1430    1441    1431    1430    1432
    1431    1430    1441    1430    1432    1433    1430    1432    1434
    1430    1432    1435    1432    1430    1441    1433    1432    1434
    1433    1432    1435    1434    1432    1435    1432    1435    1436
    1432    1435    1437    1432    1435    1438    1436    1435    1437
    1436    1435    1438    1437    1435    1438    1435    1438    1439
    1435    1438    1440    1439    1438    1440    1430    1441    1442
    1408    1426    1428    1427    1426    1428    1426    1428    1430
    1426    1428    1429    1444    1443    1445    1443    1445    1446
    1443    1445    1447    1443    1445    1463    1446    1445    1447
    1446    1445    1463    1445    1447    1448    1445    1447    1449
    1445    1447    1450    1447    1445    1463    1448    1447    1449
    1448    1447    1450    1449    1447    1450    1447    1450    1451
    1447    1450    1452    1447    1450    1453    1451    1450    1452
    1451    1450    1453    1452    1450    1453    1450    1453    1454
    1450    1453    1455    1450    1453    1456    1454    1453    1455
    1454    1453    1456    1455    1453    1456    1453    1456    1457
    1453    1456    1458    1453    1456    1459    1457    1456    1458
    1457    1456    1459    1458    1456    1459    1456    1459    1460
    1456    1459    1461    1456    1459    1462    1460    1459    1461
    1460    1459    1462    1461    1459    1462    1445    1463    1464
    1430    1441    1443    1442    1441    1443    1441    1443    1445
    1441    1443    1444    1466    1465    1467    1465    1467    1468
    1465    1467    1469    1465    1467    1475    1468    1467    1469
    1468    1467    1475    1467    1469    1470    1467    1469    1471
    1467    1469    1472    1469    1467    1475    1470    1469    1471
    1470    1469    1472    1471    1469    1472    1469    1472    1473
    1469    1472    1474    1473    1472    1474    1467    1475    1476
    1445    1463    1465    1464    1463    1465    1463    1465    1467
    1463    1465    1466    1478    1477    1479    1477    1479    1480
    1477    1479    1481    1477    1479    1499    1480    1479    1481
    1480    1479    1499    1479    1481    1482    1479    1481    1483
    1479    1481    1484    1481    1479    1499    1482    1481    1483
    1482    1481    1484    1483    1481    1484    1481    1484    1485
    1481    1484    1486    1481    1484    1487    1485    1484    1486
    1485    1484    1487    1486    1484    1487    1484    1487    1488
    1484    1487    1489    1484    1487    1490    1488    1487    1489
    1488    1487    1490    1489    1487    1490    1487    1490    1491
    1487    1490    1492    1491    1490    1492    1490    1492    1493
    1490    1492    1496    1492    1493    1494    1492    1493    1495
    1493    1492    1496    1494    1493    1495    1492    1496    1497
    1492    1496    1498    1497    1496    1498    1479    1499    1500
    1467    1475    1477    1476    1475    1477    1475    1477    1479
    1475    1477    1478    1502    1501    1503    1501    1503    1504
    1501    1503    1505    1501    1503    1513    1504    1503    1505
    1504    1503    1513    1503    1505    1506    1503    1505    1507
    1503    1505    1508    1505    1503    1513    1506    1505    1507
    1506    1505    1508    1507    1505    1508    1505    1508    1509
    1505    1508    1510    1509    1508    1510    1508    1510    1511
    1508    1510    1512    1511    1510    1512    1503    1513    1514
    1479    1499    1501    1500    1499    1501    1499    1501    1503
    1499    1501    1502    1516    1515    1517    1515    1517    1518
    1515    1517    1519    1515    1517    1525    1518    1517    1519
    1518    1517    1525    1517    1519    1520    1517    1519    1521
    1517    1519    1522    1519    1517    1525    1520    1519    1521
    1520    1519    1522    1521    1519    1522    1519    1522    1523
    1519    1522    1524    1523    1522    1524    1517    1525    1526
    1503    1513    1515    1514    1513    1515    1513    1515    1517
    1513    1515    1516    1528    1527    1529    1527    1529    1530
    1527    1529    1531    1527    1529    1544    1530    1529    1531
    1530    1529    1544    1529    1531    1532    1529    1531    1533
    1529    1531    1534    1531    1529    1544    1532    1531    1533
    1532    1531    1534    1533    1531    1534    1531    1534    1535
    1531    1534    1536    1531    1534    1540    1535    1534    1536
    1535    1534    1540    1534    1536    1537    1534    1536    1538
    1534    1536    1539    1536    1534    1540    1537    1536    1538
    1537    1536    1539    1538    1536    1539    1534    1540    1541
    1534    1540    1542    1534    1540    1543    1541    1540    1542
    1541    1540    1543    1542    1540    1543    1529    1544    1545
    1517    1525    1527    1526    1525    1527    1525    1527    1529
    1525    1527    1528    1547    1546    1548    1546    1548    1549
    1546    1548    1550    1546    1548    1563    1549    1548    1550
    1549    1548    1563    1548    1550    1551    1548    1550    1552
    1548    1550    1555    1550    1548    1563    1551    1550    1552
    1551    1550    1555    1550    1552    1553    1550    1552    1554
    1552    1550    1555    1550    1552    1559    1553    1552    1554
    1553    1552    1559    1554    1552    1559    1550    1555    1556
    1550    1555    1557    1550    1555    1558    1556    1555    1557
    1556    1555    1558    1557    1555    1558    1552    1559    1560
    1552    1559    1561    1552    1559    1562    1560    1559    1561
    1560    1559    1562    1561    1559    1562    1548    1563    1564
    1529    1544    1546    1545    1544    1546    1544    1546    1548
    1544    1546    1547    1566    1565    1567    1565    1567    1568
    1565    1567    1569    1565    1567    1577    1568    1567    1569
    1568    1567    1577    1567    1569    1570    1567    1569    1571
    1567    1569    1573    1569    1567    1577    1570    1569    1571
    1570    1569    1573    1569    1571    1572    1571    1569    1573
    1569    1573    1574    1569    1573    1575    1569    1573    1576
    1574    1573    1575    1574    1573    1576    1575    1573    1576
    1567    1577    1578    1548    1563    1565    1564    1563    1565
    1563    1565    1567    1563    1565    1566    1580    1579    1581
    1579    1581    1582    1579    1581    1583    1579    1581    1598
    1582    1581    1583    1582    1581    1598    1581    1583    1584
    1581    1583    1585    1581    1583    1586    1583    1581    1598
    1584    1583    1585    1584    1583    1586    1585    1583    1586
    1583    1586    1587    1583    1586    1589    1586    1587    1588
    1587    1586    1589    1586    1587    1591    1588    1587    1591
    1586    1589    1590    1586    1589    1593    1590    1589    1593
    1587    1591    1592    1587    1591    1595    1592    1591    1595
    1589    1593    1594    1589    1593    1595    1594    1593    1595
    1591    1595    1593    1591    1595    1596    1593    1595    1596
    1595    1596    1597    1581    1598    1599    1567    1577    1579
    1578    1577    1579    1577    1579    1581    1577    1579    1580
    1601    1600    1602    1600    1602    1603    1600    1602    1604
    1600    1602    1617    1603    1602    1604    1603    1602    1617
    1602    1604    1605    1602    1604    1606    1602    1604    1607
    1604    1602    1617    1605    1604    1606    1605    1604    1607
    1606    1604    1607    1604    1607    1608    1604    1607    1609
    1604    1607    1613    1608    1607    1609    1608    1607    1613
    1607    1609    1610    1607    1609    1611    1607    1609    1612
    1609    1607    1613    1610    1609    1611    1610    1609    1612
    1611    1609    1612    1607    1613    1614    1607    1613    1615
    1607    1613    1616    1614    1613    1615    1614    1613    1616
    1615    1613    1616    1602    1617    1618    1581    1598    1600
    1599    1598    1600    1598    1600    1602    1598    1600    1601
    1620    1619    1621    1619    1621    1622    1619    1621    1623
    1619    1621    1639    1622    1621    1623    1622    1621    1639
    1621    1623    1624    1621    1623    1625    1621    1623    1626
    1623    1621    1639    1624    1623    1625    1624    1623    1626
    1625    1623    1626    1623    1626    1627    1623    1626    1628
    1623    1626    1629    1627    1626    1628    1627    1626    1629
    1628    1626    1629    1626    1629    1630    1626    1629    1631
    1626    1629    1632    1630    1629    1631    1630    1629    1632
    1631    1629    1632    1629    1632    1633    1629    1632    1634
    1629    1632    1635    1633    1632    1634    1633    1632    1635
    1634    1632    1635    1632    1635    1636    1632    1635    1637
    1632    1635    1638    1636    1635    1637    1636    1635    1638
    1637    1635    1638    1621    1639    1640    1602    1617    1619
    1618    1617    1619    1617    1619    1621    1617    1619    1620
    1642    1641    1643    1641    1643    1644    1641    1643    1645
    1641    1643    1661    1644    1643    1645    1644    1643    1661
    1643    1645    1646    1643    1645    1647    1643    1645    1648
    1645    1643    1661    1646    1645    1647    1646    1645    1648
    1647    1645    1648    1645    1648    1649    1645    1648    1650
    1645    1648    1651    1649    1648    1650    1649    1648    1651
    1650    1648    1651    1648    1651    1652    1648    1651    1653
    1648    1651    1654    1652    1651    1653    1652    1651    1654
    1653    1651    1654    1651    1654    1655    1651    1654    1656
    1651    1654    1657    1655    1654    1656    1655    1654    1657
    1656    1654    1657    1654    1657    1658    1654    1657    1659
    1654    1657    1660    1658    1657    1659    1658    1657    1660
    1659    1657    1660    1643    1661    1662    1621    1639    1641
    1640    1639    1641    1639    1641    1643    1639    1641    1642
    1664    1663    1665    1663    1665    1666    1663    1665    1667
    1663    1665    1671    1666    1665    1667    1666    1665    1671
    1665    1667    1668    1665    1667    1669    1665    1667    1670
    1667    1665    1671    1668    1667    1669    1668    1667    1670
    1669    1667    1670    1665    1671    1672    1643    1661    1663
    1662    1661    1663    1661    1663    1665    1661    1663    1664
    1674    1673    1675    1673    1675    1676    1673    1675    1677
    1673    1675    1682    1676    1675    1677    1676    1675    1682
    1675    1677    1678    1675    1677    1679    1675    1677    1680
    1677    1675    1682    1678    1677    1679    1678    1677    1680
    1679    1677    1680    1677    1680    1681    1675    1682    1683
    1665    1671    1673    1672    1671    1673    1671    1673    1675
    1671    1673    1674    1685    1684    1686    1684    1686    1687
    1684    1686    1688    1684    1686    1697    1687    1686    1688
    1687    1686    1697    1686    1688    1689    1686    1688    1690
    1686    1688    1691    1688    1686    1697    1689    1688    1690
    1689    1688    1691    1690    1688    1691    1688    1691    1692
    1688    1691    1693    1688    1691    1694    1692    1691    1693
    1692    1691    1694    1693    1691    1694    1691    1694    1695
    1691    1694    1696    1695    1694    1696    1675    1682    1684
    1683    1682    1684    1682    1684    1686    1682    1684    1685
    1686    1697    1698    1686    1697    1699    1698    1697    1699
    1701    1700    1702    1701    1700    1704    1700    1701    1705
    1700    1701    1712    1702    1700    1703    1700    1702    1709
    1700    1702    1716    1703    1700    1704    1700    1703    1713
    1700    1703    1720    1700    1704    1717    1700    1704    1708
    1701    1705    1721    1705    1701    1712    1701    1705    1706
    1705    1721    1725    1705    1721    1722    1721    1705    1706
    1721    1725    1712    1725    1721    1722    1721    1725    1726
    1725    1712    1701    1712    1725    1726    1725    1712    1710
    1701    1712    1710    1721    1722    1730    1721    1722    1723
    1721    1722    1724    1722    1730    1733    1730    1722    1723
    1730    1722    1724    1722    1730    1731    1722    1730    1732
    1730    1733    1734    1730    1733    1735    1733    1730    1731
    1733    1730    1732    1734    1733    1735    1725    1726    1727
    1725    1726    1728    1725    1726    1729    1712    1710    1709
    1712    1710    1711    1710    1709    1702    1710    1709    1736
    1709    1710    1711    1702    1709    1736    1709    1702    1716
    1709    1736    1741    1709    1736    1737    1736    1741    1716
    1741    1736    1737    1736    1741    1742    1741    1716    1702
    1716    1741    1742    1741    1716    1714    1702    1716    1714
    1736    1737    1738    1736    1737    1739    1736    1737    1740
    1741    1742    1744    1741    1742    1743    1744    1742    1743
    1742    1744    1745    1742    1744    1746    1742    1744    1747
    1716    1714    1713    1716    1714    1715    1714    1713    1703
    1714    1713    1748    1713    1714    1715    1703    1713    1748
    1713    1703    1720    1713    1748    1753    1713    1748    1749
    1748    1753    1720    1753    1748    1749    1748    1753    1754
    1753    1720    1703    1720    1753    1754    1753    1720    1718
    1703    1720    1718    1748    1749    1750    1748    1749    1751
    1748    1749    1752    1753    1754    1756    1753    1754    1755
    1756    1754    1755    1754    1756    1757    1754    1756    1758
    1754    1756    1759    1720    1718    1717    1720    1718    1719
    1718    1717    1704    1718    1717    1760    1717    1718    1719
    1704    1717    1760    1717    1704    1708    1717    1760    1765
    1717    1760    1761    1760    1765    1708    1765    1760    1761
    1760    1765    1766    1765    1708    1704    1708    1765    1766
    1765    1708    1706    1704    1708    1706    1760    1761    1762
    1760    1761    1763    1760    1761    1764    1765    1766    1769
    1765    1766    1767    1765    1766    1768    1766    1769    1772
    1769    1766    1767    1769    1766    1768    1766    1769    1770
    1766    1769    1771    1769    1772    1773    1769    1772    1774
    1772    1769    1770    1772    1769    1771    1773    1772    1774
    1708    1706    1705    1708    1706    1707    1705    1706    1707
    1723    1722    1724    1731    1730    1732    1727    1726    1728
    1727    1726    1729    1728    1726    1729    1738    1737    1739
    1738    1737    1740    1739    1737    1740    1745    1744    1746
    1745    1744    1747    1746    1744    1747    1750    1749    1751
    1750    1749    1752    1751    1749    1752    1757    1756    1758
    1757    1756    1759    1758    1756    1759    1762    1761    1763
    1762    1761    1764    1763    1761    1764    1767    1766    1768
    1770    1769    1771    1744    1742     293    1741    1742     293
    1742     293     290    1743    1742     293    1756    1754     339
    1753    1754     339    1754     339     336    1755    1754     339
     352     356    1700     354     356    1700     356    1700    1701
     356    1700    1702     356    1700    1703     356    1700    1704
    1315    1314    1700    1311    1314    1700    1314    1700    1701
    1314    1700    1702    1314    1700    1703    1314    1700    1704

     219 !NPHI: dihedrals
       9       7       5       1      24      21      19      17
      27      24      21      19      28      27      24      21
      39      36      34      32      40      39      36      34
      59      56      54      52      62      59      56      54
      65      62      59      56      68      65      62      59
      98      95      93      91     119     116     114     112
     122     119     116     114     125     122     119     116
     128     125     122     119     141     138     136     134
     144     141     138     136     147     144     141     138
     150     147     144     141     179     177     175     173
     194     191     189     187     196     194     191     189
     213     210     208     206     214     213     210     208
     233     230     228     226     236     233     230     228
     239     236     233     230     242     239     236     233
     254     252     250     248     269     266     264     262
     272     269     266     264     275     272     269     266
     277     275     272     269     293     290     288     286
     303     300     298     296     305     303     300     298
     322     319     317     315     325     322     319     317
     326     325     322     319     339     336     334     332
     349     346     344     342     350     349     346     344
     365     363     361     359     379     377     375     373
     396     393     391     389     399     396     393     391
     400     399     396     393     411     408     406     404
     414     411     408     406     417     414     411     408
     420     417     414     411     461     458     456     454
     462     461     458     456     479     476     474     472
     482     479     476     474     485     482     479     476
     488     485     482     479     500     498     496     494
     538     535     533     531     539     538     535     533
     552     549     547     545     554     552     549     547
     571     568     566     564     572     571     568     566
     595     593     591     589     602     595     593     591
     615     612     610     608     616     615     612     610
     642     639     637     635     645     642     639     637
     648     645     642     639     650     648     645     642
     666     663     661     659     667     666     663     661
     684     681     679     677     702     699     697     695
     705     702     699     697     706     705     702     699
     729     726     724     722     732     729     726     724
     733     732     729     726     751     748     746     744
     752     751     748     746     772     769     767     765
     783     780     778     776     784     783     780     778
     803     801     799     797     818     815     813     811
     819     818     815     813     840     837     835     833
     841     840     837     835     853     851     849     847
     860     853     851     849     873     870     868     866
     876     873     870     868     879     876     873     870
     882     879     876     873     895     892     890     888
     898     895     892     890     901     898     895     892
     904     901     898     895     917     914     912     910
     918     917     914     912     930     928     926     924
     947     944     942     940     949     947     944     942
     966     963     961     959     967     966     963     961
     990     987     985     983     991     990     987     985
    1002     999     997     995    1005    1002     999     997
    1006    1005    1002     999    1017    1014    1012    1010
    1018    1017    1014    1012    1031    1028    1026    1024
    1032    1031    1028    1026    1045    1042    1040    1038
    1048    1045    1042    1040    1049    1048    1045    1042
    1062    1059    1057    1055    1073    1070    1068    1066
    1076    1073    1070    1068    1077    1076    1073    1070
    1088    1085    1083    1081    1089    1088    1085    1083
    1109    1106    1104    1102    1111    1109    1106    1104
    1127    1125    1123    1121    1142    1139    1137    1135
    1143    1142    1139    1137    1170    1167    1165    1163
    1173    1170    1167    1165    1176    1173    1170    1167
    1179    1176    1173    1170    1192    1189    1187    1185
    1195    1192    1189    1187    1198    1195    1192    1189
    1201    1198    1195    1192    1214    1211    1209    1207
    1215    1214    1211    1209    1234    1232    1230    1228
    1241    1234    1232    1230    1274    1272    1270    1268
    1289    1286    1284    1282    1292    1289    1286    1284
    1295    1292    1289    1286    1298    1295    1292    1289
    1311    1308    1306    1304    1314    1311    1308    1306
    1315    1314    1311    1308    1338    1335    1333    1331
    1339    1338    1335    1333    1372    1369    1367    1365
    1374    1372    1369    1367    1391    1388    1386    1384
    1394    1391    1388    1386    1397    1394    1391    1388
    1400    1397    1394    1391    1413    1410    1408    1406
    1416    1413    1410    1408    1419    1416    1413    1410
    1422    1419    1416    1413    1435    1432    1430    1428
    1438    1435    1432    1430    1439    1438    1435    1432
    1450    1447    1445    1443    1453    1450    1447    1445
    1456    1453    1450    1447    1459    1456    1453    1450
    1472    1469    1467    1465    1473    1472    1469    1467
    1484    1481    1479    1477    1487    1484    1481    1479
    1490    1487    1484    1481    1492    1490    1487    1484
    1508    1505    1503    1501    1509    1508    1505    1503
    1522    1519    1517    1515    1523    1522    1519    1517
    1534    1531    1529    1527    1536    1534    1531    1529
    1552    1550    1548    1546    1559    1552    1550    1548
    1571    1569    1567    1565    1586    1583    1581    1579
    1587    1586    1583    1581    1607    1604    1602    1600
    1609    1607    1604    1602    1626    1623    1621    1619
    1629    1626    1623    1621    1632    1629    1626    1623
    1635    1632    1629    1626    1648    1645    1643    1641
    1651    1648    1645    1643    1654    1651    1648    1645
    1657    1654    1651    1648    1680    1677    1675    1673
    1691    1688    1686    1684    1694    1691    1688    1686
    1695    1694    1691    1688    1705    1721    1722    1730
    1721    1722    1730    1733    1722    1730    1733    1734
    1736    1741    1742    1744    1748    1753    1754    1756
    1760    1765    1766    1769    1765    1766    1769    1772
    1766    1769    1772    1773    1736    1741    1742     293
    1716    1741    1742     293    1741    1742     293     290
    1744    1742     293     290    1742     293     290     288
    1748    1753    1754     339    1720    1753    1754     339
    1753    1754     339     336    1756    1754     339     336
    1754     339     336     334

     942 !NIMPHI: impropers
       6       1      15       7       8       5       9      11
      12      13       7      14       2       3       5       4
      20      17      30      21      27      24      28      29
      22      23      19      24      25      26      21      27
      16      15      17      19      18      17      15       5
       5      15      17      19      35      32      50      36
      37      38      34      39      43      42      46      48
      47      46      48      44      49      48      44      40
      45      44      40      39      41      40      39      42
      36      39      42      46      39      40      44      48
      40      44      48      46      44      48      46      42
      48      46      42      39      46      42      39      40
      42      39      40      44      31      30      32      34
      33      32      30      19      19      30      32      34
      55      52      72      56      57      58      54      59
      60      61      56      62      63      64      59      65
      66      67      62      68      69      70      65      71
      51      50      52      54      53      52      50      34
      34      50      52      54      77      74      82      78
      79      80      76      81      73      72      74      76
      75      74      72      54      54      72      74      76
      87      88      84      89      83      82      84      86
      85      84      82      76      76      82      84      86
      94      91     100      95      96      97      93      98
      90      89      91      93      92      91      89      86
      86      89      91      93     105     102     110     106
     107     108     104     109     101     100     102     104
     103     102     100      93      93     100     102     104
     115     112     132     116     117     118     114     119
     120     121     116     122     123     124     119     125
     126     127     122     128     129     130     125     131
     111     110     112     114     113     112     110     104
     104     110     112     114     137     134     154     138
     139     140     136     141     142     143     138     144
     145     146     141     147     148     149     144     150
     151     152     147     153     133     132     134     136
     135     134     132     114     114     132     134     136
     159     160     156     161     155     154     156     158
     157     156     154     136     136     154     156     158
     166     163     171     167     168     169     165     170
     162     161     163     165     164     163     161     158
     158     161     163     165     176     173     185     177
     178     175     179     181     182     183     177     184
     172     171     173     175     174     173     171     165
     165     171     173     175     190     187     204     191
     195     191     196     200     192     193     189     194
     197     198     194     199     201     202     194     203
     186     185     187     189     188     187     185     175
     175     185     187     189     209     206     224     210
     211     212     208     213     217     216     220     222
     221     220     222     218     223     222     218     214
     219     218     214     213     215     214     213     216
     210     213     216     220     213     214     218     222
     214     218     222     220     218     222     220     216
     222     220     216     213     220     216     213     214
     216     213     214     218     205     204     206     208
     207     206     204     189     189     204     206     208
     229     226     246     230     231     232     228     233
     234     235     230     236     237     238     233     239
     240     241     236     242     243     244     239     245
     225     224     226     228     227     226     224     208
     208     224     226     228     251     248     260     252
     253     250     254     256     257     258     252     259
     247     246     248     250     249     248     246     228
     228     246     248     250     265     262     284     266
     275     272     277     276     277     275     278     281
     278     277     279     280     281     277     282     283
     275     277     278     279     275     277     281     282
     267     268     264     269     270     271     266     272
     273     274     269     277     261     260     262     264
     263     262     260     250     250     260     262     264
     289     286     294     290     291     292     288     293
     285     284     286     288     287     286     284     264
     264     284     286     288     299     296     313     300
     304     300     305     309     301     302     298     303
     306     307     303     308     310     311     303     312
     295     294     296     298     297     296     294     288
     288     294     296     298     318     315     330     319
     325     322     326     327     327     325     328     329
     322     325     327     328     320     321     317     322
     323     324     319     325     314     313     315     317
     316     315     313     298     298     313     315     317
     335     332     340     336     337     338     334     339
     331     330     332     334     333     332     330     317
     317     330     332     334     345     342     357     346
     349     346     350     352     350     354     349     351
     352     356     349     353     354     350     356     355
     349     350     354     356     350     354     356     352
     354     356     352     349     356     352     349     350
     352     349     350     354     347     348     344     349
     341     340     342     344     343     342     340     334
     334     340     342     344     362     359     371     363
     364     361     365     367     368     369     363     370
     358     357     359     361     360     359     357     344
     344     357     359     361     376     373     387     377
     378     375     379     383     380     381     377     382
     384     385     377     386     372     371     373     375
     374     373     371     361     361     371     373     375
     392     389     402     393     399     396     400     401
     394     395     391     396     397     398     393     399
     388     387     389     391     390     389     387     375
     375     387     389     391     407     404     424     408
     409     410     406     411     412     413     408     414
     415     416     411     417     418     419     414     420
     421     422     417     423     403     402     404     406
     405     404     402     391     391     402     404     406
     429     430     426     431     425     424     426     428
     427     426     424     406     406     424     426     428
     436     437     433     438     432     431     433     435
     434     433     431     428     428     431     433     435
     442     440     452     443     444     445     441     446
     447     448     443     449     451     450     446     440
     439     438     440     441     441     440     438     449
     435     438     440     441     457     454     470     458
     461     458     462     464     462     466     461     463
     464     468     461     465     466     462     468     467
     461     462     466     468     462     466     468     464
     466     468     464     461     468     464     461     462
     464     461     462     466     459     460     456     461
     468     464     466     469     453     452     454     456
     455     454     452     441     441     452     454     456
     475     472     492     476     477     478     474     479
     480     481     476     482     483     484     479     485
     486     487     482     488     489     490     485     491
     471     470     472     474     473     472     470     456
     456     470     472     474     497     494     508     498
     499     496     500     504     501     502     498     503
     505     506     498     507     493     492     494     496
     495     494     492     474     474     492     494     496
     513     514     510     515     509     508     510     512
     511     510     508     496     496     508     510     512
     519     517     529     520     521     522     518     523
     524     525     520     526     528     527     523     517
     516     515     517     518     518     517     515     526
     512     515     517     518     534     531     543     535
     538     535     539     540     540     538     541     542
     535     538     540     541     536     537     533     538
     530     529     531     533     532     531     529     518
     518     529     531     533     548     545     562     549
     553     549     554     558     550     551     547     552
     555     556     552     557     559     560     552     561
     544     543     545     547     546     545     543     533
     533     543     545     547     567     564     580     568
     571     568     572     574     572     576     571     573
     574     578     571     575     576     572     578     577
     571     572     576     578     572     576     578     574
     576     578     574     571     578     574     571     572
     574     571     572     576     569     570     566     571
     578     574     576     579     563     562     564     566
     565     564     562     547     547     562     564     566
     585     586     582     587     581     580     582     584
     583     582     580     566     566     580     582     584
     592     589     606     593     594     591     598     595
     596     597     593     602     599     600     593     601
     603     604     595     605     588     587     589     591
     590     589     587     584     584     587     589     591
     611     608     626     612     613     614     610     615
     619     618     622     624     623     622     624     620
     625     624     620     616     621     620     616     615
     617     616     615     618     612     615     618     622
     615     616     620     624     616     620     624     622
     620     624     622     618     624     622     618     615
     622     618     615     616     618     615     616     620
     607     606     608     610     609     608     606     591
     591     606     608     610     631     632     628     633
     627     626     628     630     629     628     626     610
     610     626     628     630     638     635     657     639
     648     645     650     649     650     648     651     654
     651     650     652     653     654     650     655     656
     648     650     651     652     648     650     654     655
     640     641     637     642     643     644     639     645
     646     647     642     650     634     633     635     637
     636     635     633     630     630     633     635     637
     662     659     675     663     666     663     667     669
     667     671     666     668     669     673     666     670
     671     667     673     672     666     667     671     673
     667     671     673     669     671     673     669     666
     673     669     666     667     669     666     667     671
     664     665     661     666     673     669     671     674
     658     657     659     661     660     659     657     637
     637     657     659     661     680     677     686     681
     682     683     679     684     676     675     677     679
     678     677     675     661     661     675     677     679
     691     692     688     693     687     686     688     690
     689     688     686     679     679     686     688     690
     698     695     710     699     705     702     706     707
     707     705     708     709     702     705     707     708
     700     701     697     702     703     704     699     705
     694     693     695     697     696     695     693     690
     690     693     695     697     715     712     720     716
     717     718     714     719     711     710     712     714
     713     712     710     697     697     710     712     714
     725     722     735     726     732     729     733     734
     727     728     724     729     730     731     726     732
     721     720     722     724     723     722     720     714
     714     720     722     724     740     741     737     742
     736     735     737     739     738     737     735     724
     724     735     737     739     747     744     763     748
     749     750     746     751     755     754     758     760
     759     758     760     756     761     760     756     752
     757     756     752     751     753     752     751     754
     748     751     754     758     751     752     756     760
     752     756     760     758     756     760     758     754
     760     758     754     751     758     754     751     752
     754     751     752     756     743     742     744     746
     745     744     742     739     739     742     744     746
     768     765     774     769     770     771     767     772
     764     763     765     767     766     765     763     746
     746     763     765     767     779     776     795     780
     781     782     778     783     787     786     790     792
     791     790     792     788     793     792     788     784
     789     788     784     783     785     784     783     786
     780     783     786     790     783     784     788     792
     784     788     792     790     788     792     790     786
     792     790     786     783     790     786     783     784
     786     783     784     788     775     774     776     778
     777     776     774     767     767     774     776     778
     800     797     809     801     802     799     803     805
     806     807     801     808     796     795     797     799
     798     797     795     778     778     795     797     799
     814     811     821     815     818     815     819     820
     816     817     813     818     810     809     811     813
     812     811     809     799     799     809     811     813
     826     823     831     827     828     829     825     830
     822     821     823     825     824     823     821     813
     813     821     823     825     836     833     845     837
     840     837     841     842     842     840     843     844
     837     840     842     843     838     839     835     840
     832     831     833     835     834     833     831     825
     825     831     833     835     850     847     864     851
     852     849     856     853     854     855     851     860
     857     858     851     859     861     862     853     863
     846     845     847     849     848     847     845     835
     835     845     847     849     869     866     886     870
     871     872     868     873     874     875     870     876
     877     878     873     879     880     881     876     882
     883     884     879     885     865     864     866     868
     867     866     864     849     849     864     866     868
     891     888     908     892     893     894     890     895
     896     897     892     898     899     900     895     901
     902     903     898     904     905     906     901     907
     887     886     888     890     889     888     886     868
     868     886     888     890     913     910     922     914
     917     914     918     919     919     917     920     921
     914     917     919     920     915     916     912     917
     909     908     910     912     911     910     908     890
     890     908     910     912     927     924     938     928
     929     926     930     934     931     932     928     933
     935     936     928     937     923     922     924     926
     925     924     922     912     912     922     924     926
     943     940     957     944     948     944     949     953
     945     946     942     947     950     951     947     952
     954     955     947     956     939     938     940     942
     941     940     938     926     926     938     940     942
     962     959     981     963     964     965     961     966
     969     972     975     979     972     975     979     977
     975     979     977     973     979     977     973     969
     977     973     969     972     973     969     972     975
     967     970     972     975     967     966     969     973
     970     972     975     979     970     972     969     973
     966     969     973     977     966     969     972     975
     976     975     979     977     980     979     977     973
     978     977     979     975     974     973     977     979
     971     970     972     969     968     967     970     972
     963     966     969     972     958     957     959     961
     960     959     957     942     942     957     959     961
     986     983     993     987     990     987     991     992
     988     989     985     990     982     981     983     985
     984     983     981     961     961     981     983     985
     998     995    1008     999    1005    1002    1006    1007
    1000    1001     997    1002    1003    1004     999    1005
     994     993     995     997     996     995     993     985
     985     993     995     997    1013    1010    1022    1014
    1017    1014    1018    1019    1019    1017    1020    1021
    1014    1017    1019    1020    1015    1016    1012    1017
    1009    1008    1010    1012    1011    1010    1008     997
     997    1008    1010    1012    1027    1024    1036    1028
    1031    1028    1032    1033    1033    1031    1034    1035
    1028    1031    1033    1034    1029    1030    1026    1031
    1023    1022    1024    1026    1025    1024    1022    1012
    1012    1022    1024    1026    1041    1038    1053    1042
    1043    1044    1040    1045    1046    1047    1042    1048
    1050    1051    1048    1052    1037    1036    1038    1040
    1039    1038    1036    1026    1026    1036    1038    1040
    1058    1055    1064    1059    1060    1061    1057    1062
    1054    1053    1055    1057    1056    1055    1053    1040
    1040    1053    1055    1057    1069    1066    1079    1070
    1076    1073    1077    1078    1071    1072    1068    1073
    1074    1075    1070    1076    1065    1064    1066    1068
    1067    1066    1064    1057    1057    1064    1066    1068
    1084    1081    1100    1085    1086    1087    1083    1088
    1092    1091    1095    1097    1096    1095    1097    1093
    1098    1097    1093    1089    1094    1093    1089    1088
    1090    1089    1088    1091    1085    1088    1091    1095
    1088    1089    1093    1097    1089    1093    1097    1095
    1093    1097    1095    1091    1097    1095    1091    1088
    1095    1091    1088    1089    1091    1088    1089    1093
    1080    1079    1081    1083    1082    1081    1079    1068
    1068    1079    1081    1083    1105    1102    1119    1106
    1110    1106    1111    1115    1107    1108    1104    1109
    1112    1113    1109    1114    1116    1117    1109    1118
    1101    1100    1102    1104    1103    1102    1100    1083
    1083    1100    1102    1104    1124    1121    1133    1125
    1126    1123    1127    1129    1130    1131    1125    1132
    1120    1119    1121    1123    1122    1121    1119    1104
    1104    1119    1121    1123    1138    1135    1147    1139
    1142    1139    1143    1144    1144    1142    1145    1146
    1139    1142    1144    1145    1140    1141    1137    1142
    1134    1133    1135    1137    1136    1135    1133    1123
    1123    1133    1135    1137    1151    1149    1161    1152
    1153    1154    1150    1155    1156    1157    1152    1158
    1160    1159    1155    1149    1148    1147    1149    1150
    1150    1149    1147    1158    1137    1147    1149    1150
    1166    1163    1183    1167    1168    1169    1165    1170
    1171    1172    1167    1173    1174    1175    1170    1176
    1177    1178    1173    1179    1180    1181    1176    1182
    1162    1161    1163    1165    1164    1163    1161    1150
    1150    1161    1163    1165    1188    1185    1205    1189
    1190    1191    1187    1192    1193    1194    1189    1195
    1196    1197    1192    1198    1199    1200    1195    1201
    1202    1203    1198    1204    1184    1183    1185    1187
    1186    1185    1183    1165    1165    1183    1185    1187
    1210    1207    1226    1211    1212    1213    1209    1214
    1218    1217    1221    1223    1222    1221    1223    1219
    1224    1223    1219    1215    1220    1219    1215    1214
    1216    1215    1214    1217    1211    1214    1217    1221
    1214    1215    1219    1223    1215    1219    1223    1221
    1219    1223    1221    1217    1223    1221    1217    1214
    1221    1217    1214    1215    1217    1214    1215    1219
    1206    1205    1207    1209    1208    1207    1205    1187
    1187    1205    1207    1209    1231    1228    1245    1232
    1233    1230    1237    1234    1235    1236    1232    1241
    1238    1239    1232    1240    1242    1243    1234    1244
    1227    1226    1228    1230    1229    1228    1226    1209
    1209    1226    1228    1230    1249    1247    1259    1250
    1251    1252    1248    1253    1254    1255    1250    1256
    1258    1257    1253    1247    1246    1245    1247    1248
    1248    1247    1245    1256    1230    1245    1247    1248
    1264    1265    1261    1266    1260    1259    1261    1263
    1262    1261    1259    1248    1248    1259    1261    1263
    1271    1268    1280    1272    1273    1270    1274    1276
    1277    1278    1272    1279    1267    1266    1268    1270
    1269    1268    1266    1263    1263    1266    1268    1270
    1285    1282    1302    1286    1287    1288    1284    1289
    1290    1291    1286    1292    1293    1294    1289    1295
    1296    1297    1292    1298    1299    1300    1295    1301
    1281    1280    1282    1284    1283    1282    1280    1270
    1270    1280    1282    1284    1307    1304    1319    1308
    1309    1310    1306    1311    1312    1313    1308    1314
    1316    1317    1314    1318    1303    1302    1304    1306
    1305    1304    1302    1284    1284    1302    1304    1306
    1324    1321    1329    1325    1326    1327    1323    1328
    1320    1319    1321    1323    1322    1321    1319    1306
    1306    1319    1321    1323    1334    1331    1349    1335
    1336    1337    1333    1338    1342    1341    1345    1347
    1346    1345    1347    1343    1348    1347    1343    1339
    1344    1343    1339    1338    1340    1339    1338    1341
    1335    1338    1341    1345    1338    1339    1343    1347
    1339    1343    1347    1345    1343    1347    1345    1341
    1347    1345    1341    1338    1345    1341    1338    1339
    1341    1338    1339    1343    1330    1329    1331    1333
    1332    1331    1329    1323    1323    1329    1331    1333
    1354    1355    1351    1356    1350    1349    1351    1353
    1352    1351    1349    1333    1333    1349    1351    1353
    1361    1362    1358    1363    1357    1356    1358    1360
    1359    1358    1356    1353    1353    1356    1358    1360
    1368    1365    1382    1369    1373    1369    1374    1378
    1370    1371    1367    1372    1375    1376    1372    1377
    1379    1380    1372    1381    1364    1363    1365    1367
    1366    1365    1363    1360    1360    1363    1365    1367
    1387    1384    1404    1388    1389    1390    1386    1391
    1392    1393    1388    1394    1395    1396    1391    1397
    1398    1399    1394    1400    1401    1402    1397    1403
    1383    1382    1384    1386    1385    1384    1382    1367
    1367    1382    1384    1386    1409    1406    1426    1410
    1411    1412    1408    1413    1414    1415    1410    1416
    1417    1418    1413    1419    1420    1421    1416    1422
    1423    1424    1419    1425    1405    1404    1406    1408
    1407    1406    1404    1386    1386    1404    1406    1408
    1431    1428    1441    1432    1438    1435    1439    1440
    1433    1434    1430    1435    1436    1437    1432    1438
    1427    1426    1428    1430    1429    1428    1426    1408
    1408    1426    1428    1430    1446    1443    1463    1447
    1448    1449    1445    1450    1451    1452    1447    1453
    1454    1455    1450    1456    1457    1458    1453    1459
    1460    1461    1456    1462    1442    1441    1443    1445
    1444    1443    1441    1430    1430    1441    1443    1445
    1468    1465    1475    1469    1472    1469    1473    1474
    1470    1471    1467    1472    1464    1463    1465    1467
    1466    1465    1463    1445    1445    1463    1465    1467
    1480    1477    1499    1481    1490    1487    1492    1491
    1492    1490    1493    1496    1493    1492    1494    1495
    1496    1492    1497    1498    1490    1492    1493    1494
    1490    1492    1496    1497    1482    1483    1479    1484
    1485    1486    1481    1487    1488    1489    1484    1492
    1476    1475    1477    1479    1478    1477    1475    1467
    1467    1475    1477    1479    1504    1501    1513    1505
    1508    1505    1509    1510    1510    1508    1511    1512
    1505    1508    1510    1511    1506    1507    1503    1508
    1500    1499    1501    1503    1502    1501    1499    1479
    1479    1499    1501    1503    1518    1515    1525    1519
    1522    1519    1523    1524    1520    1521    1517    1522
    1514    1513    1515    1517    1516    1515    1513    1503
    1503    1513    1515    1517    1530    1527    1544    1531
    1535    1531    1536    1540    1532    1533    1529    1534
    1537    1538    1534    1539    1541    1542    1534    1543
    1526    1525    1527    1529    1528    1527    1525    1517
    1517    1525    1527    1529    1549    1546    1563    1550
    1551    1548    1555    1552    1553    1554    1550    1559
    1556    1557    1550    1558    1560    1561    1552    1562
    1545    1544    1546    1548    1547    1546    1544    1529
    1529    1544    1546    1548    1568    1565    1577    1569
    1570    1567    1571    1573    1574    1575    1569    1576
    1564    1563    1565    1567    1566    1565    1563    1548
    1548    1563    1565    1567    1582    1579    1598    1583
    1584    1585    1581    1586    1590    1589    1593    1595
    1594    1593    1595    1591    1596    1595    1591    1587
    1592    1591    1587    1586    1588    1587    1586    1589
    1583    1586    1589    1593    1586    1587    1591    1595
    1587    1591    1595    1593    1591    1595    1593    1589
    1595    1593    1589    1586    1593    1589    1586    1587
    1589    1586    1587    1591    1578    1577    1579    1581
    1580    1579    1577    1567    1567    1577    1579    1581
    1603    1600    1617    1604    1608    1604    1609    1613
    1605    1606    1602    1607    1610    1611    1607    1612
    1614    1615    1607    1616    1599    1598    1600    1602
    1601    1600    1598    1581    1581    1598    1600    1602
    1622    1619    1639    1623    1624    1625    1621    1626
    1627    1628    1623    1629    1630    1631    1626    1632
    1633    1634    1629    1635    1636    1637    1632    1638
    1618    1617    1619    1621    1620    1619    1617    1602
    1602    1617    1619    1621    1644    1641    1661    1645
    1646    1647    1643    1648    1649    1650    1645    1651
    1652    1653    1648    1654    1655    1656    1651    1657
    1658    1659    1654    1660    1640    1639    1641    1643
    1642    1641    1639    1621    1621    1639    1641    1643
    1666    1663    1671    1667    1668    1669    1665    1670
    1662    1661    1663    1665    1664    1663    1661    1643
    1643    1661    1663    1665    1676    1673    1682    1677
    1678    1679    1675    1680    1672    1671    1673    1675
    1674    1673    1671    1665    1665    1671    1673    1675
    1687    1684    1697    1688    1694    1691    1695    1696
    1689    1690    1686    1691    1692    1693    1688    1694
    1683    1682    1684    1686    1685    1684    1682    1675
    1675    1682    1684    1686    1697    1686    1699    1698
    1721    1705    1725    1722    1725    1721    1712    1726
    1736    1709    1741    1737    1741    1736    1716    1742
    1748    1713    1753    1749    1753    1748    1720    1754
    1760    1717    1765    1761    1765    1760    1708    1766
    1730    1734    1735    1733    1769    1773    1774    1772
    1712    1701    1705    1721    1705    1701    1712    1725
    1716    1702    1709    1736    1709    1702    1716    1741
    1720    1703    1713    1748    1713    1703    1720    1753
    1708    1704    1717    1760    1717    1704    1708    1765
    1701    1705    1721    1725    1701    1712    1725    1721
    1702    1709    1736    1741    1702    1716    1741    1736
    1703    1713    1748    1753    1703    1720    1753    1748
    1704    1717    1760    1765    1704    1708    1765    1760
    1701    1705    1706    1708    1701    1712    1710    1709
    1702    1709    1710    1712    1702    1716    1714    1713
    1703    1713    1714    1716    1703    1720    1718    1717
    1704    1717    1718    1720    1704    1708    1706    1705
    1706    1705    1708    1707    1710    1709    1712    1711
    1714    1713    1716    1715    1718    1717    1720    1719
    1705    1721    1706    1701    1712    1725    1710    1701
    1709    1736    1710    1702    1716    1741    1714    1702
    1713    1748    1714    1703    1720    1753    1718    1703
    1717    1760    1718    1704    1708    1765    1706    1704
    1701    1705    1712    1700    1702    1709    1716    1700
    1703    1713    1720    1700    1704    1717    1708    1700
    1743    1744     293    1741    1755    1756     339    1753

       0 !NDON: donors


       8 !NACC: acceptors
    1701       0    1734    1733    1735    1733    1702       0
    1703       0    1704       0    1773    1772    1774    1772

     474 !NNB
      48      46      44      42      40      39     201     202
     203     195     201     202     203     195     201     202
     203     195     197     198     199     195     197     198
     199     195     197     198     199     195     222     220
     218     216     214     213     310     311     312     304
     310     311     312     304     310     311     312     304
     306     307     308     304     306     307     308     304
     306     307     308     304     384     385     386     384
     385     386     384     385     386     380     381     382
     380     381     382     380     381     382     505     506
     507     505     506     507     505     506     507     501
     502     503     501     502     503     501     502     503
     559     560     561     553     559     560     561     553
     559     560     561     553     555     556     557     553
     555     556     557     553     555     556     557     553
     599     600     601     603     604     605     599     600
     601     603     604     605     596     597     603     604
     605     596     597     603     604     605     596     597
     603     604     605     599     600     601     596     597
     599     600     601     596     597     599     600     601
     596     597     624     622     620     618     616     615
     760     758     756     754     752     751     792     790
     788     786     784     783     857     858     859     861
     862     863     857     858     859     861     862     863
     854     855     861     862     863     854     855     861
     862     863     854     855     861     862     863     857
     858     859     854     855     857     858     859     854
     855     857     858     859     854     855     935     936
     937     935     936     937     935     936     937     931
     932     933     931     932     933     931     932     933
     954     955     956     948     954     955     956     948
     954     955     956     948     950     951     952     948
     950     951     952     948     950     951     952     948
     979     977     975     973     972     969    1097    1095
    1093    1091    1089    1088    1116    1117    1118    1110
    1116    1117    1118    1110    1116    1117    1118    1110
    1112    1113    1114    1110    1112    1113    1114    1110
    1112    1113    1114    1110    1223    1221    1219    1217
    1215    1214    1238    1239    1240    1242    1243    1244
    1238    1239    1240    1242    1243    1244    1235    1236
    1242    1243    1244    1235    1236    1242    1243    1244
    1235    1236    1242    1243    1244    1238    1239    1240
    1235    1236    1238    1239    1240    1235    1236    1238
    1239    1240    1235    1236    1347    1345    1343    1341
    1339    1338    1379    1380    1381    1373    1379    1380
    1381    1373    1379    1380    1381    1373    1375    1376
    1377    1373    1375    1376    1377    1373    1375    1376
    1377    1373    1541    1542    1543    1535    1541    1542
    1543    1535    1541    1542    1543    1535    1537    1538
    1539    1535    1537    1538    1539    1535    1537    1538
    1539    1535    1556    1557    1558    1560    1561    1562
    1556    1557    1558    1560    1561    1562    1553    1554
    1560    1561    1562    1553    1554    1560    1561    1562
    1553    1554    1560    1561    1562    1556    1557    1558
    1553    1554    1556    1557    1558    1553    1554    1556
    1557    1558    1553    1554    1595    1593    1591    1589
    1587    1586    1614    1615    1616    1608    1614    1615
    1616    1608    1614    1615    1616    1608    1610    1611
    1612    1608    1610    1611    1612    1608    1610    1611
    1612    1608
       0       0       0       0       0       0       0       0
       0       0       0       0       0       0       0       0
       0       0       0       0       0       0       0       0
       0       0       0       0       0       0       0       0
       0       0       0       0       0       0       1       2
       2       3       3       4       4       5       5       6
       6       6       6       6       6       6       6       6
       6       6       6       6       6       6       6       6
       6       6       6       6       6       6       6       6
       6       6       6       6       6       6       6       6
       6       6       6       6       6       6       6       6
       6       6       6       6       6       6       6       6
       6       6       6       6       6       6       6       6
       6       6       6       6       6       6       6       6
       6       6       6       6       6       6       6       6
       6       6       6       6       6       6       6       6
       6       6       6       6       6       6       6       6
       6       6       6       6       6       6       6       6
       6       6       6       6       6       6       6       6
       6       6       6       6       6       6       6       6
       6       6       6       6       6       6       6       6
       6       6       6       6       6       6       6       6
       6       6       6       6       6       6       6       6
       6       6       6       6       6       6       6       6
       6       6       6       6      10      14      18      18
      22      26      30      30      30      30      30      30
      30      30      30      30      31      32      32      33
      33      34      34      35      35      36      36      36
      36      36      36      36      36      36      36      36
      36      36      36      36      36      36      36      36
      36      36      36      36      36      36      36      36
      36      36      36      36      36      36      36      36
      36      36      36      36      36      36      36      36
      36      36      36      36      36      36      36      36
      36      36      36      36      36      36      36      36
      36      36      36      36      36      36      36      36
      36      36      36      36      36      36      36      36
      36      36      36      36      36      36      36      36
      36      40      44      48      48      52      56      60
      60      60      60      60      60      60      60      60
      60      60      60      60      60      60      60      60
      60      60      60      60      60      60      60      60
      60      60      60      60      60      60      60      60
      60      60      60      60      60      60      60      60
      60      60      60      60      60      60      60      60
      60      60      60      60      60      60      60      60
      60      60      60      60      60      60      60      60
      60      60      60      63      66      69      69      72
      75      78      78      78      78      78      78      78
      78      78      78      78      78      78      78      78
      78      78      78      78      78      78      78      78
      78      78      78      78      78      78      78      78
      78      78      78      78      78      78      78      78
      78      78      78      78      78      78      78      78
      78      78      78      78      78      78      78      78
      78      78      78      78      78      78      78      78
      78      78      78      78      78      78      78      78
      78      78      78      78      78      78      78      78
      78      78      78      78      78      78      78      78
      78      78      78      78      78      78      78      78
      78      78      78      78      78      78      78      78
      78      78      78      78      78      78      78      78
      78      78      78      78      81      84      87      87
      90      93      96      96      96      96      96      96
      96      96      96      96      96      96      96      96
      96      96      96      96      96      96      96      96
      96      96      96      96      96      96      96      96
      96      96      96      96      96      96      96      96
      96      96      96      96      96      96      96      96
      96      96     100     104     108     108     112     116
     120     120     120     120     120     120     120     120
     120     120     120     120     120     120     120     120
     120     120     120     120     120     120     120     120
     120     120     120     120     120     120     120     120
     120     120     120     126     132     132     137     142
     147     147     152     157     162     162     162     162
     162     162     162     162     162     162     163     164
     164     165     165     166     166     167     167     168
     168     168     168     168     168     168     168     168
     168     168     168     168     168     168     168     168
     168     168     168     168     168     168     168     168
     168     168     168     168     168     168     168     168
     168     168     168     168     168     168     168     168
     168     168     168     168     168     168     168     168
     168     168     168     168     168     168     168     168
     168     168     168     168     168     168     168     168
     168     168     168     168     168     168     168     168
     168     168     168     168     168     168     168     168
     168     168     168     168     168     168     168     168
     168     168     168     168     168     168     168     168
     168     168     168     168     168     168     168     168
     168     168     168     168     168     168     168     168
     168     168     168     168     168     168     168     168
     168     168     168     168     168     168     169     170
     170     171     171     172     172     173     173     174
     174     174     174     174     174     174     174     174
     174     174     174     174     174     174     174     174
     174     174     174     174     174     174     175     176
     176     177     177     178     178     179     179     180
     180     180     180     180     180     180     180     180
     180     180     180     180     180     180     180     180
     180     180     180     180     180     180     180     180
     180     180     180     180     180     180     180     180
     180     180     180     180     180     180     180     180
     180     180     180     180     180     180     180     180
     180     180     180     180     180     180     180     180
     180     180     180     180     180     186     192     192
     197     202     207     207     212     217     222     222
     222     222     222     222     222     222     222     222
     222     222     222     222     222     222     222     222
     222     222     222     222     222     222     222     222
     222     222     222     222     222     222     222     222
     222     222     222     222     222     222     222     222
     222     222     222     222     222     222     222     222
     222     222     222     222     222     222     222     222
     222     222     222     222     222     222     222     222
     222     222     225     228     231     231     234     237
     240     240     240     240     240     240     240     240
     240     240     240     240     240     244     248     252
     252     256     260     264     264     264     264     264
     264     264     264     264     264     264     264     264
     265     265     265     266     267     267     268     268
     269     269     270     270     270     270     270     270
     270     270     270     270     270     270     270     270
     270     270     270     270     270     270     270     270
     270     270     270     270     270     270     270     270
     270     270     270     270     270     270     270     270
     270     270     270     270     270     270     270     270
     270     270     270     270     270     270     270     270
     270     270     270     270     270     270     270     270
     270     270     270     270     270     270     270     270
     270     270     270     270     270     270     270     270
     270     270     270     270     270     270     270     270
     270     270     270     270     270     270     270     270
     270     270     270     270     270     270     270     270
     270     270     270     270     270     270     270     271
     272     272     273     273     274     274     275     275
     276     276     276     276     276     276     276     276
     276     276     276     276     276     276     276     280
     284     288     288     292     296     300     300     300
     300     300     300     300     300     300     300     300
     300     300     300     300     300     300     300     300
     300     300     300     300     300     300     300     300
     300     300     300     300     300     300     300     300
     300     300     300     300     300     300     300     300
     300     300     300     300     300     300     300     300
     300     300     300     300     300     300     300     300
     300     300     300     300     300     300     300     300
     300     300     300     300     300     300     300     300
     300     300     300     300     300     300     300     300
     300     300     300     300     300     300     300     300
     300     300     300     300     300     301     302     302
     303     303     304     304     305     305     306     306
     306     306     306     306     306     306     306     306
     306     306     312     318     318     323     328     333
     333     338     343     348     348     348     348     348
     348     348     348     348     348     348     348     348
     348     348     348     348     348     348     348     348
     348     348     348     348     348     348     348     348
     348     348     348     348     348     348     348     348
     348     348     348     348     348     348     348     348
     348     348     348     348     348     348     348     348
     348     348     348     348     348     348     348     348
     348     348     348     348     348     348     348     348
     348     348     348     348     348     348     348     348
     348     348     348     348     348     348     348     348
     348     348     348     348     348     348     348     348
     348     349     350     350     351     351     352     352
     353     353     354     354     354     354     354     354
     354     354     354     354     354     354     354     354
     354     354     354     354     354     354     354     354
     354     354     354     354     354     354     358     362
     366     366     370     374     378     378     378     378
     378     378     378     378     378     378     378     378
     378     378     378     378     378     378     378     378
     378     378     378     378     378     378     378     378
     378     378     378     378     378     378     378     378
     378     378     378     378     378     378     378     378
     378     378     378     378     378     378     378     378
     378     378     378     378     378     378     378     378
     378     378     378     378     378     378     378     378
     378     378     378     378     378     378     378     378
     378     378     378     378     378     378     378     378
     378     378     378     378     378     378     378     378
     378     378     378     378     378     378     378     378
     378     378     378     378     378     378     378     378
     378     378     378     378     378     378     378     378
     378     378     378     378     378     378     378     378
     378     378     378     378     378     378     378     378
     378     378     378     378     378     378     378     378
     378     378     378     378     378     378     378     378
     378     378     378     378     378     378     378     378
     382     386     390     390     394     398     402     402
     402     402     402     402     402     402     402     402
     408     414     414     419     424     429     429     434
     439     444     444     444     444     444     444     444
     444     444     444     444     444     444     444     444
     444     444     444     444     444     444     444     444
     444     445     446     446     447     447     448     448
     449     449     450     450     450     450     450     450
     450     450     450     450     450     450     450     450
     450     454     458     462     462     466     470     474
     474     474     474     474     474     474     474     474
     474     474     474     474     474     474     474     474
     474     474     474     474     474     474     474     474
     474     474     474     474     474     474     474     474
     474     474     474     474     474     474     474     474
     474     474     474     474     474     474     474     474
     474     474     474     474     474     474     474     474
     474     474     474     474     474     474     474     474
     474     474     474     474     474     474     474     474
     474     474     474     474     474     474     474     474
     474     474     474     474     474     474     474     474
     474     474     474     474     474     474     474     474
     474     474     474     474     474     474     474     474
     474     474     474     474     474     474     474     474
     474     474     474     474     474     474     474     474
     474     474     474     474     474     474     474     474
     474     474     474     474     474     474     474     474
     474     474     474     474     474     474     474     474
     474     474     474     474     474     474     474     474
     474     474     474     474     474     474

     722       0 !NGRP
       0       0       0       4       0       0       6       0       0
       8       0       0      10       0       0      14       0       0
      16       0       0      18       0       0      20       0       0
      23       0       0      26       0       0      27       0       0
      28       0       0      29       0       0      31       0       0
      33       0       0      35       0       0      38       0       0
      39       0       0      41       0       0      43       0       0
      45       0       0      47       0       0      49       0       0
      51       0       0      53       0       0      55       0       0
      58       0       0      61       0       0      64       0       0
      67       0       0      71       0       0      73       0       0
      75       0       0      77       0       0      81       0       0
      83       0       0      85       0       0      88       0       0
      90       0       0      92       0       0      94       0       0
      97       0       0      99       0       0     101       0       0
     103       0       0     105       0       0     109       0       0
     111       0       0     113       0       0     115       0       0
     118       0       0     121       0       0     124       0       0
     127       0       0     131       0       0     133       0       0
     135       0       0     137       0       0     140       0       0
     143       0       0     146       0       0     149       0       0
     153       0       0     155       0       0     157       0       0
     160       0       0     162       0       0     164       0       0
     166       0       0     170       0       0     172       0       0
     174       0       0     176       0       0     178       0       0
     180       0       0     184       0       0     186       0       0
     188       0       0     190       0       0     193       0       0
     195       0       0     199       0       0     203       0       0
     205       0       0     207       0       0     209       0       0
     212       0       0     213       0       0     215       0       0
     217       0       0     219       0       0     221       0       0
     223       0       0     225       0       0     227       0       0
     229       0       0     232       0       0     235       0       0
     238       0       0     241       0       0     245       0       0
     247       0       0     249       0       0     251       0       0
     253       0       0     255       0       0     259       0       0
     261       0       0     263       0       0     265       0       0
     268       0       0     271       0       0     274       0       0
     276       0       0     277       0       0     280       0       0
     283       0       0     285       0       0     287       0       0
     289       0       0     292       0       0     293       0       0
     295       0       0     297       0       0     299       0       0
     302       0       0     304       0       0     308       0       0
     312       0       0     314       0       0     316       0       0
     318       0       0     321       0       0     324       0       0
     326       0       0     329       0       0     331       0       0
     333       0       0     335       0       0     338       0       0
     339       0       0     341       0       0     343       0       0
     345       0       0     348       0       0     349       0       0
     351       0       0     353       0       0     355       0       0
     356       0       0     358       0       0     360       0       0
     362       0       0     364       0       0     366       0       0
     370       0       0     372       0       0     374       0       0
     376       0       0     378       0       0     382       0       0
     386       0       0     388       0       0     390       0       0
     392       0       0     395       0       0     398       0       0
     399       0       0     400       0       0     401       0       0
     403       0       0     405       0       0     407       0       0
     410       0       0     413       0       0     416       0       0
     419       0       0     423       0       0     425       0       0
     427       0       0     430       0       0     432       0       0
     434       0       0     437       0       0     439       0       0
     440       0       0     442       0       0     445       0       0
     448       0       0     451       0       0     453       0       0
     455       0       0     457       0       0     460       0       0
     461       0       0     463       0       0     465       0       0
     467       0       0     469       0       0     471       0       0
     473       0       0     475       0       0     478       0       0
     481       0       0     484       0       0     487       0       0
     491       0       0     493       0       0     495       0       0
     497       0       0     499       0       0     503       0       0
     507       0       0     509       0       0     511       0       0
     514       0       0     516       0       0     517       0       0
     519       0       0     522       0       0     525       0       0
     528       0       0     530       0       0     532       0       0
     534       0       0     537       0       0     539       0       0
     542       0       0     544       0       0     546       0       0
     548       0       0     551       0       0     553       0       0
     557       0       0     561       0       0     563       0       0
     565       0       0     567       0       0     570       0       0
     571       0       0     573       0       0     575       0       0
     577       0       0     579       0       0     581       0       0
     583       0       0     586       0       0     588       0       0
     590       0       0     592       0       0     594       0       0
     597       0       0     601       0       0     605       0       0
     607       0       0     609       0       0     611       0       0
     614       0       0     615       0       0     617       0       0
     619       0       0     621       0       0     623       0       0
     625       0       0     627       0       0     629       0       0
     632       0       0     634       0       0     636       0       0
     638       0       0     641       0       0     644       0       0
     647       0       0     649       0       0     650       0       0
     653       0       0     656       0       0     658       0       0
     660       0       0     662       0       0     665       0       0
     666       0       0     668       0       0     670       0       0
     672       0       0     674       0       0     676       0       0
     678       0       0     680       0       0     683       0       0
     685       0       0     687       0       0     689       0       0
     692       0       0     694       0       0     696       0       0
     698       0       0     701       0       0     704       0       0
     706       0       0     709       0       0     711       0       0
     713       0       0     715       0       0     719       0       0
     721       0       0     723       0       0     725       0       0
     728       0       0     731       0       0     732       0       0
     733       0       0     734       0       0     736       0       0
     738       0       0     741       0       0     743       0       0
     745       0       0     747       0       0     750       0       0
     751       0       0     753       0       0     755       0       0
     757       0       0     759       0       0     760       0       0
     762       0       0     764       0       0     766       0       0
     768       0       0     771       0       0     773       0       0
     775       0       0     777       0       0     779       0       0
     782       0       0     783       0       0     785       0       0
     787       0       0     789       0       0     791       0       0
     792       0       0     794       0       0     796       0       0
     798       0       0     800       0       0     802       0       0
     804       0       0     808       0       0     810       0       0
     812       0       0     814       0       0     817       0       0
     820       0       0     822       0       0     824       0       0
     826       0       0     830       0       0     832       0       0
     834       0       0     836       0       0     839       0       0
     841       0       0     844       0       0     846       0       0
     848       0       0     850       0       0     852       0       0
     855       0       0     859       0       0     863       0       0
     865       0       0     867       0       0     869       0       0
     872       0       0     875       0       0     878       0       0
     881       0       0     885       0       0     887       0       0
     889       0       0     891       0       0     894       0       0
     897       0       0     900       0       0     903       0       0
     907       0       0     909       0       0     911       0       0
     913       0       0     916       0       0     918       0       0
     921       0       0     923       0       0     925       0       0
     927       0       0     929       0       0     933       0       0
     937       0       0     939       0       0     941       0       0
     943       0       0     946       0       0     948       0       0
     952       0       0     956       0       0     958       0       0
     960       0       0     962       0       0     965       0       0
     966       0       0     968       0       0     969       0       0
     971       0       0     972       0       0     974       0       0
     976       0       0     978       0       0     980       0       0
     982       0       0     984       0       0     986       0       0
     989       0       0     992       0       0     994       0       0
     996       0       0     998       0       0    1001       0       0
    1004       0       0    1005       0       0    1006       0       0
    1007       0       0    1009       0       0    1011       0       0
    1013       0       0    1016       0       0    1018       0       0
    1021       0       0    1023       0       0    1025       0       0
    1027       0       0    1030       0       0    1032       0       0
    1035       0       0    1037       0       0    1039       0       0
    1041       0       0    1044       0       0    1047       0       0
    1048       0       0    1052       0       0    1054       0       0
    1056       0       0    1058       0       0    1061       0       0
    1063       0       0    1065       0       0    1067       0       0
    1069       0       0    1072       0       0    1075       0       0
    1076       0       0    1077       0       0    1078       0       0
    1080       0       0    1082       0       0    1084       0       0
    1087       0       0    1088       0       0    1090       0       0
    1092       0       0    1094       0       0    1096       0       0
    1097       0       0    1099       0       0    1101       0       0
    1103       0       0    1105       0       0    1108       0       0
    1110       0       0    1114       0       0    1118       0       0
    1120       0       0    1122       0       0    1124       0       0
    1126       0       0    1128       0       0    1132       0       0
    1134       0       0    1136       0       0    1138       0       0
    1141       0       0    1143       0       0    1146       0       0
    1148       0       0    1149       0       0    1151       0       0
    1154       0       0    1157       0       0    1160       0       0
    1162       0       0    1164       0       0    1166       0       0
    1169       0       0    1172       0       0    1175       0       0
    1178       0       0    1182       0       0    1184       0       0
    1186       0       0    1188       0       0    1191       0       0
    1194       0       0    1197       0       0    1200       0       0
    1204       0       0    1206       0       0    1208       0       0
    1210       0       0    1213       0       0    1214       0       0
    1216       0       0    1218       0       0    1220       0       0
    1222       0       0    1223       0       0    1225       0       0
    1227       0       0    1229       0       0    1231       0       0
    1233       0       0    1236       0       0    1240       0       0
    1244       0       0    1246       0       0    1247       0       0
    1249       0       0    1252       0       0    1255       0       0
    1258       0       0    1260       0       0    1262       0       0
    1265       0       0    1267       0       0    1269       0       0
    1271       0       0    1273       0       0    1275       0       0
    1279       0       0    1281       0       0    1283       0       0
    1285       0       0    1288       0       0    1291       0       0
    1294       0       0    1297       0       0    1301       0       0
    1303       0       0    1305       0       0    1307       0       0
    1310       0       0    1313       0       0    1314       0       0
    1318       0       0    1320       0       0    1322       0       0
    1324       0       0    1328       0       0    1330       0       0
    1332       0       0    1334       0       0    1337       0       0
    1338       0       0    1340       0       0    1342       0       0
    1344       0       0    1346       0       0    1348       0       0
    1350       0       0    1352       0       0    1355       0       0
    1357       0       0    1359       0       0    1362       0       0
    1364       0       0    1366       0       0    1368       0       0
    1371       0       0    1373       0       0    1377       0       0
    1381       0       0    1383       0       0    1385       0       0
    1387       0       0    1390       0       0    1393       0       0
    1396       0       0    1399       0       0    1403       0       0
    1405       0       0    1407       0       0    1409       0       0
    1412       0       0    1415       0       0    1418       0       0
    1421       0       0    1425       0       0    1427       0       0
    1429       0       0    1431       0       0    1434       0       0
    1437       0       0    1438       0       0    1439       0       0
    1440       0       0    1442       0       0    1444       0       0
    1446       0       0    1449       0       0    1452       0       0
    1455       0       0    1458       0       0    1462       0       0
    1464       0       0    1466       0       0    1468       0       0
    1471       0       0    1474       0       0    1476       0       0
    1478       0       0    1480       0       0    1483       0       0
    1486       0       0    1489       0       0    1491       0       0
    1492       0       0    1495       0       0    1498       0       0
    1500       0       0    1502       0       0    1504       0       0
    1507       0       0    1509       0       0    1512       0       0
    1514       0       0    1516       0       0    1518       0       0
    1521       0       0    1524       0       0    1526       0       0
    1528       0       0    1530       0       0    1533       0       0
    1535       0       0    1539       0       0    1543       0       0
    1545       0       0    1547       0       0    1549       0       0
    1551       0       0    1554       0       0    1558       0       0
    1562       0       0    1564       0       0    1566       0       0
    1568       0       0    1570       0       0    1572       0       0
    1576       0       0    1578       0       0    1580       0       0
    1582       0       0    1585       0       0    1586       0       0
    1588       0       0    1590       0       0    1592       0       0
    1594       0       0    1595       0       0    1597       0       0
    1599       0       0    1601       0       0    1603       0       0
    1606       0       0    1608       0       0    1612       0       0
    1616       0       0    1618       0       0    1620       0       0
    1622       0       0    1625       0       0    1628       0       0
    1631       0       0    1634       0       0    1638       0       0
    1640       0       0    1642       0       0    1644       0       0
    1647       0       0    1650       0       0    1653       0       0
    1656       0       0    1660       0       0    1662       0       0
    1664       0       0    1666       0       0    1670       0       0
    1672       0       0    1674       0       0    1676       0       0
    1679       0       0    1681       0       0    1683       0       0
    1685       0       0    1687       0       0    1690       0       0
    1693       0       0    1694       0       0    1695       0       0
    1696       0       0    1699       0       0
