# Supplementary material for: Electron Transfer Interactome of Cytochrome c
Source: PLoS Comput Biol. 2012 Dec 6;8(12):e1002807. doi: 10.1371/journal.pcbi.1002807 (PMC3516563; doi:10.1371/journal.pcbi.1002807)
Supplement: Dataset S1 — Script files. (BZ2) [file pcbi.1002807.s001.bz2 › scripts/cc.pdb]

ATOM   2373  N   THR B  -5      34.639  19.002  42.195  1.00119.62           N  
ATOM   2374  CA  THR B  -5      34.843  18.378  40.856  1.00118.75           C  
ATOM   2375  C   THR B  -5      35.099  19.489  39.839  1.00118.07           C  
ATOM   2376  O   THR B  -5      35.156  20.689  40.228  1.00118.35           O  
ATOM   2377  CB  THR B  -5      33.655  17.403  40.497  1.00118.11           C  
ATOM   2378  OG1 THR B  -5      32.741  18.072  39.575  1.00116.01           O  
ATOM   2379  CG2 THR B  -5      32.866  16.856  41.714  1.00117.89           C  
ATOM   2380  N   GLU B  -4      35.272  19.116  38.576  1.00116.31           N  
ATOM   2381  CA  GLU B  -4      35.456  20.122  37.498  1.00114.18           C  
ATOM   2382  C   GLU B  -4      34.183  20.996  37.453  1.00112.29           C  
ATOM   2383  O   GLU B  -4      34.205  22.228  37.234  1.00111.81           O  
ATOM   2384  CB  GLU B  -4      35.691  19.432  36.167  1.00115.09           C  
ATOM   2385  CG  GLU B  -4      34.539  19.320  35.169  1.00116.18           C  
ATOM   2386  CD  GLU B  -4      34.376  20.486  34.231  1.00116.05           C  
ATOM   2387  OE1 GLU B  -4      34.975  20.493  33.132  1.00116.52           O  
ATOM   2388  OE2 GLU B  -4      33.623  21.398  34.630  1.00115.54           O  
ATOM   2389  N   PHE B  -3      33.048  20.329  37.666  1.00109.18           N  
ATOM   2390  CA  PHE B  -3      31.701  20.919  37.789  1.00105.36           C  
ATOM   2391  C   PHE B  -3      31.695  21.401  39.270  1.00104.35           C  
ATOM   2392  O   PHE B  -3      32.094  20.556  40.118  1.00104.38           O  
ATOM   2393  CB  PHE B  -3      30.540  19.941  37.565  1.00100.14           C  
ATOM   2394  CG  PHE B  -3      29.576  19.703  38.704  1.00 95.95           C  
ATOM   2395  CD1 PHE B  -3      29.821  18.754  39.698  1.00 94.16           C  
ATOM   2396  CD2 PHE B  -3      28.395  20.456  38.808  1.00 93.71           C  
ATOM   2397  CE1 PHE B  -3      28.932  18.548  40.760  1.00 91.40           C  
ATOM   2398  CE2 PHE B  -3      27.502  20.270  39.852  1.00 90.15           C  
ATOM   2399  CZ  PHE B  -3      27.762  19.321  40.833  1.00 89.03           C  
ATOM   2400  N   LYS B  -2      31.281  22.612  39.564  1.00102.70           N  
ATOM   2401  CA  LYS B  -2      31.290  23.055  40.988  1.00100.46           C  
ATOM   2402  C   LYS B  -2      30.229  22.322  41.807  1.00 96.49           C  
ATOM   2403  O   LYS B  -2      30.379  21.113  42.117  1.00 96.99           O  
ATOM   2404  CB  LYS B  -2      31.273  24.551  41.166  1.00104.86           C  
ATOM   2405  CG  LYS B  -2      32.332  25.317  41.915  1.00107.55           C  
ATOM   2406  CD  LYS B  -2      32.685  24.864  43.321  1.00109.68           C  
ATOM   2407  CE  LYS B  -2      34.016  24.127  43.376  1.00110.86           C  
ATOM   2408  NZ  LYS B  -2      34.164  23.267  44.572  1.00110.18           N  
ATOM   2409  N   ALA B  -1      29.182  22.992  42.209  1.00 91.56           N  
ATOM   2410  CA  ALA B  -1      28.091  22.489  43.049  1.00 86.56           C  
ATOM   2411  C   ALA B  -1      27.439  23.745  43.652  1.00 83.94           C  
ATOM   2412  O   ALA B  -1      28.187  24.578  44.208  1.00 84.12           O  
ATOM   2413  CB  ALA B  -1      28.645  21.636  44.183  1.00 83.78           C  
ATOM   2414  N   GLY B   1      26.119  23.834  43.533  1.00 79.82           N  
ATOM   2415  CA  GLY B   1      25.409  25.009  43.997  1.00 73.14           C  
ATOM   2416  C   GLY B   1      24.192  24.864  44.844  1.00 68.56           C  
ATOM   2417  O   GLY B   1      24.004  23.888  45.563  1.00 67.64           O  
ATOM   2418  N   SER B   2      23.379  25.913  44.780  1.00 65.71           N  
ATOM   2419  CA  SER B   2      22.129  25.989  45.527  1.00 64.84           C  
ATOM   2420  C   SER B   2      21.104  25.036  44.900  1.00 63.32           C  
ATOM   2421  O   SER B   2      20.863  25.063  43.688  1.00 64.21           O  
ATOM   2422  CB  SER B   2      21.582  27.398  45.619  1.00 68.05           C  
ATOM   2423  OG  SER B   2      20.153  27.391  45.580  1.00 68.95           O  
ATOM   2424  N   ALA B   3      20.544  24.245  45.765  1.00 61.05           N  
ATOM   2425  CA  ALA B   3      19.566  23.217  45.535  1.00 61.52           C  
ATOM   2426  C   ALA B   3      18.115  23.648  45.717  1.00 61.68           C  
ATOM   2427  O   ALA B   3      17.215  22.789  45.570  1.00 62.58           O  
ATOM   2428  CB  ALA B   3      19.873  22.013  46.457  1.00 60.54           C  
ATOM   2429  N   LYS B   4      17.888  24.890  46.064  1.00 61.47           N  
ATOM   2430  CA  LYS B   4      16.542  25.482  46.247  1.00 59.96           C  
ATOM   2431  C   LYS B   4      16.273  26.124  44.866  1.00 58.42           C  
ATOM   2432  O   LYS B   4      15.190  26.089  44.301  1.00 59.04           O  
ATOM   2433  CB  LYS B   4      16.481  26.556  47.302  1.00 63.08           C  
ATOM   2434  CG  LYS B   4      16.558  26.158  48.766  1.00 67.17           C  
ATOM   2435  CD  LYS B   4      17.835  25.436  49.147  1.00 69.62           C  
ATOM   2436  CE  LYS B   4      18.340  25.613  50.548  1.00 69.50           C  
ATOM   2437  NZ  LYS B   4      17.322  25.234  51.566  1.00 70.84           N  
ATOM   2438  N   LYS B   5      17.380  26.698  44.394  1.00 56.86           N  
ATOM   2439  CA  LYS B   5      17.379  27.311  43.044  1.00 56.56           C  
ATOM   2440  C   LYS B   5      17.186  26.110  42.105  1.00 57.42           C  
ATOM   2441  O   LYS B   5      16.024  25.914  41.614  1.00 59.30           O  
ATOM   2442  CB  LYS B   5      18.546  28.190  42.804  1.00 56.02           C  
ATOM   2443  CG  LYS B   5      18.893  28.759  41.448  1.00 55.79           C  
ATOM   2444  CD  LYS B   5      18.189  30.037  41.087  1.00 57.25           C  
ATOM   2445  CE  LYS B   5      18.391  30.543  39.683  1.00 58.86           C  
ATOM   2446  NZ  LYS B   5      19.698  30.111  39.103  1.00 59.10           N  
ATOM   2447  N   GLY B   6      18.198  25.280  41.901  1.00 54.23           N  
ATOM   2448  CA  GLY B   6      18.045  24.098  41.047  1.00 51.85           C  
ATOM   2449  C   GLY B   6      16.597  23.577  41.010  1.00 49.95           C  
ATOM   2450  O   GLY B   6      16.119  23.150  39.923  1.00 49.69           O  
ATOM   2451  N   ALA B   7      15.935  23.579  42.145  1.00 46.38           N  
ATOM   2452  CA  ALA B   7      14.578  23.107  42.349  1.00 45.90           C  
ATOM   2453  C   ALA B   7      13.545  23.835  41.517  1.00 46.97           C  
ATOM   2454  O   ALA B   7      12.673  23.199  40.883  1.00 46.87           O  
ATOM   2455  CB  ALA B   7      14.154  23.138  43.815  1.00 44.80           C  
ATOM   2456  N   THR B   8      13.612  25.170  41.542  1.00 47.59           N  
ATOM   2457  CA  THR B   8      12.645  25.922  40.721  1.00 46.34           C  
ATOM   2458  C   THR B   8      12.946  25.845  39.218  1.00 44.56           C  
ATOM   2459  O   THR B   8      12.048  25.963  38.345  1.00 43.65           O  
ATOM   2460  CB  THR B   8      12.445  27.394  41.221  1.00 47.96           C  
ATOM   2461  OG1 THR B   8      13.625  28.121  40.755  1.00 50.46           O  
ATOM   2462  CG2 THR B   8      12.185  27.480  42.718  1.00 48.22           C  
ATOM   2463  N   LEU B   9      14.211  25.663  38.911  1.00 39.71           N  
ATOM   2464  CA  LEU B   9      14.705  25.553  37.535  1.00 36.02           C  
ATOM   2465  C   LEU B   9      14.194  24.247  36.918  1.00 35.38           C  
ATOM   2466  O   LEU B   9      13.977  24.075  35.708  1.00 37.68           O  
ATOM   2467  CB  LEU B   9      16.226  25.529  37.750  1.00 30.95           C  
ATOM   2468  CG  LEU B   9      17.088  26.421  36.920  1.00 34.74           C  
ATOM   2469  CD1 LEU B   9      16.796  27.901  37.109  1.00 32.97           C  
ATOM   2470  CD2 LEU B   9      18.545  26.167  37.372  1.00 42.92           C  
ATOM   2471  N   PHE B  10      14.087  23.267  37.793  1.00 30.90           N  
ATOM   2472  CA  PHE B  10      13.670  21.928  37.420  1.00 31.98           C  
ATOM   2473  C   PHE B  10      12.129  21.937  37.315  1.00 34.97           C  
ATOM   2474  O   PHE B  10      11.609  21.377  36.354  1.00 40.32           O  
ATOM   2475  CB  PHE B  10      14.007  20.880  38.450  1.00 26.49           C  
ATOM   2476  CG  PHE B  10      13.547  19.533  38.047  1.00 25.60           C  
ATOM   2477  CD1 PHE B  10      12.255  19.134  38.313  1.00 29.68           C  
ATOM   2478  CD2 PHE B  10      14.410  18.695  37.349  1.00 29.27           C  
ATOM   2479  CE1 PHE B  10      11.796  17.887  37.916  1.00 27.06           C  
ATOM   2480  CE2 PHE B  10      13.973  17.423  36.937  1.00 29.76           C  
ATOM   2481  CZ  PHE B  10      12.674  17.019  37.255  1.00 28.22           C  
ATOM   2482  N   LYS B  11      11.546  22.527  38.320  1.00 33.49           N  
ATOM   2483  CA  LYS B  11      10.067  22.642  38.282  1.00 35.77           C  
ATOM   2484  C   LYS B  11       9.718  23.483  37.048  1.00 33.14           C  
ATOM   2485  O   LYS B  11       8.926  22.957  36.258  1.00 34.52           O  
ATOM   2486  CB  LYS B  11       9.488  23.016  39.575  1.00 38.59           C  
ATOM   2487  CG  LYS B  11       8.945  24.392  39.820  1.00 48.11           C  
ATOM   2488  CD  LYS B  11       9.951  25.376  40.352  1.00 54.11           C  
ATOM   2489  CE  LYS B  11       9.484  26.541  41.188  1.00 54.60           C  
ATOM   2490  NZ  LYS B  11       8.886  27.659  40.423  1.00 53.87           N  
ATOM   2491  N   THR B  12      10.353  24.600  36.757  1.00 31.27           N  
ATOM   2492  CA  THR B  12      10.133  25.427  35.620  1.00 29.90           C  
ATOM   2493  C   THR B  12      10.569  24.905  34.237  1.00 32.14           C  
ATOM   2494  O   THR B  12       9.782  25.125  33.279  1.00 32.58           O  
ATOM   2495  CB  THR B  12      10.598  26.929  35.771  1.00 26.90           C  
ATOM   2496  OG1 THR B  12      12.050  26.995  35.816  1.00 27.26           O  
ATOM   2497  CG2 THR B  12       9.847  27.697  36.837  1.00 18.16           C  
ATOM   2498  N   ARG B  13      11.730  24.279  34.100  1.00 30.12           N  
ATOM   2499  CA  ARG B  13      12.235  23.757  32.854  1.00 26.30           C  
ATOM   2500  C   ARG B  13      12.282  22.279  32.620  1.00 23.46           C  
ATOM   2501  O   ARG B  13      12.721  21.968  31.482  1.00 20.81           O  
ATOM   2502  CB  ARG B  13      13.669  24.287  32.603  1.00 26.65           C  
ATOM   2503  CG  ARG B  13      13.551  25.832  32.818  1.00 33.88           C  
ATOM   2504  CD  ARG B  13      14.776  26.510  32.300  1.00 32.81           C  
ATOM   2505  NE  ARG B  13      14.877  26.130  30.880  1.00 39.34           N  
ATOM   2506  CZ  ARG B  13      15.594  26.837  30.000  1.00 42.46           C  
ATOM   2507  NH1 ARG B  13      16.329  27.881  30.400  1.00 43.73           N  
ATOM   2508  NH2 ARG B  13      15.575  26.520  28.706  1.00 42.18           N  
ATOM   2509  N   CYS B  14      11.871  21.375  33.491  1.00 23.37           N  
ATOM   2510  CA  CYS B  14      12.047  19.943  33.197  1.00 23.08           C  
ATOM   2511  C   CYS B  14      10.848  19.083  33.592  1.00 24.56           C  
ATOM   2512  O   CYS B  14      10.752  17.972  33.088  1.00 23.21           O  
ATOM   2513  CB  CYS B  14      13.165  19.376  34.124  1.00 27.30           C  
ATOM   2514  SG  CYS B  14      14.703  20.328  34.175  1.00 30.14           S  
ATOM   2515  N   LEU B  15      10.120  19.651  34.515  1.00 26.17           N  
ATOM   2516  CA  LEU B  15       8.967  19.088  35.138  1.00 32.12           C  
ATOM   2517  C   LEU B  15       7.874  18.796  34.115  1.00 34.07           C  
ATOM   2518  O   LEU B  15       7.298  17.692  34.194  1.00 35.83           O  
ATOM   2519  CB  LEU B  15       8.450  19.974  36.300  1.00 35.61           C  
ATOM   2520  CG  LEU B  15       7.422  19.164  37.122  1.00 40.95           C  
ATOM   2521  CD1 LEU B  15       8.036  17.829  37.568  1.00 42.94           C  
ATOM   2522  CD2 LEU B  15       6.998  19.996  38.328  1.00 38.50           C  
ATOM   2523  N   GLN B  16       7.637  19.753  33.204  1.00 30.10           N  
ATOM   2524  CA  GLN B  16       6.621  19.405  32.214  1.00 30.41           C  
ATOM   2525  C   GLN B  16       6.951  17.998  31.695  1.00 28.26           C  
ATOM   2526  O   GLN B  16       6.024  17.255  31.400  1.00 29.73           O  
ATOM   2527  CB  GLN B  16       6.514  20.320  30.995  1.00 32.14           C  
ATOM   2528  CG  GLN B  16       7.926  20.628  30.458  1.00 32.16           C  
ATOM   2529  CD  GLN B  16       8.342  21.888  31.240  1.00 38.99           C  
ATOM   2530  OE1 GLN B  16       8.115  21.927  32.451  1.00 38.80           O  
ATOM   2531  NE2 GLN B  16       8.813  22.879  30.464  1.00 40.77           N  
ATOM   2532  N   CYS B  17       8.215  17.625  31.512  1.00 28.27           N  
ATOM   2533  CA  CYS B  17       8.415  16.282  30.958  1.00 23.71           C  
ATOM   2534  C   CYS B  17       8.945  15.219  31.859  1.00 24.46           C  
ATOM   2535  O   CYS B  17       9.018  14.110  31.271  1.00 24.01           O  
ATOM   2536  CB  CYS B  17       9.415  16.378  29.819  1.00 23.12           C  
ATOM   2537  SG  CYS B  17       8.894  17.591  28.618  1.00 29.78           S  
ATOM   2538  N   HIS B  18       9.364  15.548  33.082  1.00 24.17           N  
ATOM   2539  CA  HIS B  18      10.015  14.508  33.884  1.00 23.71           C  
ATOM   2540  C   HIS B  18       9.723  14.554  35.378  1.00 27.87           C  
ATOM   2541  O   HIS B  18       9.551  15.568  36.042  1.00 29.63           O  
ATOM   2542  CB  HIS B  18      11.558  14.548  33.746  1.00 16.99           C  
ATOM   2543  CG  HIS B  18      12.336  14.430  32.498  1.00  9.03           C  
ATOM   2544  ND1 HIS B  18      12.733  13.190  31.954  1.00  8.58           N  
ATOM   2545  CD2 HIS B  18      12.937  15.370  31.741  1.00  3.04           C  
ATOM   2546  CE1 HIS B  18      13.458  13.443  30.854  1.00  9.71           C  
ATOM   2547  NE2 HIS B  18      13.646  14.773  30.735  1.00  4.11           N  
ATOM   2548  N   THR B  19       9.645  13.313  35.921  1.00 29.74           N  
ATOM   2549  CA  THR B  19       9.504  13.141  37.353  1.00 32.72           C  
ATOM   2550  C   THR B  19      10.890  12.659  37.842  1.00 37.95           C  
ATOM   2551  O   THR B  19      11.775  12.214  37.100  1.00 36.66           O  
ATOM   2552  CB  THR B  19       8.314  12.293  37.799  1.00 32.21           C  
ATOM   2553  OG1 THR B  19       8.506  10.977  37.201  1.00 37.08           O  
ATOM   2554  CG2 THR B  19       6.917  12.836  37.451  1.00 33.39           C  
ATOM   2555  N   VAL B  20      11.083  12.816  39.126  1.00 42.98           N  
ATOM   2556  CA  VAL B  20      12.279  12.409  39.855  1.00 47.64           C  
ATOM   2557  C   VAL B  20      11.916  11.452  40.977  1.00 51.23           C  
ATOM   2558  O   VAL B  20      12.789  10.628  41.307  1.00 53.23           O  
ATOM   2559  CB  VAL B  20      13.031  13.657  40.347  1.00 48.70           C  
ATOM   2560  CG1 VAL B  20      13.721  14.367  39.207  1.00 44.90           C  
ATOM   2561  CG2 VAL B  20      12.068  14.580  41.087  1.00 51.58           C  
ATOM   2562  N   GLU B  21      10.709  11.518  41.523  1.00 55.16           N  
ATOM   2563  CA  GLU B  21      10.353  10.582  42.617  1.00 60.39           C  
ATOM   2564  C   GLU B  21      10.513   9.132  42.162  1.00 60.78           C  
ATOM   2565  O   GLU B  21      10.464   8.782  40.987  1.00 60.64           O  
ATOM   2566  CB  GLU B  21       8.990  10.747  43.243  1.00 65.95           C  
ATOM   2567  CG  GLU B  21       7.760  10.199  42.515  1.00 73.99           C  
ATOM   2568  CD  GLU B  21       7.063  11.176  41.597  1.00 78.96           C  
ATOM   2569  OE1 GLU B  21       7.515  12.352  41.445  1.00 81.79           O  
ATOM   2570  OE2 GLU B  21       6.030  10.695  41.066  1.00 78.73           O  
ATOM   2571  N   LYS B  22      10.712   8.285  43.157  1.00 63.28           N  
ATOM   2572  CA  LYS B  22      10.912   6.832  42.894  1.00 64.98           C  
ATOM   2573  C   LYS B  22       9.592   6.267  42.406  1.00 63.46           C  
ATOM   2574  O   LYS B  22       8.530   6.674  42.923  1.00 64.11           O  
ATOM   2575  CB  LYS B  22      11.425   6.138  44.143  1.00 71.62           C  
ATOM   2576  CG  LYS B  22      11.762   4.649  44.109  1.00 75.65           C  
ATOM   2577  CD  LYS B  22      13.256   4.371  44.071  1.00 77.76           C  
ATOM   2578  CE  LYS B  22      13.646   3.403  42.967  1.00 80.52           C  
ATOM   2579  NZ  LYS B  22      13.945   4.100  41.676  1.00 80.74           N  
ATOM   2580  N   GLY B  23       9.650   5.359  41.441  1.00 61.76           N  
ATOM   2581  CA  GLY B  23       8.397   4.762  40.931  1.00 58.55           C  
ATOM   2582  C   GLY B  23       7.718   5.788  40.013  1.00 55.90           C  
ATOM   2583  O   GLY B  23       6.991   5.360  39.092  1.00 56.29           O  
ATOM   2584  N   GLY B  24       8.001   7.050  40.281  1.00 52.62           N  
ATOM   2585  CA  GLY B  24       7.479   8.183  39.498  1.00 47.75           C  
ATOM   2586  C   GLY B  24       7.212   7.686  38.082  1.00 46.80           C  
ATOM   2587  O   GLY B  24       7.914   6.787  37.543  1.00 43.96           O  
ATOM   2588  N   PRO B  25       6.176   8.271  37.492  1.00 46.55           N  
ATOM   2589  CA  PRO B  25       5.728   7.881  36.127  1.00 45.96           C  
ATOM   2590  C   PRO B  25       6.488   8.478  34.973  1.00 44.32           C  
ATOM   2591  O   PRO B  25       6.795   9.702  35.057  1.00 46.12           O  
ATOM   2592  CB  PRO B  25       4.257   8.379  36.129  1.00 44.16           C  
ATOM   2593  CG  PRO B  25       4.351   9.652  36.937  1.00 44.61           C  
ATOM   2594  CD  PRO B  25       5.313   9.307  38.068  1.00 45.71           C  
ATOM   2595  N   HIS B  26       6.778   7.703  33.913  1.00 41.48           N  
ATOM   2596  CA  HIS B  26       7.435   8.419  32.791  1.00 42.57           C  
ATOM   2597  C   HIS B  26       6.332   9.403  32.284  1.00 41.36           C  
ATOM   2598  O   HIS B  26       5.140   9.165  32.535  1.00 42.22           O  
ATOM   2599  CB  HIS B  26       7.916   7.638  31.594  1.00 44.57           C  
ATOM   2600  CG  HIS B  26       8.556   6.349  31.939  1.00 45.05           C  
ATOM   2601  ND1 HIS B  26       9.680   6.255  32.704  1.00 46.01           N  
ATOM   2602  CD2 HIS B  26       8.237   5.100  31.574  1.00 46.44           C  
ATOM   2603  CE1 HIS B  26       9.998   4.988  32.854  1.00 47.05           C  
ATOM   2604  NE2 HIS B  26       9.156   4.271  32.153  1.00 49.18           N  
ATOM   2605  N   LYS B  27       6.792  10.416  31.620  1.00 39.39           N  
ATOM   2606  CA  LYS B  27       5.943  11.458  30.995  1.00 37.97           C  
ATOM   2607  C   LYS B  27       6.380  11.578  29.545  1.00 37.78           C  
ATOM   2608  O   LYS B  27       6.281  10.574  28.783  1.00 37.46           O  
ATOM   2609  CB  LYS B  27       5.957  12.762  31.787  1.00 32.00           C  
ATOM   2610  CG  LYS B  27       5.553  12.447  33.253  1.00 30.37           C  
ATOM   2611  CD  LYS B  27       4.822  13.584  33.879  1.00 33.78           C  
ATOM   2612  CE  LYS B  27       5.495  14.918  33.700  1.00 34.04           C  
ATOM   2613  NZ  LYS B  27       4.842  16.027  34.486  1.00 28.24           N  
ATOM   2614  N   VAL B  28       6.830  12.731  29.107  1.00 36.27           N  
ATOM   2615  CA  VAL B  28       7.302  12.789  27.687  1.00 33.96           C  
ATOM   2616  C   VAL B  28       8.673  12.081  27.765  1.00 34.79           C  
ATOM   2617  O   VAL B  28       9.129  11.387  26.866  1.00 35.50           O  
ATOM   2618  CB  VAL B  28       7.436  14.284  27.332  1.00 30.75           C  
ATOM   2619  CG1 VAL B  28       8.207  14.539  26.057  1.00 29.60           C  
ATOM   2620  CG2 VAL B  28       6.059  14.927  27.350  1.00 30.73           C  
ATOM   2621  N   GLY B  29       9.235  12.367  28.925  1.00 33.12           N  
ATOM   2622  CA  GLY B  29      10.536  11.990  29.402  1.00 32.60           C  
ATOM   2623  C   GLY B  29      10.455  10.896  30.463  1.00 31.00           C  
ATOM   2624  O   GLY B  29       9.413  10.739  31.103  1.00 31.26           O  
ATOM   2625  N   PRO B  30      11.570  10.195  30.594  1.00 28.59           N  
ATOM   2626  CA  PRO B  30      11.654   9.123  31.554  1.00 27.89           C  
ATOM   2627  C   PRO B  30      11.649   9.690  32.965  1.00 27.68           C  
ATOM   2628  O   PRO B  30      11.928  10.881  33.157  1.00 27.42           O  
ATOM   2629  CB  PRO B  30      12.951   8.411  31.218  1.00 28.61           C  
ATOM   2630  CG  PRO B  30      13.510   9.017  29.956  1.00 26.12           C  
ATOM   2631  CD  PRO B  30      12.830  10.370  29.859  1.00 27.93           C  
ATOM   2632  N   ASN B  31      11.278   8.824  33.872  1.00 28.94           N  
ATOM   2633  CA  ASN B  31      11.351   9.091  35.304  1.00 33.11           C  
ATOM   2634  C   ASN B  31      12.924   9.082  35.445  1.00 33.63           C  
ATOM   2635  O   ASN B  31      13.548   8.219  34.792  1.00 33.46           O  
ATOM   2636  CB  ASN B  31      10.724   8.032  36.191  1.00 39.14           C  
ATOM   2637  CG  ASN B  31      11.096   8.297  37.662  1.00 41.80           C  
ATOM   2638  OD1 ASN B  31      12.136   7.802  38.137  1.00 40.48           O  
ATOM   2639  ND2 ASN B  31      10.268   9.149  38.297  1.00 39.37           N  
ATOM   2640  N   LEU B  32      13.381  10.080  36.116  1.00 33.62           N  
ATOM   2641  CA  LEU B  32      14.783  10.398  36.326  1.00 36.71           C  
ATOM   2642  C   LEU B  32      15.358   9.848  37.626  1.00 38.83           C  
ATOM   2643  O   LEU B  32      16.494  10.162  38.036  1.00 39.14           O  
ATOM   2644  CB  LEU B  32      14.882  11.943  36.256  1.00 30.93           C  
ATOM   2645  CG  LEU B  32      14.941  12.653  34.946  1.00 29.17           C  
ATOM   2646  CD1 LEU B  32      15.320  14.140  35.153  1.00 26.18           C  
ATOM   2647  CD2 LEU B  32      15.942  11.959  34.068  1.00 26.28           C  
ATOM   2648  N   HIS B  33      14.576   9.048  38.319  1.00 43.48           N  
ATOM   2649  CA  HIS B  33      15.055   8.447  39.581  1.00 46.41           C  
ATOM   2650  C   HIS B  33      16.134   7.391  39.274  1.00 45.48           C  
ATOM   2651  O   HIS B  33      16.023   6.468  38.459  1.00 41.83           O  
ATOM   2652  CB  HIS B  33      13.986   7.838  40.485  1.00 53.54           C  
ATOM   2653  CG  HIS B  33      14.393   7.761  41.928  1.00 57.05           C  
ATOM   2654  ND1 HIS B  33      14.572   8.844  42.756  1.00 58.17           N  
ATOM   2655  CD2 HIS B  33      14.621   6.654  42.674  1.00 57.65           C  
ATOM   2656  CE1 HIS B  33      14.907   8.403  43.953  1.00 60.00           C  
ATOM   2657  NE2 HIS B  33      14.944   7.073  43.928  1.00 60.49           N  
ATOM   2658  N   GLY B  34      17.164   7.655  40.059  1.00 47.95           N  
ATOM   2659  CA  GLY B  34      18.435   6.917  40.114  1.00 49.08           C  
ATOM   2660  C   GLY B  34      19.134   7.067  38.759  1.00 50.25           C  
ATOM   2661  O   GLY B  34      19.667   6.120  38.168  1.00 52.17           O  
ATOM   2662  N   ILE B  35      19.066   8.305  38.267  1.00 49.13           N  
ATOM   2663  CA  ILE B  35      19.661   8.638  36.973  1.00 45.36           C  
ATOM   2664  C   ILE B  35      21.161   8.433  37.077  1.00 45.49           C  
ATOM   2665  O   ILE B  35      21.709   7.575  36.384  1.00 46.90           O  
ATOM   2666  CB  ILE B  35      19.191  10.047  36.500  1.00 40.01           C  
ATOM   2667  CG1 ILE B  35      19.585  10.201  35.007  1.00 40.12           C  
ATOM   2668  CG2 ILE B  35      19.737  11.195  37.357  1.00 39.43           C  
ATOM   2669  CD1 ILE B  35      19.191   8.951  34.153  1.00 33.30           C  
ATOM   2670  N   PHE B  36      21.772   9.194  37.947  1.00 45.77           N  
ATOM   2671  CA  PHE B  36      23.203   9.225  38.276  1.00 43.74           C  
ATOM   2672  C   PHE B  36      23.681   7.833  38.700  1.00 45.85           C  
ATOM   2673  O   PHE B  36      23.178   7.231  39.679  1.00 47.59           O  
ATOM   2674  CB  PHE B  36      23.427  10.214  39.427  1.00 37.18           C  
ATOM   2675  CG  PHE B  36      23.272  11.651  38.995  1.00 32.63           C  
ATOM   2676  CD1 PHE B  36      24.013  12.153  37.962  1.00 32.21           C  
ATOM   2677  CD2 PHE B  36      22.400  12.500  39.661  1.00 30.73           C  
ATOM   2678  CE1 PHE B  36      23.880  13.484  37.542  1.00 34.39           C  
ATOM   2679  CE2 PHE B  36      22.252  13.824  39.261  1.00 28.89           C  
ATOM   2680  CZ  PHE B  36      22.991  14.327  38.207  1.00 29.52           C  
ATOM   2681  N   GLY B  37      24.661   7.367  37.957  1.00 45.17           N  
ATOM   2682  CA  GLY B  37      25.212   6.042  38.235  1.00 46.42           C  
ATOM   2683  C   GLY B  37      24.668   5.044  37.216  1.00 46.46           C  
ATOM   2684  O   GLY B  37      25.245   3.950  37.115  1.00 48.90           O  
ATOM   2685  N   ARG B  38      23.625   5.398  36.507  1.00 45.43           N  
ATOM   2686  CA  ARG B  38      23.046   4.526  35.468  1.00 42.75           C  
ATOM   2687  C   ARG B  38      23.576   4.986  34.110  1.00 42.62           C  
ATOM   2688  O   ARG B  38      24.138   6.082  33.959  1.00 41.03           O  
ATOM   2689  CB  ARG B  38      21.534   4.617  35.499  1.00 46.75           C  
ATOM   2690  CG  ARG B  38      20.762   3.497  34.845  1.00 51.76           C  
ATOM   2691  CD  ARG B  38      19.309   3.591  35.148  1.00 60.11           C  
ATOM   2692  NE  ARG B  38      18.712   4.815  34.588  1.00 67.11           N  
ATOM   2693  CZ  ARG B  38      17.555   5.311  35.062  1.00 70.06           C  
ATOM   2694  NH1 ARG B  38      16.929   4.699  36.081  1.00 70.07           N  
ATOM   2695  NH2 ARG B  38      17.021   6.432  34.546  1.00 72.31           N  
ATOM   2696  N   HIS B  39      23.408   4.108  33.152  1.00 42.54           N  
ATOM   2697  CA  HIS B  39      23.758   4.313  31.752  1.00 42.47           C  
ATOM   2698  C   HIS B  39      22.553   4.934  31.057  1.00 42.59           C  
ATOM   2699  O   HIS B  39      21.385   4.654  31.377  1.00 41.28           O  
ATOM   2700  CB  HIS B  39      24.109   2.996  31.019  1.00 48.36           C  
ATOM   2701  CG  HIS B  39      25.576   2.706  31.227  1.00 55.08           C  
ATOM   2702  ND1 HIS B  39      26.092   2.195  32.392  1.00 55.79           N  
ATOM   2703  CD2 HIS B  39      26.627   2.926  30.409  1.00 55.35           C  
ATOM   2704  CE1 HIS B  39      27.409   2.074  32.253  1.00 56.21           C  
ATOM   2705  NE2 HIS B  39      27.759   2.511  31.070  1.00 55.31           N  
ATOM   2706  N   SER B  40      22.856   5.798  30.104  1.00 43.46           N  
ATOM   2707  CA  SER B  40      21.835   6.530  29.337  1.00 40.93           C  
ATOM   2708  C   SER B  40      20.983   5.534  28.549  1.00 41.52           C  
ATOM   2709  O   SER B  40      21.528   4.773  27.747  1.00 41.42           O  
ATOM   2710  CB  SER B  40      22.495   7.502  28.361  1.00 34.79           C  
ATOM   2711  OG  SER B  40      23.154   6.669  27.382  1.00 37.87           O  
ATOM   2712  N   GLY B  41      19.699   5.535  28.797  1.00 41.67           N  
ATOM   2713  CA  GLY B  41      18.776   4.725  28.019  1.00 43.20           C  
ATOM   2714  C   GLY B  41      18.252   3.521  28.727  1.00 45.35           C  
ATOM   2715  O   GLY B  41      17.585   2.712  28.054  1.00 42.57           O  
ATOM   2716  N   GLN B  42      18.525   3.465  30.024  1.00 47.84           N  
ATOM   2717  CA  GLN B  42      18.084   2.325  30.851  1.00 49.37           C  
ATOM   2718  C   GLN B  42      16.761   2.414  31.585  1.00 48.48           C  
ATOM   2719  O   GLN B  42      16.241   1.311  31.931  1.00 47.95           O  
ATOM   2720  CB  GLN B  42      19.178   1.878  31.845  1.00 49.10           C  
ATOM   2721  CG  GLN B  42      20.516   1.619  31.164  1.00 50.12           C  
ATOM   2722  CD  GLN B  42      20.421   0.542  30.122  1.00 51.07           C  
ATOM   2723  OE1 GLN B  42      20.613   0.780  28.944  1.00 53.80           O  
ATOM   2724  NE2 GLN B  42      20.106  -0.683  30.547  1.00 53.50           N  
ATOM   2725  N   ALA B  43      16.201   3.571  31.872  1.00 47.28           N  
ATOM   2726  CA  ALA B  43      14.904   3.584  32.613  1.00 45.21           C  
ATOM   2727  C   ALA B  43      14.033   2.472  32.076  1.00 46.75           C  
ATOM   2728  O   ALA B  43      14.057   2.094  30.882  1.00 47.38           O  
ATOM   2729  CB  ALA B  43      14.342   4.981  32.579  1.00 40.51           C  
ATOM   2730  N   GLU B  44      13.222   1.854  32.932  1.00 49.85           N  
ATOM   2731  CA  GLU B  44      12.378   0.750  32.450  1.00 51.57           C  
ATOM   2732  C   GLU B  44      11.009   1.208  31.979  1.00 47.61           C  
ATOM   2733  O   GLU B  44      10.434   2.122  32.534  1.00 45.97           O  
ATOM   2734  CB  GLU B  44      12.187  -0.392  33.408  1.00 62.61           C  
ATOM   2735  CG  GLU B  44      11.281  -0.407  34.612  1.00 74.52           C  
ATOM   2736  CD  GLU B  44      11.088  -1.757  35.280  1.00 81.49           C  
ATOM   2737  OE1 GLU B  44      11.520  -2.831  34.770  1.00 82.31           O  
ATOM   2738  OE2 GLU B  44      10.459  -1.677  36.380  1.00 85.24           O  
ATOM   2739  N   GLY B  45      10.562   0.484  30.982  1.00 46.76           N  
ATOM   2740  CA  GLY B  45       9.252   0.669  30.365  1.00 48.16           C  
ATOM   2741  C   GLY B  45       9.002   2.096  29.911  1.00 48.11           C  
ATOM   2742  O   GLY B  45       7.947   2.684  30.189  1.00 49.08           O  
ATOM   2743  N   TYR B  46       9.999   2.618  29.256  1.00 45.58           N  
ATOM   2744  CA  TYR B  46      10.082   3.904  28.624  1.00 43.65           C  
ATOM   2745  C   TYR B  46      10.733   3.630  27.259  1.00 45.73           C  
ATOM   2746  O   TYR B  46      11.715   2.869  27.191  1.00 46.31           O  
ATOM   2747  CB  TYR B  46      10.891   4.992  29.337  1.00 36.40           C  
ATOM   2748  CG  TYR B  46      10.796   6.265  28.494  1.00 34.16           C  
ATOM   2749  CD1 TYR B  46       9.634   7.029  28.392  1.00 31.51           C  
ATOM   2750  CD2 TYR B  46      11.872   6.639  27.712  1.00 30.72           C  
ATOM   2751  CE1 TYR B  46       9.620   8.160  27.589  1.00 31.82           C  
ATOM   2752  CE2 TYR B  46      11.860   7.746  26.921  1.00 29.27           C  
ATOM   2753  CZ  TYR B  46      10.727   8.535  26.847  1.00 32.41           C  
ATOM   2754  OH  TYR B  46      10.780   9.640  25.995  1.00 32.79           O  
ATOM   2755  N   SER B  47      10.183   4.208  26.211  1.00 47.83           N  
ATOM   2756  CA  SER B  47      10.788   3.961  24.888  1.00 47.28           C  
ATOM   2757  C   SER B  47      11.712   5.124  24.520  1.00 46.56           C  
ATOM   2758  O   SER B  47      11.166   6.213  24.343  1.00 47.91           O  
ATOM   2759  CB  SER B  47       9.756   3.772  23.791  1.00 52.38           C  
ATOM   2760  OG  SER B  47      10.485   3.792  22.530  1.00 58.78           O  
ATOM   2761  N   TYR B  48      12.980   4.862  24.363  1.00 43.50           N  
ATOM   2762  CA  TYR B  48      14.050   5.732  24.017  1.00 40.58           C  
ATOM   2763  C   TYR B  48      14.452   5.612  22.533  1.00 41.21           C  
ATOM   2764  O   TYR B  48      14.557   4.505  21.939  1.00 40.65           O  
ATOM   2765  CB  TYR B  48      15.346   5.396  24.835  1.00 37.36           C  
ATOM   2766  CG  TYR B  48      15.369   5.562  26.321  1.00 32.91           C  
ATOM   2767  CD1 TYR B  48      14.921   4.550  27.188  1.00 28.83           C  
ATOM   2768  CD2 TYR B  48      15.883   6.732  26.898  1.00 29.30           C  
ATOM   2769  CE1 TYR B  48      14.935   4.747  28.573  1.00 29.71           C  
ATOM   2770  CE2 TYR B  48      15.907   6.909  28.291  1.00 25.43           C  
ATOM   2771  CZ  TYR B  48      15.427   5.922  29.114  1.00 25.67           C  
ATOM   2772  OH  TYR B  48      15.448   6.052  30.462  1.00 30.86           O  
ATOM   2773  N   THR B  49      14.771   6.797  21.969  1.00 38.56           N  
ATOM   2774  CA  THR B  49      15.262   6.808  20.579  1.00 38.50           C  
ATOM   2775  C   THR B  49      16.499   5.905  20.598  1.00 38.58           C  
ATOM   2776  O   THR B  49      17.204   5.987  21.621  1.00 43.91           O  
ATOM   2777  CB  THR B  49      15.742   8.250  20.168  1.00 36.05           C  
ATOM   2778  OG1 THR B  49      16.555   8.609  21.309  1.00 35.52           O  
ATOM   2779  CG2 THR B  49      14.646   9.263  19.897  1.00 36.07           C  
ATOM   2780  N   ASP B  50      16.789   5.167  19.577  1.00 39.06           N  
ATOM   2781  CA  ASP B  50      17.985   4.308  19.539  1.00 37.89           C  
ATOM   2782  C   ASP B  50      19.217   5.149  19.907  1.00 35.73           C  
ATOM   2783  O   ASP B  50      20.193   4.607  20.361  1.00 34.48           O  
ATOM   2784  CB  ASP B  50      18.195   3.670  18.188  1.00 42.12           C  
ATOM   2785  CG  ASP B  50      17.085   2.905  17.528  1.00 42.95           C  
ATOM   2786  OD1 ASP B  50      16.339   2.132  18.175  1.00 44.61           O  
ATOM   2787  OD2 ASP B  50      16.994   3.061  16.298  1.00 45.58           O  
ATOM   2788  N   ALA B  51      19.151   6.433  19.607  1.00 37.26           N  
ATOM   2789  CA  ALA B  51      20.244   7.355  19.816  1.00 35.90           C  
ATOM   2790  C   ALA B  51      20.553   7.501  21.304  1.00 38.29           C  
ATOM   2791  O   ALA B  51      21.731   7.705  21.635  1.00 38.38           O  
ATOM   2792  CB  ALA B  51      19.975   8.720  19.210  1.00 35.73           C  
ATOM   2793  N   ASN B  52      19.505   7.483  22.116  1.00 35.97           N  
ATOM   2794  CA  ASN B  52      19.760   7.662  23.551  1.00 38.38           C  
ATOM   2795  C   ASN B  52      20.351   6.350  24.071  1.00 40.41           C  
ATOM   2796  O   ASN B  52      21.139   6.380  25.037  1.00 41.81           O  
ATOM   2797  CB  ASN B  52      18.566   8.222  24.276  1.00 38.87           C  
ATOM   2798  CG  ASN B  52      18.765   8.944  25.584  1.00 38.06           C  
ATOM   2799  OD1 ASN B  52      19.205   8.394  26.602  1.00 41.06           O  
ATOM   2800  ND2 ASN B  52      18.422  10.230  25.664  1.00 37.04           N  
ATOM   2801  N   ILE B  53      19.985   5.239  23.470  1.00 39.90           N  
ATOM   2802  CA  ILE B  53      20.487   3.942  23.946  1.00 38.19           C  
ATOM   2803  C   ILE B  53      21.895   3.722  23.463  1.00 40.55           C  
ATOM   2804  O   ILE B  53      22.851   3.384  24.170  1.00 42.26           O  
ATOM   2805  CB  ILE B  53      19.504   2.810  23.538  1.00 33.13           C  
ATOM   2806  CG1 ILE B  53      18.091   3.158  24.090  1.00 33.67           C  
ATOM   2807  CG2 ILE B  53      19.930   1.424  24.026  1.00 32.82           C  
ATOM   2808  CD1 ILE B  53      16.988   2.160  23.616  1.00 21.66           C  
ATOM   2809  N   LYS B  54      22.106   3.938  22.197  1.00 44.18           N  
ATOM   2810  CA  LYS B  54      23.426   3.681  21.606  1.00 46.82           C  
ATOM   2811  C   LYS B  54      24.488   4.633  22.073  1.00 47.66           C  
ATOM   2812  O   LYS B  54      25.632   4.491  21.566  1.00 51.16           O  
ATOM   2813  CB  LYS B  54      23.344   3.641  20.090  1.00 49.36           C  
ATOM   2814  CG  LYS B  54      22.658   2.424  19.489  1.00 52.61           C  
ATOM   2815  CD  LYS B  54      23.044   2.340  18.012  1.00 60.31           C  
ATOM   2816  CE  LYS B  54      22.610   1.053  17.342  1.00 65.91           C  
ATOM   2817  NZ  LYS B  54      22.904   1.035  15.860  1.00 67.70           N  
ATOM   2818  N   LYS B  55      24.233   5.556  22.942  1.00 47.94           N  
ATOM   2819  CA  LYS B  55      25.325   6.497  23.323  1.00 51.31           C  
ATOM   2820  C   LYS B  55      25.991   5.955  24.595  1.00 53.25           C  
ATOM   2821  O   LYS B  55      27.150   6.266  24.942  1.00 51.83           O  
ATOM   2822  CB  LYS B  55      24.759   7.881  23.542  1.00 52.06           C  
ATOM   2823  CG  LYS B  55      25.653   9.084  23.279  1.00 51.27           C  
ATOM   2824  CD  LYS B  55      26.162   9.728  24.553  1.00 51.29           C  
ATOM   2825  CE  LYS B  55      27.360  10.636  24.358  1.00 50.04           C  
ATOM   2826  NZ  LYS B  55      27.483  11.139  22.953  1.00 50.41           N  
ATOM   2827  N   ASN B  56      25.147   5.186  25.263  1.00 53.56           N  
ATOM   2828  CA  ASN B  56      25.443   4.535  26.532  1.00 54.37           C  
ATOM   2829  C   ASN B  56      26.602   5.282  27.195  1.00 53.21           C  
ATOM   2830  O   ASN B  56      27.767   5.032  26.833  1.00 55.71           O  
ATOM   2831  CB  ASN B  56      25.730   3.046  26.316  1.00 58.16           C  
ATOM   2832  CG  ASN B  56      25.411   2.178  27.518  1.00 60.95           C  
ATOM   2833  OD1 ASN B  56      26.293   1.619  28.184  1.00 58.40           O  
ATOM   2834  ND2 ASN B  56      24.103   2.003  27.782  1.00 62.20           N  
ATOM   2835  N   VAL B  57      26.258   6.191  28.071  1.00 50.83           N  
ATOM   2836  CA  VAL B  57      27.259   6.961  28.841  1.00 47.61           C  
ATOM   2837  C   VAL B  57      26.784   6.804  30.286  1.00 45.41           C  
ATOM   2838  O   VAL B  57      25.565   6.587  30.454  1.00 44.81           O  
ATOM   2839  CB  VAL B  57      27.416   8.426  28.426  1.00 47.49           C  
ATOM   2840  CG1 VAL B  57      27.865   8.591  26.975  1.00 46.76           C  
ATOM   2841  CG2 VAL B  57      26.175   9.243  28.705  1.00 43.87           C  
ATOM   2842  N   LEU B  58      27.716   6.827  31.213  1.00 44.98           N  
ATOM   2843  CA  LEU B  58      27.216   6.680  32.615  1.00 45.08           C  
ATOM   2844  C   LEU B  58      26.860   8.127  32.945  1.00 43.91           C  
ATOM   2845  O   LEU B  58      27.566   9.035  32.486  1.00 43.35           O  
ATOM   2846  CB  LEU B  58      28.167   6.010  33.574  1.00 48.58           C  
ATOM   2847  CG  LEU B  58      27.677   5.816  35.012  1.00 52.00           C  
ATOM   2848  CD1 LEU B  58      27.355   4.360  35.309  1.00 51.66           C  
ATOM   2849  CD2 LEU B  58      28.731   6.330  35.998  1.00 53.27           C  
ATOM   2850  N   TRP B  59      25.760   8.240  33.673  1.00 43.89           N  
ATOM   2851  CA  TRP B  59      25.380   9.647  33.979  1.00 42.18           C  
ATOM   2852  C   TRP B  59      26.131  10.042  35.249  1.00 42.99           C  
ATOM   2853  O   TRP B  59      25.837   9.530  36.346  1.00 44.06           O  
ATOM   2854  CB  TRP B  59      23.894   9.850  33.915  1.00 36.87           C  
ATOM   2855  CG  TRP B  59      23.243   9.864  32.560  1.00 35.38           C  
ATOM   2856  CD1 TRP B  59      22.336   8.965  32.086  1.00 33.49           C  
ATOM   2857  CD2 TRP B  59      23.452  10.811  31.493  1.00 32.17           C  
ATOM   2858  NE1 TRP B  59      21.979   9.279  30.791  1.00 33.09           N  
ATOM   2859  CE2 TRP B  59      22.601  10.429  30.420  1.00 32.69           C  
ATOM   2860  CE3 TRP B  59      24.227  11.949  31.361  1.00 29.02           C  
ATOM   2861  CZ2 TRP B  59      22.540  11.131  29.225  1.00 31.42           C  
ATOM   2862  CZ3 TRP B  59      24.158  12.677  30.194  1.00 29.95           C  
ATOM   2863  CH2 TRP B  59      23.334  12.269  29.115  1.00 32.83           C  
ATOM   2864  N   ASP B  60      27.117  10.910  35.032  1.00 41.45           N  
ATOM   2865  CA  ASP B  60      27.861  11.492  36.160  1.00 43.23           C  
ATOM   2866  C   ASP B  60      27.659  13.009  35.990  1.00 42.46           C  
ATOM   2867  O   ASP B  60      27.638  13.448  34.842  1.00 42.66           O  
ATOM   2868  CB  ASP B  60      29.335  11.157  36.312  1.00 44.35           C  
ATOM   2869  CG  ASP B  60      30.193  11.544  35.147  1.00 45.33           C  
ATOM   2870  OD1 ASP B  60      30.194  12.705  34.715  1.00 45.76           O  
ATOM   2871  OD2 ASP B  60      30.859  10.613  34.631  1.00 49.30           O  
ATOM   2872  N   GLU B  61      27.561  13.692  37.080  1.00 42.70           N  
ATOM   2873  CA  GLU B  61      27.409  15.131  37.131  1.00 43.41           C  
ATOM   2874  C   GLU B  61      28.148  15.880  36.058  1.00 41.94           C  
ATOM   2875  O   GLU B  61      27.732  16.995  35.712  1.00 40.31           O  
ATOM   2876  CB  GLU B  61      27.926  15.634  38.496  1.00 53.82           C  
ATOM   2877  CG  GLU B  61      29.240  14.967  38.987  1.00 64.61           C  
ATOM   2878  CD  GLU B  61      29.242  14.526  40.430  1.00 68.46           C  
ATOM   2879  OE1 GLU B  61      29.470  15.296  41.403  1.00 68.94           O  
ATOM   2880  OE2 GLU B  61      28.954  13.294  40.491  1.00 70.28           O  
ATOM   2881  N   ASN B  62      29.189  15.351  35.481  1.00 43.68           N  
ATOM   2882  CA  ASN B  62      30.046  15.951  34.454  1.00 44.36           C  
ATOM   2883  C   ASN B  62      29.558  15.767  33.023  1.00 44.23           C  
ATOM   2884  O   ASN B  62      29.418  16.767  32.274  1.00 41.23           O  
ATOM   2885  CB  ASN B  62      31.503  15.478  34.698  1.00 49.47           C  
ATOM   2886  CG  ASN B  62      32.084  16.131  35.958  1.00 54.05           C  
ATOM   2887  OD1 ASN B  62      32.225  17.373  35.928  1.00 56.66           O  
ATOM   2888  ND2 ASN B  62      32.389  15.391  37.034  1.00 50.94           N  
ATOM   2889  N   ASN B  63      29.319  14.512  32.613  1.00 42.06           N  
ATOM   2890  CA  ASN B  63      28.835  14.322  31.231  1.00 41.25           C  
ATOM   2891  C   ASN B  63      27.412  14.875  31.165  1.00 42.44           C  
ATOM   2892  O   ASN B  63      26.959  15.373  30.134  1.00 41.79           O  
ATOM   2893  CB  ASN B  63      29.100  12.919  30.758  1.00 39.60           C  
ATOM   2894  CG  ASN B  63      28.529  11.863  31.675  1.00 40.62           C  
ATOM   2895  OD1 ASN B  63      27.685  12.231  32.509  1.00 43.03           O  
ATOM   2896  ND2 ASN B  63      28.936  10.607  31.503  1.00 34.11           N  
ATOM   2897  N   MET B  64      26.737  14.877  32.305  1.00 42.53           N  
ATOM   2898  CA  MET B  64      25.376  15.354  32.468  1.00 40.70           C  
ATOM   2899  C   MET B  64      25.248  16.841  32.192  1.00 43.83           C  
ATOM   2900  O   MET B  64      24.227  17.275  31.572  1.00 44.41           O  
ATOM   2901  CB  MET B  64      24.776  14.946  33.783  1.00 39.31           C  
ATOM   2902  CG  MET B  64      23.530  15.726  34.165  1.00 43.50           C  
ATOM   2903  SD  MET B  64      22.084  14.960  33.426  1.00 40.59           S  
ATOM   2904  CE  MET B  64      21.719  13.621  34.550  1.00 36.02           C  
ATOM   2905  N   SER B  65      26.236  17.594  32.593  1.00 44.09           N  
ATOM   2906  CA  SER B  65      26.312  19.048  32.389  1.00 42.29           C  
ATOM   2907  C   SER B  65      26.621  19.435  30.954  1.00 41.63           C  
ATOM   2908  O   SER B  65      26.209  20.544  30.499  1.00 42.76           O  
ATOM   2909  CB  SER B  65      27.332  19.715  33.302  1.00 45.37           C  
ATOM   2910  OG  SER B  65      27.627  21.021  32.825  1.00 48.54           O  
ATOM   2911  N   GLU B  66      27.320  18.603  30.236  1.00 40.21           N  
ATOM   2912  CA  GLU B  66      27.640  18.869  28.835  1.00 41.55           C  
ATOM   2913  C   GLU B  66      26.351  18.669  28.005  1.00 42.57           C  
ATOM   2914  O   GLU B  66      26.153  19.317  26.962  1.00 45.00           O  
ATOM   2915  CB  GLU B  66      28.593  17.871  28.201  1.00 42.25           C  
ATOM   2916  CG  GLU B  66      30.073  18.182  28.210  1.00 44.68           C  
ATOM   2917  CD  GLU B  66      30.924  16.951  28.395  1.00 47.25           C  
ATOM   2918  OE1 GLU B  66      31.150  16.449  29.537  1.00 48.90           O  
ATOM   2919  OE2 GLU B  66      31.314  16.531  27.278  1.00 46.92           O  
ATOM   2920  N   TYR B  67      25.627  17.699  28.507  1.00 38.13           N  
ATOM   2921  CA  TYR B  67      24.347  17.282  27.935  1.00 35.81           C  
ATOM   2922  C   TYR B  67      23.322  18.406  28.044  1.00 35.20           C  
ATOM   2923  O   TYR B  67      22.854  18.892  27.008  1.00 36.88           O  
ATOM   2924  CB  TYR B  67      23.961  16.005  28.710  1.00 30.29           C  
ATOM   2925  CG  TYR B  67      22.574  15.566  28.302  1.00 25.97           C  
ATOM   2926  CD1 TYR B  67      22.379  15.107  27.004  1.00 26.44           C  
ATOM   2927  CD2 TYR B  67      21.513  15.606  29.176  1.00 24.60           C  
ATOM   2928  CE1 TYR B  67      21.149  14.655  26.557  1.00 22.10           C  
ATOM   2929  CE2 TYR B  67      20.253  15.182  28.750  1.00 27.31           C  
ATOM   2930  CZ  TYR B  67      20.091  14.750  27.435  1.00 24.17           C  
ATOM   2931  OH  TYR B  67      18.894  14.316  27.010  1.00 31.88           O  
ATOM   2932  N   LEU B  68      22.948  18.890  29.192  1.00 31.98           N  
ATOM   2933  CA  LEU B  68      22.070  19.979  29.453  1.00 30.76           C  
ATOM   2934  C   LEU B  68      22.398  21.290  28.756  1.00 32.96           C  
ATOM   2935  O   LEU B  68      21.522  22.179  28.541  1.00 34.69           O  
ATOM   2936  CB  LEU B  68      22.092  20.176  30.950  1.00 27.16           C  
ATOM   2937  CG  LEU B  68      21.605  19.034  31.800  1.00 26.45           C  
ATOM   2938  CD1 LEU B  68      21.067  19.676  33.082  1.00 25.56           C  
ATOM   2939  CD2 LEU B  68      20.482  18.303  31.063  1.00 31.41           C  
ATOM   2940  N   THR B  69      23.643  21.477  28.452  1.00 33.14           N  
ATOM   2941  CA  THR B  69      24.047  22.708  27.722  1.00 35.18           C  
ATOM   2942  C   THR B  69      23.409  22.662  26.324  1.00 31.67           C  
ATOM   2943  O   THR B  69      23.101  23.662  25.677  1.00 30.92           O  
ATOM   2944  CB  THR B  69      25.647  22.753  27.526  1.00 37.94           C  
ATOM   2945  OG1 THR B  69      26.242  22.459  28.835  1.00 44.07           O  
ATOM   2946  CG2 THR B  69      26.165  24.095  27.023  1.00 35.65           C  
ATOM   2947  N   ASN B  70      23.347  21.443  25.792  1.00 32.01           N  
ATOM   2948  CA  ASN B  70      22.871  21.232  24.417  1.00 31.79           C  
ATOM   2949  C   ASN B  70      22.555  19.791  24.069  1.00 29.61           C  
ATOM   2950  O   ASN B  70      23.339  19.141  23.342  1.00 34.19           O  
ATOM   2951  CB  ASN B  70      23.993  21.765  23.499  1.00 35.22           C  
ATOM   2952  CG  ASN B  70      23.432  22.004  22.123  1.00 38.24           C  
ATOM   2953  OD1 ASN B  70      22.697  21.151  21.615  1.00 44.37           O  
ATOM   2954  ND2 ASN B  70      23.781  23.148  21.551  1.00 40.67           N  
ATOM   2955  N   PRO B  71      21.399  19.332  24.458  1.00 25.53           N  
ATOM   2956  CA  PRO B  71      20.998  17.977  24.254  1.00 26.87           C  
ATOM   2957  C   PRO B  71      21.131  17.410  22.885  1.00 29.35           C  
ATOM   2958  O   PRO B  71      21.351  16.161  22.827  1.00 32.39           O  
ATOM   2959  CB  PRO B  71      19.590  17.876  24.845  1.00 27.25           C  
ATOM   2960  CG  PRO B  71      19.552  18.973  25.893  1.00 24.84           C  
ATOM   2961  CD  PRO B  71      20.451  20.074  25.347  1.00 25.59           C  
ATOM   2962  N   LYS B  72      21.092  18.152  21.820  1.00 33.74           N  
ATOM   2963  CA  LYS B  72      21.142  17.578  20.450  1.00 36.06           C  
ATOM   2964  C   LYS B  72      22.552  17.471  19.916  1.00 36.50           C  
ATOM   2965  O   LYS B  72      22.889  16.688  18.985  1.00 34.85           O  
ATOM   2966  CB  LYS B  72      20.110  18.239  19.527  1.00 35.84           C  
ATOM   2967  CG  LYS B  72      18.712  17.614  19.656  1.00 41.27           C  
ATOM   2968  CD  LYS B  72      17.557  18.289  18.920  1.00 41.09           C  
ATOM   2969  CE  LYS B  72      16.181  17.755  19.330  1.00 41.64           C  
ATOM   2970  NZ  LYS B  72      14.983  18.436  18.737  1.00 33.92           N  
ATOM   2971  N   LYS B  73      23.410  18.255  20.546  1.00 37.14           N  
ATOM   2972  CA  LYS B  73      24.839  18.245  20.160  1.00 38.79           C  
ATOM   2973  C   LYS B  73      25.433  16.997  20.810  1.00 39.31           C  
ATOM   2974  O   LYS B  73      26.114  16.151  20.221  1.00 39.44           O  
ATOM   2975  CB  LYS B  73      25.548  19.536  20.553  1.00 38.02           C  
ATOM   2976  CG  LYS B  73      26.596  19.948  19.524  1.00 39.63           C  
ATOM   2977  CD  LYS B  73      26.367  21.316  18.927  1.00 45.14           C  
ATOM   2978  CE  LYS B  73      26.451  21.340  17.380  1.00 46.87           C  
ATOM   2979  NZ  LYS B  73      26.658  22.786  16.942  1.00 46.21           N  
ATOM   2980  N   TYR B  74      25.040  16.808  22.051  1.00 42.17           N  
ATOM   2981  CA  TYR B  74      25.472  15.675  22.869  1.00 42.26           C  
ATOM   2982  C   TYR B  74      25.029  14.335  22.338  1.00 41.55           C  
ATOM   2983  O   TYR B  74      25.875  13.452  22.094  1.00 42.56           O  
ATOM   2984  CB  TYR B  74      25.101  15.897  24.355  1.00 42.57           C  
ATOM   2985  CG  TYR B  74      25.944  14.978  25.201  1.00 47.10           C  
ATOM   2986  CD1 TYR B  74      27.346  15.101  25.139  1.00 47.69           C  
ATOM   2987  CD2 TYR B  74      25.369  14.011  26.010  1.00 47.44           C  
ATOM   2988  CE1 TYR B  74      28.149  14.229  25.866  1.00 52.20           C  
ATOM   2989  CE2 TYR B  74      26.169  13.151  26.756  1.00 51.39           C  
ATOM   2990  CZ  TYR B  74      27.556  13.267  26.698  1.00 53.74           C  
ATOM   2991  OH  TYR B  74      28.326  12.412  27.463  1.00 50.47           O  
ATOM   2992  N   ILE B  75      23.753  14.138  22.165  1.00 40.25           N  
ATOM   2993  CA  ILE B  75      23.138  12.927  21.640  1.00 36.96           C  
ATOM   2994  C   ILE B  75      22.265  13.267  20.426  1.00 37.11           C  
ATOM   2995  O   ILE B  75      21.032  13.366  20.575  1.00 40.69           O  
ATOM   2996  CB  ILE B  75      22.271  12.194  22.734  1.00 32.02           C  
ATOM   2997  CG1 ILE B  75      23.120  12.121  24.013  1.00 24.69           C  
ATOM   2998  CG2 ILE B  75      21.776  10.826  22.162  1.00 28.95           C  
ATOM   2999  CD1 ILE B  75      22.458  11.411  25.219  1.00 22.09           C  
ATOM   3000  N   PRO B  76      22.929  13.504  19.327  1.00 35.05           N  
ATOM   3001  CA  PRO B  76      22.208  13.865  18.112  1.00 35.09           C  
ATOM   3002  C   PRO B  76      21.138  12.798  17.951  1.00 33.21           C  
ATOM   3003  O   PRO B  76      21.278  11.630  18.377  1.00 36.17           O  
ATOM   3004  CB  PRO B  76      23.242  14.010  17.036  1.00 36.10           C  
ATOM   3005  CG  PRO B  76      24.573  13.802  17.643  1.00 34.67           C  
ATOM   3006  CD  PRO B  76      24.373  13.424  19.098  1.00 36.79           C  
ATOM   3007  N   GLY B  77      20.033  13.268  17.410  1.00 31.66           N  
ATOM   3008  CA  GLY B  77      18.893  12.350  17.183  1.00 30.18           C  
ATOM   3009  C   GLY B  77      18.084  12.224  18.442  1.00 27.55           C  
ATOM   3010  O   GLY B  77      16.934  11.775  18.391  1.00 29.66           O  
ATOM   3011  N   THR B  78      18.636  12.666  19.568  1.00 27.38           N  
ATOM   3012  CA  THR B  78      17.786  12.530  20.786  1.00 27.32           C  
ATOM   3013  C   THR B  78      16.456  13.203  20.483  1.00 27.58           C  
ATOM   3014  O   THR B  78      16.544  14.181  19.709  1.00 28.67           O  
ATOM   3015  CB  THR B  78      18.402  13.355  22.006  1.00 21.14           C  
ATOM   3016  OG1 THR B  78      17.543  12.886  23.071  1.00 20.01           O  
ATOM   3017  CG2 THR B  78      18.356  14.832  21.744  1.00 15.86           C  
ATOM   3018  N   LYS B  79      15.367  12.818  21.122  1.00 30.25           N  
ATOM   3019  CA  LYS B  79      14.091  13.547  20.839  1.00 30.17           C  
ATOM   3020  C   LYS B  79      13.734  14.471  21.986  1.00 28.29           C  
ATOM   3021  O   LYS B  79      12.587  14.903  22.046  1.00 29.69           O  
ATOM   3022  CB  LYS B  79      12.922  12.597  20.620  1.00 28.84           C  
ATOM   3023  CG  LYS B  79      12.546  11.931  21.953  1.00 38.85           C  
ATOM   3024  CD  LYS B  79      11.552  10.784  21.861  1.00 37.81           C  
ATOM   3025  CE  LYS B  79      11.456   9.993  23.151  1.00 42.73           C  
ATOM   3026  NZ  LYS B  79      10.404   8.928  23.026  1.00 46.29           N  
ATOM   3027  N   MET B  80      14.640  14.688  22.930  1.00 29.19           N  
ATOM   3028  CA  MET B  80      14.271  15.570  24.074  1.00 27.60           C  
ATOM   3029  C   MET B  80      14.326  16.972  23.470  1.00 28.10           C  
ATOM   3030  O   MET B  80      15.362  17.347  22.940  1.00 30.07           O  
ATOM   3031  CB  MET B  80      14.973  15.346  25.362  1.00 26.09           C  
ATOM   3032  CG  MET B  80      15.715  16.494  26.028  1.00 19.78           C  
ATOM   3033  SD  MET B  80      16.127  16.039  27.733  1.00 21.27           S  
ATOM   3034  CE  MET B  80      16.689  17.717  28.237  1.00 16.65           C  
ATOM   3035  N   ALA B  81      13.228  17.671  23.522  1.00 28.23           N  
ATOM   3036  CA  ALA B  81      13.042  19.014  23.004  1.00 27.24           C  
ATOM   3037  C   ALA B  81      13.261  20.080  24.080  1.00 27.08           C  
ATOM   3038  O   ALA B  81      12.428  20.690  24.707  1.00 23.68           O  
ATOM   3039  CB  ALA B  81      11.668  19.095  22.355  1.00 23.33           C  
ATOM   3040  N   PHE B  82      14.549  20.361  24.247  1.00 28.08           N  
ATOM   3041  CA  PHE B  82      15.076  21.336  25.200  1.00 26.81           C  
ATOM   3042  C   PHE B  82      16.128  22.183  24.542  1.00 28.33           C  
ATOM   3043  O   PHE B  82      16.937  21.648  23.747  1.00 33.19           O  
ATOM   3044  CB  PHE B  82      15.508  20.497  26.425  1.00 28.88           C  
ATOM   3045  CG  PHE B  82      16.052  21.359  27.528  1.00 32.68           C  
ATOM   3046  CD1 PHE B  82      15.179  22.116  28.317  1.00 35.36           C  
ATOM   3047  CD2 PHE B  82      17.416  21.404  27.771  1.00 31.58           C  
ATOM   3048  CE1 PHE B  82      15.666  22.961  29.318  1.00 35.63           C  
ATOM   3049  CE2 PHE B  82      17.897  22.210  28.768  1.00 32.88           C  
ATOM   3050  CZ  PHE B  82      17.049  22.989  29.535  1.00 32.73           C  
ATOM   3051  N   GLY B  83      16.192  23.488  24.761  1.00 30.73           N  
ATOM   3052  CA  GLY B  83      17.262  24.294  24.097  1.00 31.99           C  
ATOM   3053  C   GLY B  83      18.596  24.190  24.852  1.00 34.88           C  
ATOM   3054  O   GLY B  83      19.695  24.268  24.271  1.00 37.21           O  
ATOM   3055  N   GLY B  84      18.566  24.018  26.163  1.00 34.60           N  
ATOM   3056  CA  GLY B  84      19.782  23.828  26.929  1.00 33.04           C  
ATOM   3057  C   GLY B  84      19.979  24.963  27.905  1.00 32.92           C  
ATOM   3058  O   GLY B  84      19.460  26.084  27.764  1.00 31.93           O  
ATOM   3059  N   LEU B  85      20.777  24.600  28.900  1.00 33.57           N  
ATOM   3060  CA  LEU B  85      21.088  25.642  29.902  1.00 35.37           C  
ATOM   3061  C   LEU B  85      22.517  26.161  29.629  1.00 39.65           C  
ATOM   3062  O   LEU B  85      23.530  25.499  29.932  1.00 43.09           O  
ATOM   3063  CB  LEU B  85      20.905  25.170  31.265  1.00 28.10           C  
ATOM   3064  CG  LEU B  85      19.945  24.255  31.893  1.00 21.98           C  
ATOM   3065  CD1 LEU B  85      20.764  23.244  32.740  1.00 28.99           C  
ATOM   3066  CD2 LEU B  85      19.135  25.089  32.877  1.00 21.25           C  
ATOM   3067  N   LYS B  86      22.481  27.359  29.130  1.00 39.63           N  
ATOM   3068  CA  LYS B  86      23.653  28.170  28.808  1.00 40.72           C  
ATOM   3069  C   LYS B  86      24.315  28.779  30.030  1.00 41.61           C  
ATOM   3070  O   LYS B  86      25.359  29.477  29.925  1.00 45.40           O  
ATOM   3071  CB  LYS B  86      23.109  29.288  27.902  1.00 35.83           C  
ATOM   3072  CG  LYS B  86      22.306  28.721  26.716  1.00 36.30           C  
ATOM   3073  CD  LYS B  86      22.853  27.459  26.138  1.00 37.49           C  
ATOM   3074  CE  LYS B  86      22.753  27.256  24.648  1.00 38.36           C  
ATOM   3075  NZ  LYS B  86      22.950  25.797  24.284  1.00 36.90           N  
ATOM   3076  N   LYS B  87      23.796  28.565  31.210  1.00 41.29           N  
ATOM   3077  CA  LYS B  87      24.388  29.143  32.418  1.00 42.73           C  
ATOM   3078  C   LYS B  87      24.787  28.132  33.493  1.00 44.28           C  
ATOM   3079  O   LYS B  87      23.977  27.444  34.123  1.00 45.92           O  
ATOM   3080  CB  LYS B  87      23.615  30.261  33.051  1.00 36.31           C  
ATOM   3081  CG  LYS B  87      23.713  31.541  32.234  1.00 36.68           C  
ATOM   3082  CD  LYS B  87      22.723  32.537  32.841  1.00 40.13           C  
ATOM   3083  CE  LYS B  87      22.413  33.637  31.793  1.00 39.25           C  
ATOM   3084  NZ  LYS B  87      21.451  34.558  32.469  1.00 39.35           N  
ATOM   3085  N   GLU B  88      26.108  28.158  33.667  1.00 45.90           N  
ATOM   3086  CA  GLU B  88      26.876  27.331  34.598  1.00 46.11           C  
ATOM   3087  C   GLU B  88      26.214  27.279  35.960  1.00 44.02           C  
ATOM   3088  O   GLU B  88      26.010  26.107  36.403  1.00 42.26           O  
ATOM   3089  CB  GLU B  88      28.317  27.723  34.707  1.00 52.43           C  
ATOM   3090  CG  GLU B  88      29.419  26.647  34.772  1.00 60.76           C  
ATOM   3091  CD  GLU B  88      30.592  27.051  35.634  1.00 66.57           C  
ATOM   3092  OE1 GLU B  88      31.305  28.071  35.404  1.00 70.80           O  
ATOM   3093  OE2 GLU B  88      30.745  26.277  36.619  1.00 71.32           O  
ATOM   3094  N   LYS B  89      25.853  28.436  36.518  1.00 41.28           N  
ATOM   3095  CA  LYS B  89      25.164  28.392  37.833  1.00 43.08           C  
ATOM   3096  C   LYS B  89      23.957  27.443  37.702  1.00 40.12           C  
ATOM   3097  O   LYS B  89      23.888  26.457  38.430  1.00 39.95           O  
ATOM   3098  CB  LYS B  89      24.642  29.652  38.424  1.00 51.06           C  
ATOM   3099  CG  LYS B  89      25.512  30.515  39.283  1.00 61.60           C  
ATOM   3100  CD  LYS B  89      26.266  31.623  38.549  1.00 68.59           C  
ATOM   3101  CE  LYS B  89      26.999  32.582  39.504  1.00 70.71           C  
ATOM   3102  NZ  LYS B  89      27.338  33.878  38.831  1.00 70.50           N  
ATOM   3103  N   ASP B  90      23.108  27.831  36.756  1.00 36.83           N  
ATOM   3104  CA  ASP B  90      21.897  27.080  36.420  1.00 31.06           C  
ATOM   3105  C   ASP B  90      22.253  25.603  36.401  1.00 28.40           C  
ATOM   3106  O   ASP B  90      21.664  24.828  37.153  1.00 31.16           O  
ATOM   3107  CB  ASP B  90      21.409  27.554  35.054  1.00 31.35           C  
ATOM   3108  CG  ASP B  90      21.142  29.043  35.102  1.00 29.96           C  
ATOM   3109  OD1 ASP B  90      20.631  29.439  36.155  1.00 30.32           O  
ATOM   3110  OD2 ASP B  90      21.481  29.768  34.178  1.00 34.23           O  
ATOM   3111  N   ARG B  91      23.228  25.312  35.588  1.00 26.61           N  
ATOM   3112  CA  ARG B  91      23.682  23.892  35.521  1.00 33.36           C  
ATOM   3113  C   ARG B  91      24.109  23.354  36.883  1.00 35.10           C  
ATOM   3114  O   ARG B  91      23.838  22.227  37.363  1.00 35.06           O  
ATOM   3115  CB  ARG B  91      24.743  23.819  34.437  1.00 32.15           C  
ATOM   3116  CG  ARG B  91      24.217  24.423  33.122  1.00 38.45           C  
ATOM   3117  CD  ARG B  91      24.738  23.525  32.040  1.00 37.88           C  
ATOM   3118  NE  ARG B  91      26.209  23.587  32.166  1.00 44.02           N  
ATOM   3119  CZ  ARG B  91      26.893  24.626  31.665  1.00 43.46           C  
ATOM   3120  NH1 ARG B  91      26.257  25.562  30.972  1.00 41.88           N  
ATOM   3121  NH2 ARG B  91      28.213  24.684  31.814  1.00 48.60           N  
ATOM   3122  N   ASN B  92      24.799  24.188  37.628  1.00 38.38           N  
ATOM   3123  CA  ASN B  92      25.259  23.768  38.971  1.00 39.68           C  
ATOM   3124  C   ASN B  92      24.046  23.559  39.839  1.00 40.39           C  
ATOM   3125  O   ASN B  92      23.765  22.452  40.344  1.00 41.13           O  
ATOM   3126  CB  ASN B  92      26.353  24.721  39.400  1.00 44.04           C  
ATOM   3127  CG  ASN B  92      27.692  24.411  38.710  1.00 45.57           C  
ATOM   3128  OD1 ASN B  92      27.897  23.421  37.975  1.00 43.92           O  
ATOM   3129  ND2 ASN B  92      28.616  25.353  38.971  1.00 47.84           N  
ATOM   3130  N   ASP B  93      23.328  24.644  39.970  1.00 41.59           N  
ATOM   3131  CA  ASP B  93      22.092  24.722  40.743  1.00 41.96           C  
ATOM   3132  C   ASP B  93      21.160  23.576  40.421  1.00 40.43           C  
ATOM   3133  O   ASP B  93      20.598  22.995  41.372  1.00 39.43           O  
ATOM   3134  CB  ASP B  93      21.490  26.112  40.500  1.00 49.66           C  
ATOM   3135  CG  ASP B  93      22.518  27.172  40.938  1.00 53.34           C  
ATOM   3136  OD1 ASP B  93      22.819  27.190  42.138  1.00 54.55           O  
ATOM   3137  OD2 ASP B  93      23.013  27.923  40.078  1.00 56.00           O  
ATOM   3138  N   LEU B  94      21.034  23.271  39.123  1.00 37.29           N  
ATOM   3139  CA  LEU B  94      20.105  22.180  38.796  1.00 36.46           C  
ATOM   3140  C   LEU B  94      20.701  20.845  39.199  1.00 34.48           C  
ATOM   3141  O   LEU B  94      20.049  20.069  39.895  1.00 34.63           O  
ATOM   3142  CB  LEU B  94      19.632  22.237  37.329  1.00 34.90           C  
ATOM   3143  CG  LEU B  94      18.670  21.133  36.898  1.00 33.15           C  
ATOM   3144  CD1 LEU B  94      17.282  21.350  37.506  1.00 34.41           C  
ATOM   3145  CD2 LEU B  94      18.449  21.260  35.390  1.00 36.02           C  
ATOM   3146  N   ILE B  95      21.891  20.584  38.659  1.00 34.80           N  
ATOM   3147  CA  ILE B  95      22.470  19.280  38.931  1.00 36.88           C  
ATOM   3148  C   ILE B  95      22.407  18.936  40.417  1.00 41.66           C  
ATOM   3149  O   ILE B  95      21.883  17.873  40.788  1.00 42.92           O  
ATOM   3150  CB  ILE B  95      23.905  19.138  38.405  1.00 35.06           C  
ATOM   3151  CG1 ILE B  95      23.895  19.531  36.933  1.00 30.22           C  
ATOM   3152  CG2 ILE B  95      24.398  17.691  38.772  1.00 34.78           C  
ATOM   3153  CD1 ILE B  95      23.339  18.500  35.960  1.00 32.97           C  
ATOM   3154  N   THR B  96      22.979  19.846  41.194  1.00 42.19           N  
ATOM   3155  CA  THR B  96      22.949  19.727  42.652  1.00 43.74           C  
ATOM   3156  C   THR B  96      21.589  19.306  43.198  1.00 47.16           C  
ATOM   3157  O   THR B  96      21.446  18.518  44.176  1.00 47.82           O  
ATOM   3158  CB  THR B  96      23.255  21.175  43.254  1.00 45.75           C  
ATOM   3159  OG1 THR B  96      24.615  21.509  42.858  1.00 43.86           O  
ATOM   3160  CG2 THR B  96      22.970  21.270  44.745  1.00 44.45           C  
ATOM   3161  N   TYR B  97      20.553  19.928  42.596  1.00 47.91           N  
ATOM   3162  CA  TYR B  97      19.175  19.636  43.005  1.00 47.26           C  
ATOM   3163  C   TYR B  97      18.860  18.172  42.675  1.00 48.59           C  
ATOM   3164  O   TYR B  97      18.248  17.400  43.425  1.00 47.48           O  
ATOM   3165  CB  TYR B  97      18.131  20.558  42.333  1.00 46.57           C  
ATOM   3166  CG  TYR B  97      16.710  20.069  42.602  1.00 45.14           C  
ATOM   3167  CD1 TYR B  97      16.184  19.026  41.807  1.00 48.40           C  
ATOM   3168  CD2 TYR B  97      15.911  20.554  43.616  1.00 43.96           C  
ATOM   3169  CE1 TYR B  97      14.926  18.477  42.036  1.00 46.51           C  
ATOM   3170  CE2 TYR B  97      14.636  20.042  43.849  1.00 45.27           C  
ATOM   3171  CZ  TYR B  97      14.154  18.998  43.061  1.00 47.13           C  
ATOM   3172  OH  TYR B  97      12.899  18.472  43.234  1.00 50.53           O  
ATOM   3173  N   LEU B  98      19.257  17.852  41.452  1.00 49.67           N  
ATOM   3174  CA  LEU B  98      18.976  16.519  40.908  1.00 51.62           C  
ATOM   3175  C   LEU B  98      19.686  15.430  41.687  1.00 53.26           C  
ATOM   3176  O   LEU B  98      19.144  14.378  41.968  1.00 51.77           O  
ATOM   3177  CB  LEU B  98      19.457  16.566  39.469  1.00 52.31           C  
ATOM   3178  CG  LEU B  98      18.441  16.678  38.374  1.00 53.79           C  
ATOM   3179  CD1 LEU B  98      18.721  15.532  37.401  1.00 53.76           C  
ATOM   3180  CD2 LEU B  98      17.005  16.626  38.904  1.00 53.11           C  
ATOM   3181  N   LYS B  99      20.950  15.802  41.869  1.00 56.44           N  
ATOM   3182  CA  LYS B  99      21.882  14.946  42.617  1.00 59.14           C  
ATOM   3183  C   LYS B  99      21.012  14.369  43.740  1.00 61.36           C  
ATOM   3184  O   LYS B  99      20.666  13.184  43.754  1.00 61.87           O  
ATOM   3185  CB  LYS B  99      23.056  15.761  43.071  1.00 61.32           C  
ATOM   3186  CG  LYS B  99      24.283  15.791  42.157  1.00 64.92           C  
ATOM   3187  CD  LYS B  99      24.883  14.419  41.923  1.00 68.47           C  
ATOM   3188  CE  LYS B  99      25.356  13.646  43.132  1.00 69.73           C  
ATOM   3189  NZ  LYS B  99      24.959  12.205  43.089  1.00 68.64           N  
ATOM   3190  N   LYS B 100      20.571  15.261  44.581  1.00 63.80           N  
ATOM   3191  CA  LYS B 100      19.725  15.115  45.735  1.00 65.32           C  
ATOM   3192  C   LYS B 100      18.330  14.582  45.524  1.00 66.92           C  
ATOM   3193  O   LYS B 100      17.803  13.842  46.393  1.00 67.80           O  
ATOM   3194  CB  LYS B 100      19.590  16.516  46.396  1.00 67.20           C  
ATOM   3195  CG  LYS B 100      20.850  17.090  47.018  1.00 70.98           C  
ATOM   3196  CD  LYS B 100      21.043  16.613  48.457  1.00 75.62           C  
ATOM   3197  CE  LYS B 100      21.940  17.470  49.324  1.00 75.91           C  
ATOM   3198  NZ  LYS B 100      22.233  16.788  50.629  1.00 76.36           N  
ATOM   3199  N   ALA B 101      17.643  14.962  44.448  1.00 68.82           N  
ATOM   3200  CA  ALA B 101      16.247  14.535  44.225  1.00 68.50           C  
ATOM   3201  C   ALA B 101      16.103  13.153  43.641  1.00 68.30           C  
ATOM   3202  O   ALA B 101      15.088  12.473  43.896  1.00 67.73           O  
ATOM   3203  CB  ALA B 101      15.507  15.612  43.430  1.00 68.09           C  
ATOM   3204  N   CYS B 102      17.076  12.692  42.893  1.00 70.54           N  
ATOM   3205  CA  CYS B 102      17.089  11.398  42.222  1.00 73.73           C  
ATOM   3206  C   CYS B 102      17.891  10.300  42.898  1.00 77.69           C  
ATOM   3207  O   CYS B 102      18.297   9.342  42.200  1.00 77.86           O  
ATOM   3208  CB  CYS B 102      17.703  11.609  40.821  1.00 72.28           C  
ATOM   3209  SG  CYS B 102      16.725  12.701  39.787  1.00 67.67           S  
ATOM   3210  N   GLU B 103      18.107  10.433  44.185  1.00 82.23           N  
ATOM   3211  CA  GLU B 103      18.861   9.552  45.064  1.00 84.67           C  
ATOM   3212  C   GLU B 103      18.431   8.093  45.045  1.00 86.27           C  
ATOM   3213  OT1 GLU B 103      19.006   7.327  45.864  1.00 86.62           O  
ATOM   3214  CB  GLU B 103      18.843  10.026  46.522  1.00 85.34           C  
ATOM   3215  CG  GLU B 103      19.898  11.051  46.923  1.00 87.33           C  
ATOM   3216  CD  GLU B 103      20.213  11.205  48.379  1.00 88.12           C  
ATOM   3217  OE1 GLU B 103      19.533  10.706  49.310  1.00 89.42           O  
ATOM   3218  OE2 GLU B 103      21.248  11.895  48.572  1.00 87.48           O  
ATOM   3219  OT2 GLU B 103      17.594   7.712  44.204  1.00 90.05           O  
