# Supplementary material for: Electron Transfer Interactome of Cytochrome c
Source: PLoS Comput Biol. 2012 Dec 6;8(12):e1002807. doi: 10.1371/journal.pcbi.1002807 (PMC3516563; doi:10.1371/journal.pcbi.1002807)
Supplement: Dataset S1 — Script files. (BZ2) [file pcbi.1002807.s001.bz2 › scripts/cc_hem.pdb]

ATOM   6486  FE  HEC B 109      14.768  15.394  29.346  1.00 25.96          FE  
ATOM   6487  CHA HEC B 109      15.875  12.306  28.245  1.00 31.50           C  
ATOM   6488  CHB HEC B 109      16.886  15.329  31.877  1.00 31.85           C  
ATOM   6489  CHC HEC B 109      13.946  18.635  30.004  1.00 30.51           C  
ATOM   6490  CHD HEC B 109      11.937  15.057  27.464  1.00 30.63           C  
ATOM   6491  NA  HEC B 109      16.147  14.061  29.951  1.00 30.48           N  
ATOM   6492  C1A HEC B 109      16.510  12.882  29.325  1.00 30.36           C  
ATOM   6493  C2A HEC B 109      17.662  12.363  29.991  1.00 33.22           C  
ATOM   6494  C3A HEC B 109      17.971  13.167  31.016  1.00 33.32           C  
ATOM   6495  C4A HEC B 109      17.004  14.230  31.020  1.00 30.96           C  
ATOM   6496  CMA HEC B 109      19.142  13.015  32.026  1.00 32.16           C  
ATOM   6497  CAA HEC B 109      18.314  10.999  29.583  1.00 31.48           C  
ATOM   6498  CBA HEC B 109      17.478   9.865  30.268  1.00 31.28           C  
ATOM   6499  CGA HEC B 109      18.194   8.538  30.193  1.00 33.27           C  
ATOM   6500  O1A HEC B 109      17.630   7.558  30.752  1.00 35.01           O  
ATOM   6501  O2A HEC B 109      19.238   8.564  29.494  1.00 30.92           O  
ATOM   6502  NB  HEC B 109      15.244  16.703  30.736  1.00 28.05           N  
ATOM   6503  C1B HEC B 109      16.235  16.539  31.682  1.00 29.43           C  
ATOM   6504  C2B HEC B 109      16.467  17.797  32.346  1.00 29.37           C  
ATOM   6505  C3B HEC B 109      15.642  18.703  31.806  1.00 27.68           C  
ATOM   6506  C4B HEC B 109      14.899  18.035  30.771  1.00 28.11           C  
ATOM   6507  CMB HEC B 109      17.479  17.937  33.479  1.00 27.21           C  
ATOM   6508  CAB HEC B 109      15.502  20.192  32.037  1.00 28.86           C  
ATOM   6509  CBB HEC B 109      16.454  21.053  32.414  1.00 28.41           C  
ATOM   6510  NC  HEC B 109      13.176  16.603  28.905  1.00 31.31           N  
ATOM   6511  C1C HEC B 109      13.088  17.931  29.190  1.00 31.13           C  
ATOM   6512  C2C HEC B 109      12.007  18.506  28.418  1.00 32.51           C  
ATOM   6513  C3C HEC B 109      11.451  17.538  27.720  1.00 31.78           C  
ATOM   6514  C4C HEC B 109      12.166  16.317  28.023  1.00 30.93           C  
ATOM   6515  CMC HEC B 109      11.644  20.027  28.519  1.00 34.92           C  
ATOM   6516  CAC HEC B 109      10.292  17.570  26.677  1.00 30.02           C  
ATOM   6517  CBC HEC B 109       9.799  18.714  26.243  1.00 29.47           C  
ATOM   6518  ND  HEC B 109      14.014  13.968  28.150  1.00 30.80           N  
ATOM   6519  C1D HEC B 109      12.875  14.069  27.362  1.00 30.61           C  
ATOM   6520  C2D HEC B 109      12.844  12.965  26.442  1.00 32.98           C  
ATOM   6521  C3D HEC B 109      13.908  12.176  26.739  1.00 31.46           C  
ATOM   6522  C4D HEC B 109      14.678  12.808  27.743  1.00 31.38           C  
ATOM   6523  CMD HEC B 109      11.695  12.699  25.442  1.00 31.94           C  
ATOM   6524  CAD HEC B 109      14.348  10.884  25.997  1.00 29.17           C  
ATOM   6525  CBD HEC B 109      14.979  11.341  24.674  1.00 27.54           C  
ATOM   6526  CGD HEC B 109      15.354  10.268  23.706  1.00 27.25           C  
ATOM   6527  O1D HEC B 109      14.922   9.135  23.944  1.00 24.44           O  
ATOM   6528  O2D HEC B 109      16.056  10.736  22.780  1.00 29.33           O  
