# Supplementary material for: Electron Transfer Interactome of Cytochrome c
Source: PLoS Comput Biol. 2012 Dec 6;8(12):e1002807. doi: 10.1371/journal.pcbi.1002807 (PMC3516563; doi:10.1371/journal.pcbi.1002807)
Supplement: Dataset S1 — Script files. (BZ2) [file pcbi.1002807.s001.bz2 › scripts/ccp.h.pdb]

REMARK FILENAME="ccp.h.pdb"
REMARK  TOPH11-MACRO for protein sequence
REMARK DATE:27-Mar-12  10:13:38       created by user: alex
ATOM      1  N   THR     1      -8.511  55.027  -7.577  1.00 90.71      CCP 
ATOM      2  HT1 THR     1      -9.079  55.866  -7.810  1.00  0.00      CCP 
ATOM      3  HT2 THR     1      -8.966  54.503  -6.801  1.00  0.00      CCP 
ATOM      4  HT3 THR     1      -8.441  54.416  -8.415  1.00  0.00      CCP 
ATOM      5  CA  THR     1      -7.163  55.446  -7.159  1.00 89.55      CCP 
ATOM      6  HA  THR     1      -6.725  56.003  -7.977  1.00  0.00      CCP 
ATOM      7  CB  THR     1      -7.093  56.348  -5.856  1.00 90.34      CCP 
ATOM      8  HB  THR     1      -7.080  57.386  -6.177  1.00  0.00      CCP 
ATOM      9  OG1 THR     1      -5.775  56.052  -5.251  1.00 91.01      CCP 
ATOM     10  HG1 THR     1      -5.859  55.245  -4.738  1.00  0.00      CCP 
ATOM     11  CG2 THR     1      -8.214  56.165  -4.824  1.00 89.54      CCP 
ATOM     12 HG21 THR     1      -8.264  55.128  -4.527  1.00  0.00      CCP 
ATOM     13 HG22 THR     1      -9.157  56.460  -5.260  1.00  0.00      CCP 
ATOM     14 HG23 THR     1      -8.010  56.778  -3.959  1.00  0.00      CCP 
ATOM     15  C   THR     1      -6.297  54.203  -6.922  1.00 87.45      CCP 
ATOM     16  O   THR     1      -5.068  54.309  -6.990  1.00 88.55      CCP 
ATOM     17  N   THR     2      -7.013  53.128  -6.619  1.00 84.65      CCP 
ATOM     18  HN  THR     2      -7.990  53.184  -6.567  1.00  0.00      CCP 
ATOM     19  CA  THR     2      -6.320  51.860  -6.299  1.00 81.04      CCP 
ATOM     20  HA  THR     2      -7.069  51.079  -6.222  1.00  0.00      CCP 
ATOM     21  CB  THR     2      -5.274  51.460  -7.388  1.00 83.90      CCP 
ATOM     22  HB  THR     2      -5.291  52.235  -8.147  1.00  0.00      CCP 
ATOM     23  OG1 THR     2      -5.762  50.224  -8.026  1.00 87.16      CCP 
ATOM     24  HG1 THR     2      -6.669  50.371  -8.302  1.00  0.00      CCP 
ATOM     25  CG2 THR     2      -3.823  51.293  -6.908  1.00 86.66      CCP 
ATOM     26 HG21 THR     2      -3.501  50.276  -7.079  1.00  0.00      CCP 
ATOM     27 HG22 THR     2      -3.755  51.520  -5.858  1.00  0.00      CCP 
ATOM     28 HG23 THR     2      -3.184  51.966  -7.460  1.00  0.00      CCP 
ATOM     29  C   THR     2      -5.734  52.096  -4.901  1.00 76.47      CCP 
ATOM     30  O   THR     2      -5.698  53.249  -4.414  1.00 76.61      CCP 
ATOM     31  N   PRO     3      -5.293  51.001  -4.311  1.00 71.28      CCP 
ATOM     32  CA  PRO     3      -4.721  51.071  -2.968  1.00 68.12      CCP 
ATOM     33  HA  PRO     3      -5.427  51.576  -2.325  1.00  0.00      CCP 
ATOM     34  CB  PRO     3      -4.642  49.624  -2.536  1.00 67.75      CCP 
ATOM     35  HB1 PRO     3      -5.501  49.371  -1.934  1.00  0.00      CCP 
ATOM     36  HB2 PRO     3      -3.733  49.455  -1.975  1.00  0.00      CCP 
ATOM     37  CG  PRO     3      -4.638  48.801  -3.780  1.00 67.92      CCP 
ATOM     38  HG1 PRO     3      -5.185  47.885  -3.624  1.00  0.00      CCP 
ATOM     39  HG2 PRO     3      -3.621  48.585  -4.078  1.00  0.00      CCP 
ATOM     40  CD  PRO     3      -5.328  49.635  -4.832  1.00 69.29      CCP 
ATOM     41  HD2 PRO     3      -4.797  49.566  -5.767  1.00  0.00      CCP 
ATOM     42  HD1 PRO     3      -6.350  49.312  -4.955  1.00  0.00      CCP 
ATOM     43  C   PRO     3      -3.417  51.852  -2.943  1.00 65.31      CCP 
ATOM     44  O   PRO     3      -2.873  52.368  -3.933  1.00 65.43      CCP 
ATOM     45  N   LEU     4      -2.927  51.973  -1.711  1.00 61.31      CCP 
ATOM     46  HN  LEU     4      -3.428  51.567  -0.973  1.00  0.00      CCP 
ATOM     47  CA  LEU     4      -1.690  52.673  -1.398  1.00 57.62      CCP 
ATOM     48  HA  LEU     4      -1.665  53.593  -1.971  1.00  0.00      CCP 
ATOM     49  CB  LEU     4      -1.580  53.003   0.077  1.00 56.87      CCP 
ATOM     50  HB1 LEU     4      -1.222  54.030   0.105  1.00  0.00      CCP 
ATOM     51  HB2 LEU     4      -0.768  52.408   0.443  1.00  0.00      CCP 
ATOM     52  CG  LEU     4      -2.624  52.891   1.130  1.00 57.80      CCP 
ATOM     53  HG  LEU     4      -3.583  52.775   0.651  1.00  0.00      CCP 
ATOM     54  CD1 LEU     4      -2.412  51.716   2.089  1.00 58.15      CCP 
ATOM     55 HD11 LEU     4      -1.617  51.088   1.717  1.00  0.00      CCP 
ATOM     56 HD12 LEU     4      -3.323  51.141   2.158  1.00  0.00      CCP 
ATOM     57 HD13 LEU     4      -2.147  52.089   3.068  1.00  0.00      CCP 
ATOM     58  CD2 LEU     4      -2.683  54.138   2.024  1.00 58.58      CCP 
ATOM     59 HD21 LEU     4      -3.463  54.016   2.761  1.00  0.00      CCP 
ATOM     60 HD22 LEU     4      -2.894  55.006   1.417  1.00  0.00      CCP 
ATOM     61 HD23 LEU     4      -1.734  54.270   2.523  1.00  0.00      CCP 
ATOM     62  C   LEU     4      -0.555  51.756  -1.901  1.00 54.26      CCP 
ATOM     63  O   LEU     4      -0.767  50.539  -1.951  1.00 53.69      CCP 
ATOM     64  N   VAL     5       0.554  52.369  -2.272  1.00 51.72      CCP 
ATOM     65  HN  VAL     5       0.602  53.346  -2.213  1.00  0.00      CCP 
ATOM     66  CA  VAL     5       1.742  51.619  -2.684  1.00 49.68      CCP 
ATOM     67  HA  VAL     5       1.521  50.567  -2.520  1.00  0.00      CCP 
ATOM     68  CB  VAL     5       2.184  51.787  -4.126  1.00 50.23      CCP 
ATOM     69  HB  VAL     5       2.916  52.586  -4.131  1.00  0.00      CCP 
ATOM     70  CG1 VAL     5       2.906  50.531  -4.661  1.00 50.50      CCP 
ATOM     71 HG11 VAL     5       3.277  50.725  -5.657  1.00  0.00      CCP 
ATOM     72 HG12 VAL     5       2.214  49.702  -4.690  1.00  0.00      CCP 
ATOM     73 HG13 VAL     5       3.733  50.286  -4.010  1.00  0.00      CCP 
ATOM     74  CG2 VAL     5       1.053  52.209  -5.035  1.00 50.00      CCP 
ATOM     75 HG21 VAL     5       0.698  53.185  -4.739  1.00  0.00      CCP 
ATOM     76 HG22 VAL     5       0.246  51.495  -4.961  1.00  0.00      CCP 
ATOM     77 HG23 VAL     5       1.406  52.249  -6.055  1.00  0.00      CCP 
ATOM     78  C   VAL     5       2.845  52.012  -1.655  1.00 48.88      CCP 
ATOM     79  O   VAL     5       3.101  53.206  -1.416  1.00 48.55      CCP 
ATOM     80  N   HIS     6       3.415  50.969  -1.102  1.00 45.29      CCP 
ATOM     81  HN  HIS     6       3.067  50.108  -1.413  1.00  0.00      CCP 
ATOM     82  CA  HIS     6       4.475  50.861  -0.123  1.00 38.32      CCP 
ATOM     83  HA  HIS     6       4.738  51.835   0.258  1.00  0.00      CCP 
ATOM     84  CB  HIS     6       4.057  49.934   1.051  1.00 36.45      CCP 
ATOM     85  HB1 HIS     6       4.906  49.795   1.704  1.00  0.00      CCP 
ATOM     86  HB2 HIS     6       3.766  48.976   0.653  1.00  0.00      CCP 
ATOM     87  CG  HIS     6       2.922  50.487   1.838  1.00 36.73      CCP 
ATOM     88  ND1 HIS     6       2.889  51.748   2.365  1.00 40.84      CCP 
ATOM     89  HD1 HIS     6       3.591  52.420   2.237  1.00  0.00      CCP 
ATOM     90  CD2 HIS     6       1.784  49.897   2.264  1.00 39.03      CCP 
ATOM     91  HD2 HIS     6       1.461  48.892   2.037  1.00  0.00      CCP 
ATOM     92  CE1 HIS     6       1.785  51.943   3.072  1.00 40.10      CCP 
ATOM     93  HE1 HIS     6       1.495  52.854   3.575  1.00  0.00      CCP 
ATOM     94  NE2 HIS     6       1.110  50.814   3.043  1.00 40.89      CCP 
ATOM     95  HE2 HIS     6       0.260  50.650   3.503  1.00  0.00      CCP 
ATOM     96  C   HIS     6       5.705  50.175  -0.745  1.00 36.69      CCP 
ATOM     97  O   HIS     6       5.785  48.897  -0.847  1.00 34.82      CCP 
ATOM     98  N   VAL     7       6.607  51.056  -1.148  1.00 32.97      CCP 
ATOM     99  HN  VAL     7       6.447  52.016  -1.033  1.00  0.00      CCP 
ATOM    100  CA  VAL     7       7.876  50.578  -1.707  1.00 34.42      CCP 
ATOM    101  HA  VAL     7       7.696  49.591  -2.104  1.00  0.00      CCP 
ATOM    102  CB  VAL     7       8.448  51.446  -2.828  1.00 39.25      CCP 
ATOM    103  HB  VAL     7       8.847  52.334  -2.346  1.00  0.00      CCP 
ATOM    104  CG1 VAL     7       9.664  50.738  -3.510  1.00 35.99      CCP 
ATOM    105 HG11 VAL     7      10.223  51.461  -4.086  1.00  0.00      CCP 
ATOM    106 HG12 VAL     7       9.305  49.957  -4.164  1.00  0.00      CCP 
ATOM    107 HG13 VAL     7      10.303  50.308  -2.753  1.00  0.00      CCP 
ATOM    108  CG2 VAL     7       7.450  51.905  -3.856  1.00 33.95      CCP 
ATOM    109 HG21 VAL     7       6.694  52.511  -3.379  1.00  0.00      CCP 
ATOM    110 HG22 VAL     7       6.985  51.045  -4.315  1.00  0.00      CCP 
ATOM    111 HG23 VAL     7       7.954  52.489  -4.612  1.00  0.00      CCP 
ATOM    112  C   VAL     7       8.898  50.437  -0.534  1.00 32.67      CCP 
ATOM    113  O   VAL     7       9.033  51.283   0.350  1.00 35.05      CCP 
ATOM    114  N   ALA     8       9.488  49.297  -0.554  1.00 32.49      CCP 
ATOM    115  HN  ALA     8       9.263  48.653  -1.257  1.00  0.00      CCP 
ATOM    116  CA  ALA     8      10.499  48.941   0.451  1.00 39.43      CCP 
ATOM    117  HA  ALA     8      10.149  49.169   1.448  1.00  0.00      CCP 
ATOM    118  CB  ALA     8      10.748  47.459   0.279  1.00 33.55      CCP 
ATOM    119  HB1 ALA     8      10.519  47.169  -0.736  1.00  0.00      CCP 
ATOM    120  HB2 ALA     8      10.119  46.907   0.962  1.00  0.00      CCP 
ATOM    121  HB3 ALA     8      11.785  47.241   0.489  1.00  0.00      CCP 
ATOM    122  C   ALA     8      11.710  49.809   0.078  1.00 44.66      CCP 
ATOM    123  O   ALA     8      12.083  49.893  -1.138  1.00 46.64      CCP 
ATOM    124  N   SER     9      12.306  50.479   1.052  1.00 44.56      CCP 
ATOM    125  HN  SER     9      11.986  50.422   1.977  1.00  0.00      CCP 
ATOM    126  CA  SER     9      13.502  51.293   0.698  1.00 43.93      CCP 
ATOM    127  HA  SER     9      13.794  51.053  -0.317  1.00  0.00      CCP 
ATOM    128  CB  SER     9      13.181  52.767   0.780  1.00 46.91      CCP 
ATOM    129  HB1 SER     9      13.224  53.087   1.813  1.00  0.00      CCP 
ATOM    130  HB2 SER     9      12.190  52.943   0.395  1.00  0.00      CCP 
ATOM    131  OG  SER     9      14.121  53.502   0.004  1.00 50.97      CCP 
ATOM    132  HG  SER     9      15.002  53.221   0.261  1.00  0.00      CCP 
ATOM    133  C   SER     9      14.619  50.876   1.619  1.00 43.38      CCP 
ATOM    134  O   SER     9      14.450  51.035   2.833  1.00 45.38      CCP 
ATOM    135  N   VAL    10      15.684  50.311   1.105  1.00 45.92      CCP 
ATOM    136  HN  VAL    10      15.746  50.166   0.138  1.00  0.00      CCP 
ATOM    137  CA  VAL    10      16.785  49.879   1.992  1.00 46.67      CCP 
ATOM    138  HA  VAL    10      16.354  49.185   2.704  1.00  0.00      CCP 
ATOM    139  CB  VAL    10      17.871  49.137   1.234  1.00 45.39      CCP 
ATOM    140  HB  VAL    10      18.370  49.854   0.594  1.00  0.00      CCP 
ATOM    141  CG1 VAL    10      18.930  48.564   2.207  1.00 46.69      CCP 
ATOM    142 HG11 VAL    10      19.555  47.855   1.683  1.00  0.00      CCP 
ATOM    143 HG12 VAL    10      18.435  48.068   3.028  1.00  0.00      CCP 
ATOM    144 HG13 VAL    10      19.541  49.369   2.589  1.00  0.00      CCP 
ATOM    145  CG2 VAL    10      17.308  48.036   0.362  1.00 46.49      CCP 
ATOM    146 HG21 VAL    10      16.720  48.471  -0.433  1.00  0.00      CCP 
ATOM    147 HG22 VAL    10      16.683  47.387   0.959  1.00  0.00      CCP 
ATOM    148 HG23 VAL    10      18.119  47.463  -0.064  1.00  0.00      CCP 
ATOM    149  C   VAL    10      17.313  51.070   2.804  1.00 48.00      CCP 
ATOM    150  O   VAL    10      17.323  52.203   2.293  1.00 49.57      CCP 
ATOM    151  N   GLU    11      17.710  50.758   4.043  1.00 47.16      CCP 
ATOM    152  HN  GLU    11      17.650  49.833   4.362  1.00  0.00      CCP 
ATOM    153  CA  GLU    11      18.235  51.834   4.943  1.00 46.25      CCP 
ATOM    154  HA  GLU    11      17.537  52.664   4.894  1.00  0.00      CCP 
ATOM    155  CB  GLU    11      18.351  51.401   6.359  1.00 36.63      CCP 
ATOM    156  HB1 GLU    11      18.952  52.125   6.890  1.00  0.00      CCP 
ATOM    157  HB2 GLU    11      18.859  50.449   6.387  1.00  0.00      CCP 
ATOM    158  CG  GLU    11      17.005  51.256   7.084  1.00 35.92      CCP 
ATOM    159  HG1 GLU    11      16.334  52.004   6.680  1.00  0.00      CCP 
ATOM    160  HG2 GLU    11      17.166  51.491   8.122  1.00  0.00      CCP 
ATOM    161  CD  GLU    11      16.311  49.926   7.033  1.00 31.68      CCP 
ATOM    162  OE1 GLU    11      16.738  49.162   6.160  1.00 29.43      CCP 
ATOM    163  OE2 GLU    11      15.402  49.639   7.844  1.00 33.08      CCP 
ATOM    164  C   GLU    11      19.543  52.309   4.339  1.00 46.87      CCP 
ATOM    165  O   GLU    11      20.296  51.454   3.855  1.00 47.69      CCP 
ATOM    166  N   LYS    12      19.734  53.610   4.316  1.00 48.44      CCP 
ATOM    167  HN  LYS    12      19.044  54.203   4.681  1.00  0.00      CCP 
ATOM    168  CA  LYS    12      20.889  54.195   3.614  1.00 49.98      CCP 
ATOM    169  HA  LYS    12      20.641  54.059   2.567  1.00  0.00      CCP 
ATOM    170  CB  LYS    12      20.993  55.687   3.793  1.00 54.51      CCP 
ATOM    171  HB1 LYS    12      21.806  55.908   4.469  1.00  0.00      CCP 
ATOM    172  HB2 LYS    12      20.070  56.058   4.215  1.00  0.00      CCP 
ATOM    173  CG  LYS    12      21.253  56.391   2.438  1.00 62.10      CCP 
ATOM    174  HG1 LYS    12      20.593  57.243   2.357  1.00  0.00      CCP 
ATOM    175  HG2 LYS    12      21.032  55.705   1.635  1.00  0.00      CCP 
ATOM    176  CD  LYS    12      22.700  56.868   2.293  1.00 63.72      CCP 
ATOM    177  HD1 LYS    12      22.890  57.066   1.247  1.00  0.00      CCP 
ATOM    178  HD2 LYS    12      23.356  56.074   2.612  1.00  0.00      CCP 
ATOM    179  CE  LYS    12      23.033  58.100   3.086  1.00 64.51      CCP 
ATOM    180  HE1 LYS    12      24.062  58.023   3.411  1.00  0.00      CCP 
ATOM    181  HE2 LYS    12      22.405  58.121   3.962  1.00  0.00      CCP 
ATOM    182  NZ  LYS    12      22.859  59.396   2.363  1.00 64.68      CCP 
ATOM    183  HZ1 LYS    12      23.040  60.185   3.016  1.00  0.00      CCP 
ATOM    184  HZ2 LYS    12      21.886  59.462   2.000  1.00  0.00      CCP 
ATOM    185  HZ3 LYS    12      23.530  59.444   1.570  1.00  0.00      CCP 
ATOM    186  C   LYS    12      22.177  53.437   3.771  1.00 48.55      CCP 
ATOM    187  O   LYS    12      22.826  53.406   4.815  1.00 50.02      CCP 
ATOM    188  N   GLY    13      22.541  52.771   2.692  1.00 47.84      CCP 
ATOM    189  HN  GLY    13      21.942  52.843   1.920  1.00  0.00      CCP 
ATOM    190  CA  GLY    13      23.717  51.930   2.513  1.00 45.48      CCP 
ATOM    191  HA1 GLY    13      24.587  52.560   2.403  1.00  0.00      CCP 
ATOM    192  HA2 GLY    13      23.593  51.339   1.617  1.00  0.00      CCP 
ATOM    193  C   GLY    13      23.928  50.997   3.700  1.00 45.19      CCP 
ATOM    194  O   GLY    13      24.885  51.226   4.479  1.00 47.10      CCP 
ATOM    195  N   ARG    14      23.037  50.020   3.869  1.00 39.97      CCP 
ATOM    196  HN  ARG    14      22.288  49.926   3.244  1.00  0.00      CCP 
ATOM    197  CA  ARG    14      23.203  49.043   4.994  1.00 32.48      CCP 
ATOM    198  HA  ARG    14      24.167  49.232   5.463  1.00  0.00      CCP 
ATOM    199  CB  ARG    14      22.134  49.081   6.026  1.00 33.08      CCP 
ATOM    200  HB1 ARG    14      22.395  48.390   6.815  1.00  0.00      CCP 
ATOM    201  HB2 ARG    14      21.211  48.751   5.575  1.00  0.00      CCP 
ATOM    202  CG  ARG    14      21.903  50.457   6.638  1.00 37.04      CCP 
ATOM    203  HG1 ARG    14      20.929  50.484   7.103  1.00  0.00      CCP 
ATOM    204  HG2 ARG    14      21.951  51.208   5.864  1.00  0.00      CCP 
ATOM    205  CD  ARG    14      22.937  50.730   7.651  1.00 38.97      CCP 
ATOM    206  HD1 ARG    14      23.907  50.625   7.156  1.00  0.00      CCP 
ATOM    207  HD2 ARG    14      22.898  49.981   8.404  1.00  0.00      CCP 
ATOM    208  NE  ARG    14      22.838  52.030   8.325  1.00 45.99      CCP 
ATOM    209  HE  ARG    14      22.144  52.681   8.090  1.00  0.00      CCP 
ATOM    210  CZ  ARG    14      23.758  52.284   9.292  1.00 51.62      CCP 
ATOM    211  NH1 ARG    14      24.696  51.373   9.606  1.00 50.92      CCP 
ATOM    212 HH11 ARG    14      24.722  50.496   9.126  1.00  0.00      CCP 
ATOM    213 HH12 ARG    14      25.367  51.572  10.320  1.00  0.00      CCP 
ATOM    214  NH2 ARG    14      23.763  53.429   9.948  1.00 53.52      CCP 
ATOM    215 HH21 ARG    14      23.081  54.129   9.737  1.00  0.00      CCP 
ATOM    216 HH22 ARG    14      24.449  53.596  10.656  1.00  0.00      CCP 
ATOM    217  C   ARG    14      23.315  47.759   4.217  1.00 28.89      CCP 
ATOM    218  O   ARG    14      23.228  47.835   2.981  1.00 34.04      CCP 
ATOM    219  N   SER    15      23.543  46.643   4.784  1.00 26.39      CCP 
ATOM    220  HN  SER    15      23.655  46.582   5.755  1.00  0.00      CCP 
ATOM    221  CA  SER    15      23.699  45.446   3.916  1.00 24.94      CCP 
ATOM    222  HA  SER    15      22.939  45.442   3.144  1.00  0.00      CCP 
ATOM    223  CB  SER    15      25.062  45.425   3.325  1.00 34.77      CCP 
ATOM    224  HB1 SER    15      25.113  46.106   2.488  1.00  0.00      CCP 
ATOM    225  HB2 SER    15      25.315  44.427   3.004  1.00  0.00      CCP 
ATOM    226  OG  SER    15      25.977  45.871   4.399  1.00 41.07      CCP 
ATOM    227  HG  SER    15      25.778  45.362   5.188  1.00  0.00      CCP 
ATOM    228  C   SER    15      23.470  44.284   4.887  1.00 22.61      CCP 
ATOM    229  O   SER    15      23.096  44.533   6.003  1.00 25.23      CCP 
ATOM    230  N   TYR    16      23.633  43.125   4.351  1.00 23.66      CCP 
ATOM    231  HN  TYR    16      23.880  43.043   3.406  1.00  0.00      CCP 
ATOM    232  CA  TYR    16      23.346  41.935   5.152  1.00 27.60      CCP 
ATOM    233  HA  TYR    16      22.274  41.859   5.276  1.00  0.00      CCP 
ATOM    234  CB  TYR    16      23.811  40.816   4.227  1.00 24.78      CCP 
ATOM    235  HB1 TYR    16      24.778  41.061   3.815  1.00  0.00      CCP 
ATOM    236  HB2 TYR    16      23.096  40.685   3.427  1.00  0.00      CCP 
ATOM    237  CG  TYR    16      23.913  39.538   5.038  1.00 31.48      CCP 
ATOM    238  CD1 TYR    16      22.819  38.950   5.599  1.00 30.76      CCP 
ATOM    239  HD1 TYR    16      21.840  39.369   5.418  1.00  0.00      CCP 
ATOM    240  CD2 TYR    16      25.173  38.982   5.284  1.00 35.38      CCP 
ATOM    241  HD2 TYR    16      26.056  39.455   4.880  1.00  0.00      CCP 
ATOM    242  CE1 TYR    16      22.935  37.790   6.355  1.00 30.95      CCP 
ATOM    243  HE1 TYR    16      22.058  37.337   6.791  1.00  0.00      CCP 
ATOM    244  CE2 TYR    16      25.299  37.849   6.063  1.00 36.57      CCP 
ATOM    245  HE2 TYR    16      26.271  37.413   6.243  1.00  0.00      CCP 
ATOM    246  CZ  TYR    16      24.156  37.255   6.574  1.00 33.70      CCP 
ATOM    247  OH  TYR    16      24.262  36.120   7.319  1.00 41.88      CCP 
ATOM    248  HH  TYR    16      23.480  36.054   7.872  1.00  0.00      CCP 
ATOM    249  C   TYR    16      23.963  42.129   6.515  1.00 33.82      CCP 
ATOM    250  O   TYR    16      23.311  42.330   7.575  1.00 34.85      CCP 
ATOM    251  N   GLU    17      25.260  42.100   6.511  1.00 36.81      CCP 
ATOM    252  HN  GLU    17      25.684  41.955   5.648  1.00  0.00      CCP 
ATOM    253  CA  GLU    17      26.149  42.237   7.673  1.00 40.98      CCP 
ATOM    254  HA  GLU    17      26.196  41.286   8.183  1.00  0.00      CCP 
ATOM    255  CB  GLU    17      27.550  42.590   7.176  1.00 46.67      CCP 
ATOM    256  HB1 GLU    17      28.265  42.300   7.933  1.00  0.00      CCP 
ATOM    257  HB2 GLU    17      27.609  43.660   7.042  1.00  0.00      CCP 
ATOM    258  CG  GLU    17      27.941  41.902   5.830  1.00 55.04      CCP 
ATOM    259  HG1 GLU    17      27.782  40.837   5.937  1.00  0.00      CCP 
ATOM    260  HG2 GLU    17      28.991  42.070   5.656  1.00  0.00      CCP 
ATOM    261  CD  GLU    17      27.183  42.385   4.614  1.00 58.68      CCP 
ATOM    262  OE1 GLU    17      26.486  43.434   4.665  1.00 59.70      CCP 
ATOM    263  OE2 GLU    17      27.269  41.694   3.560  1.00 60.20      CCP 
ATOM    264  C   GLU    17      25.614  43.266   8.629  1.00 41.91      CCP 
ATOM    265  O   GLU    17      25.506  43.005   9.857  1.00 42.11      CCP 
ATOM    266  N   ASP    18      25.173  44.425   8.151  1.00 41.37      CCP 
ATOM    267  HN  ASP    18      25.190  44.619   7.190  1.00  0.00      CCP 
ATOM    268  CA  ASP    18      24.623  45.402   9.125  1.00 39.69      CCP 
ATOM    269  HA  ASP    18      25.381  45.616   9.868  1.00  0.00      CCP 
ATOM    270  CB  ASP    18      24.222  46.674   8.447  1.00 38.28      CCP 
ATOM    271  HB1 ASP    18      23.626  47.242   9.151  1.00  0.00      CCP 
ATOM    272  HB2 ASP    18      23.584  46.416   7.619  1.00  0.00      CCP 
ATOM    273  CG  ASP    18      25.292  47.570   7.917  1.00 38.01      CCP 
ATOM    274  OD1 ASP    18      25.722  47.393   6.773  1.00 38.39      CCP 
ATOM    275  OD2 ASP    18      25.671  48.537   8.629  1.00 39.28      CCP 
ATOM    276  C   ASP    18      23.420  44.748   9.822  1.00 41.12      CCP 
ATOM    277  O   ASP    18      23.199  45.081  10.990  1.00 43.64      CCP 
ATOM    278  N   PHE    19      22.665  43.941   9.046  1.00 38.50      CCP 
ATOM    279  HN  PHE    19      22.909  43.813   8.106  1.00  0.00      CCP 
ATOM    280  CA  PHE    19      21.461  43.274   9.581  1.00 36.11      CCP 
ATOM    281  HA  PHE    19      21.040  43.967  10.299  1.00  0.00      CCP 
ATOM    282  CB  PHE    19      20.345  43.013   8.524  1.00 32.90      CCP 
ATOM    283  HB1 PHE    19      19.539  42.471   9.000  1.00  0.00      CCP 
ATOM    284  HB2 PHE    19      20.751  42.400   7.735  1.00  0.00      CCP 
ATOM    285  CG  PHE    19      19.796  44.268   7.917  1.00 28.58      CCP 
ATOM    286  CD1 PHE    19      18.957  45.106   8.693  1.00 26.23      CCP 
ATOM    287  HD1 PHE    19      18.691  44.807   9.696  1.00  0.00      CCP 
ATOM    288  CD2 PHE    19      20.160  44.626   6.613  1.00 23.24      CCP 
ATOM    289  HD2 PHE    19      20.800  43.989   6.021  1.00  0.00      CCP 
ATOM    290  CE1 PHE    19      18.470  46.309   8.188  1.00 20.87      CCP 
ATOM    291  HE1 PHE    19      17.830  46.949   8.774  1.00  0.00      CCP 
ATOM    292  CE2 PHE    19      19.668  45.825   6.097  1.00 21.01      CCP 
ATOM    293  HE2 PHE    19      19.930  46.115   5.090  1.00  0.00      CCP 
ATOM    294  CZ  PHE    19      18.845  46.650   6.849  1.00 22.44      CCP 
ATOM    295  HZ  PHE    19      18.490  47.574   6.420  1.00  0.00      CCP 
ATOM    296  C   PHE    19      21.786  42.016  10.370  1.00 31.11      CCP 
ATOM    297  O   PHE    19      20.948  41.573  11.169  1.00 30.23      CCP 
ATOM    298  N   GLN    20      22.912  41.388  10.160  1.00 30.91      CCP 
ATOM    299  HN  GLN    20      23.540  41.735   9.492  1.00  0.00      CCP 
ATOM    300  CA  GLN    20      23.274  40.161  10.947  1.00 29.69      CCP 
ATOM    301  HA  GLN    20      22.384  39.548  11.024  1.00  0.00      CCP 
ATOM    302  CB  GLN    20      24.343  39.353  10.302  1.00 31.57      CCP 
ATOM    303  HB1 GLN    20      25.175  40.013  10.091  1.00  0.00      CCP 
ATOM    304  HB2 GLN    20      23.964  38.989   9.362  1.00  0.00      CCP 
ATOM    305  CG  GLN    20      24.851  38.190  11.062  1.00 31.03      CCP 
ATOM    306  HG1 GLN    20      25.064  38.530  12.067  1.00  0.00      CCP 
ATOM    307  HG2 GLN    20      25.789  37.905  10.619  1.00  0.00      CCP 
ATOM    308  CD  GLN    20      24.043  36.969  11.156  1.00 30.59      CCP 
ATOM    309  OE1 GLN    20      23.646  36.642  12.289  1.00 38.08      CCP 
ATOM    310  NE2 GLN    20      23.762  36.317  10.063  1.00 28.88      CCP 
ATOM    311 HE21 GLN    20      24.117  36.628   9.203  1.00  0.00      CCP 
ATOM    312 HE22 GLN    20      23.141  35.617  10.088  1.00  0.00      CCP 
ATOM    313  C   GLN    20      23.704  40.546  12.386  1.00 28.52      CCP 
ATOM    314  O   GLN    20      23.667  39.747  13.349  1.00 28.11      CCP 
ATOM    315  N   LYS    21      24.022  41.834  12.431  1.00 27.53      CCP 
ATOM    316  HN  LYS    21      23.965  42.389  11.625  1.00  0.00      CCP 
ATOM    317  CA  LYS    21      24.474  42.408  13.691  1.00 30.36      CCP 
ATOM    318  HA  LYS    21      25.029  41.609  14.179  1.00  0.00      CCP 
ATOM    319  CB  LYS    21      25.459  43.563  13.525  1.00 31.18      CCP 
ATOM    320  HB1 LYS    21      25.557  44.113  14.446  1.00  0.00      CCP 
ATOM    321  HB2 LYS    21      25.140  44.216  12.721  1.00  0.00      CCP 
ATOM    322  CG  LYS    21      26.852  42.854  13.165  1.00 36.72      CCP 
ATOM    323  HG1 LYS    21      26.669  42.061  12.453  1.00  0.00      CCP 
ATOM    324  HG2 LYS    21      27.273  42.428  14.062  1.00  0.00      CCP 
ATOM    325  CD  LYS    21      27.845  43.832  12.576  1.00 35.82      CCP 
ATOM    326  HD1 LYS    21      27.434  44.263  11.676  1.00  0.00      CCP 
ATOM    327  HD2 LYS    21      28.763  43.312  12.340  1.00  0.00      CCP 
ATOM    328  CE  LYS    21      28.136  44.953  13.589  1.00 35.97      CCP 
ATOM    329  HE1 LYS    21      28.443  44.527  14.532  1.00  0.00      CCP 
ATOM    330  HE2 LYS    21      27.253  45.561  13.728  1.00  0.00      CCP 
ATOM    331  NZ  LYS    21      29.248  45.786  13.023  1.00 41.58      CCP 
ATOM    332  HZ1 LYS    21      29.467  46.563  13.677  1.00  0.00      CCP 
ATOM    333  HZ2 LYS    21      28.954  46.177  12.104  1.00  0.00      CCP 
ATOM    334  HZ3 LYS    21      30.093  45.195  12.895  1.00  0.00      CCP 
ATOM    335  C   LYS    21      23.269  42.616  14.558  1.00 32.44      CCP 
ATOM    336  O   LYS    21      23.417  42.202  15.752  1.00 33.75      CCP 
ATOM    337  N   VAL    22      22.173  43.106  13.945  1.00 26.09      CCP 
ATOM    338  HN  VAL    22      22.192  43.305  12.986  1.00  0.00      CCP 
ATOM    339  CA  VAL    22      20.939  43.350  14.734  1.00 22.75      CCP 
ATOM    340  HA  VAL    22      21.253  43.958  15.574  1.00  0.00      CCP 
ATOM    341  CB  VAL    22      19.955  44.229  13.919  1.00 27.05      CCP 
ATOM    342  HB  VAL    22      19.463  43.591  13.197  1.00  0.00      CCP 
ATOM    343  CG1 VAL    22      18.862  44.864  14.814  1.00 23.36      CCP 
ATOM    344 HG11 VAL    22      18.624  44.191  15.625  1.00  0.00      CCP 
ATOM    345 HG12 VAL    22      17.975  45.045  14.226  1.00  0.00      CCP 
ATOM    346 HG13 VAL    22      19.223  45.799  15.217  1.00  0.00      CCP 
ATOM    347  CG2 VAL    22      20.634  45.363  13.170  1.00 24.77      CCP 
ATOM    348 HG21 VAL    22      21.381  45.816  13.803  1.00  0.00      CCP 
ATOM    349 HG22 VAL    22      19.899  46.104  12.893  1.00  0.00      CCP 
ATOM    350 HG23 VAL    22      21.105  44.975  12.280  1.00  0.00      CCP 
ATOM    351  C   VAL    22      20.353  42.096  15.353  1.00 18.59      CCP 
ATOM    352  O   VAL    22      19.839  42.034  16.472  1.00 21.36      CCP 
ATOM    353  N   TYR    23      20.467  41.020  14.649  1.00 17.67      CCP 
ATOM    354  HN  TYR    23      20.924  41.144  13.791  1.00  0.00      CCP 
ATOM    355  CA  TYR    23      20.018  39.661  14.899  1.00 18.08      CCP 
ATOM    356  HA  TYR    23      18.950  39.640  15.035  1.00  0.00      CCP 
ATOM    357  CB  TYR    23      20.387  38.927  13.530  1.00 13.42      CCP 
ATOM    358  HB1 TYR    23      21.449  38.990  13.351  1.00  0.00      CCP 
ATOM    359  HB2 TYR    23      19.847  39.381  12.711  1.00  0.00      CCP 
ATOM    360  CG  TYR    23      19.978  37.486  13.682  1.00 17.84      CCP 
ATOM    361  CD1 TYR    23      20.638  36.751  14.670  1.00 20.22      CCP 
ATOM    362  HD1 TYR    23      21.421  37.230  15.231  1.00  0.00      CCP 
ATOM    363  CD2 TYR    23      18.982  36.829  12.972  1.00 14.60      CCP 
ATOM    364  HD2 TYR    23      18.410  37.362  12.227  1.00  0.00      CCP 
ATOM    365  CE1 TYR    23      20.394  35.406  14.915  1.00 20.25      CCP 
ATOM    366  HE1 TYR    23      20.933  34.885  15.693  1.00  0.00      CCP 
ATOM    367  CE2 TYR    23      18.699  35.489  13.242  1.00 19.66      CCP 
ATOM    368  HE2 TYR    23      17.925  34.998  12.671  1.00  0.00      CCP 
ATOM    369  CZ  TYR    23      19.397  34.753  14.186  1.00 17.99      CCP 
ATOM    370  OH  TYR    23      19.174  33.455  14.536  1.00 14.30      CCP 
ATOM    371  HH  TYR    23      18.811  33.000  13.773  1.00  0.00      CCP 
ATOM    372  C   TYR    23      20.700  39.087  16.090  1.00 19.56      CCP 
ATOM    373  O   TYR    23      20.212  38.482  17.046  1.00 18.39      CCP 
ATOM    374  N   ASN    24      22.047  39.256  15.956  1.00 25.07      CCP 
ATOM    375  HN  ASN    24      22.386  39.701  15.151  1.00  0.00      CCP 
ATOM    376  CA  ASN    24      23.026  38.876  17.038  1.00 20.56      CCP 
ATOM    377  HA  ASN    24      22.967  37.816  17.221  1.00  0.00      CCP 
ATOM    378  CB  ASN    24      24.380  39.229  16.495  1.00 24.13      CCP 
ATOM    379  HB1 ASN    24      25.084  39.297  17.311  1.00  0.00      CCP 
ATOM    380  HB2 ASN    24      24.326  40.181  15.991  1.00  0.00      CCP 
ATOM    381  CG  ASN    24      24.849  38.180  15.523  1.00 26.92      CCP 
ATOM    382  OD1 ASN    24      25.855  38.384  14.873  1.00 30.98      CCP 
ATOM    383  ND2 ASN    24      24.156  37.061  15.502  1.00 30.48      CCP 
ATOM    384 HD21 ASN    24      23.387  36.943  16.090  1.00  0.00      CCP 
ATOM    385 HD22 ASN    24      24.415  36.341  14.890  1.00  0.00      CCP 
ATOM    386  C   ASN    24      22.641  39.604  18.310  1.00 17.41      CCP 
ATOM    387  O   ASN    24      22.521  38.952  19.373  1.00 19.28      CCP 
ATOM    388  N   ALA    25      22.399  40.902  18.236  1.00 14.72      CCP 
ATOM    389  HN  ALA    25      22.466  41.382  17.384  1.00  0.00      CCP 
ATOM    390  CA  ALA    25      22.001  41.590  19.459  1.00 18.80      CCP 
ATOM    391  HA  ALA    25      22.790  41.468  20.187  1.00  0.00      CCP 
ATOM    392  CB  ALA    25      21.918  43.062  19.094  1.00 14.30      CCP 
ATOM    393  HB1 ALA    25      21.697  43.641  19.979  1.00  0.00      CCP 
ATOM    394  HB2 ALA    25      21.136  43.209  18.364  1.00  0.00      CCP 
ATOM    395  HB3 ALA    25      22.862  43.384  18.680  1.00  0.00      CCP 
ATOM    396  C   ALA    25      20.738  40.989  20.033  1.00 23.73      CCP 
ATOM    397  O   ALA    25      20.531  40.546  21.203  1.00 26.80      CCP 
ATOM    398  N   ILE    26      19.723  40.888  19.109  1.00 25.73      CCP 
ATOM    399  HN  ILE    26      19.840  41.184  18.182  1.00  0.00      CCP 
ATOM    400  CA  ILE    26      18.459  40.317  19.579  1.00 18.89      CCP 
ATOM    401  HA  ILE    26      18.089  40.909  20.403  1.00  0.00      CCP 
ATOM    402  CB  ILE    26      17.336  40.191  18.489  1.00 16.22      CCP 
ATOM    403  HB  ILE    26      17.781  39.707  17.629  1.00  0.00      CCP 
ATOM    404  CG1 ILE    26      16.840  41.578  18.045  1.00 13.59      CCP 
ATOM    405 HG11 ILE    26      17.619  42.314  18.165  1.00  0.00      CCP 
ATOM    406 HG12 ILE    26      15.961  41.860  18.609  1.00  0.00      CCP 
ATOM    407  CG2 ILE    26      16.153  39.315  18.941  1.00 10.82      CCP 
ATOM    408 HG21 ILE    26      16.431  38.273  18.878  1.00  0.00      CCP 
ATOM    409 HG22 ILE    26      15.303  39.499  18.301  1.00  0.00      CCP 
ATOM    410 HG23 ILE    26      15.894  39.557  19.961  1.00  0.00      CCP 
ATOM    411  CD1 ILE    26      16.495  41.417  16.540  1.00 15.99      CCP 
ATOM    412 HD11 ILE    26      16.004  42.312  16.186  1.00  0.00      CCP 
ATOM    413 HD12 ILE    26      15.838  40.570  16.409  1.00  0.00      CCP 
ATOM    414 HD13 ILE    26      17.403  41.258  15.977  1.00  0.00      CCP 
ATOM    415  C   ILE    26      18.746  38.898  20.076  1.00 14.03      CCP 
ATOM    416  O   ILE    26      18.310  38.519  21.140  1.00 14.99      CCP 
ATOM    417  N   ALA    27      19.413  38.159  19.239  1.00 13.47      CCP 
ATOM    418  HN  ALA    27      19.693  38.510  18.370  1.00  0.00      CCP 
ATOM    419  CA  ALA    27      19.623  36.725  19.596  1.00 16.42      CCP 
ATOM    420  HA  ALA    27      18.650  36.255  19.606  1.00  0.00      CCP 
ATOM    421  CB  ALA    27      20.393  36.128  18.439  1.00 12.78      CCP 
ATOM    422  HB1 ALA    27      21.307  36.682  18.290  1.00  0.00      CCP 
ATOM    423  HB2 ALA    27      19.792  36.176  17.543  1.00  0.00      CCP 
ATOM    424  HB3 ALA    27      20.630  35.098  18.658  1.00  0.00      CCP 
ATOM    425  C   ALA    27      20.221  36.516  20.960  1.00 22.72      CCP 
ATOM    426  O   ALA    27      19.802  35.591  21.673  1.00 28.43      CCP 
ATOM    427  N   LEU    28      21.229  37.289  21.315  1.00 23.82      CCP 
ATOM    428  HN  LEU    28      21.519  37.957  20.659  1.00  0.00      CCP 
ATOM    429  CA  LEU    28      22.034  37.169  22.516  1.00 25.46      CCP 
ATOM    430  HA  LEU    28      22.455  36.180  22.590  1.00  0.00      CCP 
ATOM    431  CB  LEU    28      23.149  38.202  22.460  1.00 31.51      CCP 
ATOM    432  HB1 LEU    28      23.047  38.794  23.366  1.00  0.00      CCP 
ATOM    433  HB2 LEU    28      22.905  38.860  21.650  1.00  0.00      CCP 
ATOM    434  CG  LEU    28      24.610  37.904  22.296  1.00 30.89      CCP 
ATOM    435  HG  LEU    28      24.827  37.632  21.272  1.00  0.00      CCP 
ATOM    436  CD1 LEU    28      25.336  39.221  22.669  1.00 31.49      CCP 
ATOM    437 HD11 LEU    28      25.157  39.450  23.710  1.00  0.00      CCP 
ATOM    438 HD12 LEU    28      24.961  40.026  22.055  1.00  0.00      CCP 
ATOM    439 HD13 LEU    28      26.397  39.106  22.502  1.00  0.00      CCP 
ATOM    440  CD2 LEU    28      25.051  36.782  23.269  1.00 28.79      CCP 
ATOM    441 HD21 LEU    28      24.856  35.819  22.819  1.00  0.00      CCP 
ATOM    442 HD22 LEU    28      24.497  36.866  24.192  1.00  0.00      CCP 
ATOM    443 HD23 LEU    28      26.107  36.877  23.474  1.00  0.00      CCP 
ATOM    444  C   LEU    28      21.192  37.481  23.741  1.00 26.90      CCP 
ATOM    445  O   LEU    28      21.330  36.765  24.769  1.00 26.82      CCP 
ATOM    446  N   LYS    29      20.444  38.548  23.447  1.00 23.62      CCP 
ATOM    447  HN  LYS    29      20.479  39.004  22.580  1.00  0.00      CCP 
ATOM    448  CA  LYS    29      19.593  39.015  24.580  1.00 21.98      CCP 
ATOM    449  HA  LYS    29      20.262  39.076  25.429  1.00  0.00      CCP 
ATOM    450  CB  LYS    29      19.108  40.413  24.344  1.00 22.72      CCP 
ATOM    451  HB1 LYS    29      18.469  40.435  23.475  1.00  0.00      CCP 
ATOM    452  HB2 LYS    29      19.953  41.073  24.197  1.00  0.00      CCP 
ATOM    453  CG  LYS    29      18.301  40.851  25.598  1.00 20.57      CCP 
ATOM    454  HG1 LYS    29      18.955  41.293  26.333  1.00  0.00      CCP 
ATOM    455  HG2 LYS    29      17.764  40.022  26.021  1.00  0.00      CCP 
ATOM    456  CD  LYS    29      17.323  41.894  25.083  1.00 20.02      CCP 
ATOM    457  HD1 LYS    29      16.344  41.647  25.471  1.00  0.00      CCP 
ATOM    458  HD2 LYS    29      17.278  41.822  24.010  1.00  0.00      CCP 
ATOM    459  CE  LYS    29      17.612  43.282  25.419  1.00 14.95      CCP 
ATOM    460  HE1 LYS    29      17.434  43.904  24.555  1.00  0.00      CCP 
ATOM    461  HE2 LYS    29      18.647  43.372  25.717  1.00  0.00      CCP 
ATOM    462  NZ  LYS    29      16.742  43.728  26.527  1.00 18.47      CCP 
ATOM    463  HZ1 LYS    29      16.911  43.133  27.362  1.00  0.00      CCP 
ATOM    464  HZ2 LYS    29      15.745  43.647  26.238  1.00  0.00      CCP 
ATOM    465  HZ3 LYS    29      16.957  44.718  26.761  1.00  0.00      CCP 
ATOM    466  C   LYS    29      18.512  38.060  25.006  1.00 20.72      CCP 
ATOM    467  O   LYS    29      18.049  38.074  26.154  1.00 20.86      CCP 
ATOM    468  N   LEU    30      18.197  37.184  24.103  1.00 20.64      CCP 
ATOM    469  HN  LEU    30      18.672  37.216  23.247  1.00  0.00      CCP 
ATOM    470  CA  LEU    30      17.192  36.114  24.300  1.00 25.22      CCP 
ATOM    471  HA  LEU    30      16.354  36.506  24.867  1.00  0.00      CCP 
ATOM    472  CB  LEU    30      16.760  35.716  22.930  1.00 26.17      CCP 
ATOM    473  HB1 LEU    30      17.436  34.900  22.673  1.00  0.00      CCP 
ATOM    474  HB2 LEU    30      17.067  36.530  22.309  1.00  0.00      CCP 
ATOM    475  CG  LEU    30      15.431  35.337  22.350  1.00 28.33      CCP 
ATOM    476  HG  LEU    30      15.205  34.337  22.691  1.00  0.00      CCP 
ATOM    477  CD1 LEU    30      14.287  36.233  22.797  1.00 22.14      CCP 
ATOM    478 HD11 LEU    30      13.652  35.689  23.479  1.00  0.00      CCP 
ATOM    479 HD12 LEU    30      13.711  36.540  21.936  1.00  0.00      CCP 
ATOM    480 HD13 LEU    30      14.684  37.105  23.294  1.00  0.00      CCP 
ATOM    481  CD2 LEU    30      15.565  35.280  20.823  1.00 15.99      CCP 
ATOM    482 HD21 LEU    30      15.786  36.267  20.443  1.00  0.00      CCP 
ATOM    483 HD22 LEU    30      14.638  34.929  20.393  1.00  0.00      CCP 
ATOM    484 HD23 LEU    30      16.364  34.604  20.556  1.00  0.00      CCP 
ATOM    485  C   LEU    30      17.963  35.089  25.157  1.00 28.36      CCP 
ATOM    486  O   LEU    30      17.345  34.442  26.017  1.00 28.00      CCP 
ATOM    487  N   ARG    31      19.266  34.959  24.885  1.00 30.17      CCP 
ATOM    488  HN  ARG    31      19.647  35.511  24.170  1.00  0.00      CCP 
ATOM    489  CA  ARG    31      20.192  34.057  25.656  1.00 28.53      CCP 
ATOM    490  HA  ARG    31      19.752  33.072  25.733  1.00  0.00      CCP 
ATOM    491  CB  ARG    31      21.453  33.985  24.886  1.00 33.36      CCP 
ATOM    492  HB1 ARG    31      22.051  34.832  25.198  1.00  0.00      CCP 
ATOM    493  HB2 ARG    31      21.201  34.146  23.853  1.00  0.00      CCP 
ATOM    494  CG  ARG    31      22.332  32.787  24.916  1.00 36.26      CCP 
ATOM    495  HG1 ARG    31      22.146  32.171  24.051  1.00  0.00      CCP 
ATOM    496  HG2 ARG    31      22.150  32.221  25.820  1.00  0.00      CCP 
ATOM    497  CD  ARG    31      23.790  33.288  24.888  1.00 40.91      CCP 
ATOM    498  HD1 ARG    31      24.075  33.745  25.779  1.00  0.00      CCP 
ATOM    499  HD2 ARG    31      23.901  33.981  23.999  1.00  0.00      CCP 
ATOM    500  NE  ARG    31      24.646  32.069  24.935  1.00 45.16      CCP 
ATOM    501  HE  ARG    31      25.023  31.736  25.776  1.00  0.00      CCP 
ATOM    502  CZ  ARG    31      24.874  31.448  23.758  1.00 46.04      CCP 
ATOM    503  NH1 ARG    31      25.060  32.103  22.611  1.00 52.26      CCP 
ATOM    504 HH11 ARG    31      25.034  33.103  22.596  1.00  0.00      CCP 
ATOM    505 HH12 ARG    31      25.224  31.594  21.766  1.00  0.00      CCP 
ATOM    506  NH2 ARG    31      24.640  30.140  23.646  1.00 44.55      CCP 
ATOM    507 HH21 ARG    31      24.297  29.624  24.431  1.00  0.00      CCP 
ATOM    508 HH22 ARG    31      24.807  29.675  22.777  1.00  0.00      CCP 
ATOM    509  C   ARG    31      20.380  34.640  27.052  1.00 28.19      CCP 
ATOM    510  O   ARG    31      20.236  34.043  28.127  1.00 25.98      CCP 
ATOM    511  N   GLU    32      20.535  35.952  27.167  1.00 31.21      CCP 
ATOM    512  HN  GLU    32      20.523  36.491  26.348  1.00  0.00      CCP 
ATOM    513  CA  GLU    32      20.653  36.643  28.435  1.00 31.74      CCP 
ATOM    514  HA  GLU    32      21.362  36.065  29.005  1.00  0.00      CCP 
ATOM    515  CB  GLU    32      21.331  38.015  28.232  1.00 38.21      CCP 
ATOM    516  HB1 GLU    32      20.909  38.719  28.935  1.00  0.00      CCP 
ATOM    517  HB2 GLU    32      21.123  38.360  27.231  1.00  0.00      CCP 
ATOM    518  CG  GLU    32      22.861  37.972  28.429  1.00 47.92      CCP 
ATOM    519  HG1 GLU    32      23.052  37.906  29.493  1.00  0.00      CCP 
ATOM    520  HG2 GLU    32      23.266  38.908  28.082  1.00  0.00      CCP 
ATOM    521  CD  GLU    32      23.616  36.866  27.744  1.00 52.35      CCP 
ATOM    522  OE1 GLU    32      23.908  35.693  28.134  1.00 49.04      CCP 
ATOM    523  OE2 GLU    32      24.001  37.283  26.612  1.00 55.55      CCP 
ATOM    524  C   GLU    32      19.468  36.779  29.318  1.00 30.94      CCP 
ATOM    525  O   GLU    32      19.585  36.443  30.547  1.00 28.92      CCP 
ATOM    526  N   ASP    33      18.322  37.317  28.874  1.00 29.99      CCP 
ATOM    527  HN  ASP    33      18.247  37.633  27.949  1.00  0.00      CCP 
ATOM    528  CA  ASP    33      17.168  37.475  29.830  1.00 24.27      CCP 
ATOM    529  HA  ASP    33      17.580  37.593  30.824  1.00  0.00      CCP 
ATOM    530  CB  ASP    33      16.513  38.740  29.460  1.00 29.82      CCP 
ATOM    531  HB1 ASP    33      15.649  38.811  30.117  1.00  0.00      CCP 
ATOM    532  HB2 ASP    33      16.116  38.580  28.477  1.00  0.00      CCP 
ATOM    533  CG  ASP    33      17.104  40.084  29.401  1.00 36.81      CCP 
ATOM    534  OD1 ASP    33      18.341  40.228  29.554  1.00 39.39      CCP 
ATOM    535  OD2 ASP    33      16.350  41.102  29.250  1.00 37.91      CCP 
ATOM    536  C   ASP    33      16.290  36.257  29.853  1.00 25.31      CCP 
ATOM    537  O   ASP    33      15.020  36.334  29.736  1.00 30.78      CCP 
ATOM    538  N   ASP    34      16.715  35.060  29.951  1.00 25.39      CCP 
ATOM    539  HN  ASP    34      17.691  34.995  30.019  1.00  0.00      CCP 
ATOM    540  CA  ASP    34      16.055  33.779  29.889  1.00 23.10      CCP 
ATOM    541  HA  ASP    34      15.454  33.771  28.992  1.00  0.00      CCP 
ATOM    542  CB  ASP    34      17.039  32.617  29.787  1.00 25.65      CCP 
ATOM    543  HB1 ASP    34      17.678  32.775  28.930  1.00  0.00      CCP 
ATOM    544  HB2 ASP    34      16.486  31.701  29.645  1.00  0.00      CCP 
ATOM    545  CG  ASP    34      17.916  32.478  31.044  1.00 29.80      CCP 
ATOM    546  OD1 ASP    34      17.892  33.305  31.980  1.00 33.17      CCP 
ATOM    547  OD2 ASP    34      18.623  31.462  31.136  1.00 31.97      CCP 
ATOM    548  C   ASP    34      15.131  33.541  31.050  1.00 25.46      CCP 
ATOM    549  O   ASP    34      14.547  32.451  31.041  1.00 27.55      CCP 
ATOM    550  N   GLU    35      15.024  34.431  32.001  1.00 28.31      CCP 
ATOM    551  HN  GLU    35      15.541  35.263  31.973  1.00  0.00      CCP 
ATOM    552  CA  GLU    35      14.122  34.131  33.143  1.00 30.40      CCP 
ATOM    553  HA  GLU    35      14.201  33.084  33.390  1.00  0.00      CCP 
ATOM    554  CB  GLU    35      14.438  34.958  34.393  1.00 36.77      CCP 
ATOM    555  HB1 GLU    35      13.781  34.564  35.165  1.00  0.00      CCP 
ATOM    556  HB2 GLU    35      14.076  35.944  34.184  1.00  0.00      CCP 
ATOM    557  CG  GLU    35      15.749  35.177  35.027  1.00 51.62      CCP 
ATOM    558  HG1 GLU    35      15.869  36.251  35.118  1.00  0.00      CCP 
ATOM    559  HG2 GLU    35      16.490  34.845  34.323  1.00  0.00      CCP 
ATOM    560  CD  GLU    35      16.130  34.571  36.344  1.00 60.25      CCP 
ATOM    561  OE1 GLU    35      15.507  35.040  37.335  1.00 63.44      CCP 
ATOM    562  OE2 GLU    35      17.034  33.690  36.500  1.00 65.78      CCP 
ATOM    563  C   GLU    35      12.651  34.467  32.830  1.00 27.30      CCP 
ATOM    564  O   GLU    35      11.736  34.034  33.564  1.00 28.75      CCP 
ATOM    565  N   TYR    36      12.372  35.288  31.868  1.00 24.69      CCP 
ATOM    566  HN  TYR    36      13.132  35.660  31.374  1.00  0.00      CCP 
ATOM    567  CA  TYR    36      11.052  35.779  31.500  1.00 22.38      CCP 
ATOM    568  HA  TYR    36      10.738  36.393  32.338  1.00  0.00      CCP 
ATOM    569  CB  TYR    36      11.006  36.680  30.279  1.00 24.97      CCP 
ATOM    570  HB1 TYR    36      11.493  36.152  29.468  1.00  0.00      CCP 
ATOM    571  HB2 TYR    36      11.596  37.554  30.497  1.00  0.00      CCP 
ATOM    572  CG  TYR    36       9.658  37.163  29.785  1.00 28.85      CCP 
ATOM    573  CD1 TYR    36       8.953  38.143  30.468  1.00 30.73      CCP 
ATOM    574  HD1 TYR    36       9.363  38.532  31.388  1.00  0.00      CCP 
ATOM    575  CD2 TYR    36       9.076  36.680  28.573  1.00 24.90      CCP 
ATOM    576  HD2 TYR    36       9.605  35.954  27.987  1.00  0.00      CCP 
ATOM    577  CE1 TYR    36       7.723  38.633  30.021  1.00 28.28      CCP 
ATOM    578  HE1 TYR    36       7.203  39.397  30.580  1.00  0.00      CCP 
ATOM    579  CE2 TYR    36       7.894  37.216  28.093  1.00 22.55      CCP 
ATOM    580  HE2 TYR    36       7.477  36.850  27.166  1.00  0.00      CCP 
ATOM    581  CZ  TYR    36       7.201  38.155  28.833  1.00 28.10      CCP 
ATOM    582  OH  TYR    36       5.986  38.678  28.428  1.00 32.29      CCP 
ATOM    583  HH  TYR    36       5.381  38.634  29.172  1.00  0.00      CCP 
ATOM    584  C   TYR    36      10.055  34.643  31.442  1.00 21.50      CCP 
ATOM    585  O   TYR    36      10.314  33.502  31.020  1.00 20.85      CCP 
ATOM    586  N   ASP    37       8.940  35.036  32.040  1.00 20.94      CCP 
ATOM    587  HN  ASP    37       8.884  35.937  32.421  1.00  0.00      CCP 
ATOM    588  CA  ASP    37       7.781  34.153  32.096  1.00 22.29      CCP 
ATOM    589  HA  ASP    37       7.063  34.544  32.799  1.00  0.00      CCP 
ATOM    590  CB  ASP    37       7.135  34.098  30.685  1.00 23.28      CCP 
ATOM    591  HB1 ASP    37       7.626  33.315  30.122  1.00  0.00      CCP 
ATOM    592  HB2 ASP    37       7.343  35.033  30.192  1.00  0.00      CCP 
ATOM    593  CG  ASP    37       5.635  33.873  30.613  1.00 24.88      CCP 
ATOM    594  OD1 ASP    37       4.865  33.766  31.600  1.00 26.76      CCP 
ATOM    595  OD2 ASP    37       5.168  33.729  29.469  1.00 17.34      CCP 
ATOM    596  C   ASP    37       8.200  32.783  32.517  1.00 24.76      CCP 
ATOM    597  O   ASP    37       8.072  31.881  31.682  1.00 27.32      CCP 
ATOM    598  N   ASN    38       8.640  32.548  33.737  1.00 26.64      CCP 
ATOM    599  HN  ASN    38       8.687  33.301  34.362  1.00  0.00      CCP 
ATOM    600  CA  ASN    38       8.945  31.203  34.252  1.00 20.83      CCP 
ATOM    601  HA  ASN    38       9.427  31.334  35.210  1.00  0.00      CCP 
ATOM    602  CB  ASN    38       7.659  30.421  34.500  1.00 23.01      CCP 
ATOM    603  HB1 ASN    38       7.909  29.428  34.844  1.00  0.00      CCP 
ATOM    604  HB2 ASN    38       7.106  30.345  33.576  1.00  0.00      CCP 
ATOM    605  CG  ASN    38       6.804  31.099  35.529  1.00 25.40      CCP 
ATOM    606  OD1 ASN    38       6.846  30.633  36.685  1.00 33.62      CCP 
ATOM    607  ND2 ASN    38       6.093  32.159  35.237  1.00 25.95      CCP 
ATOM    608 HD21 ASN    38       6.112  32.527  34.329  1.00  0.00      CCP 
ATOM    609 HD22 ASN    38       5.542  32.585  35.927  1.00  0.00      CCP 
ATOM    610  C   ASN    38       9.897  30.419  33.383  1.00 20.01      CCP 
ATOM    611  O   ASN    38       9.810  29.197  33.349  1.00 19.16      CCP 
ATOM    612  N   TYR    39      10.777  31.185  32.788  1.00 22.92      CCP 
ATOM    613  HN  TYR    39      10.746  32.152  32.946  1.00  0.00      CCP 
ATOM    614  CA  TYR    39      11.847  30.643  31.961  1.00 25.64      CCP 
ATOM    615  HA  TYR    39      12.573  31.427  31.807  1.00  0.00      CCP 
ATOM    616  CB  TYR    39      12.555  29.477  32.692  1.00 29.48      CCP 
ATOM    617  HB1 TYR    39      13.178  28.949  31.985  1.00  0.00      CCP 
ATOM    618  HB2 TYR    39      11.820  28.795  33.083  1.00  0.00      CCP 
ATOM    619  CG  TYR    39      13.425  29.979  33.835  1.00 32.68      CCP 
ATOM    620  CD1 TYR    39      14.653  30.545  33.610  1.00 32.28      CCP 
ATOM    621  HD1 TYR    39      15.045  30.606  32.605  1.00  0.00      CCP 
ATOM    622  CD2 TYR    39      12.921  29.903  35.150  1.00 34.53      CCP 
ATOM    623  HD2 TYR    39      11.946  29.471  35.324  1.00  0.00      CCP 
ATOM    624  CE1 TYR    39      15.398  31.057  34.688  1.00 33.38      CCP 
ATOM    625  HE1 TYR    39      16.366  31.503  34.512  1.00  0.00      CCP 
ATOM    626  CE2 TYR    39      13.651  30.404  36.221  1.00 34.99      CCP 
ATOM    627  HE2 TYR    39      13.276  30.329  37.231  1.00  0.00      CCP 
ATOM    628  CZ  TYR    39      14.912  30.957  35.961  1.00 33.85      CCP 
ATOM    629  OH  TYR    39      15.657  31.433  36.998  1.00 35.19      CCP 
ATOM    630  HH  TYR    39      16.495  30.965  37.000  1.00  0.00      CCP 
ATOM    631  C   TYR    39      11.332  30.215  30.600  1.00 25.41      CCP 
ATOM    632  O   TYR    39      11.813  29.205  30.046  1.00 30.30      CCP 
ATOM    633  N   ILE    40      10.390  30.966  30.052  1.00 17.55      CCP 
ATOM    634  HN  ILE    40      10.027  31.767  30.485  1.00  0.00      CCP 
ATOM    635  CA  ILE    40       9.974  30.520  28.690  1.00 14.87      CCP 
ATOM    636  HA  ILE    40      10.225  29.468  28.581  1.00  0.00      CCP 
ATOM    637  CB  ILE    40       8.428  30.734  28.319  1.00 11.81      CCP 
ATOM    638  HB  ILE    40       8.114  31.708  28.666  1.00  0.00      CCP 
ATOM    639  CG1 ILE    40       7.639  29.650  29.066  1.00 15.26      CCP 
ATOM    640 HG11 ILE    40       8.027  29.604  30.076  1.00  0.00      CCP 
ATOM    641 HG12 ILE    40       7.851  28.706  28.593  1.00  0.00      CCP 
ATOM    642  CG2 ILE    40       8.183  30.638  26.783  1.00  8.96      CCP 
ATOM    643 HG21 ILE    40       8.698  31.447  26.285  1.00  0.00      CCP 
ATOM    644 HG22 ILE    40       7.125  30.709  26.582  1.00  0.00      CCP 
ATOM    645 HG23 ILE    40       8.556  29.693  26.417  1.00  0.00      CCP 
ATOM    646  CD1 ILE    40       6.100  29.784  29.150  1.00 21.69      CCP 
ATOM    647 HD11 ILE    40       5.703  28.989  29.764  1.00  0.00      CCP 
ATOM    648 HD12 ILE    40       5.678  29.718  28.158  1.00  0.00      CCP 
ATOM    649 HD13 ILE    40       5.845  30.739  29.587  1.00  0.00      CCP 
ATOM    650  C   ILE    40      10.925  31.318  27.842  1.00 10.84      CCP 
ATOM    651  O   ILE    40      11.289  30.847  26.753  1.00 19.74      CCP 
ATOM    652  N   GLY    41      11.159  32.509  28.299  1.00  8.68      CCP 
ATOM    653  HN  GLY    41      10.734  32.821  29.125  1.00  0.00      CCP 
ATOM    654  CA  GLY    41      12.069  33.392  27.538  1.00 14.67      CCP 
ATOM    655  HA1 GLY    41      12.666  32.812  26.852  1.00  0.00      CCP 
ATOM    656  HA2 GLY    41      12.709  33.936  28.220  1.00  0.00      CCP 
ATOM    657  C   GLY    41      11.191  34.355  26.763  1.00 16.38      CCP 
ATOM    658  O   GLY    41       9.965  34.261  26.914  1.00 17.31      CCP 
ATOM    659  N   TYR    42      11.872  35.175  25.985  1.00 17.59      CCP 
ATOM    660  HN  TYR    42      12.850  35.111  25.961  1.00  0.00      CCP 
ATOM    661  CA  TYR    42      11.188  36.184  25.133  1.00 17.75      CCP 
ATOM    662  HA  TYR    42      10.259  36.453  25.611  1.00  0.00      CCP 
ATOM    663  CB  TYR    42      12.068  37.458  25.059  1.00 17.50      CCP 
ATOM    664  HB1 TYR    42      11.719  38.069  24.238  1.00  0.00      CCP 
ATOM    665  HB2 TYR    42      13.084  37.162  24.855  1.00  0.00      CCP 
ATOM    666  CG  TYR    42      12.063  38.298  26.333  1.00 19.69      CCP 
ATOM    667  CD1 TYR    42      12.895  38.112  27.410  1.00 24.02      CCP 
ATOM    668  HD1 TYR    42      13.655  37.346  27.364  1.00  0.00      CCP 
ATOM    669  CD2 TYR    42      11.106  39.301  26.457  1.00 25.08      CCP 
ATOM    670  HD2 TYR    42      10.423  39.462  25.636  1.00  0.00      CCP 
ATOM    671  CE1 TYR    42      12.806  38.929  28.559  1.00 22.54      CCP 
ATOM    672  HE1 TYR    42      13.478  38.751  29.385  1.00  0.00      CCP 
ATOM    673  CE2 TYR    42      10.984  40.113  27.589  1.00 24.15      CCP 
ATOM    674  HE2 TYR    42      10.227  40.881  27.635  1.00  0.00      CCP 
ATOM    675  CZ  TYR    42      11.867  39.913  28.666  1.00 19.40      CCP 
ATOM    676  OH  TYR    42      11.737  40.799  29.657  1.00 20.08      CCP 
ATOM    677  HH  TYR    42      11.048  40.485  30.247  1.00  0.00      CCP 
ATOM    678  C   TYR    42      10.873  35.700  23.731  1.00 13.20      CCP 
ATOM    679  O   TYR    42      10.437  36.529  22.926  1.00 16.28      CCP 
ATOM    680  N   GLY    43      11.124  34.508  23.411  1.00  9.95      CCP 
ATOM    681  HN  GLY    43      11.523  33.966  24.123  1.00  0.00      CCP 
ATOM    682  CA  GLY    43      10.868  33.795  22.173  1.00 16.68      CCP 
ATOM    683  HA1 GLY    43      11.093  32.750  22.311  1.00  0.00      CCP 
ATOM    684  HA2 GLY    43      11.509  34.195  21.399  1.00  0.00      CCP 
ATOM    685  C   GLY    43       9.367  33.943  21.729  1.00 16.93      CCP 
ATOM    686  O   GLY    43       9.053  34.739  20.852  1.00 19.97      CCP 
ATOM    687  N   PRO    44       8.511  33.218  22.391  1.00 14.92      CCP 
ATOM    688  CA  PRO    44       7.082  33.230  22.023  1.00 14.65      CCP 
ATOM    689  HA  PRO    44       6.942  32.680  21.106  1.00  0.00      CCP 
ATOM    690  CB  PRO    44       6.535  32.390  23.196  1.00 18.56      CCP 
ATOM    691  HB1 PRO    44       5.601  31.923  22.929  1.00  0.00      CCP 
ATOM    692  HB2 PRO    44       6.421  33.003  24.081  1.00  0.00      CCP 
ATOM    693  CG  PRO    44       7.621  31.319  23.404  1.00 13.57      CCP 
ATOM    694  HG1 PRO    44       7.676  30.638  22.574  1.00  0.00      CCP 
ATOM    695  HG2 PRO    44       7.487  30.801  24.346  1.00  0.00      CCP 
ATOM    696  CD  PRO    44       8.829  32.233  23.426  1.00 12.54      CCP 
ATOM    697  HD2 PRO    44       8.931  32.707  24.394  1.00  0.00      CCP 
ATOM    698  HD1 PRO    44       9.722  31.689  23.167  1.00  0.00      CCP 
ATOM    699  C   PRO    44       6.565  34.632  21.845  1.00 14.31      CCP 
ATOM    700  O   PRO    44       6.127  35.063  20.760  1.00 11.51      CCP 
ATOM    701  N   VAL    45       6.719  35.514  22.814  1.00 15.05      CCP 
ATOM    702  HN  VAL    45       7.171  35.239  23.639  1.00  0.00      CCP 
ATOM    703  CA  VAL    45       6.240  36.891  22.694  1.00 16.04      CCP 
ATOM    704  HA  VAL    45       5.176  36.819  22.518  1.00  0.00      CCP 
ATOM    705  CB  VAL    45       6.405  37.665  24.001  1.00 14.32      CCP 
ATOM    706  HB  VAL    45       6.176  37.025  24.839  1.00  0.00      CCP 
ATOM    707  CG1 VAL    45       7.784  38.191  24.129  1.00 11.58      CCP 
ATOM    708 HG11 VAL    45       7.919  38.611  25.114  1.00  0.00      CCP 
ATOM    709 HG12 VAL    45       7.949  38.957  23.385  1.00  0.00      CCP 
ATOM    710 HG13 VAL    45       8.490  37.389  23.983  1.00  0.00      CCP 
ATOM    711  CG2 VAL    45       5.416  38.870  23.985  1.00 12.46      CCP 
ATOM    712 HG21 VAL    45       5.457  39.382  24.936  1.00  0.00      CCP 
ATOM    713 HG22 VAL    45       4.412  38.511  23.814  1.00  0.00      CCP 
ATOM    714 HG23 VAL    45       5.693  39.554  23.195  1.00  0.00      CCP 
ATOM    715  C   VAL    45       6.800  37.638  21.522  1.00 18.34      CCP 
ATOM    716  O   VAL    45       6.066  38.448  20.855  1.00 25.53      CCP 
ATOM    717  N   LEU    46       8.045  37.479  21.163  1.00 18.91      CCP 
ATOM    718  HN  LEU    46       8.631  36.867  21.656  1.00  0.00      CCP 
ATOM    719  CA  LEU    46       8.545  38.198  19.966  1.00 14.78      CCP 
ATOM    720  HA  LEU    46       8.347  39.255  20.039  1.00  0.00      CCP 
ATOM    721  CB  LEU    46      10.075  37.940  19.919  1.00 17.42      CCP 
ATOM    722  HB1 LEU    46      10.412  38.210  18.925  1.00  0.00      CCP 
ATOM    723  HB2 LEU    46      10.226  36.880  20.030  1.00  0.00      CCP 
ATOM    724  CG  LEU    46      10.995  38.628  20.933  1.00 17.11      CCP 
ATOM    725  HG  LEU    46      11.007  38.089  21.860  1.00  0.00      CCP 
ATOM    726  CD1 LEU    46      12.382  38.618  20.310  1.00 16.83      CCP 
ATOM    727 HD11 LEU    46      12.377  39.212  19.408  1.00  0.00      CCP 
ATOM    728 HD12 LEU    46      12.662  37.603  20.071  1.00  0.00      CCP 
ATOM    729 HD13 LEU    46      13.094  39.032  21.009  1.00  0.00      CCP 
ATOM    730  CD2 LEU    46      10.633  40.080  21.168  1.00 16.03      CCP 
ATOM    731 HD21 LEU    46       9.697  40.136  21.704  1.00  0.00      CCP 
ATOM    732 HD22 LEU    46      10.535  40.586  20.218  1.00  0.00      CCP 
ATOM    733 HD23 LEU    46      11.409  40.555  21.750  1.00  0.00      CCP 
ATOM    734  C   LEU    46       7.913  37.612  18.725  1.00 14.41      CCP 
ATOM    735  O   LEU    46       7.868  38.338  17.732  1.00 16.45      CCP 
ATOM    736  N   VAL    47       7.595  36.316  18.681  1.00 16.22      CCP 
ATOM    737  HN  VAL    47       7.764  35.726  19.445  1.00  0.00      CCP 
ATOM    738  CA  VAL    47       6.998  35.788  17.409  1.00 20.82      CCP 
ATOM    739  HA  VAL    47       7.501  36.379  16.641  1.00  0.00      CCP 
ATOM    740  CB  VAL    47       7.243  34.348  17.006  1.00 20.22      CCP 
ATOM    741  HB  VAL    47       7.649  34.447  16.004  1.00  0.00      CCP 
ATOM    742  CG1 VAL    47       8.344  33.629  17.730  1.00 13.91      CCP 
ATOM    743 HG11 VAL    47       8.559  32.698  17.226  1.00  0.00      CCP 
ATOM    744 HG12 VAL    47       8.034  33.426  18.745  1.00  0.00      CCP 
ATOM    745 HG13 VAL    47       9.231  34.245  17.740  1.00  0.00      CCP 
ATOM    746  CG2 VAL    47       5.975  33.581  16.807  1.00 19.93      CCP 
ATOM    747 HG21 VAL    47       5.474  33.935  15.918  1.00  0.00      CCP 
ATOM    748 HG22 VAL    47       5.332  33.721  17.663  1.00  0.00      CCP 
ATOM    749 HG23 VAL    47       6.202  32.531  16.695  1.00  0.00      CCP 
ATOM    750  C   VAL    47       5.537  36.253  17.301  1.00 18.67      CCP 
ATOM    751  O   VAL    47       5.109  36.603  16.188  1.00 21.89      CCP 
ATOM    752  N   ARG    48       4.891  36.360  18.431  1.00 15.10      CCP 
ATOM    753  HN  ARG    48       5.363  36.141  19.262  1.00  0.00      CCP 
ATOM    754  CA  ARG    48       3.553  36.922  18.522  1.00 16.09      CCP 
ATOM    755  HA  ARG    48       2.903  36.408  17.829  1.00  0.00      CCP 
ATOM    756  CB  ARG    48       2.980  36.816  19.916  1.00 14.27      CCP 
ATOM    757  HB1 ARG    48       3.412  37.579  20.546  1.00  0.00      CCP 
ATOM    758  HB2 ARG    48       3.202  35.840  20.324  1.00  0.00      CCP 
ATOM    759  CG  ARG    48       1.462  37.013  19.843  1.00 11.44      CCP 
ATOM    760  HG1 ARG    48       1.022  36.269  19.196  1.00  0.00      CCP 
ATOM    761  HG2 ARG    48       1.234  38.005  19.478  1.00  0.00      CCP 
ATOM    762  CD  ARG    48       0.948  36.848  21.221  1.00 10.33      CCP 
ATOM    763  HD1 ARG    48       1.636  37.346  21.910  1.00  0.00      CCP 
ATOM    764  HD2 ARG    48       0.928  35.814  21.472  1.00  0.00      CCP 
ATOM    765  NE  ARG    48      -0.381  37.335  21.345  1.00 18.78      CCP 
ATOM    766  HE  ARG    48      -0.926  37.023  20.592  1.00  0.00      CCP 
ATOM    767  CZ  ARG    48      -1.101  38.066  22.146  1.00 21.81      CCP 
ATOM    768  NH1 ARG    48      -0.632  38.926  23.055  1.00 14.64      CCP 
ATOM    769 HH11 ARG    48       0.354  39.051  23.163  1.00  0.00      CCP 
ATOM    770 HH12 ARG    48      -1.267  39.445  23.627  1.00  0.00      CCP 
ATOM    771  NH2 ARG    48      -2.433  37.930  21.973  1.00 27.51      CCP 
ATOM    772 HH21 ARG    48      -2.785  37.307  21.275  1.00  0.00      CCP 
ATOM    773 HH22 ARG    48      -3.067  38.452  22.543  1.00  0.00      CCP 
ATOM    774  C   ARG    48       3.604  38.399  18.162  1.00 18.19      CCP 
ATOM    775  O   ARG    48       2.668  38.888  17.507  1.00 19.44      CCP 
ATOM    776  N   LEU    49       4.661  39.113  18.554  1.00 17.28      CCP 
ATOM    777  HN  LEU    49       5.402  38.723  19.063  1.00  0.00      CCP 
ATOM    778  CA  LEU    49       4.626  40.548  18.161  1.00 18.74      CCP 
ATOM    779  HA  LEU    49       3.644  40.930  18.417  1.00  0.00      CCP 
ATOM    780  CB  LEU    49       5.677  41.370  18.939  1.00 17.86      CCP 
ATOM    781  HB1 LEU    49       6.557  40.743  19.034  1.00  0.00      CCP 
ATOM    782  HB2 LEU    49       5.290  41.521  19.931  1.00  0.00      CCP 
ATOM    783  CG  LEU    49       6.127  42.723  18.441  1.00 17.42      CCP 
ATOM    784  HG  LEU    49       6.305  42.672  17.377  1.00  0.00      CCP 
ATOM    785  CD1 LEU    49       5.060  43.760  18.722  1.00 24.02      CCP 
ATOM    786 HD11 LEU    49       4.928  43.863  19.789  1.00  0.00      CCP 
ATOM    787 HD12 LEU    49       4.128  43.449  18.272  1.00  0.00      CCP 
ATOM    788 HD13 LEU    49       5.361  44.709  18.304  1.00  0.00      CCP 
ATOM    789  CD2 LEU    49       7.360  43.241  19.130  1.00 18.84      CCP 
ATOM    790 HD21 LEU    49       7.182  43.299  20.194  1.00  0.00      CCP 
ATOM    791 HD22 LEU    49       7.599  44.224  18.750  1.00  0.00      CCP 
ATOM    792 HD23 LEU    49       8.186  42.572  18.941  1.00  0.00      CCP 
ATOM    793  C   LEU    49       4.757  40.616  16.649  1.00 20.72      CCP 
ATOM    794  O   LEU    49       4.246  41.536  15.971  1.00 19.61      CCP 
ATOM    795  N   ALA    50       5.583  39.724  16.108  1.00 20.24      CCP 
ATOM    796  HN  ALA    50       6.060  39.081  16.673  1.00  0.00      CCP 
ATOM    797  CA  ALA    50       5.860  39.800  14.675  1.00 19.68      CCP 
ATOM    798  HA  ALA    50       6.263  40.786  14.472  1.00  0.00      CCP 
ATOM    799  CB  ALA    50       6.864  38.772  14.213  1.00 23.83      CCP 
ATOM    800  HB1 ALA    50       6.791  38.652  13.142  1.00  0.00      CCP 
ATOM    801  HB2 ALA    50       6.661  37.828  14.696  1.00  0.00      CCP 
ATOM    802  HB3 ALA    50       7.860  39.101  14.470  1.00  0.00      CCP 
ATOM    803  C   ALA    50       4.525  39.687  13.942  1.00 20.16      CCP 
ATOM    804  O   ALA    50       4.259  40.453  13.070  1.00 19.39      CCP 
ATOM    805  N   TRP    51       3.711  38.730  14.314  1.00 22.96      CCP 
ATOM    806  HN  TRP    51       4.035  38.163  15.045  1.00  0.00      CCP 
ATOM    807  CA  TRP    51       2.408  38.352  13.752  1.00 17.79      CCP 
ATOM    808  HA  TRP    51       2.580  38.286  12.681  1.00  0.00      CCP 
ATOM    809  CB  TRP    51       2.025  36.944  14.191  1.00 14.96      CCP 
ATOM    810  HB1 TRP    51       2.680  36.660  15.004  1.00  0.00      CCP 
ATOM    811  HB2 TRP    51       2.212  36.275  13.368  1.00  0.00      CCP 
ATOM    812  CG  TRP    51       0.624  36.741  14.625  1.00 18.03      CCP 
ATOM    813  CD1 TRP    51       0.144  36.447  15.837  1.00 12.96      CCP 
ATOM    814  HD1 TRP    51       0.731  36.367  16.740  1.00  0.00      CCP 
ATOM    815  CD2 TRP    51      -0.537  36.765  13.731  1.00 15.42      CCP 
ATOM    816  NE1 TRP    51      -1.237  36.335  15.765  1.00 23.15      CCP 
ATOM    817  HE1 TRP    51      -1.840  36.128  16.509  1.00  0.00      CCP 
ATOM    818  CE2 TRP    51      -1.645  36.486  14.480  1.00 14.40      CCP 
ATOM    819  CE3 TRP    51      -0.668  36.954  12.362  1.00 21.49      CCP 
ATOM    820  HE3 TRP    51       0.203  37.148  11.755  1.00  0.00      CCP 
ATOM    821  CZ2 TRP    51      -2.896  36.427  13.912  1.00 21.40      CCP 
ATOM    822  HZ2 TRP    51      -3.756  36.231  14.535  1.00  0.00      CCP 
ATOM    823  CZ3 TRP    51      -1.932  36.913  11.780  1.00 21.75      CCP 
ATOM    824  HZ3 TRP    51      -2.038  37.100  10.722  1.00  0.00      CCP 
ATOM    825  CH2 TRP    51      -3.071  36.663  12.557  1.00 19.13      CCP 
ATOM    826  HH2 TRP    51      -4.053  36.630  12.109  1.00  0.00      CCP 
ATOM    827  C   TRP    51       1.434  39.462  13.899  1.00 18.46      CCP 
ATOM    828  O   TRP    51       0.836  39.898  12.879  1.00 19.47      CCP 
ATOM    829  N   HIS    52       1.300  40.046  15.087  1.00 19.60      CCP 
ATOM    830  HN  HIS    52       1.843  39.736  15.842  1.00  0.00      CCP 
ATOM    831  CA  HIS    52       0.356  41.162  15.279  1.00 17.41      CCP 
ATOM    832  HA  HIS    52      -0.624  40.792  15.038  1.00  0.00      CCP 
ATOM    833  CB  HIS    52       0.296  41.610  16.803  1.00 15.80      CCP 
ATOM    834  HB1 HIS    52      -0.037  42.635  16.875  1.00  0.00      CCP 
ATOM    835  HB2 HIS    52       1.273  41.509  17.253  1.00  0.00      CCP 
ATOM    836  CG  HIS    52      -0.694  40.700  17.508  1.00 10.81      CCP 
ATOM    837  ND1 HIS    52      -1.499  41.070  18.535  1.00  9.81      CCP 
ATOM    838  HD1 HIS    52      -1.542  41.961  18.930  1.00  0.00      CCP 
ATOM    839  CD2 HIS    52      -0.916  39.394  17.272  1.00  6.13      CCP 
ATOM    840  HD2 HIS    52      -0.422  38.779  16.535  1.00  0.00      CCP 
ATOM    841  CE1 HIS    52      -2.228  39.997  18.931  1.00  5.54      CCP 
ATOM    842  HE1 HIS    52      -2.930  39.956  19.728  1.00  0.00      CCP 
ATOM    843  NE2 HIS    52      -1.902  38.993  18.157  1.00  6.37      CCP 
ATOM    844  HE2 HIS    52      -2.295  38.096  18.198  1.00  0.00      CCP 
ATOM    845  C   HIS    52       0.540  42.450  14.539  1.00 16.50      CCP 
ATOM    846  O   HIS    52      -0.397  43.291  14.581  1.00 16.01      CCP 
ATOM    847  N   ILE    53       1.695  42.761  14.081  1.00 14.54      CCP 
ATOM    848  HN  ILE    53       2.411  42.111  14.241  1.00  0.00      CCP 
ATOM    849  CA  ILE    53       2.105  44.036  13.528  1.00 16.30      CCP 
ATOM    850  HA  ILE    53       1.378  44.778  13.853  1.00  0.00      CCP 
ATOM    851  CB  ILE    53       3.531  44.575  13.826  1.00 21.77      CCP 
ATOM    852  HB  ILE    53       3.629  45.476  13.235  1.00  0.00      CCP 
ATOM    853  CG1 ILE    53       4.749  43.693  13.484  1.00 18.22      CCP 
ATOM    854 HG11 ILE    53       4.443  42.665  13.629  1.00  0.00      CCP 
ATOM    855 HG12 ILE    53       5.512  43.900  14.213  1.00  0.00      CCP 
ATOM    856  CG2 ILE    53       3.821  45.000  15.321  1.00 16.23      CCP 
ATOM    857 HG21 ILE    53       4.203  44.151  15.870  1.00  0.00      CCP 
ATOM    858 HG22 ILE    53       2.907  45.342  15.782  1.00  0.00      CCP 
ATOM    859 HG23 ILE    53       4.550  45.797  15.334  1.00  0.00      CCP 
ATOM    860  CD1 ILE    53       5.412  43.790  12.135  1.00 17.76      CCP 
ATOM    861 HD11 ILE    53       5.569  44.829  11.884  1.00  0.00      CCP 
ATOM    862 HD12 ILE    53       4.779  43.331  11.390  1.00  0.00      CCP 
ATOM    863 HD13 ILE    53       6.363  43.280  12.164  1.00  0.00      CCP 
ATOM    864  C   ILE    53       1.869  43.790  12.041  1.00 17.99      CCP 
ATOM    865  O   ILE    53       1.728  44.782  11.393  1.00 22.98      CCP 
ATOM    866  N   SER    54       1.873  42.517  11.703  1.00 16.33      CCP 
ATOM    867  HN  SER    54       2.019  41.818  12.374  1.00  0.00      CCP 
ATOM    868  CA  SER    54       1.693  42.176  10.294  1.00 17.99      CCP 
ATOM    869  HA  SER    54       1.965  43.029   9.685  1.00  0.00      CCP 
ATOM    870  CB  SER    54       2.461  40.992   9.859  1.00 12.94      CCP 
ATOM    871  HB1 SER    54       2.121  40.786   8.844  1.00  0.00      CCP 
ATOM    872  HB2 SER    54       2.106  40.176  10.451  1.00  0.00      CCP 
ATOM    873  OG  SER    54       3.820  40.857   9.868  1.00 17.44      CCP 
ATOM    874  HG  SER    54       4.180  41.439   9.195  1.00  0.00      CCP 
ATOM    875  C   SER    54       0.164  41.849  10.067  1.00 20.08      CCP 
ATOM    876  O   SER    54      -0.329  42.062   8.975  1.00 22.09      CCP 
ATOM    877  N   GLY    55      -0.535  41.299  10.995  1.00 17.68      CCP 
ATOM    878  HN  GLY    55      -0.071  41.103  11.836  1.00  0.00      CCP 
ATOM    879  CA  GLY    55      -1.861  40.861  10.896  1.00 20.77      CCP 
ATOM    880  HA1 GLY    55      -2.069  40.271  11.779  1.00  0.00      CCP 
ATOM    881  HA2 GLY    55      -1.920  40.200  10.046  1.00  0.00      CCP 
ATOM    882  C   GLY    55      -2.971  41.874  10.747  1.00 21.25      CCP 
ATOM    883  O   GLY    55      -4.134  41.419  10.801  1.00 19.77      CCP 
ATOM    884  N   THR    56      -2.625  43.139  10.745  1.00 21.26      CCP 
ATOM    885  HN  THR    56      -1.677  43.370  10.839  1.00  0.00      CCP 
ATOM    886  CA  THR    56      -3.593  44.211  10.550  1.00 17.18      CCP 
ATOM    887  HA  THR    56      -4.531  43.962  11.019  1.00  0.00      CCP 
ATOM    888  CB  THR    56      -3.006  45.515  11.194  1.00 19.98      CCP 
ATOM    889  HB  THR    56      -3.694  46.328  10.977  1.00  0.00      CCP 
ATOM    890  OG1 THR    56      -1.784  45.756  10.430  1.00 21.32      CCP 
ATOM    891  HG1 THR    56      -1.790  46.671  10.141  1.00  0.00      CCP 
ATOM    892  CG2 THR    56      -2.808  45.423  12.725  1.00 15.30      CCP 
ATOM    893 HG21 THR    56      -2.062  44.674  12.947  1.00  0.00      CCP 
ATOM    894 HG22 THR    56      -3.742  45.151  13.194  1.00  0.00      CCP 
ATOM    895 HG23 THR    56      -2.481  46.380  13.104  1.00  0.00      CCP 
ATOM    896  C   THR    56      -3.795  44.455   9.042  1.00 18.60      CCP 
ATOM    897  O   THR    56      -4.727  45.150   8.602  1.00 22.61      CCP 
ATOM    898  N   TRP    57      -2.948  43.885   8.215  1.00 17.14      CCP 
ATOM    899  HN  TRP    57      -2.225  43.330   8.575  1.00  0.00      CCP 
ATOM    900  CA  TRP    57      -3.035  44.103   6.765  1.00 20.57      CCP 
ATOM    901  HA  TRP    57      -2.843  45.147   6.563  1.00  0.00      CCP 
ATOM    902  CB  TRP    57      -2.032  43.255   6.001  1.00 15.80      CCP 
ATOM    903  HB1 TRP    57      -2.337  42.220   6.063  1.00  0.00      CCP 
ATOM    904  HB2 TRP    57      -1.065  43.357   6.469  1.00  0.00      CCP 
ATOM    905  CG  TRP    57      -1.906  43.638   4.568  1.00 14.39      CCP 
ATOM    906  CD1 TRP    57      -1.672  44.858   4.025  1.00 14.73      CCP 
ATOM    907  HD1 TRP    57      -1.540  45.770   4.589  1.00  0.00      CCP 
ATOM    908  CD2 TRP    57      -2.022  42.694   3.454  1.00 10.76      CCP 
ATOM    909  NE1 TRP    57      -1.605  44.764   2.635  1.00 10.20      CCP 
ATOM    910  HE1 TRP    57      -1.441  45.488   2.000  1.00  0.00      CCP 
ATOM    911  CE2 TRP    57      -1.829  43.419   2.288  1.00  7.73      CCP 
ATOM    912  CE3 TRP    57      -2.296  41.320   3.397  1.00 13.33      CCP 
ATOM    913  HE3 TRP    57      -2.446  40.766   4.312  1.00  0.00      CCP 
ATOM    914  CZ2 TRP    57      -1.906  42.805   1.036  1.00  6.10      CCP 
ATOM    915  HZ2 TRP    57      -1.754  43.367   0.126  1.00  0.00      CCP 
ATOM    916  CZ3 TRP    57      -2.359  40.661   2.176  1.00  9.34      CCP 
ATOM    917  HZ3 TRP    57      -2.550  39.601   2.124  1.00  0.00      CCP 
ATOM    918  CH2 TRP    57      -2.157  41.421   1.005  1.00  5.75      CCP 
ATOM    919  HH2 TRP    57      -2.203  40.923   0.048  1.00  0.00      CCP 
ATOM    920  C   TRP    57      -4.478  43.768   6.322  1.00 18.38      CCP 
ATOM    921  O   TRP    57      -5.100  42.861   6.901  1.00 19.75      CCP 
ATOM    922  N   ASP    58      -4.863  44.471   5.318  1.00 20.02      CCP 
ATOM    923  HN  ASP    58      -4.231  45.123   4.949  1.00  0.00      CCP 
ATOM    924  CA  ASP    58      -6.185  44.307   4.621  1.00 20.70      CCP 
ATOM    925  HA  ASP    58      -6.647  43.384   4.946  1.00  0.00      CCP 
ATOM    926  CB  ASP    58      -7.156  45.477   4.846  1.00 20.57      CCP 
ATOM    927  HB1 ASP    58      -6.872  46.306   4.222  1.00  0.00      CCP 
ATOM    928  HB2 ASP    58      -7.110  45.781   5.882  1.00  0.00      CCP 
ATOM    929  CG  ASP    58      -8.599  45.046   4.504  1.00 27.90      CCP 
ATOM    930  OD1 ASP    58      -8.811  44.463   3.408  1.00 28.31      CCP 
ATOM    931  OD2 ASP    58      -9.492  45.357   5.347  1.00 23.19      CCP 
ATOM    932  C   ASP    58      -5.902  44.225   3.133  1.00 17.86      CCP 
ATOM    933  O   ASP    58      -5.722  45.344   2.619  1.00 20.63      CCP 
ATOM    934  N   LYS    59      -5.887  43.114   2.500  1.00 18.23      CCP 
ATOM    935  HN  LYS    59      -6.058  42.263   2.954  1.00  0.00      CCP 
ATOM    936  CA  LYS    59      -5.533  43.168   1.059  1.00 18.97      CCP 
ATOM    937  HA  LYS    59      -4.535  43.564   0.978  1.00  0.00      CCP 
ATOM    938  CB  LYS    59      -5.491  41.702   0.507  1.00 15.91      CCP 
ATOM    939  HB1 LYS    59      -4.821  41.100   1.100  1.00  0.00      CCP 
ATOM    940  HB2 LYS    59      -5.176  41.704  -0.528  1.00  0.00      CCP 
ATOM    941  CG  LYS    59      -6.934  41.154   0.630  1.00 14.51      CCP 
ATOM    942  HG1 LYS    59      -7.630  41.870   0.220  1.00  0.00      CCP 
ATOM    943  HG2 LYS    59      -7.168  40.979   1.668  1.00  0.00      CCP 
ATOM    944  CD  LYS    59      -7.038  39.860  -0.137  1.00 12.49      CCP 
ATOM    945  HD1 LYS    59      -6.382  39.134   0.325  1.00  0.00      CCP 
ATOM    946  HD2 LYS    59      -6.703  40.029  -1.148  1.00  0.00      CCP 
ATOM    947  CE  LYS    59      -8.388  39.315  -0.186  1.00 12.53      CCP 
ATOM    948  HE1 LYS    59      -8.939  39.793  -0.982  1.00  0.00      CCP 
ATOM    949  HE2 LYS    59      -8.884  39.501   0.756  1.00  0.00      CCP 
ATOM    950  NZ  LYS    59      -8.336  37.842  -0.438  1.00 20.59      CCP 
ATOM    951  HZ1 LYS    59      -7.968  37.666  -1.394  1.00  0.00      CCP 
ATOM    952  HZ2 LYS    59      -9.293  37.443  -0.355  1.00  0.00      CCP 
ATOM    953  HZ3 LYS    59      -7.710  37.392   0.260  1.00  0.00      CCP 
ATOM    954  C   LYS    59      -6.420  43.976   0.178  1.00 22.00      CCP 
ATOM    955  O   LYS    59      -5.950  44.304  -0.926  1.00 23.07      CCP 
ATOM    956  N   HIS    60      -7.661  44.274   0.519  1.00 24.36      CCP 
ATOM    957  HN  HIS    60      -7.999  43.949   1.380  1.00  0.00      CCP 
ATOM    958  CA  HIS    60      -8.560  45.069  -0.332  1.00 20.92      CCP 
ATOM    959  HA  HIS    60      -8.646  44.588  -1.292  1.00  0.00      CCP 
ATOM    960  CB  HIS    60     -10.011  45.154   0.306  1.00 21.18      CCP 
ATOM    961  HB1 HIS    60     -10.670  45.701  -0.352  1.00  0.00      CCP 
ATOM    962  HB2 HIS    60      -9.961  45.645   1.268  1.00  0.00      CCP 
ATOM    963  CG  HIS    60     -10.516  43.738   0.475  1.00  4.41      CCP 
ATOM    964  ND1 HIS    60     -10.649  43.230   1.746  1.00  7.28      CCP 
ATOM    965  HD1 HIS    60     -10.489  43.722   2.578  1.00  0.00      CCP 
ATOM    966  CD2 HIS    60     -10.715  42.770  -0.360  1.00  5.51      CCP 
ATOM    967  HD2 HIS    60     -10.604  42.822  -1.433  1.00  0.00      CCP 
ATOM    968  CE1 HIS    60     -11.038  41.936   1.655  1.00  7.07      CCP 
ATOM    969  HE1 HIS    60     -11.255  41.275   2.481  1.00  0.00      CCP 
ATOM    970  NE2 HIS    60     -11.103  41.633   0.384  1.00 11.85      CCP 
ATOM    971  HE2 HIS    60     -11.374  40.768   0.012  1.00  0.00      CCP 
ATOM    972  C   HIS    60      -8.111  46.484  -0.535  1.00 24.77      CCP 
ATOM    973  O   HIS    60      -8.259  47.033  -1.676  1.00 27.60      CCP 
ATOM    974  N   ASP    61      -7.642  47.195   0.468  1.00 22.14      CCP 
ATOM    975  HN  ASP    61      -7.593  46.780   1.354  1.00  0.00      CCP 
ATOM    976  CA  ASP    61      -7.120  48.548   0.299  1.00 23.87      CCP 
ATOM    977  HA  ASP    61      -7.217  48.829  -0.740  1.00  0.00      CCP 
ATOM    978  CB  ASP    61      -7.826  49.597   1.159  1.00 25.65      CCP 
ATOM    979  HB1 ASP    61      -8.817  49.786   0.777  1.00  0.00      CCP 
ATOM    980  HB2 ASP    61      -7.251  50.513   1.177  1.00  0.00      CCP 
ATOM    981  CG  ASP    61      -7.918  49.001   2.559  1.00 27.18      CCP 
ATOM    982  OD1 ASP    61      -7.334  47.919   2.767  1.00 32.82      CCP 
ATOM    983  OD2 ASP    61      -8.591  49.601   3.364  1.00 26.63      CCP 
ATOM    984  C   ASP    61      -5.603  48.592   0.686  1.00 27.17      CCP 
ATOM    985  O   ASP    61      -5.047  49.718   0.613  1.00 28.93      CCP 
ATOM    986  N   ASN    62      -4.959  47.508   1.020  1.00 24.18      CCP 
ATOM    987  HN  ASN    62      -5.456  46.663   1.021  1.00  0.00      CCP 
ATOM    988  CA  ASN    62      -3.576  47.471   1.404  1.00 24.38      CCP 
ATOM    989  HA  ASN    62      -3.293  46.456   1.623  1.00  0.00      CCP 
ATOM    990  CB  ASN    62      -2.720  47.978   0.215  1.00 25.16      CCP 
ATOM    991  HB1 ASN    62      -2.760  49.055   0.157  1.00  0.00      CCP 
ATOM    992  HB2 ASN    62      -3.074  47.541  -0.709  1.00  0.00      CCP 
ATOM    993  CG  ASN    62      -1.292  47.528   0.496  1.00 28.82      CCP 
ATOM    994  OD1 ASN    62      -1.071  46.456   1.080  1.00 32.57      CCP 
ATOM    995  ND2 ASN    62      -0.397  48.405   0.127  1.00 34.48      CCP 
ATOM    996 HD21 ASN    62      -0.678  49.249  -0.284  1.00  0.00      CCP 
ATOM    997 HD22 ASN    62       0.556  48.219   0.261  1.00  0.00      CCP 
ATOM    998  C   ASN    62      -3.222  48.381   2.611  1.00 25.65      CCP 
ATOM    999  O   ASN    62      -2.197  49.124   2.488  1.00 27.04      CCP 
ATOM   1000  N   THR    63      -3.981  48.452   3.633  1.00 21.46      CCP 
ATOM   1001  HN  THR    63      -4.804  47.920   3.652  1.00  0.00      CCP 
ATOM   1002  CA  THR    63      -3.627  49.261   4.810  1.00 23.92      CCP 
ATOM   1003  HA  THR    63      -2.860  49.985   4.587  1.00  0.00      CCP 
ATOM   1004  CB  THR    63      -4.940  49.956   5.329  1.00 25.68      CCP 
ATOM   1005  HB  THR    63      -4.684  50.688   6.088  1.00  0.00      CCP 
ATOM   1006  OG1 THR    63      -5.693  48.845   5.953  1.00 25.20      CCP 
ATOM   1007  HG1 THR    63      -5.741  48.126   5.319  1.00  0.00      CCP 
ATOM   1008  CG2 THR    63      -5.635  50.611   4.183  1.00 28.33      CCP 
ATOM   1009 HG21 THR    63      -5.056  51.458   3.847  1.00  0.00      CCP 
ATOM   1010 HG22 THR    63      -6.612  50.946   4.500  1.00  0.00      CCP 
ATOM   1011 HG23 THR    63      -5.742  49.906   3.373  1.00  0.00      CCP 
ATOM   1012  C   THR    63      -3.176  48.262   5.883  1.00 22.70      CCP 
ATOM   1013  O   THR    63      -3.500  47.065   5.729  1.00 21.32      CCP 
ATOM   1014  N   GLY    64      -2.538  48.789   6.914  1.00 24.10      CCP 
ATOM   1015  HN  GLY    64      -2.375  49.754   6.968  1.00  0.00      CCP 
ATOM   1016  CA  GLY    64      -2.053  47.845   8.015  1.00 23.47      CCP 
ATOM   1017  HA1 GLY    64      -2.837  47.156   8.289  1.00  0.00      CCP 
ATOM   1018  HA2 GLY    64      -1.735  48.415   8.878  1.00  0.00      CCP 
ATOM   1019  C   GLY    64      -0.863  47.070   7.419  1.00 21.26      CCP 
ATOM   1020  O   GLY    64      -0.480  47.509   6.322  1.00 18.77      CCP 
ATOM   1021  N   GLY    65      -0.413  46.019   8.092  1.00 20.43      CCP 
ATOM   1022  HN  GLY    65      -0.821  45.742   8.939  1.00  0.00      CCP 
ATOM   1023  CA  GLY    65       0.763  45.283   7.510  1.00 21.00      CCP 
ATOM   1024  HA1 GLY    65       0.851  45.479   6.454  1.00  0.00      CCP 
ATOM   1025  HA2 GLY    65       0.667  44.220   7.694  1.00  0.00      CCP 
ATOM   1026  C   GLY    65       2.004  45.864   8.262  1.00 22.06      CCP 
ATOM   1027  O   GLY    65       1.875  46.870   8.966  1.00 20.74      CCP 
ATOM   1028  N   SER    66       3.113  45.224   8.108  1.00 21.36      CCP 
ATOM   1029  HN  SER    66       3.076  44.434   7.529  1.00  0.00      CCP 
ATOM   1030  CA  SER    66       4.373  45.460   8.774  1.00 23.41      CCP 
ATOM   1031  HA  SER    66       4.147  45.557   9.827  1.00  0.00      CCP 
ATOM   1032  CB  SER    66       5.304  44.293   8.638  1.00 22.93      CCP 
ATOM   1033  HB1 SER    66       4.836  43.420   9.076  1.00  0.00      CCP 
ATOM   1034  HB2 SER    66       6.215  44.502   9.172  1.00  0.00      CCP 
ATOM   1035  OG  SER    66       5.623  44.033   7.284  1.00 16.83      CCP 
ATOM   1036  HG  SER    66       6.177  44.750   6.967  1.00  0.00      CCP 
ATOM   1037  C   SER    66       5.052  46.761   8.358  1.00 25.84      CCP 
ATOM   1038  O   SER    66       5.556  47.516   9.252  1.00 27.57      CCP 
ATOM   1039  N   TYR    67       4.946  47.043   7.105  1.00 23.30      CCP 
ATOM   1040  HN  TYR    67       4.454  46.424   6.526  1.00  0.00      CCP 
ATOM   1041  CA  TYR    67       5.518  48.234   6.513  1.00 25.84      CCP 
ATOM   1042  HA  TYR    67       6.516  47.934   6.225  1.00  0.00      CCP 
ATOM   1043  CB  TYR    67       4.836  48.649   5.197  1.00 20.59      CCP 
ATOM   1044  HB1 TYR    67       3.839  48.998   5.429  1.00  0.00      CCP 
ATOM   1045  HB2 TYR    67       4.749  47.776   4.570  1.00  0.00      CCP 
ATOM   1046  CG  TYR    67       5.558  49.731   4.404  1.00 16.59      CCP 
ATOM   1047  CD1 TYR    67       6.580  49.388   3.530  1.00 15.22      CCP 
ATOM   1048  HD1 TYR    67       6.827  48.346   3.398  1.00  0.00      CCP 
ATOM   1049  CD2 TYR    67       5.257  51.089   4.560  1.00 14.31      CCP 
ATOM   1050  HD2 TYR    67       4.482  51.384   5.252  1.00  0.00      CCP 
ATOM   1051  CE1 TYR    67       7.292  50.342   2.814  1.00 14.52      CCP 
ATOM   1052  HE1 TYR    67       8.083  50.052   2.139  1.00  0.00      CCP 
ATOM   1053  CE2 TYR    67       5.932  52.060   3.845  1.00 15.72      CCP 
ATOM   1054  HE2 TYR    67       5.661  53.101   3.942  1.00  0.00      CCP 
ATOM   1055  CZ  TYR    67       6.928  51.669   2.957  1.00 18.68      CCP 
ATOM   1056  OH  TYR    67       7.617  52.643   2.191  1.00 22.63      CCP 
ATOM   1057  HH  TYR    67       7.711  53.432   2.730  1.00  0.00      CCP 
ATOM   1058  C   TYR    67       5.733  49.394   7.448  1.00 26.92      CCP 
ATOM   1059  O   TYR    67       6.941  49.754   7.667  1.00 34.41      CCP 
ATOM   1060  N   GLY    68       4.781  50.095   7.963  1.00 25.24      CCP 
ATOM   1061  HN  GLY    68       3.882  49.805   7.701  1.00  0.00      CCP 
ATOM   1062  CA  GLY    68       4.804  51.280   8.731  1.00 20.74      CCP 
ATOM   1063  HA1 GLY    68       3.797  51.681   8.704  1.00  0.00      CCP 
ATOM   1064  HA2 GLY    68       5.429  51.979   8.206  1.00  0.00      CCP 
ATOM   1065  C   GLY    68       5.250  51.305  10.135  1.00 25.22      CCP 
ATOM   1066  O   GLY    68       5.232  52.441  10.718  1.00 24.06      CCP 
ATOM   1067  N   GLY    69       5.572  50.154  10.722  1.00 23.14      CCP 
ATOM   1068  HN  GLY    69       5.512  49.311  10.227  1.00  0.00      CCP 
ATOM   1069  CA  GLY    69       5.933  50.156  12.160  1.00 24.89      CCP 
ATOM   1070  HA1 GLY    69       6.946  50.511  12.266  1.00  0.00      CCP 
ATOM   1071  HA2 GLY    69       5.871  49.147  12.540  1.00  0.00      CCP 
ATOM   1072  C   GLY    69       5.013  51.042  12.964  1.00 26.25      CCP 
ATOM   1073  O   GLY    69       5.356  51.805  13.888  1.00 29.48      CCP 
ATOM   1074  N   THR    70       3.730  50.966  12.674  1.00 26.15      CCP 
ATOM   1075  HN  THR    70       3.428  50.356  11.969  1.00  0.00      CCP 
ATOM   1076  CA  THR    70       2.742  51.772  13.414  1.00 25.05      CCP 
ATOM   1077  HA  THR    70       3.180  52.742  13.592  1.00  0.00      CCP 
ATOM   1078  CB  THR    70       1.476  51.990  12.493  1.00 26.22      CCP 
ATOM   1079  HB  THR    70       0.653  52.379  13.075  1.00  0.00      CCP 
ATOM   1080  OG1 THR    70       1.137  50.676  11.959  1.00 22.61      CCP 
ATOM   1081  HG1 THR    70       0.184  50.638  11.847  1.00  0.00      CCP 
ATOM   1082  CG2 THR    70       1.770  52.912  11.289  1.00 30.59      CCP 
ATOM   1083 HG21 THR    70       1.782  53.941  11.618  1.00  0.00      CCP 
ATOM   1084 HG22 THR    70       1.002  52.782  10.541  1.00  0.00      CCP 
ATOM   1085 HG23 THR    70       2.730  52.658  10.866  1.00  0.00      CCP 
ATOM   1086  C   THR    70       2.402  51.187  14.741  1.00 26.48      CCP 
ATOM   1087  O   THR    70       1.614  51.854  15.459  1.00 29.60      CCP 
ATOM   1088  N   TYR    71       2.871  50.034  15.162  1.00 27.10      CCP 
ATOM   1089  HN  TYR    71       3.475  49.526  14.582  1.00  0.00      CCP 
ATOM   1090  CA  TYR    71       2.511  49.479  16.485  1.00 25.12      CCP 
ATOM   1091  HA  TYR    71       1.433  49.491  16.554  1.00  0.00      CCP 
ATOM   1092  CB  TYR    71       2.972  48.028  16.624  1.00 25.13      CCP 
ATOM   1093  HB1 TYR    71       3.959  47.942  16.190  1.00  0.00      CCP 
ATOM   1094  HB2 TYR    71       2.299  47.401  16.062  1.00  0.00      CCP 
ATOM   1095  CG  TYR    71       3.019  47.519  18.034  1.00 20.78      CCP 
ATOM   1096  CD1 TYR    71       1.870  47.075  18.671  1.00 20.74      CCP 
ATOM   1097  HD1 TYR    71       0.931  47.058  18.138  1.00  0.00      CCP 
ATOM   1098  CD2 TYR    71       4.202  47.521  18.765  1.00 20.73      CCP 
ATOM   1099  HD2 TYR    71       5.106  47.858  18.280  1.00  0.00      CCP 
ATOM   1100  CE1 TYR    71       1.917  46.686  20.016  1.00 24.27      CCP 
ATOM   1101  HE1 TYR    71       1.015  46.343  20.500  1.00  0.00      CCP 
ATOM   1102  CE2 TYR    71       4.279  47.100  20.111  1.00 20.43      CCP 
ATOM   1103  HE2 TYR    71       5.219  47.097  20.637  1.00  0.00      CCP 
ATOM   1104  CZ  TYR    71       3.124  46.672  20.723  1.00 21.93      CCP 
ATOM   1105  OH  TYR    71       3.089  46.196  21.999  1.00 22.60      CCP 
ATOM   1106  HH  TYR    71       3.427  45.298  21.990  1.00  0.00      CCP 
ATOM   1107  C   TYR    71       3.035  50.384  17.575  1.00 27.81      CCP 
ATOM   1108  O   TYR    71       2.640  50.471  18.766  1.00 30.90      CCP 
ATOM   1109  N   ARG    72       3.998  51.168  17.206  1.00 30.59      CCP 
ATOM   1110  HN  ARG    72       4.313  51.126  16.279  1.00  0.00      CCP 
ATOM   1111  CA  ARG    72       4.638  52.135  18.136  1.00 31.53      CCP 
ATOM   1112  HA  ARG    72       4.823  51.613  19.065  1.00  0.00      CCP 
ATOM   1113  CB  ARG    72       5.994  52.612  17.594  1.00 22.39      CCP 
ATOM   1114  HB1 ARG    72       6.409  51.817  16.987  1.00  0.00      CCP 
ATOM   1115  HB2 ARG    72       6.654  52.769  18.432  1.00  0.00      CCP 
ATOM   1116  CG  ARG    72       5.974  53.875  16.782  1.00 24.72      CCP 
ATOM   1117  HG1 ARG    72       6.458  54.659  17.349  1.00  0.00      CCP 
ATOM   1118  HG2 ARG    72       4.949  54.161  16.603  1.00  0.00      CCP 
ATOM   1119  CD  ARG    72       6.656  53.736  15.475  1.00 25.60      CCP 
ATOM   1120  HD1 ARG    72       6.110  53.026  14.913  1.00  0.00      CCP 
ATOM   1121  HD2 ARG    72       7.622  53.339  15.610  1.00  0.00      CCP 
ATOM   1122  NE  ARG    72       6.843  55.032  14.824  1.00 29.50      CCP 
ATOM   1123  HE  ARG    72       7.176  55.796  15.340  1.00  0.00      CCP 
ATOM   1124  CZ  ARG    72       6.557  55.178  13.511  1.00 31.87      CCP 
ATOM   1125  NH1 ARG    72       6.219  54.111  12.777  1.00 36.33      CCP 
ATOM   1126 HH11 ARG    72       6.178  53.206  13.198  1.00  0.00      CCP 
ATOM   1127 HH12 ARG    72       6.007  54.220  11.806  1.00  0.00      CCP 
ATOM   1128  NH2 ARG    72       6.554  56.382  12.989  1.00 30.46      CCP 
ATOM   1129 HH21 ARG    72       6.761  57.175  13.561  1.00  0.00      CCP 
ATOM   1130 HH22 ARG    72       6.344  56.506  12.019  1.00  0.00      CCP 
ATOM   1131  C   ARG    72       3.725  53.296  18.448  1.00 34.56      CCP 
ATOM   1132  O   ARG    72       4.187  54.154  19.253  1.00 38.49      CCP 
ATOM   1133  N   PHE    73       2.515  53.378  17.894  1.00 34.51      CCP 
ATOM   1134  HN  PHE    73       2.189  52.693  17.274  1.00  0.00      CCP 
ATOM   1135  CA  PHE    73       1.692  54.594  18.223  1.00 31.28      CCP 
ATOM   1136  HA  PHE    73       2.327  55.303  18.751  1.00  0.00      CCP 
ATOM   1137  CB  PHE    73       1.153  55.228  16.997  1.00 34.00      CCP 
ATOM   1138  HB1 PHE    73       0.460  55.996  17.322  1.00  0.00      CCP 
ATOM   1139  HB2 PHE    73       0.574  54.481  16.484  1.00  0.00      CCP 
ATOM   1140  CG  PHE    73       2.057  55.836  15.978  1.00 38.38      CCP 
ATOM   1141  CD1 PHE    73       2.735  57.037  16.242  1.00 40.99      CCP 
ATOM   1142  HD1 PHE    73       2.617  57.514  17.204  1.00  0.00      CCP 
ATOM   1143  CD2 PHE    73       2.227  55.236  14.721  1.00 36.70      CCP 
ATOM   1144  HD2 PHE    73       1.719  54.307  14.508  1.00  0.00      CCP 
ATOM   1145  CE1 PHE    73       3.567  57.624  15.278  1.00 37.17      CCP 
ATOM   1146  HE1 PHE    73       4.085  58.548  15.489  1.00  0.00      CCP 
ATOM   1147  CE2 PHE    73       3.017  55.806  13.750  1.00 39.12      CCP 
ATOM   1148  HE2 PHE    73       3.109  55.342  12.780  1.00  0.00      CCP 
ATOM   1149  CZ  PHE    73       3.680  57.016  14.025  1.00 39.43      CCP 
ATOM   1150  HZ  PHE    73       4.317  57.458  13.273  1.00  0.00      CCP 
ATOM   1151  C   PHE    73       0.708  54.013  19.221  1.00 33.01      CCP 
ATOM   1152  O   PHE    73       0.453  52.818  19.045  1.00 35.12      CCP 
ATOM   1153  N   LYS    74       0.235  54.748  20.170  1.00 34.90      CCP 
ATOM   1154  HN  LYS    74       0.550  55.676  20.186  1.00  0.00      CCP 
ATOM   1155  CA  LYS    74      -0.618  54.356  21.274  1.00 36.22      CCP 
ATOM   1156  HA  LYS    74      -0.059  53.688  21.910  1.00  0.00      CCP 
ATOM   1157  CB  LYS    74      -1.143  55.491  22.133  1.00 37.54      CCP 
ATOM   1158  HB1 LYS    74      -1.812  55.043  22.859  1.00  0.00      CCP 
ATOM   1159  HB2 LYS    74      -1.752  56.101  21.493  1.00  0.00      CCP 
ATOM   1160  CG  LYS    74      -0.243  56.434  22.876  1.00 44.59      CCP 
ATOM   1161  HG1 LYS    74       0.784  56.232  22.613  1.00  0.00      CCP 
ATOM   1162  HG2 LYS    74      -0.376  56.290  23.939  1.00  0.00      CCP 
ATOM   1163  CD  LYS    74      -0.584  57.890  22.506  1.00 50.31      CCP 
ATOM   1164  HD1 LYS    74      -1.572  57.913  22.067  1.00  0.00      CCP 
ATOM   1165  HD2 LYS    74       0.124  58.231  21.768  1.00  0.00      CCP 
ATOM   1166  CE  LYS    74      -0.551  58.851  23.673  1.00 54.02      CCP 
ATOM   1167  HE1 LYS    74      -1.537  58.928  24.106  1.00  0.00      CCP 
ATOM   1168  HE2 LYS    74      -0.229  59.824  23.331  1.00  0.00      CCP 
ATOM   1169  NZ  LYS    74       0.410  58.337  24.706  1.00 58.67      CCP 
ATOM   1170  HZ1 LYS    74       1.211  57.872  24.234  1.00  0.00      CCP 
ATOM   1171  HZ2 LYS    74      -0.076  57.653  25.321  1.00  0.00      CCP 
ATOM   1172  HZ3 LYS    74       0.761  59.130  25.279  1.00  0.00      CCP 
ATOM   1173  C   LYS    74      -1.902  53.638  20.822  1.00 35.62      CCP 
ATOM   1174  O   LYS    74      -2.359  52.727  21.517  1.00 35.62      CCP 
ATOM   1175  N   LYS    75      -2.481  54.202  19.779  1.00 33.06      CCP 
ATOM   1176  HN  LYS    75      -2.081  55.001  19.376  1.00  0.00      CCP 
ATOM   1177  CA  LYS    75      -3.714  53.683  19.254  1.00 30.81      CCP 
ATOM   1178  HA  LYS    75      -4.505  53.839  19.973  1.00  0.00      CCP 
ATOM   1179  CB  LYS    75      -4.147  54.237  17.878  1.00 36.60      CCP 
ATOM   1180  HB1 LYS    75      -3.530  53.823  17.096  1.00  0.00      CCP 
ATOM   1181  HB2 LYS    75      -4.077  55.317  17.877  1.00  0.00      CCP 
ATOM   1182  CG  LYS    75      -5.636  53.786  17.673  1.00 34.75      CCP 
ATOM   1183  HG1 LYS    75      -6.193  53.971  18.581  1.00  0.00      CCP 
ATOM   1184  HG2 LYS    75      -5.662  52.730  17.451  1.00  0.00      CCP 
ATOM   1185  CD  LYS    75      -6.256  54.535  16.554  1.00 40.62      CCP 
ATOM   1186  HD1 LYS    75      -5.799  55.513  16.498  1.00  0.00      CCP 
ATOM   1187  HD2 LYS    75      -7.307  54.660  16.766  1.00  0.00      CCP 
ATOM   1188  CE  LYS    75      -6.116  53.854  15.202  1.00 42.15      CCP 
ATOM   1189  HE1 LYS    75      -6.467  52.848  15.265  1.00  0.00      CCP 
ATOM   1190  HE2 LYS    75      -5.079  53.865  14.893  1.00  0.00      CCP 
ATOM   1191  NZ  LYS    75      -6.951  54.641  14.229  1.00 46.45      CCP 
ATOM   1192  HZ1 LYS    75      -6.494  55.555  14.040  1.00  0.00      CCP 
ATOM   1193  HZ2 LYS    75      -7.896  54.802  14.635  1.00  0.00      CCP 
ATOM   1194  HZ3 LYS    75      -7.041  54.110  13.340  1.00  0.00      CCP 
ATOM   1195  C   LYS    75      -3.513  52.197  19.036  1.00 28.42      CCP 
ATOM   1196  O   LYS    75      -4.179  51.334  19.535  1.00 26.51      CCP 
ATOM   1197  N   GLU    76      -2.478  51.971  18.231  1.00 32.35      CCP 
ATOM   1198  HN  GLU    76      -1.943  52.699  17.851  1.00  0.00      CCP 
ATOM   1199  CA  GLU    76      -2.202  50.549  17.928  1.00 31.45      CCP 
ATOM   1200  HA  GLU    76      -3.129  50.095  17.610  1.00  0.00      CCP 
ATOM   1201  CB  GLU    76      -1.240  50.535  16.721  1.00 26.11      CCP 
ATOM   1202  HB1 GLU    76      -0.299  50.988  16.994  1.00  0.00      CCP 
ATOM   1203  HB2 GLU    76      -1.683  51.072  15.901  1.00  0.00      CCP 
ATOM   1204  CG  GLU    76      -1.012  49.077  16.317  1.00 28.15      CCP 
ATOM   1205  HG1 GLU    76      -1.960  48.568  16.465  1.00  0.00      CCP 
ATOM   1206  HG2 GLU    76      -0.329  48.661  17.032  1.00  0.00      CCP 
ATOM   1207  CD  GLU    76      -0.507  48.685  15.006  1.00 22.91      CCP 
ATOM   1208  OE1 GLU    76      -0.423  49.629  14.215  1.00 27.43      CCP 
ATOM   1209  OE2 GLU    76      -0.181  47.506  14.763  1.00 18.65      CCP 
ATOM   1210  C   GLU    76      -1.694  49.765  19.117  1.00 32.45      CCP 
ATOM   1211  O   GLU    76      -2.124  48.645  19.439  1.00 33.25      CCP 
ATOM   1212  N   PHE    77      -0.747  50.318  19.844  1.00 33.09      CCP 
ATOM   1213  HN  PHE    77      -0.463  51.204  19.535  1.00  0.00      CCP 
ATOM   1214  CA  PHE    77      -0.017  49.821  20.990  1.00 31.35      CCP 
ATOM   1215  HA  PHE    77       0.533  48.941  20.689  1.00  0.00      CCP 
ATOM   1216  CB  PHE    77       0.967  50.856  21.506  1.00 34.73      CCP 
ATOM   1217  HB1 PHE    77       0.408  51.746  21.759  1.00  0.00      CCP 
ATOM   1218  HB2 PHE    77       1.642  51.107  20.706  1.00  0.00      CCP 
ATOM   1219  CG  PHE    77       1.780  50.465  22.675  1.00 42.30      CCP 
ATOM   1220  CD1 PHE    77       3.014  49.803  22.499  1.00 44.08      CCP 
ATOM   1221  HD1 PHE    77       3.355  49.571  21.501  1.00  0.00      CCP 
ATOM   1222  CD2 PHE    77       1.364  50.753  23.986  1.00 45.59      CCP 
ATOM   1223  HD2 PHE    77       0.419  51.250  24.147  1.00  0.00      CCP 
ATOM   1224  CE1 PHE    77       3.800  49.426  23.605  1.00 41.20      CCP 
ATOM   1225  HE1 PHE    77       4.742  48.920  23.455  1.00  0.00      CCP 
ATOM   1226  CE2 PHE    77       2.127  50.353  25.087  1.00 42.48      CCP 
ATOM   1227  HE2 PHE    77       1.784  50.571  26.088  1.00  0.00      CCP 
ATOM   1228  CZ  PHE    77       3.353  49.709  24.896  1.00 39.62      CCP 
ATOM   1229  HZ  PHE    77       3.951  49.423  25.749  1.00  0.00      CCP 
ATOM   1230  C   PHE    77      -1.005  49.424  22.071  1.00 30.42      CCP 
ATOM   1231  O   PHE    77      -0.778  48.404  22.761  1.00 33.04      CCP 
ATOM   1232  N   ASN    78      -2.054  50.206  22.110  1.00 26.71      CCP 
ATOM   1233  HN  ASN    78      -2.131  50.952  21.479  1.00  0.00      CCP 
ATOM   1234  CA  ASN    78      -3.096  49.991  23.118  1.00 29.65      CCP 
ATOM   1235  HA  ASN    78      -2.605  49.453  23.918  1.00  0.00      CCP 
ATOM   1236  CB  ASN    78      -3.539  51.314  23.734  1.00 38.45      CCP 
ATOM   1237  HB1 ASN    78      -4.346  51.130  24.427  1.00  0.00      CCP 
ATOM   1238  HB2 ASN    78      -3.886  51.974  22.953  1.00  0.00      CCP 
ATOM   1239  CG  ASN    78      -2.368  51.980  24.488  1.00 44.73      CCP 
ATOM   1240  OD1 ASN    78      -2.045  51.604  25.631  1.00 46.99      CCP 
ATOM   1241  ND2 ASN    78      -1.709  52.943  23.854  1.00 43.37      CCP 
ATOM   1242 HD21 ASN    78      -1.974  53.202  22.948  1.00  0.00      CCP 
ATOM   1243 HD22 ASN    78      -0.958  53.394  24.293  1.00  0.00      CCP 
ATOM   1244  C   ASN    78      -4.221  49.096  22.694  1.00 30.71      CCP 
ATOM   1245  O   ASN    78      -5.099  48.824  23.541  1.00 30.35      CCP 
ATOM   1246  N   ASP    79      -4.242  48.621  21.467  1.00 31.48      CCP 
ATOM   1247  HN  ASP    79      -3.523  48.857  20.844  1.00  0.00      CCP 
ATOM   1248  CA  ASP    79      -5.310  47.676  21.037  1.00 27.98      CCP 
ATOM   1249  HA  ASP    79      -6.258  48.190  21.010  1.00  0.00      CCP 
ATOM   1250  CB  ASP    79      -5.010  47.065  19.662  1.00 28.18      CCP 
ATOM   1251  HB1 ASP    79      -4.063  46.545  19.713  1.00  0.00      CCP 
ATOM   1252  HB2 ASP    79      -4.927  47.862  18.940  1.00  0.00      CCP 
ATOM   1253  CG  ASP    79      -6.072  46.103  19.196  1.00 24.98      CCP 
ATOM   1254  OD1 ASP    79      -6.935  45.686  19.971  1.00 26.78      CCP 
ATOM   1255  OD2 ASP    79      -6.007  45.711  18.015  1.00 25.83      CCP 
ATOM   1256  C   ASP    79      -5.349  46.568  22.056  1.00 28.04      CCP 
ATOM   1257  O   ASP    79      -4.309  45.934  22.268  1.00 31.21      CCP 
ATOM   1258  N   PRO    80      -6.531  46.304  22.588  1.00 28.81      CCP 
ATOM   1259  CA  PRO    80      -6.685  45.242  23.557  1.00 24.89      CCP 
ATOM   1260  HA  PRO    80      -6.056  45.463  24.405  1.00  0.00      CCP 
ATOM   1261  CB  PRO    80      -8.113  45.325  24.008  1.00 25.49      CCP 
ATOM   1262  HB1 PRO    80      -8.162  45.350  25.086  1.00  0.00      CCP 
ATOM   1263  HB2 PRO    80      -8.671  44.480  23.630  1.00  0.00      CCP 
ATOM   1264  CG  PRO    80      -8.652  46.580  23.453  1.00 26.07      CCP 
ATOM   1265  HG1 PRO    80      -8.647  47.345  24.214  1.00  0.00      CCP 
ATOM   1266  HG2 PRO    80      -9.664  46.418  23.108  1.00  0.00      CCP 
ATOM   1267  CD  PRO    80      -7.791  47.013  22.306  1.00 26.82      CCP 
ATOM   1268  HD2 PRO    80      -8.226  46.700  21.369  1.00  0.00      CCP 
ATOM   1269  HD1 PRO    80      -7.636  48.079  22.326  1.00  0.00      CCP 
ATOM   1270  C   PRO    80      -6.302  43.884  23.029  1.00 26.46      CCP 
ATOM   1271  O   PRO    80      -6.075  43.015  23.911  1.00 29.38      CCP 
ATOM   1272  N   SER    81      -6.239  43.619  21.730  1.00 25.17      CCP 
ATOM   1273  HN  SER    81      -6.440  44.300  21.054  1.00  0.00      CCP 
ATOM   1274  CA  SER    81      -5.857  42.214  21.350  1.00 25.41      CCP 
ATOM   1275  HA  SER    81      -6.207  41.547  22.129  1.00  0.00      CCP 
ATOM   1276  CB  SER    81      -6.511  41.821  20.050  1.00 26.59      CCP 
ATOM   1277  HB1 SER    81      -7.505  41.447  20.262  1.00  0.00      CCP 
ATOM   1278  HB2 SER    81      -5.939  41.032  19.593  1.00  0.00      CCP 
ATOM   1279  OG  SER    81      -6.596  42.894  19.139  1.00 26.12      CCP 
ATOM   1280  HG  SER    81      -6.960  43.651  19.605  1.00  0.00      CCP 
ATOM   1281  C   SER    81      -4.340  42.136  21.314  1.00 23.04      CCP 
ATOM   1282  O   SER    81      -3.721  41.133  20.953  1.00 23.18      CCP 
ATOM   1283  N   ASN    82      -3.792  43.253  21.702  1.00 19.57      CCP 
ATOM   1284  HN  ASN    82      -4.368  43.999  21.966  1.00  0.00      CCP 
ATOM   1285  CA  ASN    82      -2.354  43.429  21.753  1.00 21.56      CCP 
ATOM   1286  HA  ASN    82      -1.900  42.613  21.210  1.00  0.00      CCP 
ATOM   1287  CB  ASN    82      -1.963  44.749  21.046  1.00 17.78      CCP 
ATOM   1288  HB1 ASN    82      -1.080  45.162  21.510  1.00  0.00      CCP 
ATOM   1289  HB2 ASN    82      -2.768  45.455  21.114  1.00  0.00      CCP 
ATOM   1290  CG  ASN    82      -1.677  44.463  19.596  1.00 16.50      CCP 
ATOM   1291  OD1 ASN    82      -1.674  43.308  19.092  1.00 22.14      CCP 
ATOM   1292  ND2 ASN    82      -1.465  45.517  18.844  1.00 21.61      CCP 
ATOM   1293 HD21 ASN    82      -1.499  46.414  19.237  1.00  0.00      CCP 
ATOM   1294 HD22 ASN    82      -1.272  45.407  17.889  1.00  0.00      CCP 
ATOM   1295  C   ASN    82      -1.856  43.359  23.182  1.00 22.11      CCP 
ATOM   1296  O   ASN    82      -0.727  43.794  23.446  1.00 25.38      CCP 
ATOM   1297  N   ALA    83      -2.701  42.909  24.068  1.00 22.92      CCP 
ATOM   1298  HN  ALA    83      -3.607  42.634  23.813  1.00  0.00      CCP 
ATOM   1299  CA  ALA    83      -2.259  42.880  25.480  1.00 25.99      CCP 
ATOM   1300  HA  ALA    83      -1.851  43.858  25.711  1.00  0.00      CCP 
ATOM   1301  CB  ALA    83      -3.402  42.612  26.429  1.00 25.04      CCP 
ATOM   1302  HB1 ALA    83      -3.835  41.648  26.208  1.00  0.00      CCP 
ATOM   1303  HB2 ALA    83      -4.154  43.379  26.313  1.00  0.00      CCP 
ATOM   1304  HB3 ALA    83      -3.036  42.617  27.445  1.00  0.00      CCP 
ATOM   1305  C   ALA    83      -1.116  41.864  25.612  1.00 26.84      CCP 
ATOM   1306  O   ALA    83      -1.193  40.748  25.074  1.00 27.35      CCP 
ATOM   1307  N   GLY    84      -0.106  42.265  26.337  1.00 26.57      CCP 
ATOM   1308  HN  GLY    84      -0.148  43.161  26.732  1.00  0.00      CCP 
ATOM   1309  CA  GLY    84       1.064  41.424  26.647  1.00 23.16      CCP 
ATOM   1310  HA1 GLY    84       0.775  40.385  26.573  1.00  0.00      CCP 
ATOM   1311  HA2 GLY    84       1.376  41.625  27.661  1.00  0.00      CCP 
ATOM   1312  C   GLY    84       2.236  41.672  25.721  1.00 22.38      CCP 
ATOM   1313  O   GLY    84       3.337  41.161  25.992  1.00 23.36      CCP 
ATOM   1314  N   LEU    85       2.032  42.371  24.625  1.00 18.11      CCP 
ATOM   1315  HN  LEU    85       1.135  42.715  24.431  1.00  0.00      CCP 
ATOM   1316  CA  LEU    85       3.098  42.588  23.676  1.00 17.88      CCP 
ATOM   1317  HA  LEU    85       3.721  41.704  23.651  1.00  0.00      CCP 
ATOM   1318  CB  LEU    85       2.500  42.811  22.279  1.00 12.14      CCP 
ATOM   1319  HB1 LEU    85       3.323  43.006  21.603  1.00  0.00      CCP 
ATOM   1320  HB2 LEU    85       1.898  43.703  22.321  1.00  0.00      CCP 
ATOM   1321  CG  LEU    85       1.641  41.722  21.675  1.00 14.47      CCP 
ATOM   1322  HG  LEU    85       0.697  41.670  22.196  1.00  0.00      CCP 
ATOM   1323  CD1 LEU    85       1.397  42.014  20.185  1.00 14.54      CCP 
ATOM   1324 HD11 LEU    85       0.766  42.885  20.088  1.00  0.00      CCP 
ATOM   1325 HD12 LEU    85       0.911  41.165  19.727  1.00  0.00      CCP 
ATOM   1326 HD13 LEU    85       2.341  42.197  19.694  1.00  0.00      CCP 
ATOM   1327  CD2 LEU    85       2.361  40.376  21.776  1.00 14.18      CCP 
ATOM   1328 HD21 LEU    85       1.851  39.648  21.163  1.00  0.00      CCP 
ATOM   1329 HD22 LEU    85       2.361  40.044  22.804  1.00  0.00      CCP 
ATOM   1330 HD23 LEU    85       3.380  40.485  21.433  1.00  0.00      CCP 
ATOM   1331  C   LEU    85       3.944  43.760  24.177  1.00 17.90      CCP 
ATOM   1332  O   LEU    85       4.988  43.918  23.569  1.00 19.44      CCP 
ATOM   1333  N   GLN    86       3.492  44.494  25.144  1.00 16.83      CCP 
ATOM   1334  HN  GLN    86       2.625  44.316  25.560  1.00  0.00      CCP 
ATOM   1335  CA  GLN    86       4.370  45.607  25.606  1.00 23.35      CCP 
ATOM   1336  HA  GLN    86       4.569  46.248  24.754  1.00  0.00      CCP 
ATOM   1337  CB  GLN    86       3.742  46.430  26.689  1.00 28.95      CCP 
ATOM   1338  HB1 GLN    86       4.308  47.344  26.799  1.00  0.00      CCP 
ATOM   1339  HB2 GLN    86       3.794  45.880  27.616  1.00  0.00      CCP 
ATOM   1340  CG  GLN    86       2.290  46.783  26.416  1.00 32.91      CCP 
ATOM   1341  HG1 GLN    86       2.188  47.067  25.378  1.00  0.00      CCP 
ATOM   1342  HG2 GLN    86       2.011  47.621  27.036  1.00  0.00      CCP 
ATOM   1343  CD  GLN    86       1.357  45.630  26.705  1.00 42.87      CCP 
ATOM   1344  OE1 GLN    86       1.774  44.471  26.739  1.00 41.64      CCP 
ATOM   1345  NE2 GLN    86       0.081  46.023  26.923  1.00 42.00      CCP 
ATOM   1346 HE21 GLN    86      -0.152  46.974  26.884  1.00  0.00      CCP 
ATOM   1347 HE22 GLN    86      -0.610  45.357  27.120  1.00  0.00      CCP 
ATOM   1348  C   GLN    86       5.724  44.998  26.070  1.00 24.78      CCP 
ATOM   1349  O   GLN    86       6.748  45.620  25.832  1.00 24.11      CCP 
ATOM   1350  N   ASN    87       5.691  43.816  26.646  1.00 21.54      CCP 
ATOM   1351  HN  ASN    87       4.810  43.398  26.745  1.00  0.00      CCP 
ATOM   1352  CA  ASN    87       6.813  43.068  27.116  1.00 24.09      CCP 
ATOM   1353  HA  ASN    87       7.324  43.652  27.867  1.00  0.00      CCP 
ATOM   1354  CB  ASN    87       6.416  41.717  27.736  1.00 25.49      CCP 
ATOM   1355  HB1 ASN    87       7.309  41.140  27.929  1.00  0.00      CCP 
ATOM   1356  HB2 ASN    87       5.791  41.178  27.040  1.00  0.00      CCP 
ATOM   1357  CG  ASN    87       5.662  41.909  29.028  1.00 29.79      CCP 
ATOM   1358  OD1 ASN    87       5.777  42.976  29.666  1.00 36.03      CCP 
ATOM   1359  ND2 ASN    87       4.914  40.937  29.457  1.00 32.05      CCP 
ATOM   1360 HD21 ASN    87       4.850  40.105  28.944  1.00  0.00      CCP 
ATOM   1361 HD22 ASN    87       4.414  41.036  30.294  1.00  0.00      CCP 
ATOM   1362  C   ASN    87       7.786  42.791  25.969  1.00 26.84      CCP 
ATOM   1363  O   ASN    87       8.997  42.689  26.245  1.00 31.65      CCP 
ATOM   1364  N   GLY    88       7.235  42.665  24.777  1.00 23.87      CCP 
ATOM   1365  HN  GLY    88       6.264  42.750  24.678  1.00  0.00      CCP 
ATOM   1366  CA  GLY    88       8.080  42.392  23.582  1.00 18.92      CCP 
ATOM   1367  HA1 GLY    88       7.488  41.946  22.798  1.00  0.00      CCP 
ATOM   1368  HA2 GLY    88       8.905  41.743  23.848  1.00  0.00      CCP 
ATOM   1369  C   GLY    88       8.588  43.734  23.136  1.00 18.57      CCP 
ATOM   1370  O   GLY    88       9.722  43.855  22.716  1.00 21.90      CCP 
ATOM   1371  N   PHE    89       7.770  44.775  23.257  1.00 19.79      CCP 
ATOM   1372  HN  PHE    89       6.868  44.669  23.624  1.00  0.00      CCP 
ATOM   1373  CA  PHE    89       8.258  46.100  22.795  1.00 21.34      CCP 
ATOM   1374  HA  PHE    89       8.593  45.961  21.774  1.00  0.00      CCP 
ATOM   1375  CB  PHE    89       7.121  47.073  22.752  1.00 24.28      CCP 
ATOM   1376  HB1 PHE    89       6.694  47.131  23.744  1.00  0.00      CCP 
ATOM   1377  HB2 PHE    89       6.370  46.679  22.090  1.00  0.00      CCP 
ATOM   1378  CG  PHE    89       7.458  48.473  22.295  1.00 25.46      CCP 
ATOM   1379  CD1 PHE    89       7.471  48.843  20.979  1.00 23.88      CCP 
ATOM   1380  HD1 PHE    89       7.214  48.103  20.236  1.00  0.00      CCP 
ATOM   1381  CD2 PHE    89       7.792  49.423  23.295  1.00 31.58      CCP 
ATOM   1382  HD2 PHE    89       7.807  49.130  24.335  1.00  0.00      CCP 
ATOM   1383  CE1 PHE    89       7.769  50.154  20.543  1.00 18.68      CCP 
ATOM   1384  HE1 PHE    89       7.774  50.427  19.498  1.00  0.00      CCP 
ATOM   1385  CE2 PHE    89       8.077  50.751  22.936  1.00 29.61      CCP 
ATOM   1386  HE2 PHE    89       8.293  51.501  23.683  1.00  0.00      CCP 
ATOM   1387  CZ  PHE    89       8.042  51.075  21.552  1.00 29.66      CCP 
ATOM   1388  HZ  PHE    89       8.274  52.089  21.263  1.00  0.00      CCP 
ATOM   1389  C   PHE    89       9.492  46.587  23.588  1.00 23.53      CCP 
ATOM   1390  O   PHE    89      10.464  47.127  23.057  1.00 19.34      CCP 
ATOM   1391  N   LYS    90       9.486  46.486  24.890  1.00 23.09      CCP 
ATOM   1392  HN  LYS    90       8.674  46.097  25.275  1.00  0.00      CCP 
ATOM   1393  CA  LYS    90      10.487  46.853  25.828  1.00 26.63      CCP 
ATOM   1394  HA  LYS    90      10.679  47.908  25.685  1.00  0.00      CCP 
ATOM   1395  CB  LYS    90      10.088  46.660  27.269  1.00 29.37      CCP 
ATOM   1396  HB1 LYS    90      10.746  47.273  27.872  1.00  0.00      CCP 
ATOM   1397  HB2 LYS    90      10.279  45.632  27.526  1.00  0.00      CCP 
ATOM   1398  CG  LYS    90       8.673  46.959  27.672  1.00 37.95      CCP 
ATOM   1399  HG1 LYS    90       8.475  46.453  28.607  1.00  0.00      CCP 
ATOM   1400  HG2 LYS    90       8.028  46.552  26.931  1.00  0.00      CCP 
ATOM   1401  CD  LYS    90       8.324  48.425  27.834  1.00 43.30      CCP 
ATOM   1402  HD1 LYS    90       7.289  48.579  27.569  1.00  0.00      CCP 
ATOM   1403  HD2 LYS    90       8.953  49.018  27.185  1.00  0.00      CCP 
ATOM   1404  CE  LYS    90       8.542  48.853  29.283  1.00 47.16      CCP 
ATOM   1405  HE1 LYS    90       9.450  48.404  29.659  1.00  0.00      CCP 
ATOM   1406  HE2 LYS    90       7.705  48.529  29.884  1.00  0.00      CCP 
ATOM   1407  NZ  LYS    90       8.659  50.346  29.353  1.00 51.19      CCP 
ATOM   1408  HZ1 LYS    90       8.798  50.637  30.341  1.00  0.00      CCP 
ATOM   1409  HZ2 LYS    90       7.789  50.779  28.982  1.00  0.00      CCP 
ATOM   1410  HZ3 LYS    90       9.471  50.657  28.784  1.00  0.00      CCP 
ATOM   1411  C   LYS    90      11.815  46.109  25.548  1.00 27.49      CCP 
ATOM   1412  O   LYS    90      12.866  46.764  25.495  1.00 31.50      CCP 
ATOM   1413  N   PHE    91      11.729  44.830  25.347  1.00 24.91      CCP 
ATOM   1414  HN  PHE    91      10.835  44.431  25.387  1.00  0.00      CCP 
ATOM   1415  CA  PHE    91      12.819  43.956  25.051  1.00 19.16      CCP 
ATOM   1416  HA  PHE    91      13.503  43.979  25.888  1.00  0.00      CCP 
ATOM   1417  CB  PHE    91      12.346  42.537  24.868  1.00 18.05      CCP 
ATOM   1418  HB1 PHE    91      11.531  42.545  24.157  1.00  0.00      CCP 
ATOM   1419  HB2 PHE    91      11.962  42.186  25.812  1.00  0.00      CCP 
ATOM   1420  CG  PHE    91      13.390  41.549  24.391  1.00 17.01      CCP 
ATOM   1421  CD1 PHE    91      13.821  41.573  23.092  1.00 16.65      CCP 
ATOM   1422  HD1 PHE    91      13.382  42.280  22.406  1.00  0.00      CCP 
ATOM   1423  CD2 PHE    91      13.936  40.649  25.302  1.00 17.40      CCP 
ATOM   1424  HD2 PHE    91      13.653  40.692  26.343  1.00  0.00      CCP 
ATOM   1425  CE1 PHE    91      14.783  40.666  22.615  1.00 14.06      CCP 
ATOM   1426  HE1 PHE    91      15.130  40.676  21.593  1.00  0.00      CCP 
ATOM   1427  CE2 PHE    91      14.919  39.747  24.879  1.00 10.62      CCP 
ATOM   1428  HE2 PHE    91      15.306  38.992  25.547  1.00  0.00      CCP 
ATOM   1429  CZ  PHE    91      15.236  39.739  23.547  1.00 10.02      CCP 
ATOM   1430  HZ  PHE    91      15.973  39.022  23.217  1.00  0.00      CCP 
ATOM   1431  C   PHE    91      13.557  44.456  23.830  1.00 24.20      CCP 
ATOM   1432  O   PHE    91      14.815  44.244  23.738  1.00 25.16      CCP 
ATOM   1433  N   LEU    92      12.846  45.107  22.912  1.00 20.61      CCP 
ATOM   1434  HN  LEU    92      11.884  45.278  22.984  1.00  0.00      CCP 
ATOM   1435  CA  LEU    92      13.699  45.570  21.761  1.00 19.88      CCP 
ATOM   1436  HA  LEU    92      14.658  45.074  21.826  1.00  0.00      CCP 
ATOM   1437  CB  LEU    92      13.067  45.193  20.459  1.00 17.92      CCP 
ATOM   1438  HB1 LEU    92      13.768  45.521  19.696  1.00  0.00      CCP 
ATOM   1439  HB2 LEU    92      12.210  45.831  20.361  1.00  0.00      CCP 
ATOM   1440  CG  LEU    92      12.582  43.829  20.045  1.00 16.90      CCP 
ATOM   1441  HG  LEU    92      12.421  43.208  20.914  1.00  0.00      CCP 
ATOM   1442  CD1 LEU    92      11.241  44.025  19.265  1.00 13.91      CCP 
ATOM   1443 HD11 LEU    92      10.496  44.440  19.928  1.00  0.00      CCP 
ATOM   1444 HD12 LEU    92      10.898  43.071  18.892  1.00  0.00      CCP 
ATOM   1445 HD13 LEU    92      11.401  44.699  18.436  1.00  0.00      CCP 
ATOM   1446  CD2 LEU    92      13.553  43.182  19.105  1.00  7.95      CCP 
ATOM   1447 HD21 LEU    92      13.568  43.724  18.171  1.00  0.00      CCP 
ATOM   1448 HD22 LEU    92      13.252  42.160  18.924  1.00  0.00      CCP 
ATOM   1449 HD23 LEU    92      14.540  43.194  19.543  1.00  0.00      CCP 
ATOM   1450  C   LEU    92      13.943  47.055  21.866  1.00 22.50      CCP 
ATOM   1451  O   LEU    92      14.661  47.520  20.948  1.00 24.57      CCP 
ATOM   1452  N   GLU    93      13.413  47.845  22.769  1.00 26.87      CCP 
ATOM   1453  HN  GLU    93      12.803  47.496  23.453  1.00  0.00      CCP 
ATOM   1454  CA  GLU    93      13.733  49.315  22.687  1.00 30.89      CCP 
ATOM   1455  HA  GLU    93      13.592  49.516  21.620  1.00  0.00      CCP 
ATOM   1456  CB  GLU    93      12.896  50.292  23.342  1.00 36.04      CCP 
ATOM   1457  HB1 GLU    93      12.025  50.324  22.682  1.00  0.00      CCP 
ATOM   1458  HB2 GLU    93      13.402  51.208  23.142  1.00  0.00      CCP 
ATOM   1459  CG  GLU    93      12.347  50.557  24.691  1.00 46.13      CCP 
ATOM   1460  HG1 GLU    93      13.169  50.579  25.393  1.00  0.00      CCP 
ATOM   1461  HG2 GLU    93      11.696  49.739  24.958  1.00  0.00      CCP 
ATOM   1462  CD  GLU    93      11.560  51.859  24.826  1.00 52.73      CCP 
ATOM   1463  OE1 GLU    93      11.672  52.906  24.124  1.00 51.40      CCP 
ATOM   1464  OE2 GLU    93      10.755  51.763  25.801  1.00 57.19      CCP 
ATOM   1465  C   GLU    93      15.230  49.516  22.855  1.00 31.32      CCP 
ATOM   1466  O   GLU    93      15.808  50.251  22.033  1.00 32.82      CCP 
ATOM   1467  N   PRO    94      15.849  48.861  23.791  1.00 30.92      CCP 
ATOM   1468  CA  PRO    94      17.300  48.916  23.995  1.00 32.49      CCP 
ATOM   1469  HA  PRO    94      17.596  49.816  24.508  1.00  0.00      CCP 
ATOM   1470  CB  PRO    94      17.554  47.695  24.866  1.00 32.71      CCP 
ATOM   1471  HB1 PRO    94      18.480  47.785  25.410  1.00  0.00      CCP 
ATOM   1472  HB2 PRO    94      17.523  46.784  24.281  1.00  0.00      CCP 
ATOM   1473  CG  PRO    94      16.375  47.790  25.811  1.00 32.07      CCP 
ATOM   1474  HG1 PRO    94      16.459  48.644  26.462  1.00  0.00      CCP 
ATOM   1475  HG2 PRO    94      16.254  46.870  26.372  1.00  0.00      CCP 
ATOM   1476  CD  PRO    94      15.213  47.999  24.792  1.00 33.33      CCP 
ATOM   1477  HD2 PRO    94      14.910  47.055  24.359  1.00  0.00      CCP 
ATOM   1478  HD1 PRO    94      14.380  48.505  25.253  1.00  0.00      CCP 
ATOM   1479  C   PRO    94      18.012  48.766  22.669  1.00 36.53      CCP 
ATOM   1480  O   PRO    94      18.658  49.766  22.268  1.00 42.07      CCP 
ATOM   1481  N   ILE    95      17.882  47.605  22.062  1.00 36.12      CCP 
ATOM   1482  HN  ILE    95      17.337  46.923  22.507  1.00  0.00      CCP 
ATOM   1483  CA  ILE    95      18.454  47.261  20.757  1.00 33.76      CCP 
ATOM   1484  HA  ILE    95      19.527  47.209  20.865  1.00  0.00      CCP 
ATOM   1485  CB  ILE    95      17.944  45.850  20.245  1.00 30.55      CCP 
ATOM   1486  HB  ILE    95      16.867  45.868  20.324  1.00  0.00      CCP 
ATOM   1487  CG1 ILE    95      18.447  44.822  21.285  1.00 27.81      CCP 
ATOM   1488 HG11 ILE    95      18.051  45.098  22.253  1.00  0.00      CCP 
ATOM   1489 HG12 ILE    95      19.523  44.884  21.331  1.00  0.00      CCP 
ATOM   1490  CG2 ILE    95      18.264  45.455  18.779  1.00 19.22      CCP 
ATOM   1491 HG21 ILE    95      17.822  46.176  18.107  1.00  0.00      CCP 
ATOM   1492 HG22 ILE    95      17.858  44.476  18.573  1.00  0.00      CCP 
ATOM   1493 HG23 ILE    95      19.335  45.438  18.636  1.00  0.00      CCP 
ATOM   1494  CD1 ILE    95      18.063  43.347  20.999  1.00 33.05      CCP 
ATOM   1495 HD11 ILE    95      18.576  43.009  20.111  1.00  0.00      CCP 
ATOM   1496 HD12 ILE    95      16.996  43.275  20.848  1.00  0.00      CCP 
ATOM   1497 HD13 ILE    95      18.350  42.731  21.839  1.00  0.00      CCP 
ATOM   1498  C   ILE    95      18.136  48.319  19.722  1.00 35.49      CCP 
ATOM   1499  O   ILE    95      18.873  48.520  18.740  1.00 38.08      CCP 
ATOM   1500  N   HIS    96      17.032  48.987  19.881  1.00 35.42      CCP 
ATOM   1501  HN  HIS    96      16.435  48.811  20.638  1.00  0.00      CCP 
ATOM   1502  CA  HIS    96      16.709  50.014  18.871  1.00 38.87      CCP 
ATOM   1503  HA  HIS    96      16.886  49.575  17.900  1.00  0.00      CCP 
ATOM   1504  CB  HIS    96      15.224  50.380  18.961  1.00 36.57      CCP 
ATOM   1505  HB1 HIS    96      15.097  51.177  19.679  1.00  0.00      CCP 
ATOM   1506  HB2 HIS    96      14.664  49.517  19.287  1.00  0.00      CCP 
ATOM   1507  CG  HIS    96      14.708  50.825  17.633  1.00 36.03      CCP 
ATOM   1508  ND1 HIS    96      13.575  51.562  17.457  1.00 33.71      CCP 
ATOM   1509  HD1 HIS    96      12.967  51.865  18.163  1.00  0.00      CCP 
ATOM   1510  CD2 HIS    96      15.251  50.599  16.401  1.00 36.59      CCP 
ATOM   1511  HD2 HIS    96      16.152  50.049  16.176  1.00  0.00      CCP 
ATOM   1512  CE1 HIS    96      13.446  51.792  16.169  1.00 34.53      CCP 
ATOM   1513  HE1 HIS    96      12.655  52.374  15.720  1.00  0.00      CCP 
ATOM   1514  NE2 HIS    96      14.418  51.211  15.509  1.00 34.55      CCP 
ATOM   1515  HE2 HIS    96      14.529  51.215  14.535  1.00  0.00      CCP 
ATOM   1516  C   HIS    96      17.637  51.206  19.007  1.00 41.87      CCP 
ATOM   1517  O   HIS    96      18.060  51.772  17.974  1.00 46.45      CCP 
ATOM   1518  N   LYS    97      17.990  51.598  20.214  1.00 43.72      CCP 
ATOM   1519  HN  LYS    97      17.616  51.076  20.955  1.00  0.00      CCP 
ATOM   1520  CA  LYS    97      18.879  52.701  20.600  1.00 41.00      CCP 
ATOM   1521  HA  LYS    97      18.530  53.604  20.117  1.00  0.00      CCP 
ATOM   1522  CB  LYS    97      18.875  52.919  22.091  1.00 42.10      CCP 
ATOM   1523  HB1 LYS    97      19.855  53.280  22.376  1.00  0.00      CCP 
ATOM   1524  HB2 LYS    97      18.724  51.966  22.568  1.00  0.00      CCP 
ATOM   1525  CG  LYS    97      17.842  53.873  22.641  1.00 46.25      CCP 
ATOM   1526  HG1 LYS    97      17.976  54.832  22.160  1.00  0.00      CCP 
ATOM   1527  HG2 LYS    97      18.020  53.996  23.698  1.00  0.00      CCP 
ATOM   1528  CD  LYS    97      16.403  53.429  22.450  1.00 54.67      CCP 
ATOM   1529  HD1 LYS    97      16.058  52.975  23.368  1.00  0.00      CCP 
ATOM   1530  HD2 LYS    97      16.369  52.689  21.666  1.00  0.00      CCP 
ATOM   1531  CE  LYS    97      15.454  54.573  22.079  1.00 58.54      CCP 
ATOM   1532  HE1 LYS    97      15.681  55.431  22.696  1.00  0.00      CCP 
ATOM   1533  HE2 LYS    97      14.439  54.263  22.273  1.00  0.00      CCP 
ATOM   1534  NZ  LYS    97      15.574  54.962  20.633  1.00 55.92      CCP 
ATOM   1535  HZ1 LYS    97      15.149  55.900  20.490  1.00  0.00      CCP 
ATOM   1536  HZ2 LYS    97      15.078  54.262  20.044  1.00  0.00      CCP 
ATOM   1537  HZ3 LYS    97      16.578  54.993  20.364  1.00  0.00      CCP 
ATOM   1538  C   LYS    97      20.291  52.413  20.113  1.00 40.23      CCP 
ATOM   1539  O   LYS    97      21.070  53.277  19.704  1.00 42.14      CCP 
ATOM   1540  N   GLU    98      20.611  51.140  20.169  1.00 38.82      CCP 
ATOM   1541  HN  GLU    98      19.943  50.507  20.507  1.00  0.00      CCP 
ATOM   1542  CA  GLU    98      21.877  50.606  19.651  1.00 37.75      CCP 
ATOM   1543  HA  GLU    98      22.689  51.170  20.095  1.00  0.00      CCP 
ATOM   1544  CB  GLU    98      21.999  49.178  20.058  1.00 42.60      CCP 
ATOM   1545  HB1 GLU    98      21.159  48.699  19.554  1.00  0.00      CCP 
ATOM   1546  HB2 GLU    98      21.725  49.183  21.090  1.00  0.00      CCP 
ATOM   1547  CG  GLU    98      23.102  48.186  20.020  1.00 48.52      CCP 
ATOM   1548  HG1 GLU    98      24.027  48.744  20.114  1.00  0.00      CCP 
ATOM   1549  HG2 GLU    98      23.099  47.747  19.039  1.00  0.00      CCP 
ATOM   1550  CD  GLU    98      23.157  47.047  20.997  1.00 57.11      CCP 
ATOM   1551  OE1 GLU    98      22.236  47.021  21.854  1.00 59.53      CCP 
ATOM   1552  OE2 GLU    98      24.060  46.138  21.016  1.00 61.24      CCP 
ATOM   1553  C   GLU    98      21.880  50.870  18.151  1.00 39.98      CCP 
ATOM   1554  O   GLU    98      22.814  51.507  17.576  1.00 43.06      CCP 
ATOM   1555  N   PHE    99      20.875  50.493  17.380  1.00 38.30      CCP 
ATOM   1556  HN  PHE    99      20.130  50.037  17.825  1.00  0.00      CCP 
ATOM   1557  CA  PHE    99      20.766  50.659  15.932  1.00 35.65      CCP 
ATOM   1558  HA  PHE    99      21.708  50.922  15.488  1.00  0.00      CCP 
ATOM   1559  CB  PHE    99      20.306  49.250  15.387  1.00 35.49      CCP 
ATOM   1560  HB1 PHE    99      20.116  49.327  14.325  1.00  0.00      CCP 
ATOM   1561  HB2 PHE    99      19.395  48.957  15.886  1.00  0.00      CCP 
ATOM   1562  CG  PHE    99      21.338  48.212  15.623  1.00 31.14      CCP 
ATOM   1563  CD1 PHE    99      22.376  48.071  14.699  1.00 34.79      CCP 
ATOM   1564  HD1 PHE    99      22.393  48.686  13.814  1.00  0.00      CCP 
ATOM   1565  CD2 PHE    99      21.299  47.440  16.758  1.00 32.34      CCP 
ATOM   1566  HD2 PHE    99      20.493  47.563  17.464  1.00  0.00      CCP 
ATOM   1567  CE1 PHE    99      23.378  47.123  14.905  1.00 34.08      CCP 
ATOM   1568  HE1 PHE    99      24.187  47.002  14.200  1.00  0.00      CCP 
ATOM   1569  CE2 PHE    99      22.276  46.477  16.987  1.00 31.75      CCP 
ATOM   1570  HE2 PHE    99      22.237  45.861  17.873  1.00  0.00      CCP 
ATOM   1571  CZ  PHE    99      23.301  46.326  16.081  1.00 34.70      CCP 
ATOM   1572  HZ  PHE    99      24.064  45.584  16.266  1.00  0.00      CCP 
ATOM   1573  C   PHE    99      19.662  51.589  15.491  1.00 36.54      CCP 
ATOM   1574  O   PHE    99      18.752  51.089  14.801  1.00 38.22      CCP 
ATOM   1575  N   PRO   100      19.691  52.845  15.798  1.00 36.96      CCP 
ATOM   1576  CA  PRO   100      18.627  53.749  15.429  1.00 38.58      CCP 
ATOM   1577  HA  PRO   100      17.723  53.342  15.853  1.00  0.00      CCP 
ATOM   1578  CB  PRO   100      18.942  55.001  16.247  1.00 40.08      CCP 
ATOM   1579  HB1 PRO   100      18.505  54.932  17.230  1.00  0.00      CCP 
ATOM   1580  HB2 PRO   100      18.589  55.886  15.733  1.00  0.00      CCP 
ATOM   1581  CG  PRO   100      20.465  55.008  16.352  1.00 39.32      CCP 
ATOM   1582  HG1 PRO   100      20.796  55.579  17.203  1.00  0.00      CCP 
ATOM   1583  HG2 PRO   100      20.914  55.368  15.434  1.00  0.00      CCP 
ATOM   1584  CD  PRO   100      20.746  53.519  16.568  1.00 40.41      CCP 
ATOM   1585  HD2 PRO   100      21.724  53.260  16.186  1.00  0.00      CCP 
ATOM   1586  HD1 PRO   100      20.664  53.265  17.609  1.00  0.00      CCP 
ATOM   1587  C   PRO   100      18.343  53.932  13.969  1.00 38.29      CCP 
ATOM   1588  O   PRO   100      17.351  54.666  13.683  1.00 40.67      CCP 
ATOM   1589  N   TRP   101      19.050  53.341  13.049  1.00 38.12      CCP 
ATOM   1590  HN  TRP   101      19.786  52.762  13.338  1.00  0.00      CCP 
ATOM   1591  CA  TRP   101      18.824  53.495  11.611  1.00 39.93      CCP 
ATOM   1592  HA  TRP   101      18.517  54.514  11.433  1.00  0.00      CCP 
ATOM   1593  CB  TRP   101      20.142  53.269  10.846  1.00 36.78      CCP 
ATOM   1594  HB1 TRP   101      20.752  54.156  10.964  1.00  0.00      CCP 
ATOM   1595  HB2 TRP   101      19.910  53.164   9.799  1.00  0.00      CCP 
ATOM   1596  CG  TRP   101      20.935  52.096  11.250  1.00 34.99      CCP 
ATOM   1597  CD1 TRP   101      21.975  52.138  12.153  1.00 35.19      CCP 
ATOM   1598  HD1 TRP   101      22.294  53.029  12.673  1.00  0.00      CCP 
ATOM   1599  CD2 TRP   101      20.861  50.735  10.818  1.00 35.17      CCP 
ATOM   1600  NE1 TRP   101      22.549  50.903  12.314  1.00 36.18      CCP 
ATOM   1601  HE1 TRP   101      23.303  50.670  12.895  1.00  0.00      CCP 
ATOM   1602  CE2 TRP   101      21.876  50.016  11.488  1.00 36.48      CCP 
ATOM   1603  CE3 TRP   101      20.057  50.042   9.945  1.00 34.97      CCP 
ATOM   1604  HE3 TRP   101      19.292  50.553   9.379  1.00  0.00      CCP 
ATOM   1605  CZ2 TRP   101      22.084  48.653  11.333  1.00 36.01      CCP 
ATOM   1606  HZ2 TRP   101      22.848  48.132  11.890  1.00  0.00      CCP 
ATOM   1607  CZ3 TRP   101      20.284  48.691   9.761  1.00 34.64      CCP 
ATOM   1608  HZ3 TRP   101      19.645  48.152   9.081  1.00  0.00      CCP 
ATOM   1609  CH2 TRP   101      21.250  47.987  10.457  1.00 35.25      CCP 
ATOM   1610  HH2 TRP   101      21.387  46.931  10.275  1.00  0.00      CCP 
ATOM   1611  C   TRP   101      17.735  52.570  11.037  1.00 42.93      CCP 
ATOM   1612  O   TRP   101      17.017  52.922  10.051  1.00 45.83      CCP 
ATOM   1613  N   ILE   102      17.646  51.381  11.586  1.00 40.34      CCP 
ATOM   1614  HN  ILE   102      18.266  51.161  12.313  1.00  0.00      CCP 
ATOM   1615  CA  ILE   102      16.679  50.349  11.159  1.00 36.68      CCP 
ATOM   1616  HA  ILE   102      16.798  50.119  10.112  1.00  0.00      CCP 
ATOM   1617  CB  ILE   102      16.983  49.082  12.047  1.00 31.08      CCP 
ATOM   1618  HB  ILE   102      18.057  49.066  12.195  1.00  0.00      CCP 
ATOM   1619  CG1 ILE   102      16.613  47.800  11.294  1.00 29.07      CCP 
ATOM   1620 HG11 ILE   102      17.356  47.635  10.528  1.00  0.00      CCP 
ATOM   1621 HG12 ILE   102      15.660  47.952  10.812  1.00  0.00      CCP 
ATOM   1622  CG2 ILE   102      16.363  49.176  13.446  1.00 28.79      CCP 
ATOM   1623 HG21 ILE   102      16.765  48.392  14.071  1.00  0.00      CCP 
ATOM   1624 HG22 ILE   102      15.291  49.065  13.374  1.00  0.00      CCP 
ATOM   1625 HG23 ILE   102      16.597  50.137  13.880  1.00  0.00      CCP 
ATOM   1626  CD1 ILE   102      16.512  46.525  12.161  1.00 24.37      CCP 
ATOM   1627 HD11 ILE   102      16.610  45.653  11.531  1.00  0.00      CCP 
ATOM   1628 HD12 ILE   102      15.554  46.503  12.659  1.00  0.00      CCP 
ATOM   1629 HD13 ILE   102      17.301  46.528  12.898  1.00  0.00      CCP 
ATOM   1630  C   ILE   102      15.304  50.918  11.439  1.00 36.76      CCP 
ATOM   1631  O   ILE   102      15.247  51.589  12.483  1.00 37.67      CCP 
ATOM   1632  N   SER   103      14.305  50.674  10.619  1.00 34.85      CCP 
ATOM   1633  HN  SER   103      14.454  50.121   9.824  1.00  0.00      CCP 
ATOM   1634  CA  SER   103      12.927  51.216  10.905  1.00 31.19      CCP 
ATOM   1635  HA  SER   103      12.951  52.245  11.222  1.00  0.00      CCP 
ATOM   1636  CB  SER   103      12.114  51.059   9.600  1.00 29.01      CCP 
ATOM   1637  HB1 SER   103      12.389  51.826   8.890  1.00  0.00      CCP 
ATOM   1638  HB2 SER   103      11.058  51.096   9.803  1.00  0.00      CCP 
ATOM   1639  OG  SER   103      12.473  49.762   9.105  1.00 28.94      CCP 
ATOM   1640  HG  SER   103      11.672  49.235   9.045  1.00  0.00      CCP 
ATOM   1641  C   SER   103      12.217  50.328  11.901  1.00 28.07      CCP 
ATOM   1642  O   SER   103      12.627  49.151  11.949  1.00 29.26      CCP 
ATOM   1643  N   SER   104      11.158  50.813  12.536  1.00 27.78      CCP 
ATOM   1644  HN  SER   104      10.871  51.729  12.340  1.00  0.00      CCP 
ATOM   1645  CA  SER   104      10.382  50.023  13.499  1.00 25.07      CCP 
ATOM   1646  HA  SER   104      11.034  49.779  14.323  1.00  0.00      CCP 
ATOM   1647  CB  SER   104       9.273  50.875  14.041  1.00 25.47      CCP 
ATOM   1648  HB1 SER   104       8.827  50.404  14.906  1.00  0.00      CCP 
ATOM   1649  HB2 SER   104       8.527  51.047  13.283  1.00  0.00      CCP 
ATOM   1650  OG  SER   104       9.881  52.081  14.398  1.00 31.01      CCP 
ATOM   1651  HG  SER   104      10.557  51.890  15.052  1.00  0.00      CCP 
ATOM   1652  C   SER   104       9.813  48.724  12.963  1.00 24.92      CCP 
ATOM   1653  O   SER   104       9.856  47.683  13.625  1.00 26.68      CCP 
ATOM   1654  N   GLY   105       9.300  48.800  11.746  1.00 22.79      CCP 
ATOM   1655  HN  GLY   105       9.331  49.675  11.305  1.00  0.00      CCP 
ATOM   1656  CA  GLY   105       8.753  47.723  11.000  1.00 19.41      CCP 
ATOM   1657  HA1 GLY   105       8.386  48.098  10.056  1.00  0.00      CCP 
ATOM   1658  HA2 GLY   105       7.931  47.292  11.553  1.00  0.00      CCP 
ATOM   1659  C   GLY   105       9.770  46.672  10.740  1.00 21.56      CCP 
ATOM   1660  O   GLY   105       9.462  45.459  10.854  1.00 26.55      CCP 
ATOM   1661  N   ASP   106      10.996  47.063  10.424  1.00 24.00      CCP 
ATOM   1662  HN  ASP   106      11.182  48.024  10.375  1.00  0.00      CCP 
ATOM   1663  CA  ASP   106      12.121  46.092  10.117  1.00 22.03      CCP 
ATOM   1664  HA  ASP   106      11.724  45.329   9.459  1.00  0.00      CCP 
ATOM   1665  CB  ASP   106      13.128  46.901   9.339  1.00 26.29      CCP 
ATOM   1666  HB1 ASP   106      14.113  46.612   9.684  1.00  0.00      CCP 
ATOM   1667  HB2 ASP   106      12.989  47.929   9.587  1.00  0.00      CCP 
ATOM   1668  CG  ASP   106      13.102  46.774   7.846  1.00 34.85      CCP 
ATOM   1669  OD1 ASP   106      12.146  46.344   7.138  1.00 34.28      CCP 
ATOM   1670  OD2 ASP   106      14.172  47.159   7.315  1.00 33.74      CCP 
ATOM   1671  C   ASP   106      12.606  45.393  11.378  1.00 21.01      CCP 
ATOM   1672  O   ASP   106      13.066  44.216  11.335  1.00 21.97      CCP 
ATOM   1673  N   LEU   107      12.508  46.110  12.498  1.00 20.77      CCP 
ATOM   1674  HN  LEU   107      12.142  47.018  12.450  1.00  0.00      CCP 
ATOM   1675  CA  LEU   107      12.900  45.557  13.833  1.00 22.75      CCP 
ATOM   1676  HA  LEU   107      13.856  45.065  13.738  1.00  0.00      CCP 
ATOM   1677  CB  LEU   107      13.067  46.775  14.786  1.00 18.08      CCP 
ATOM   1678  HB1 LEU   107      12.138  47.331  14.765  1.00  0.00      CCP 
ATOM   1679  HB2 LEU   107      13.832  47.409  14.372  1.00  0.00      CCP 
ATOM   1680  CG  LEU   107      13.431  46.524  16.227  1.00 19.28      CCP 
ATOM   1681  HG  LEU   107      12.626  45.978  16.694  1.00  0.00      CCP 
ATOM   1682  CD1 LEU   107      14.714  45.736  16.402  1.00 13.60      CCP 
ATOM   1683 HD11 LEU   107      14.576  44.734  16.023  1.00  0.00      CCP 
ATOM   1684 HD12 LEU   107      14.969  45.691  17.451  1.00  0.00      CCP 
ATOM   1685 HD13 LEU   107      15.512  46.220  15.858  1.00  0.00      CCP 
ATOM   1686  CD2 LEU   107      13.595  47.869  16.969  1.00 17.02      CCP 
ATOM   1687 HD21 LEU   107      13.282  47.753  17.996  1.00  0.00      CCP 
ATOM   1688 HD22 LEU   107      12.986  48.622  16.491  1.00  0.00      CCP 
ATOM   1689 HD23 LEU   107      14.631  48.172  16.940  1.00  0.00      CCP 
ATOM   1690  C   LEU   107      11.890  44.559  14.369  1.00 23.36      CCP 
ATOM   1691  O   LEU   107      12.219  43.464  14.882  1.00 22.31      CCP 
ATOM   1692  N   PHE   108      10.577  44.947  14.313  1.00 24.04      CCP 
ATOM   1693  HN  PHE   108      10.318  45.819  13.947  1.00  0.00      CCP 
ATOM   1694  CA  PHE   108       9.562  44.010  14.878  1.00 19.28      CCP 
ATOM   1695  HA  PHE   108       9.857  43.776  15.892  1.00  0.00      CCP 
ATOM   1696  CB  PHE   108       8.185  44.636  14.916  1.00 23.70      CCP 
ATOM   1697  HB1 PHE   108       7.498  43.924  15.354  1.00  0.00      CCP 
ATOM   1698  HB2 PHE   108       7.870  44.834  13.904  1.00  0.00      CCP 
ATOM   1699  CG  PHE   108       8.114  45.906  15.685  1.00 23.76      CCP 
ATOM   1700  CD1 PHE   108       8.859  46.048  16.865  1.00 29.56      CCP 
ATOM   1701  HD1 PHE   108       9.468  45.229  17.217  1.00  0.00      CCP 
ATOM   1702  CD2 PHE   108       7.338  46.958  15.244  1.00 29.03      CCP 
ATOM   1703  HD2 PHE   108       6.772  46.842  14.332  1.00  0.00      CCP 
ATOM   1704  CE1 PHE   108       8.812  47.233  17.593  1.00 27.62      CCP 
ATOM   1705  HE1 PHE   108       9.383  47.351  18.502  1.00  0.00      CCP 
ATOM   1706  CE2 PHE   108       7.273  48.173  15.925  1.00 27.03      CCP 
ATOM   1707  HE2 PHE   108       6.668  48.990  15.560  1.00  0.00      CCP 
ATOM   1708  CZ  PHE   108       8.011  48.288  17.091  1.00 29.51      CCP 
ATOM   1709  HZ  PHE   108       7.965  49.214  17.645  1.00  0.00      CCP 
ATOM   1710  C   PHE   108       9.576  42.737  14.097  1.00 19.99      CCP 
ATOM   1711  O   PHE   108       9.402  41.657  14.710  1.00 25.08      CCP 
ATOM   1712  N   SER   109       9.717  42.788  12.782  1.00 18.30      CCP 
ATOM   1713  HN  SER   109       9.812  43.643  12.312  1.00  0.00      CCP 
ATOM   1714  CA  SER   109       9.696  41.489  12.041  1.00 17.49      CCP 
ATOM   1715  HA  SER   109       8.899  40.887  12.455  1.00  0.00      CCP 
ATOM   1716  CB  SER   109       9.339  41.808  10.639  1.00 15.84      CCP 
ATOM   1717  HB1 SER   109       8.347  42.245  10.635  1.00  0.00      CCP 
ATOM   1718  HB2 SER   109       9.300  40.891  10.079  1.00  0.00      CCP 
ATOM   1719  OG  SER   109      10.237  42.686   9.973  1.00 13.40      CCP 
ATOM   1720  HG  SER   109      11.127  42.346  10.091  1.00  0.00      CCP 
ATOM   1721  C   SER   109      10.995  40.682  12.162  1.00 22.79      CCP 
ATOM   1722  O   SER   109      10.909  39.413  12.229  1.00 25.40      CCP 
ATOM   1723  N   LEU   110      12.175  41.349  12.104  1.00 20.92      CCP 
ATOM   1724  HN  LEU   110      12.159  42.322  11.987  1.00  0.00      CCP 
ATOM   1725  CA  LEU   110      13.475  40.672  12.200  1.00 18.49      CCP 
ATOM   1726  HA  LEU   110      13.589  39.993  11.367  1.00  0.00      CCP 
ATOM   1727  CB  LEU   110      14.549  41.757  12.129  1.00 21.53      CCP 
ATOM   1728  HB1 LEU   110      14.389  42.455  12.939  1.00  0.00      CCP 
ATOM   1729  HB2 LEU   110      14.445  42.285  11.194  1.00  0.00      CCP 
ATOM   1730  CG  LEU   110      15.986  41.207  12.223  1.00 16.17      CCP 
ATOM   1731  HG  LEU   110      16.113  40.753  13.197  1.00  0.00      CCP 
ATOM   1732  CD1 LEU   110      16.210  40.157  11.185  1.00 15.33      CCP 
ATOM   1733 HD11 LEU   110      15.855  40.512  10.229  1.00  0.00      CCP 
ATOM   1734 HD12 LEU   110      15.674  39.260  11.459  1.00  0.00      CCP 
ATOM   1735 HD13 LEU   110      17.265  39.938  11.117  1.00  0.00      CCP 
ATOM   1736  CD2 LEU   110      16.966  42.341  12.088  1.00 12.05      CCP 
ATOM   1737 HD21 LEU   110      16.793  43.062  12.873  1.00  0.00      CCP 
ATOM   1738 HD22 LEU   110      16.837  42.817  11.127  1.00  0.00      CCP 
ATOM   1739 HD23 LEU   110      17.973  41.958  12.168  1.00  0.00      CCP 
ATOM   1740  C   LEU   110      13.492  39.887  13.501  1.00 19.09      CCP 
ATOM   1741  O   LEU   110      13.895  38.706  13.615  1.00 23.34      CCP 
ATOM   1742  N   GLY   111      12.891  40.551  14.460  1.00 16.94      CCP 
ATOM   1743  HN  GLY   111      12.508  41.434  14.275  1.00  0.00      CCP 
ATOM   1744  CA  GLY   111      12.740  39.955  15.798  1.00 19.59      CCP 
ATOM   1745  HA1 GLY   111      12.222  40.660  16.433  1.00  0.00      CCP 
ATOM   1746  HA2 GLY   111      13.721  39.777  16.210  1.00  0.00      CCP 
ATOM   1747  C   GLY   111      11.986  38.668  15.793  1.00 21.16      CCP 
ATOM   1748  O   GLY   111      12.260  37.760  16.678  1.00 23.64      CCP 
ATOM   1749  N   GLY   112      10.936  38.573  14.902  1.00 17.00      CCP 
ATOM   1750  HN  GLY   112      10.661  39.288  14.290  1.00  0.00      CCP 
ATOM   1751  CA  GLY   112      10.214  37.279  15.067  1.00 14.07      CCP 
ATOM   1752  HA1 GLY   112       9.236  37.345  14.618  1.00  0.00      CCP 
ATOM   1753  HA2 GLY   112      10.121  37.039  16.118  1.00  0.00      CCP 
ATOM   1754  C   GLY   112      11.028  36.209  14.355  1.00 12.08      CCP 
ATOM   1755  O   GLY   112      10.899  35.066  14.734  1.00 16.72      CCP 
ATOM   1756  N   VAL   113      11.758  36.586  13.334  1.00 11.88      CCP 
ATOM   1757  HN  VAL   113      11.736  37.535  13.090  1.00  0.00      CCP 
ATOM   1758  CA  VAL   113      12.604  35.703  12.529  1.00 12.08      CCP 
ATOM   1759  HA  VAL   113      12.007  34.878  12.169  1.00  0.00      CCP 
ATOM   1760  CB  VAL   113      13.157  36.483  11.324  1.00 12.06      CCP 
ATOM   1761  HB  VAL   113      13.451  37.470  11.647  1.00  0.00      CCP 
ATOM   1762  CG1 VAL   113      14.360  35.787  10.685  1.00 15.25      CCP 
ATOM   1763 HG11 VAL   113      14.578  36.246   9.732  1.00  0.00      CCP 
ATOM   1764 HG12 VAL   113      14.135  34.741  10.537  1.00  0.00      CCP 
ATOM   1765 HG13 VAL   113      15.218  35.882  11.334  1.00  0.00      CCP 
ATOM   1766  CG2 VAL   113      12.098  36.619  10.197  1.00 14.14      CCP 
ATOM   1767 HG21 VAL   113      11.377  37.376  10.470  1.00  0.00      CCP 
ATOM   1768 HG22 VAL   113      11.593  35.675  10.061  1.00  0.00      CCP 
ATOM   1769 HG23 VAL   113      12.586  36.902   9.276  1.00  0.00      CCP 
ATOM   1770  C   VAL   113      13.750  35.153  13.380  1.00 12.91      CCP 
ATOM   1771  O   VAL   113      14.110  33.970  13.220  1.00 15.36      CCP 
ATOM   1772  N   THR   114      14.267  36.012  14.223  1.00 14.07      CCP 
ATOM   1773  HN  THR   114      13.906  36.923  14.261  1.00  0.00      CCP 
ATOM   1774  CA  THR   114      15.368  35.631  15.136  1.00 17.02      CCP 
ATOM   1775  HA  THR   114      16.175  35.217  14.550  1.00  0.00      CCP 
ATOM   1776  CB  THR   114      15.922  36.862  15.950  1.00 17.40      CCP 
ATOM   1777  HB  THR   114      15.157  37.220  16.627  1.00  0.00      CCP 
ATOM   1778  OG1 THR   114      16.209  37.899  14.944  1.00 14.64      CCP 
ATOM   1779  HG1 THR   114      16.654  38.626  15.386  1.00  0.00      CCP 
ATOM   1780  CG2 THR   114      17.227  36.501  16.756  1.00 15.05      CCP 
ATOM   1781 HG21 THR   114      17.838  35.831  16.170  1.00  0.00      CCP 
ATOM   1782 HG22 THR   114      16.956  36.021  17.684  1.00  0.00      CCP 
ATOM   1783 HG23 THR   114      17.781  37.404  16.967  1.00  0.00      CCP 
ATOM   1784  C   THR   114      14.906  34.592  16.125  1.00 18.74      CCP 
ATOM   1785  O   THR   114      15.628  33.637  16.482  1.00 23.39      CCP 
ATOM   1786  N   ALA   115      13.707  34.839  16.649  1.00 16.15      CCP 
ATOM   1787  HN  ALA   115      13.219  35.643  16.373  1.00  0.00      CCP 
ATOM   1788  CA  ALA   115      13.161  34.000  17.733  1.00 12.75      CCP 
ATOM   1789  HA  ALA   115      13.970  33.879  18.445  1.00  0.00      CCP 
ATOM   1790  CB  ALA   115      12.156  34.912  18.397  1.00 12.94      CCP 
ATOM   1791  HB1 ALA   115      11.628  34.367  19.165  1.00  0.00      CCP 
ATOM   1792  HB2 ALA   115      11.451  35.269  17.660  1.00  0.00      CCP 
ATOM   1793  HB3 ALA   115      12.669  35.752  18.841  1.00  0.00      CCP 
ATOM   1794  C   ALA   115      12.875  32.644  17.261  1.00 15.57      CCP 
ATOM   1795  O   ALA   115      13.106  31.630  18.005  1.00 17.07      CCP 
ATOM   1796  N   VAL   116      12.363  32.529  16.044  1.00 16.00      CCP 
ATOM   1797  HN  VAL   116      12.202  33.344  15.524  1.00  0.00      CCP 
ATOM   1798  CA  VAL   116      12.036  31.209  15.423  1.00 12.50      CCP 
ATOM   1799  HA  VAL   116      11.403  30.654  16.099  1.00  0.00      CCP 
ATOM   1800  CB  VAL   116      11.259  31.422  14.069  1.00 13.81      CCP 
ATOM   1801  HB  VAL   116      11.822  32.098  13.440  1.00  0.00      CCP 
ATOM   1802  CG1 VAL   116      11.082  30.086  13.338  1.00 12.13      CCP 
ATOM   1803 HG11 VAL   116      10.272  30.167  12.629  1.00  0.00      CCP 
ATOM   1804 HG12 VAL   116      10.855  29.310  14.055  1.00  0.00      CCP 
ATOM   1805 HG13 VAL   116      11.994  29.838  12.815  1.00  0.00      CCP 
ATOM   1806  CG2 VAL   116       9.852  31.980  14.282  1.00  6.69      CCP 
ATOM   1807 HG21 VAL   116       9.217  31.209  14.694  1.00  0.00      CCP 
ATOM   1808 HG22 VAL   116       9.449  32.312  13.336  1.00  0.00      CCP 
ATOM   1809 HG23 VAL   116       9.895  32.814  14.967  1.00  0.00      CCP 
ATOM   1810  C   VAL   116      13.277  30.420  15.169  1.00 14.48      CCP 
ATOM   1811  O   VAL   116      13.395  29.211  15.434  1.00 18.29      CCP 
ATOM   1812  N   GLN   117      14.224  31.071  14.484  1.00 18.21      CCP 
ATOM   1813  HN  GLN   117      14.048  31.993  14.202  1.00  0.00      CCP 
ATOM   1814  CA  GLN   117      15.563  30.467  14.173  1.00 14.93      CCP 
ATOM   1815  HA  GLN   117      15.383  29.528  13.661  1.00  0.00      CCP 
ATOM   1816  CB  GLN   117      16.407  31.321  13.299  1.00 16.66      CCP 
ATOM   1817  HB1 GLN   117      17.285  30.738  13.049  1.00  0.00      CCP 
ATOM   1818  HB2 GLN   117      16.737  32.158  13.890  1.00  0.00      CCP 
ATOM   1819  CG  GLN   117      15.850  31.882  12.027  1.00 19.83      CCP 
ATOM   1820  HG1 GLN   117      15.222  32.712  12.269  1.00  0.00      CCP 
ATOM   1821  HG2 GLN   117      15.240  31.126  11.561  1.00  0.00      CCP 
ATOM   1822  CD  GLN   117      16.858  32.328  11.037  1.00 23.23      CCP 
ATOM   1823  OE1 GLN   117      16.655  32.741   9.908  1.00 25.05      CCP 
ATOM   1824  NE2 GLN   117      18.105  32.242  11.498  1.00 24.91      CCP 
ATOM   1825 HE21 GLN   117      18.273  31.913  12.404  1.00  0.00      CCP 
ATOM   1826 HE22 GLN   117      18.856  32.509  10.928  1.00  0.00      CCP 
ATOM   1827  C   GLN   117      16.276  30.142  15.496  1.00 17.30      CCP 
ATOM   1828  O   GLN   117      16.716  29.003  15.609  1.00 16.08      CCP 
ATOM   1829  N   GLU   118      16.350  31.109  16.448  1.00 15.65      CCP 
ATOM   1830  HN  GLU   118      15.949  31.984  16.267  1.00  0.00      CCP 
ATOM   1831  CA  GLU   118      16.976  30.879  17.725  1.00 17.40      CCP 
ATOM   1832  HA  GLU   118      17.960  30.496  17.474  1.00  0.00      CCP 
ATOM   1833  CB  GLU   118      17.227  32.116  18.533  1.00 12.78      CCP 
ATOM   1834  HB1 GLU   118      17.401  31.807  19.555  1.00  0.00      CCP 
ATOM   1835  HB2 GLU   118      16.325  32.705  18.520  1.00  0.00      CCP 
ATOM   1836  CG  GLU   118      18.407  33.056  18.105  1.00 15.86      CCP 
ATOM   1837  HG1 GLU   118      18.585  33.759  18.908  1.00  0.00      CCP 
ATOM   1838  HG2 GLU   118      18.099  33.612  17.236  1.00  0.00      CCP 
ATOM   1839  CD  GLU   118      19.690  32.366  17.778  1.00 19.79      CCP 
ATOM   1840  OE1 GLU   118      20.136  31.714  18.729  1.00 18.21      CCP 
ATOM   1841  OE2 GLU   118      20.321  32.273  16.700  1.00 22.00      CCP 
ATOM   1842  C   GLU   118      16.327  29.757  18.493  1.00 20.84      CCP 
ATOM   1843  O   GLU   118      17.054  29.027  19.224  1.00 25.73      CCP 
ATOM   1844  N   MET   119      15.055  29.479  18.425  1.00 21.70      CCP 
ATOM   1845  HN  MET   119      14.515  30.049  17.839  1.00  0.00      CCP 
ATOM   1846  CA  MET   119      14.365  28.329  19.039  1.00 18.16      CCP 
ATOM   1847  HA  MET   119      14.865  28.119  19.973  1.00  0.00      CCP 
ATOM   1848  CB  MET   119      12.896  28.664  19.374  1.00 16.46      CCP 
ATOM   1849  HB1 MET   119      12.422  27.815  19.841  1.00  0.00      CCP 
ATOM   1850  HB2 MET   119      12.366  28.932  18.471  1.00  0.00      CCP 
ATOM   1851  CG  MET   119      12.907  29.817  20.318  1.00 17.70      CCP 
ATOM   1852  HG1 MET   119      13.194  30.706  19.788  1.00  0.00      CCP 
ATOM   1853  HG2 MET   119      13.640  29.626  21.087  1.00  0.00      CCP 
ATOM   1854  SD  MET   119      11.334  30.085  21.101  1.00 20.79      CCP 
ATOM   1855  CE  MET   119      10.654  31.127  19.799  1.00 12.69      CCP 
ATOM   1856  HE1 MET   119      11.211  32.053  19.752  1.00  0.00      CCP 
ATOM   1857  HE2 MET   119       9.620  31.343  20.013  1.00  0.00      CCP 
ATOM   1858  HE3 MET   119      10.723  30.610  18.852  1.00  0.00      CCP 
ATOM   1859  C   MET   119      14.429  27.071  18.210  1.00 17.40      CCP 
ATOM   1860  O   MET   119      13.710  26.078  18.405  1.00 18.88      CCP 
ATOM   1861  N   GLN   120      15.324  27.033  17.242  1.00 21.49      CCP 
ATOM   1862  HN  GLN   120      15.903  27.811  17.100  1.00  0.00      CCP 
ATOM   1863  CA  GLN   120      15.512  25.856  16.413  1.00 24.32      CCP 
ATOM   1864  HA  GLN   120      16.464  25.942  15.917  1.00  0.00      CCP 
ATOM   1865  CB  GLN   120      15.568  24.614  17.304  1.00 24.50      CCP 
ATOM   1866  HB1 GLN   120      15.597  23.743  16.665  1.00  0.00      CCP 
ATOM   1867  HB2 GLN   120      14.695  24.548  17.917  1.00  0.00      CCP 
ATOM   1868  CG  GLN   120      16.794  24.594  18.181  1.00 25.95      CCP 
ATOM   1869  HG1 GLN   120      16.854  25.501  18.761  1.00  0.00      CCP 
ATOM   1870  HG2 GLN   120      17.683  24.476  17.575  1.00  0.00      CCP 
ATOM   1871  CD  GLN   120      16.622  23.403  19.105  1.00 31.08      CCP 
ATOM   1872  OE1 GLN   120      16.621  23.501  20.304  1.00 38.86      CCP 
ATOM   1873  NE2 GLN   120      16.358  22.241  18.517  1.00 34.23      CCP 
ATOM   1874 HE21 GLN   120      16.285  22.191  17.541  1.00  0.00      CCP 
ATOM   1875 HE22 GLN   120      16.236  21.434  19.059  1.00  0.00      CCP 
ATOM   1876  C   GLN   120      14.447  25.603  15.357  1.00 28.79      CCP 
ATOM   1877  O   GLN   120      14.292  24.413  14.942  1.00 29.69      CCP 
ATOM   1878  N   GLY   121      13.782  26.682  14.949  1.00 28.49      CCP 
ATOM   1879  HN  GLY   121      13.980  27.569  15.315  1.00  0.00      CCP 
ATOM   1880  CA  GLY   121      12.744  26.496  13.874  1.00 26.59      CCP 
ATOM   1881  HA1 GLY   121      12.028  27.301  13.888  1.00  0.00      CCP 
ATOM   1882  HA2 GLY   121      12.253  25.536  13.979  1.00  0.00      CCP 
ATOM   1883  C   GLY   121      13.575  26.553  12.589  1.00 23.61      CCP 
ATOM   1884  O   GLY   121      14.790  26.577  12.730  1.00 21.13      CCP 
ATOM   1885  N   PRO   122      12.881  26.589  11.479  1.00 20.82      CCP 
ATOM   1886  CA  PRO   122      13.559  26.638  10.169  1.00 16.88      CCP 
ATOM   1887  HA  PRO   122      14.335  25.900  10.062  1.00  0.00      CCP 
ATOM   1888  CB  PRO   122      12.398  26.413   9.169  1.00 17.45      CCP 
ATOM   1889  HB1 PRO   122      12.351  25.372   8.890  1.00  0.00      CCP 
ATOM   1890  HB2 PRO   122      12.545  27.024   8.289  1.00  0.00      CCP 
ATOM   1891  CG  PRO   122      11.128  26.810   9.863  1.00 15.30      CCP 
ATOM   1892  HG1 PRO   122      10.308  26.190   9.539  1.00  0.00      CCP 
ATOM   1893  HG2 PRO   122      10.911  27.855   9.682  1.00  0.00      CCP 
ATOM   1894  CD  PRO   122      11.413  26.564  11.349  1.00 20.20      CCP 
ATOM   1895  HD2 PRO   122      10.968  27.347  11.948  1.00  0.00      CCP 
ATOM   1896  HD1 PRO   122      11.032  25.600  11.649  1.00  0.00      CCP 
ATOM   1897  C   PRO   122      14.043  28.049   9.981  1.00 15.32      CCP 
ATOM   1898  O   PRO   122      13.601  28.899  10.730  1.00 17.97      CCP 
ATOM   1899  N   LYS   123      14.782  28.259   8.954  1.00 16.50      CCP 
ATOM   1900  HN  LYS   123      14.961  27.476   8.392  1.00  0.00      CCP 
ATOM   1901  CA  LYS   123      15.343  29.475   8.506  1.00 24.03      CCP 
ATOM   1902  HA  LYS   123      15.659  30.040   9.372  1.00  0.00      CCP 
ATOM   1903  CB  LYS   123      16.566  29.284   7.571  1.00 29.71      CCP 
ATOM   1904  HB1 LYS   123      16.968  30.252   7.311  1.00  0.00      CCP 
ATOM   1905  HB2 LYS   123      16.247  28.779   6.670  1.00  0.00      CCP 
ATOM   1906  CG  LYS   123      17.682  28.435   8.268  1.00 33.09      CCP 
ATOM   1907  HG1 LYS   123      18.320  28.012   7.505  1.00  0.00      CCP 
ATOM   1908  HG2 LYS   123      17.217  27.629   8.814  1.00  0.00      CCP 
ATOM   1909  CD  LYS   123      18.522  29.240   9.222  1.00 37.23      CCP 
ATOM   1910  HD1 LYS   123      18.156  29.097  10.227  1.00  0.00      CCP 
ATOM   1911  HD2 LYS   123      18.451  30.287   8.963  1.00  0.00      CCP 
ATOM   1912  CE  LYS   123      20.006  28.793   9.154  1.00 41.26      CCP 
ATOM   1913  HE1 LYS   123      20.200  28.271   8.230  1.00  0.00      CCP 
ATOM   1914  HE2 LYS   123      20.242  28.160   9.999  1.00  0.00      CCP 
ATOM   1915  NZ  LYS   123      20.827  30.068   9.206  1.00 39.89      CCP 
ATOM   1916  HZ1 LYS   123      20.639  30.566  10.099  1.00  0.00      CCP 
ATOM   1917  HZ2 LYS   123      20.567  30.680   8.406  1.00  0.00      CCP 
ATOM   1918  HZ3 LYS   123      21.838  29.832   9.149  1.00  0.00      CCP 
ATOM   1919  C   LYS   123      14.246  30.259   7.800  1.00 26.09      CCP 
ATOM   1920  O   LYS   123      13.431  29.735   7.019  1.00 30.10      CCP 
ATOM   1921  N   ILE   124      14.269  31.555   8.020  1.00 23.53      CCP 
ATOM   1922  HN  ILE   124      14.948  31.962   8.597  1.00  0.00      CCP 
ATOM   1923  CA  ILE   124      13.243  32.347   7.400  1.00 20.57      CCP 
ATOM   1924  HA  ILE   124      12.692  31.731   6.710  1.00  0.00      CCP 
ATOM   1925  CB  ILE   124      12.243  32.785   8.576  1.00 20.22      CCP 
ATOM   1926  HB  ILE   124      12.825  33.208   9.387  1.00  0.00      CCP 
ATOM   1927  CG1 ILE   124      11.599  31.500   9.033  1.00 14.57      CCP 
ATOM   1928 HG11 ILE   124      12.426  30.802   9.135  1.00  0.00      CCP 
ATOM   1929 HG12 ILE   124      11.043  31.154   8.188  1.00  0.00      CCP 
ATOM   1930  CG2 ILE   124      11.282  33.873   8.035  1.00 23.80      CCP 
ATOM   1931 HG21 ILE   124      10.453  33.992   8.717  1.00  0.00      CCP 
ATOM   1932 HG22 ILE   124      10.910  33.576   7.066  1.00  0.00      CCP 
ATOM   1933 HG23 ILE   124      11.812  34.810   7.945  1.00  0.00      CCP 
ATOM   1934  CD1 ILE   124      10.691  31.225  10.186  1.00 13.42      CCP 
ATOM   1935 HD11 ILE   124      10.573  30.159  10.306  1.00  0.00      CCP 
ATOM   1936 HD12 ILE   124       9.727  31.676   9.999  1.00  0.00      CCP 
ATOM   1937 HD13 ILE   124      11.116  31.643  11.086  1.00  0.00      CCP 
ATOM   1938  C   ILE   124      13.843  33.467   6.653  1.00 16.56      CCP 
ATOM   1939  O   ILE   124      14.152  34.407   7.342  1.00 24.14      CCP 
ATOM   1940  N   PRO   125      13.871  33.372   5.353  1.00 13.69      CCP 
ATOM   1941  CA  PRO   125      14.436  34.434   4.512  1.00 11.17      CCP 
ATOM   1942  HA  PRO   125      15.511  34.444   4.596  1.00  0.00      CCP 
ATOM   1943  CB  PRO   125      14.028  34.001   3.144  1.00 12.01      CCP 
ATOM   1944  HB1 PRO   125      14.747  34.328   2.411  1.00  0.00      CCP 
ATOM   1945  HB2 PRO   125      13.040  34.377   2.908  1.00  0.00      CCP 
ATOM   1946  CG  PRO   125      14.025  32.468   3.224  1.00 10.33      CCP 
ATOM   1947  HG1 PRO   125      15.026  32.081   3.134  1.00  0.00      CCP 
ATOM   1948  HG2 PRO   125      13.385  32.052   2.457  1.00  0.00      CCP 
ATOM   1949  CD  PRO   125      13.478  32.176   4.584  1.00 11.02      CCP 
ATOM   1950  HD2 PRO   125      12.401  32.073   4.548  1.00  0.00      CCP 
ATOM   1951  HD1 PRO   125      13.938  31.295   5.002  1.00  0.00      CCP 
ATOM   1952  C   PRO   125      13.874  35.696   4.989  1.00 14.68      CCP 
ATOM   1953  O   PRO   125      12.715  35.612   5.407  1.00 26.89      CCP 
ATOM   1954  N   TRP   126      14.474  36.831   4.898  1.00 15.99      CCP 
ATOM   1955  HN  TRP   126      15.363  36.891   4.490  1.00  0.00      CCP 
ATOM   1956  CA  TRP   126      13.811  38.044   5.431  1.00 14.26      CCP 
ATOM   1957  HA  TRP   126      12.735  37.945   5.414  1.00  0.00      CCP 
ATOM   1958  CB  TRP   126      14.323  38.181   6.826  1.00 12.71      CCP 
ATOM   1959  HB1 TRP   126      15.399  38.066   6.810  1.00  0.00      CCP 
ATOM   1960  HB2 TRP   126      13.904  37.389   7.426  1.00  0.00      CCP 
ATOM   1961  CG  TRP   126      13.992  39.464   7.455  1.00 13.05      CCP 
ATOM   1962  CD1 TRP   126      12.895  39.739   8.201  1.00 14.76      CCP 
ATOM   1963  HD1 TRP   126      12.116  39.027   8.432  1.00  0.00      CCP 
ATOM   1964  CD2 TRP   126      14.780  40.656   7.473  1.00 18.43      CCP 
ATOM   1965  NE1 TRP   126      12.898  41.044   8.607  1.00 20.01      CCP 
ATOM   1966  HE1 TRP   126      12.196  41.509   9.109  1.00  0.00      CCP 
ATOM   1967  CE2 TRP   126      14.047  41.637   8.123  1.00 11.52      CCP 
ATOM   1968  CE3 TRP   126      16.054  40.976   6.941  1.00 21.36      CCP 
ATOM   1969  HE3 TRP   126      16.632  40.256   6.384  1.00  0.00      CCP 
ATOM   1970  CZ2 TRP   126      14.514  42.908   8.339  1.00 19.09      CCP 
ATOM   1971  HZ2 TRP   126      13.935  43.628   8.897  1.00  0.00      CCP 
ATOM   1972  CZ3 TRP   126      16.498  42.270   7.150  1.00 17.47      CCP 
ATOM   1973  HZ3 TRP   126      17.478  42.553   6.798  1.00  0.00      CCP 
ATOM   1974  CH2 TRP   126      15.733  43.207   7.881  1.00 14.63      CCP 
ATOM   1975  HH2 TRP   126      16.118  44.206   8.021  1.00  0.00      CCP 
ATOM   1976  C   TRP   126      14.277  39.199   4.547  1.00 16.29      CCP 
ATOM   1977  O   TRP   126      15.380  39.072   3.978  1.00 17.80      CCP 
ATOM   1978  N   ARG   127      13.480  40.250   4.518  1.00 14.74      CCP 
ATOM   1979  HN  ARG   127      12.650  40.261   5.040  1.00  0.00      CCP 
ATOM   1980  CA  ARG   127      13.875  41.415   3.721  1.00 18.06      CCP 
ATOM   1981  HA  ARG   127      14.929  41.301   3.507  1.00  0.00      CCP 
ATOM   1982  CB  ARG   127      13.147  41.354   2.378  1.00 21.94      CCP 
ATOM   1983  HB1 ARG   127      13.633  42.004   1.668  1.00  0.00      CCP 
ATOM   1984  HB2 ARG   127      12.116  41.655   2.508  1.00  0.00      CCP 
ATOM   1985  CG  ARG   127      13.215  39.861   1.859  1.00 20.87      CCP 
ATOM   1986  HG1 ARG   127      12.931  39.174   2.639  1.00  0.00      CCP 
ATOM   1987  HG2 ARG   127      14.200  39.644   1.511  1.00  0.00      CCP 
ATOM   1988  CD  ARG   127      12.237  39.770   0.721  1.00 30.04      CCP 
ATOM   1989  HD1 ARG   127      11.242  39.934   1.089  1.00  0.00      CCP 
ATOM   1990  HD2 ARG   127      12.308  38.774   0.286  1.00  0.00      CCP 
ATOM   1991  NE  ARG   127      12.500  40.770  -0.301  1.00 36.69      CCP 
ATOM   1992  HE  ARG   127      12.939  41.613  -0.064  1.00  0.00      CCP 
ATOM   1993  CZ  ARG   127      12.134  40.529  -1.586  1.00 43.26      CCP 
ATOM   1994  NH1 ARG   127      11.169  39.638  -1.792  1.00 41.67      CCP 
ATOM   1995 HH11 ARG   127      10.742  39.174  -1.016  1.00  0.00      CCP 
ATOM   1996 HH12 ARG   127      10.870  39.431  -2.724  1.00  0.00      CCP 
ATOM   1997  NH2 ARG   127      12.868  41.089  -2.573  1.00 40.72      CCP 
ATOM   1998 HH21 ARG   127      13.656  41.662  -2.347  1.00  0.00      CCP 
ATOM   1999 HH22 ARG   127      12.623  40.930  -3.529  1.00  0.00      CCP 
ATOM   2000  C   ARG   127      13.741  42.682   4.459  1.00 15.85      CCP 
ATOM   2001  O   ARG   127      12.960  42.880   5.396  1.00 22.88      CCP 
ATOM   2002  N   CYS   128      14.492  43.660   4.059  1.00 15.34      CCP 
ATOM   2003  HN  CYS   128      15.100  43.520   3.303  1.00  0.00      CCP 
ATOM   2004  CA  CYS   128      14.492  44.953   4.749  1.00 21.93      CCP 
ATOM   2005  HA  CYS   128      13.968  44.890   5.692  1.00  0.00      CCP 
ATOM   2006  CB  CYS   128      15.934  45.452   4.953  1.00 25.66      CCP 
ATOM   2007  HB1 CYS   128      16.386  44.839   5.723  1.00  0.00      CCP 
ATOM   2008  HB2 CYS   128      15.884  46.460   5.327  1.00  0.00      CCP 
ATOM   2009  SG  CYS   128      17.051  45.466   3.501  1.00 35.92      CCP 
ATOM   2010  HG  CYS   128      16.969  46.321   3.072  1.00  0.00      CCP 
ATOM   2011  C   CYS   128      13.780  45.905   3.795  1.00 24.25      CCP 
ATOM   2012  O   CYS   128      13.599  45.514   2.635  1.00 26.09      CCP 
ATOM   2013  N   GLY   129      13.574  47.100   4.314  1.00 24.80      CCP 
ATOM   2014  HN  GLY   129      13.868  47.309   5.225  1.00  0.00      CCP 
ATOM   2015  CA  GLY   129      13.029  48.159   3.429  1.00 23.56      CCP 
ATOM   2016  HA1 GLY   129      12.764  47.740   2.471  1.00  0.00      CCP 
ATOM   2017  HA2 GLY   129      13.766  48.936   3.298  1.00  0.00      CCP 
ATOM   2018  C   GLY   129      11.807  48.720   4.085  1.00 25.44      CCP 
ATOM   2019  O   GLY   129      11.405  49.749   3.571  1.00 26.96      CCP 
ATOM   2020  N   ARG   130      11.269  48.067   5.120  1.00 25.95      CCP 
ATOM   2021  HN  ARG   130      11.640  47.231   5.473  1.00  0.00      CCP 
ATOM   2022  CA  ARG   130      10.052  48.730   5.701  1.00 29.74      CCP 
ATOM   2023  HA  ARG   130       9.289  48.745   4.929  1.00  0.00      CCP 
ATOM   2024  CB  ARG   130       9.509  47.953   6.904  1.00 25.50      CCP 
ATOM   2025  HB1 ARG   130       8.694  48.499   7.347  1.00  0.00      CCP 
ATOM   2026  HB2 ARG   130      10.295  47.825   7.634  1.00  0.00      CCP 
ATOM   2027  CG  ARG   130       8.997  46.555   6.431  1.00 20.77      CCP 
ATOM   2028  HG1 ARG   130       9.755  46.075   5.832  1.00  0.00      CCP 
ATOM   2029  HG2 ARG   130       8.097  46.678   5.846  1.00  0.00      CCP 
ATOM   2030  CD  ARG   130       8.699  45.712   7.652  1.00 11.83      CCP 
ATOM   2031  HD1 ARG   130       7.749  45.917   8.034  1.00  0.00      CCP 
ATOM   2032  HD2 ARG   130       9.492  45.897   8.419  1.00  0.00      CCP 
ATOM   2033  NE  ARG   130       8.512  44.332   7.217  1.00 12.94      CCP 
ATOM   2034  HE  ARG   130       7.630  43.935   7.377  1.00  0.00      CCP 
ATOM   2035  CZ  ARG   130       9.400  43.573   6.637  1.00 12.45      CCP 
ATOM   2036  NH1 ARG   130      10.629  44.099   6.487  1.00 21.54      CCP 
ATOM   2037 HH11 ARG   130      10.821  45.024   6.814  1.00  0.00      CCP 
ATOM   2038 HH12 ARG   130      11.351  43.564   6.048  1.00  0.00      CCP 
ATOM   2039  NH2 ARG   130       9.223  42.310   6.170  1.00 15.69      CCP 
ATOM   2040 HH21 ARG   130       8.331  41.866   6.255  1.00  0.00      CCP 
ATOM   2041 HH22 ARG   130       9.984  41.824   5.741  1.00  0.00      CCP 
ATOM   2042  C   ARG   130      10.434  50.177   5.994  1.00 31.84      CCP 
ATOM   2043  O   ARG   130      11.606  50.469   6.257  1.00 34.30      CCP 
ATOM   2044  N   VAL   131       9.529  51.113   5.935  1.00 33.13      CCP 
ATOM   2045  HN  VAL   131       8.622  50.827   5.699  1.00  0.00      CCP 
ATOM   2046  CA  VAL   131       9.725  52.558   6.153  1.00 30.42      CCP 
ATOM   2047  HA  VAL   131      10.699  52.718   6.600  1.00  0.00      CCP 
ATOM   2048  CB  VAL   131       9.662  53.248   4.793  1.00 32.11      CCP 
ATOM   2049  HB  VAL   131       8.722  52.940   4.357  1.00  0.00      CCP 
ATOM   2050  CG1 VAL   131       9.626  54.781   4.811  1.00 36.06      CCP 
ATOM   2051 HG11 VAL   131       8.755  55.114   5.356  1.00  0.00      CCP 
ATOM   2052 HG12 VAL   131       9.580  55.153   3.798  1.00  0.00      CCP 
ATOM   2053 HG13 VAL   131      10.517  55.157   5.292  1.00  0.00      CCP 
ATOM   2054  CG2 VAL   131      10.743  52.783   3.840  1.00 26.41      CCP 
ATOM   2055 HG21 VAL   131      10.977  53.575   3.144  1.00  0.00      CCP 
ATOM   2056 HG22 VAL   131      10.394  51.918   3.295  1.00  0.00      CCP 
ATOM   2057 HG23 VAL   131      11.630  52.523   4.399  1.00  0.00      CCP 
ATOM   2058  C   VAL   131       8.643  52.948   7.168  1.00 33.20      CCP 
ATOM   2059  O   VAL   131       7.533  52.369   7.128  1.00 36.10      CCP 
ATOM   2060  N   ASP   132       8.941  53.801   8.074  1.00 30.70      CCP 
ATOM   2061  HN  ASP   132       9.858  54.144   8.043  1.00  0.00      CCP 
ATOM   2062  CA  ASP   132       8.128  54.310   9.145  1.00 32.80      CCP 
ATOM   2063  HA  ASP   132       7.560  53.483   9.552  1.00  0.00      CCP 
ATOM   2064  CB  ASP   132       9.067  54.816  10.219  1.00 36.20      CCP 
ATOM   2065  HB1 ASP   132       8.537  55.546  10.816  1.00  0.00      CCP 
ATOM   2066  HB2 ASP   132       9.899  55.309   9.741  1.00  0.00      CCP 
ATOM   2067  CG  ASP   132       9.623  53.736  11.148  1.00 42.24      CCP 
ATOM   2068  OD1 ASP   132       9.795  52.518  10.898  1.00 39.26      CCP 
ATOM   2069  OD2 ASP   132       9.896  54.223  12.289  1.00 42.89      CCP 
ATOM   2070  C   ASP   132       7.139  55.302   8.552  1.00 35.95      CCP 
ATOM   2071  O   ASP   132       7.463  56.040   7.613  1.00 39.50      CCP 
ATOM   2072  N   THR   133       5.908  55.285   9.035  1.00 36.51      CCP 
ATOM   2073  HN  THR   133       5.695  54.643   9.744  1.00  0.00      CCP 
ATOM   2074  CA  THR   133       4.836  56.117   8.510  1.00 35.24      CCP 
ATOM   2075  HA  THR   133       5.304  56.883   7.912  1.00  0.00      CCP 
ATOM   2076  CB  THR   133       3.918  55.274   7.547  1.00 36.19      CCP 
ATOM   2077  HB  THR   133       3.178  55.951   7.139  1.00  0.00      CCP 
ATOM   2078  OG1 THR   133       3.191  54.247   8.300  1.00 35.69      CCP 
ATOM   2079  HG1 THR   133       2.435  53.974   7.775  1.00  0.00      CCP 
ATOM   2080  CG2 THR   133       4.728  54.711   6.380  1.00 31.20      CCP 
ATOM   2081 HG21 THR   133       5.297  55.505   5.919  1.00  0.00      CCP 
ATOM   2082 HG22 THR   133       4.057  54.280   5.652  1.00  0.00      CCP 
ATOM   2083 HG23 THR   133       5.402  53.950   6.743  1.00  0.00      CCP 
ATOM   2084  C   THR   133       4.078  56.818   9.626  1.00 36.04      CCP 
ATOM   2085  O   THR   133       3.905  56.244  10.703  1.00 37.45      CCP 
ATOM   2086  N   PRO   134       3.677  58.046   9.310  1.00 35.97      CCP 
ATOM   2087  CA  PRO   134       3.011  58.926  10.224  1.00 36.80      CCP 
ATOM   2088  HA  PRO   134       3.743  59.319  10.910  1.00  0.00      CCP 
ATOM   2089  CB  PRO   134       2.514  60.099   9.355  1.00 37.19      CCP 
ATOM   2090  HB1 PRO   134       2.610  61.031   9.891  1.00  0.00      CCP 
ATOM   2091  HB2 PRO   134       1.486  59.937   9.059  1.00  0.00      CCP 
ATOM   2092  CG  PRO   134       3.406  60.103   8.159  1.00 35.92      CCP 
ATOM   2093  HG1 PRO   134       4.233  60.778   8.316  1.00  0.00      CCP 
ATOM   2094  HG2 PRO   134       2.846  60.400   7.283  1.00  0.00      CCP 
ATOM   2095  CD  PRO   134       3.923  58.696   7.993  1.00 35.44      CCP 
ATOM   2096  HD2 PRO   134       3.380  58.187   7.208  1.00  0.00      CCP 
ATOM   2097  HD1 PRO   134       4.979  58.710   7.778  1.00  0.00      CCP 
ATOM   2098  C   PRO   134       1.897  58.295  11.031  1.00 39.16      CCP 
ATOM   2099  O   PRO   134       1.209  57.334  10.632  1.00 38.07      CCP 
ATOM   2100  N   GLU   135       1.747  58.922  12.209  1.00 39.41      CCP 
ATOM   2101  HN  GLU   135       2.322  59.680  12.442  1.00  0.00      CCP 
ATOM   2102  CA  GLU   135       0.710  58.486  13.119  1.00 43.48      CCP 
ATOM   2103  HA  GLU   135       1.004  57.549  13.565  1.00  0.00      CCP 
ATOM   2104  CB  GLU   135       0.476  59.508  14.231  1.00 49.13      CCP 
ATOM   2105  HB1 GLU   135       0.038  60.389  13.779  1.00  0.00      CCP 
ATOM   2106  HB2 GLU   135       1.439  59.788  14.624  1.00  0.00      CCP 
ATOM   2107  CG  GLU   135      -0.407  59.091  15.426  1.00 53.02      CCP 
ATOM   2108  HG1 GLU   135      -0.308  58.027  15.585  1.00  0.00      CCP 
ATOM   2109  HG2 GLU   135      -1.438  59.321  15.202  1.00  0.00      CCP 
ATOM   2110  CD  GLU   135       0.004  59.827  16.688  1.00 56.96      CCP 
ATOM   2111  OE1 GLU   135       0.484  60.980  16.555  1.00 60.79      CCP 
ATOM   2112  OE2 GLU   135      -0.149  59.192  17.741  1.00 55.28      CCP 
ATOM   2113  C   GLU   135      -0.606  58.294  12.386  1.00 44.90      CCP 
ATOM   2114  O   GLU   135      -1.518  57.588  12.869  1.00 44.47      CCP 
ATOM   2115  N   ASP   136      -0.747  58.933  11.225  1.00 45.90      CCP 
ATOM   2116  HN  ASP   136      -0.039  59.503  10.858  1.00  0.00      CCP 
ATOM   2117  CA  ASP   136      -2.080  58.812  10.567  1.00 47.36      CCP 
ATOM   2118  HA  ASP   136      -2.755  58.778  11.423  1.00  0.00      CCP 
ATOM   2119  CB  ASP   136      -2.561  60.001   9.787  1.00 52.06      CCP 
ATOM   2120  HB1 ASP   136      -2.897  60.728  10.519  1.00  0.00      CCP 
ATOM   2121  HB2 ASP   136      -3.435  59.684   9.249  1.00  0.00      CCP 
ATOM   2122  CG  ASP   136      -1.713  60.722   8.798  1.00 56.98      CCP 
ATOM   2123  OD1 ASP   136      -1.364  60.162   7.726  1.00 62.16      CCP 
ATOM   2124  OD2 ASP   136      -1.375  61.918   9.032  1.00 58.40      CCP 
ATOM   2125  C   ASP   136      -2.292  57.443   9.948  1.00 45.25      CCP 
ATOM   2126  O   ASP   136      -3.486  57.104   9.807  1.00 46.38      CCP 
ATOM   2127  N   THR   137      -1.231  56.730   9.625  1.00 42.78      CCP 
ATOM   2128  HN  THR   137      -0.331  57.084   9.785  1.00  0.00      CCP 
ATOM   2129  CA  THR   137      -1.408  55.409   8.988  1.00 39.01      CCP 
ATOM   2130  HA  THR   137      -2.232  55.493   8.292  1.00  0.00      CCP 
ATOM   2131  CB  THR   137      -0.124  55.058   8.161  1.00 37.82      CCP 
ATOM   2132  HB  THR   137      -0.320  54.145   7.613  1.00  0.00      CCP 
ATOM   2133  OG1 THR   137       0.954  54.793   9.102  1.00 39.98      CCP 
ATOM   2134  HG1 THR   137       1.349  53.950   8.870  1.00  0.00      CCP 
ATOM   2135  CG2 THR   137       0.327  56.138   7.168  1.00 37.69      CCP 
ATOM   2136 HG21 THR   137       0.839  56.926   7.701  1.00  0.00      CCP 
ATOM   2137 HG22 THR   137      -0.536  56.547   6.664  1.00  0.00      CCP 
ATOM   2138 HG23 THR   137       0.995  55.702   6.440  1.00  0.00      CCP 
ATOM   2139  C   THR   137      -1.794  54.372  10.014  1.00 37.80      CCP 
ATOM   2140  O   THR   137      -1.887  53.175   9.721  1.00 38.28      CCP 
ATOM   2141  N   THR   138      -2.063  54.749  11.258  1.00 37.83      CCP 
ATOM   2142  HN  THR   138      -2.012  55.694  11.512  1.00  0.00      CCP 
ATOM   2143  CA  THR   138      -2.343  53.718  12.275  1.00 39.01      CCP 
ATOM   2144  HA  THR   138      -1.633  52.930  12.071  1.00  0.00      CCP 
ATOM   2145  CB  THR   138      -2.087  54.134  13.778  1.00 36.93      CCP 
ATOM   2146  HB  THR   138      -2.968  54.654  14.137  1.00  0.00      CCP 
ATOM   2147  OG1 THR   138      -0.970  55.089  13.765  1.00 38.54      CCP 
ATOM   2148  HG1 THR   138      -0.458  54.958  14.566  1.00  0.00      CCP 
ATOM   2149  CG2 THR   138      -1.788  52.955  14.716  1.00 37.22      CCP 
ATOM   2150 HG21 THR   138      -1.120  52.263  14.224  1.00  0.00      CCP 
ATOM   2151 HG22 THR   138      -2.711  52.452  14.963  1.00  0.00      CCP 
ATOM   2152 HG23 THR   138      -1.325  53.322  15.620  1.00  0.00      CCP 
ATOM   2153  C   THR   138      -3.715  53.084  12.133  1.00 38.84      CCP 
ATOM   2154  O   THR   138      -4.707  53.797  12.352  1.00 40.85      CCP 
ATOM   2155  N   PRO   139      -3.714  51.786  11.828  1.00 37.51      CCP 
ATOM   2156  CA  PRO   139      -4.907  50.977  11.726  1.00 34.67      CCP 
ATOM   2157  HA  PRO   139      -5.502  51.266  10.876  1.00  0.00      CCP 
ATOM   2158  CB  PRO   139      -4.413  49.521  11.554  1.00 34.67      CCP 
ATOM   2159  HB1 PRO   139      -5.067  48.971  10.895  1.00  0.00      CCP 
ATOM   2160  HB2 PRO   139      -4.333  49.030  12.515  1.00  0.00      CCP 
ATOM   2161  CG  PRO   139      -3.066  49.684  10.927  1.00 34.89      CCP 
ATOM   2162  HG1 PRO   139      -3.157  49.821   9.862  1.00  0.00      CCP 
ATOM   2163  HG2 PRO   139      -2.440  48.829  11.152  1.00  0.00      CCP 
ATOM   2164  CD  PRO   139      -2.503  50.957  11.572  1.00 37.38      CCP 
ATOM   2165  HD2 PRO   139      -1.998  50.718  12.499  1.00  0.00      CCP 
ATOM   2166  HD1 PRO   139      -1.838  51.458  10.894  1.00  0.00      CCP 
ATOM   2167  C   PRO   139      -5.725  51.028  13.020  1.00 34.01      CCP 
ATOM   2168  O   PRO   139      -5.188  50.979  14.143  1.00 32.13      CCP 
ATOM   2169  N   ASP   140      -7.037  51.075  12.778  1.00 30.50      CCP 
ATOM   2170  HN  ASP   140      -7.380  51.074  11.860  1.00  0.00      CCP 
ATOM   2171  CA  ASP   140      -7.946  51.083  13.915  1.00 29.02      CCP 
ATOM   2172  HA  ASP   140      -7.609  51.796  14.640  1.00  0.00      CCP 
ATOM   2173  CB  ASP   140      -9.332  51.462  13.433  1.00 38.11      CCP 
ATOM   2174  HB1 ASP   140     -10.077  50.949  14.022  1.00  0.00      CCP 
ATOM   2175  HB2 ASP   140      -9.441  51.194  12.391  1.00  0.00      CCP 
ATOM   2176  CG  ASP   140      -9.500  52.979  13.603  1.00 45.18      CCP 
ATOM   2177  OD1 ASP   140      -9.140  53.750  12.715  1.00 45.33      CCP 
ATOM   2178  OD2 ASP   140      -9.937  53.332  14.742  1.00 54.12      CCP 
ATOM   2179  C   ASP   140      -7.836  49.683  14.510  1.00 28.25      CCP 
ATOM   2180  O   ASP   140      -7.479  48.780  13.760  1.00 25.89      CCP 
ATOM   2181  N   ASN   141      -8.131  49.613  15.776  1.00 27.57      CCP 
ATOM   2182  HN  ASN   141      -8.390  50.446  16.223  1.00  0.00      CCP 
ATOM   2183  CA  ASN   141      -8.127  48.413  16.571  1.00 27.50      CCP 
ATOM   2184  HA  ASN   141      -7.160  47.946  16.630  1.00  0.00      CCP 
ATOM   2185  CB  ASN   141      -8.638  48.830  17.979  1.00 29.32      CCP 
ATOM   2186  HB1 ASN   141      -8.848  47.953  18.572  1.00  0.00      CCP 
ATOM   2187  HB2 ASN   141      -9.528  49.437  17.885  1.00  0.00      CCP 
ATOM   2188  CG  ASN   141      -7.528  49.631  18.624  1.00 34.07      CCP 
ATOM   2189  OD1 ASN   141      -7.713  49.975  19.800  1.00 39.36      CCP 
ATOM   2190  ND2 ASN   141      -6.503  49.907  17.842  1.00 33.41      CCP 
ATOM   2191 HD21 ASN   141      -6.494  49.599  16.913  1.00  0.00      CCP 
ATOM   2192 HD22 ASN   141      -5.747  50.423  18.192  1.00  0.00      CCP 
ATOM   2193  C   ASN   141      -9.212  47.472  16.082  1.00 28.94      CCP 
ATOM   2194  O   ASN   141     -10.265  48.060  15.754  1.00 29.56      CCP 
ATOM   2195  N   GLY   142      -8.957  46.181  16.188  1.00 27.08      CCP 
ATOM   2196  HN  GLY   142      -8.116  45.843  16.561  1.00  0.00      CCP 
ATOM   2197  CA  GLY   142     -10.023  45.288  15.731  1.00 21.18      CCP 
ATOM   2198  HA1 GLY   142     -10.916  45.879  15.578  1.00  0.00      CCP 
ATOM   2199  HA2 GLY   142     -10.225  44.582  16.520  1.00  0.00      CCP 
ATOM   2200  C   GLY   142      -9.756  44.506  14.478  1.00 21.97      CCP 
ATOM   2201  O   GLY   142     -10.658  43.690  14.090  1.00 22.22      CCP 
ATOM   2202  N   ARG   143      -8.574  44.641  13.856  1.00 17.77      CCP 
ATOM   2203  HN  ARG   143      -7.889  45.243  14.214  1.00  0.00      CCP 
ATOM   2204  CA  ARG   143      -8.301  43.826  12.701  1.00 10.67      CCP 
ATOM   2205  HA  ARG   143      -9.259  43.625  12.241  1.00  0.00      CCP 
ATOM   2206  CB  ARG   143      -7.474  44.525  11.667  1.00 11.11      CCP 
ATOM   2207  HB1 ARG   143      -7.522  43.946  10.755  1.00  0.00      CCP 
ATOM   2208  HB2 ARG   143      -6.450  44.532  12.006  1.00  0.00      CCP 
ATOM   2209  CG  ARG   143      -7.885  46.009  11.336  1.00  9.87      CCP 
ATOM   2210  HG1 ARG   143      -7.474  46.705  12.048  1.00  0.00      CCP 
ATOM   2211  HG2 ARG   143      -8.961  46.107  11.248  1.00  0.00      CCP 
ATOM   2212  CD  ARG   143      -7.164  46.153   9.941  1.00  5.91      CCP 
ATOM   2213  HD1 ARG   143      -7.578  45.449   9.223  1.00  0.00      CCP 
ATOM   2214  HD2 ARG   143      -6.108  46.027  10.029  1.00  0.00      CCP 
ATOM   2215  NE  ARG   143      -7.490  47.552   9.632  1.00 10.59      CCP 
ATOM   2216  HE  ARG   143      -7.996  48.144  10.228  1.00  0.00      CCP 
ATOM   2217  CZ  ARG   143      -7.008  47.922   8.429  1.00 14.05      CCP 
ATOM   2218  NH1 ARG   143      -5.967  47.240   7.922  1.00 10.07      CCP 
ATOM   2219 HH11 ARG   143      -5.569  46.480   8.434  1.00  0.00      CCP 
ATOM   2220 HH12 ARG   143      -5.590  47.494   7.031  1.00  0.00      CCP 
ATOM   2221  NH2 ARG   143      -7.478  48.996   7.850  1.00 17.94      CCP 
ATOM   2222 HH21 ARG   143      -8.190  49.536   8.300  1.00  0.00      CCP 
ATOM   2223 HH22 ARG   143      -7.126  49.278   6.957  1.00  0.00      CCP 
ATOM   2224  C   ARG   143      -7.723  42.491  13.051  1.00 14.21      CCP 
ATOM   2225  O   ARG   143      -7.500  41.701  12.065  1.00 15.23      CCP 
ATOM   2226  N   LEU   144      -7.554  42.170  14.317  1.00 17.79      CCP 
ATOM   2227  HN  LEU   144      -7.809  42.810  15.014  1.00  0.00      CCP 
ATOM   2228  CA  LEU   144      -6.951  40.865  14.707  1.00 18.66      CCP 
ATOM   2229  HA  LEU   144      -6.513  40.421  13.825  1.00  0.00      CCP 
ATOM   2230  CB  LEU   144      -5.826  41.074  15.760  1.00 21.87      CCP 
ATOM   2231  HB1 LEU   144      -5.509  40.108  16.125  1.00  0.00      CCP 
ATOM   2232  HB2 LEU   144      -6.232  41.635  16.587  1.00  0.00      CCP 
ATOM   2233  CG  LEU   144      -4.603  41.828  15.216  1.00 22.72      CCP 
ATOM   2234  HG  LEU   144      -4.905  42.556  14.476  1.00  0.00      CCP 
ATOM   2235  CD1 LEU   144      -3.928  42.521  16.411  1.00 18.81      CCP 
ATOM   2236 HD11 LEU   144      -3.769  41.803  17.202  1.00  0.00      CCP 
ATOM   2237 HD12 LEU   144      -4.562  43.318  16.770  1.00  0.00      CCP 
ATOM   2238 HD13 LEU   144      -2.978  42.930  16.100  1.00  0.00      CCP 
ATOM   2239  CD2 LEU   144      -3.705  40.767  14.594  1.00 21.89      CCP 
ATOM   2240 HD21 LEU   144      -2.825  41.238  14.181  1.00  0.00      CCP 
ATOM   2241 HD22 LEU   144      -4.241  40.256  13.808  1.00  0.00      CCP 
ATOM   2242 HD23 LEU   144      -3.410  40.055  15.351  1.00  0.00      CCP 
ATOM   2243  C   LEU   144      -8.017  39.935  15.229  1.00 18.80      CCP 
ATOM   2244  O   LEU   144      -9.008  40.386  15.823  1.00 17.17      CCP 
ATOM   2245  N   PRO   145      -7.693  38.643  15.108  1.00 20.68      CCP 
ATOM   2246  CA  PRO   145      -8.604  37.573  15.394  1.00 18.56      CCP 
ATOM   2247  HA  PRO   145      -9.490  37.761  14.811  1.00  0.00      CCP 
ATOM   2248  CB  PRO   145      -7.952  36.337  14.771  1.00 18.73      CCP 
ATOM   2249  HB1 PRO   145      -8.359  36.157  13.788  1.00  0.00      CCP 
ATOM   2250  HB2 PRO   145      -8.110  35.475  15.403  1.00  0.00      CCP 
ATOM   2251  CG  PRO   145      -6.494  36.642  14.668  1.00 18.19      CCP 
ATOM   2252  HG1 PRO   145      -6.055  36.135  13.824  1.00  0.00      CCP 
ATOM   2253  HG2 PRO   145      -5.985  36.376  15.586  1.00  0.00      CCP 
ATOM   2254  CD  PRO   145      -6.464  38.151  14.445  1.00 19.92      CCP 
ATOM   2255  HD2 PRO   145      -5.584  38.578  14.903  1.00  0.00      CCP 
ATOM   2256  HD1 PRO   145      -6.492  38.378  13.394  1.00  0.00      CCP 
ATOM   2257  C   PRO   145      -9.061  37.387  16.786  1.00 22.47      CCP 
ATOM   2258  O   PRO   145      -8.394  37.687  17.761  1.00 28.33      CCP 
ATOM   2259  N   ASP   146     -10.235  36.802  16.909  1.00 22.44      CCP 
ATOM   2260  HN  ASP   146     -10.683  36.554  16.073  1.00  0.00      CCP 
ATOM   2261  CA  ASP   146     -10.904  36.426  18.118  1.00 22.07      CCP 
ATOM   2262  HA  ASP   146     -10.441  36.963  18.939  1.00  0.00      CCP 
ATOM   2263  CB  ASP   146     -12.420  36.737  18.108  1.00 29.20      CCP 
ATOM   2264  HB1 ASP   146     -12.901  36.135  17.350  1.00  0.00      CCP 
ATOM   2265  HB2 ASP   146     -12.567  37.781  17.877  1.00  0.00      CCP 
ATOM   2266  CG  ASP   146     -13.039  36.434  19.451  1.00 38.70      CCP 
ATOM   2267  OD1 ASP   146     -13.019  35.288  19.988  1.00 44.42      CCP 
ATOM   2268  OD2 ASP   146     -13.575  37.342  20.109  1.00 48.03      CCP 
ATOM   2269  C   ASP   146     -10.572  34.938  18.277  1.00 18.56      CCP 
ATOM   2270  O   ASP   146     -10.507  34.261  17.254  1.00 14.69      CCP 
ATOM   2271  N   ALA   147     -10.501  34.470  19.512  1.00 20.40      CCP 
ATOM   2272  HN  ALA   147     -10.665  35.096  20.248  1.00  0.00      CCP 
ATOM   2273  CA  ALA   147     -10.135  33.083  19.858  1.00 20.33      CCP 
ATOM   2274  HA  ALA   147      -9.440  32.699  19.134  1.00  0.00      CCP 
ATOM   2275  CB  ALA   147      -9.389  33.211  21.228  1.00 19.86      CCP 
ATOM   2276  HB1 ALA   147      -9.136  32.226  21.594  1.00  0.00      CCP 
ATOM   2277  HB2 ALA   147     -10.029  33.706  21.942  1.00  0.00      CCP 
ATOM   2278  HB3 ALA   147      -8.486  33.789  21.093  1.00  0.00      CCP 
ATOM   2279  C   ALA   147     -11.260  32.140  20.013  1.00 18.45      CCP 
ATOM   2280  O   ALA   147     -11.176  30.916  19.803  1.00 23.14      CCP 
ATOM   2281  N   ASP   148     -12.331  32.769  20.380  1.00 20.72      CCP 
ATOM   2282  HN  ASP   148     -12.253  33.739  20.499  1.00  0.00      CCP 
ATOM   2283  CA  ASP   148     -13.633  32.181  20.650  1.00 26.53      CCP 
ATOM   2284  HA  ASP   148     -13.501  31.271  21.208  1.00  0.00      CCP 
ATOM   2285  CB  ASP   148     -14.364  33.222  21.560  1.00 22.56      CCP 
ATOM   2286  HB1 ASP   148     -14.889  33.935  20.940  1.00  0.00      CCP 
ATOM   2287  HB2 ASP   148     -13.636  33.743  22.164  1.00  0.00      CCP 
ATOM   2288  CG  ASP   148     -15.348  32.523  22.461  1.00 25.76      CCP 
ATOM   2289  OD1 ASP   148     -15.454  31.270  22.327  1.00 23.74      CCP 
ATOM   2290  OD2 ASP   148     -16.013  33.221  23.286  1.00 32.70      CCP 
ATOM   2291  C   ASP   148     -14.452  31.893  19.404  1.00 28.31      CCP 
ATOM   2292  O   ASP   148     -15.672  32.183  19.472  1.00 32.00      CCP 
ATOM   2293  N   LYS   149     -13.929  31.362  18.346  1.00 26.47      CCP 
ATOM   2294  HN  LYS   149     -12.974  31.142  18.363  1.00  0.00      CCP 
ATOM   2295  CA  LYS   149     -14.666  31.167  17.082  1.00 26.24      CCP 
ATOM   2296  HA  LYS   149     -15.720  31.218  17.316  1.00  0.00      CCP 
ATOM   2297  CB  LYS   149     -14.342  32.357  16.146  1.00 21.88      CCP 
ATOM   2298  HB1 LYS   149     -14.790  32.222  15.176  1.00  0.00      CCP 
ATOM   2299  HB2 LYS   149     -13.272  32.507  16.069  1.00  0.00      CCP 
ATOM   2300  CG  LYS   149     -15.018  33.518  16.890  1.00 30.87      CCP 
ATOM   2301  HG1 LYS   149     -14.312  33.907  17.612  1.00  0.00      CCP 
ATOM   2302  HG2 LYS   149     -15.867  33.131  17.428  1.00  0.00      CCP 
ATOM   2303  CD  LYS   149     -15.502  34.648  16.045  1.00 33.39      CCP 
ATOM   2304  HD1 LYS   149     -16.352  34.329  15.461  1.00  0.00      CCP 
ATOM   2305  HD2 LYS   149     -14.708  34.968  15.388  1.00  0.00      CCP 
ATOM   2306  CE  LYS   149     -15.913  35.805  16.953  1.00 33.54      CCP 
ATOM   2307  HE1 LYS   149     -15.479  36.724  16.587  1.00  0.00      CCP 
ATOM   2308  HE2 LYS   149     -15.571  35.619  17.961  1.00  0.00      CCP 
ATOM   2309  NZ  LYS   149     -17.374  35.913  16.942  1.00 42.21      CCP 
ATOM   2310  HZ1 LYS   149     -17.671  36.671  17.588  1.00  0.00      CCP 
ATOM   2311  HZ2 LYS   149     -17.790  35.010  17.250  1.00  0.00      CCP 
ATOM   2312  HZ3 LYS   149     -17.699  36.135  15.980  1.00  0.00      CCP 
ATOM   2313  C   LYS   149     -14.424  29.806  16.501  1.00 26.27      CCP 
ATOM   2314  O   LYS   149     -13.917  28.961  17.294  1.00 26.90      CCP 
ATOM   2315  N   ASP   150     -14.802  29.539  15.258  1.00 19.77      CCP 
ATOM   2316  HN  ASP   150     -15.237  30.242  14.732  1.00  0.00      CCP 
ATOM   2317  CA  ASP   150     -14.714  28.174  14.697  1.00 17.75      CCP 
ATOM   2318  HA  ASP   150     -14.190  27.524  15.379  1.00  0.00      CCP 
ATOM   2319  CB  ASP   150     -16.174  27.641  14.483  1.00 24.86      CCP 
ATOM   2320  HB1 ASP   150     -16.679  27.605  15.438  1.00  0.00      CCP 
ATOM   2321  HB2 ASP   150     -16.130  26.644  14.071  1.00  0.00      CCP 
ATOM   2322  CG  ASP   150     -16.951  28.526  13.545  1.00 25.69      CCP 
ATOM   2323  OD1 ASP   150     -16.981  29.755  13.695  1.00 31.37      CCP 
ATOM   2324  OD2 ASP   150     -17.510  28.048  12.549  1.00 35.08      CCP 
ATOM   2325  C   ASP   150     -14.010  28.202  13.363  1.00 13.84      CCP 
ATOM   2326  O   ASP   150     -13.712  29.334  12.943  1.00 15.69      CCP 
ATOM   2327  N   ALA   151     -13.913  27.049  12.736  1.00 11.26      CCP 
ATOM   2328  HN  ALA   151     -14.294  26.249  13.155  1.00  0.00      CCP 
ATOM   2329  CA  ALA   151     -13.233  26.916  11.468  1.00 10.99      CCP 
ATOM   2330  HA  ALA   151     -12.192  27.113  11.679  1.00  0.00      CCP 
ATOM   2331  CB  ALA   151     -13.288  25.452  11.036  1.00 16.67      CCP 
ATOM   2332  HB1 ALA   151     -12.506  25.259  10.317  1.00  0.00      CCP 
ATOM   2333  HB2 ALA   151     -14.248  25.245  10.587  1.00  0.00      CCP 
ATOM   2334  HB3 ALA   151     -13.149  24.817  11.898  1.00  0.00      CCP 
ATOM   2335  C   ALA   151     -13.602  27.886  10.434  1.00 15.55      CCP 
ATOM   2336  O   ALA   151     -12.802  28.321   9.567  1.00 20.00      CCP 
ATOM   2337  N   GLY   152     -14.907  28.253  10.425  1.00 15.72      CCP 
ATOM   2338  HN  GLY   152     -15.547  27.886  11.070  1.00  0.00      CCP 
ATOM   2339  CA  GLY   152     -15.329  29.152   9.366  1.00 13.52      CCP 
ATOM   2340  HA1 GLY   152     -16.402  29.076   9.259  1.00  0.00      CCP 
ATOM   2341  HA2 GLY   152     -14.869  28.840   8.441  1.00  0.00      CCP 
ATOM   2342  C   GLY   152     -14.978  30.550   9.611  1.00 15.71      CCP 
ATOM   2343  O   GLY   152     -14.723  31.354   8.673  1.00 20.91      CCP 
ATOM   2344  N   TYR   153     -14.951  31.014  10.842  1.00 17.39      CCP 
ATOM   2345  HN  TYR   153     -15.160  30.443  11.611  1.00  0.00      CCP 
ATOM   2346  CA  TYR   153     -14.491  32.444  11.017  1.00 17.29      CCP 
ATOM   2347  HA  TYR   153     -15.105  33.106  10.425  1.00  0.00      CCP 
ATOM   2348  CB  TYR   153     -14.716  32.715  12.488  1.00 16.60      CCP 
ATOM   2349  HB1 TYR   153     -14.384  31.856  13.054  1.00  0.00      CCP 
ATOM   2350  HB2 TYR   153     -15.773  32.855  12.659  1.00  0.00      CCP 
ATOM   2351  CG  TYR   153     -13.974  33.945  12.979  1.00 22.44      CCP 
ATOM   2352  CD1 TYR   153     -12.694  33.882  13.538  1.00 20.63      CCP 
ATOM   2353  HD1 TYR   153     -12.155  32.946  13.543  1.00  0.00      CCP 
ATOM   2354  CD2 TYR   153     -14.638  35.149  12.986  1.00 18.40      CCP 
ATOM   2355  HD2 TYR   153     -15.641  35.204  12.589  1.00  0.00      CCP 
ATOM   2356  CE1 TYR   153     -12.062  35.049  13.976  1.00 18.86      CCP 
ATOM   2357  HE1 TYR   153     -11.073  35.000  14.408  1.00  0.00      CCP 
ATOM   2358  CE2 TYR   153     -14.005  36.305  13.386  1.00 18.00      CCP 
ATOM   2359  HE2 TYR   153     -14.523  37.251  13.324  1.00  0.00      CCP 
ATOM   2360  CZ  TYR   153     -12.723  36.254  13.897  1.00 20.01      CCP 
ATOM   2361  OH  TYR   153     -12.164  37.419  14.348  1.00 22.21      CCP 
ATOM   2362  HH  TYR   153     -11.803  37.256  15.223  1.00  0.00      CCP 
ATOM   2363  C   TYR   153     -13.016  32.594  10.619  1.00 18.50      CCP 
ATOM   2364  O   TYR   153     -12.575  33.683  10.134  1.00 19.91      CCP 
ATOM   2365  N   VAL   154     -12.241  31.545  10.896  1.00 16.75      CCP 
ATOM   2366  HN  VAL   154     -12.692  30.788  11.324  1.00  0.00      CCP 
ATOM   2367  CA  VAL   154     -10.812  31.373  10.659  1.00 16.84      CCP 
ATOM   2368  HA  VAL   154     -10.301  32.209  11.118  1.00  0.00      CCP 
ATOM   2369  CB  VAL   154     -10.283  30.064  11.326  1.00 15.34      CCP 
ATOM   2370  HB  VAL   154     -11.001  29.292  11.087  1.00  0.00      CCP 
ATOM   2371  CG1 VAL   154      -8.932  29.549  10.856  1.00 16.53      CCP 
ATOM   2372 HG11 VAL   154      -8.985  29.306   9.805  1.00  0.00      CCP 
ATOM   2373 HG12 VAL   154      -8.668  28.664  11.417  1.00  0.00      CCP 
ATOM   2374 HG13 VAL   154      -8.182  30.311  11.011  1.00  0.00      CCP 
ATOM   2375  CG2 VAL   154     -10.265  30.185  12.826  1.00 10.79      CCP 
ATOM   2376 HG21 VAL   154     -10.004  29.232  13.262  1.00  0.00      CCP 
ATOM   2377 HG22 VAL   154     -11.243  30.484  13.175  1.00  0.00      CCP 
ATOM   2378 HG23 VAL   154      -9.536  30.926  13.119  1.00  0.00      CCP 
ATOM   2379  C   VAL   154     -10.518  31.415   9.173  1.00 17.23      CCP 
ATOM   2380  O   VAL   154      -9.637  32.169   8.776  1.00 22.32      CCP 
ATOM   2381  N   ARG   155     -11.215  30.594   8.411  1.00 18.48      CCP 
ATOM   2382  HN  ARG   155     -11.879  30.005   8.828  1.00  0.00      CCP 
ATOM   2383  CA  ARG   155     -10.993  30.507   6.955  1.00 17.62      CCP 
ATOM   2384  HA  ARG   155      -9.990  30.167   6.749  1.00  0.00      CCP 
ATOM   2385  CB  ARG   155     -12.015  29.528   6.349  1.00 18.19      CCP 
ATOM   2386  HB1 ARG   155     -12.999  29.963   6.478  1.00  0.00      CCP 
ATOM   2387  HB2 ARG   155     -11.982  28.624   6.933  1.00  0.00      CCP 
ATOM   2388  CG  ARG   155     -11.860  29.130   4.888  1.00 16.36      CCP 
ATOM   2389  HG1 ARG   155     -10.814  29.071   4.629  1.00  0.00      CCP 
ATOM   2390  HG2 ARG   155     -12.359  29.850   4.254  1.00  0.00      CCP 
ATOM   2391  CD  ARG   155     -12.493  27.790   4.740  1.00 14.33      CCP 
ATOM   2392  HD1 ARG   155     -13.045  27.796   3.836  1.00  0.00      CCP 
ATOM   2393  HD2 ARG   155     -13.190  27.747   5.573  1.00  0.00      CCP 
ATOM   2394  NE  ARG   155     -11.688  26.592   4.608  1.00 13.19      CCP 
ATOM   2395  HE  ARG   155     -10.997  26.519   3.917  1.00  0.00      CCP 
ATOM   2396  CZ  ARG   155     -11.923  25.579   5.473  1.00 10.17      CCP 
ATOM   2397  NH1 ARG   155     -12.901  25.824   6.279  1.00 10.83      CCP 
ATOM   2398 HH11 ARG   155     -13.411  26.647   6.250  1.00  0.00      CCP 
ATOM   2399 HH12 ARG   155     -13.141  25.139   6.962  1.00  0.00      CCP 
ATOM   2400  NH2 ARG   155     -11.224  24.452   5.623  1.00 16.81      CCP 
ATOM   2401 HH21 ARG   155     -10.420  24.283   5.053  1.00  0.00      CCP 
ATOM   2402 HH22 ARG   155     -11.504  23.777   6.304  1.00  0.00      CCP 
ATOM   2403  C   ARG   155     -11.212  31.868   6.359  1.00 18.05      CCP 
ATOM   2404  O   ARG   155     -10.581  32.372   5.482  1.00 17.97      CCP 
ATOM   2405  N   THR   156     -12.261  32.539   6.831  1.00 20.02      CCP 
ATOM   2406  HN  THR   156     -12.835  32.146   7.521  1.00  0.00      CCP 
ATOM   2407  CA  THR   156     -12.576  33.837   6.255  1.00 20.98      CCP 
ATOM   2408  HA  THR   156     -12.332  33.747   5.205  1.00  0.00      CCP 
ATOM   2409  CB  THR   156     -14.140  34.167   6.298  1.00 20.49      CCP 
ATOM   2410  HB  THR   156     -14.323  35.216   6.117  1.00  0.00      CCP 
ATOM   2411  OG1 THR   156     -14.541  33.799   7.613  1.00 29.44      CCP 
ATOM   2412  HG1 THR   156     -14.270  32.890   7.763  1.00  0.00      CCP 
ATOM   2413  CG2 THR   156     -14.977  33.282   5.354  1.00 26.87      CCP 
ATOM   2414 HG21 THR   156     -14.753  33.537   4.329  1.00  0.00      CCP 
ATOM   2415 HG22 THR   156     -16.027  33.446   5.544  1.00  0.00      CCP 
ATOM   2416 HG23 THR   156     -14.738  32.243   5.527  1.00  0.00      CCP 
ATOM   2417  C   THR   156     -11.709  34.957   6.761  1.00 18.74      CCP 
ATOM   2418  O   THR   156     -11.513  35.910   5.974  1.00 17.88      CCP 
ATOM   2419  N   PHE   157     -11.390  34.924   8.048  1.00 19.54      CCP 
ATOM   2420  HN  PHE   157     -11.717  34.195   8.616  1.00  0.00      CCP 
ATOM   2421  CA  PHE   157     -10.538  35.986   8.625  1.00 16.44      CCP 
ATOM   2422  HA  PHE   157     -11.007  36.947   8.437  1.00  0.00      CCP 
ATOM   2423  CB  PHE   157     -10.281  35.816  10.141  1.00 19.65      CCP 
ATOM   2424  HB1 PHE   157     -10.030  34.786  10.348  1.00  0.00      CCP 
ATOM   2425  HB2 PHE   157     -11.175  36.082  10.687  1.00  0.00      CCP 
ATOM   2426  CG  PHE   157      -9.118  36.723  10.590  1.00 18.63      CCP 
ATOM   2427  CD1 PHE   157      -7.810  36.290  10.400  1.00 19.01      CCP 
ATOM   2428  HD1 PHE   157      -7.635  35.294  10.022  1.00  0.00      CCP 
ATOM   2429  CD2 PHE   157      -9.340  37.982  11.069  1.00 18.20      CCP 
ATOM   2430  HD2 PHE   157     -10.356  38.315  11.222  1.00  0.00      CCP 
ATOM   2431  CE1 PHE   157      -6.739  37.115  10.625  1.00 20.50      CCP 
ATOM   2432  HE1 PHE   157      -5.726  36.771  10.476  1.00  0.00      CCP 
ATOM   2433  CE2 PHE   157      -8.312  38.842  11.336  1.00 22.91      CCP 
ATOM   2434  HE2 PHE   157      -8.499  39.828  11.729  1.00  0.00      CCP 
ATOM   2435  CZ  PHE   157      -7.002  38.374  11.125  1.00 21.46      CCP 
ATOM   2436  HZ  PHE   157      -6.175  39.043  11.311  1.00  0.00      CCP 
ATOM   2437  C   PHE   157      -9.273  35.882   7.767  1.00 15.91      CCP 
ATOM   2438  O   PHE   157      -8.671  36.828   7.207  1.00 17.38      CCP 
ATOM   2439  N   PHE   158      -8.846  34.654   7.562  1.00 15.17      CCP 
ATOM   2440  HN  PHE   158      -9.277  33.848   7.915  1.00  0.00      CCP 
ATOM   2441  CA  PHE   158      -7.594  34.658   6.728  1.00 17.56      CCP 
ATOM   2442  HA  PHE   158      -6.946  35.403   7.167  1.00  0.00      CCP 
ATOM   2443  CB  PHE   158      -6.879  33.342   6.889  1.00 19.52      CCP 
ATOM   2444  HB1 PHE   158      -6.225  33.186   6.044  1.00  0.00      CCP 
ATOM   2445  HB2 PHE   158      -7.607  32.545   6.925  1.00  0.00      CCP 
ATOM   2446  CG  PHE   158      -6.061  33.327   8.159  1.00 20.30      CCP 
ATOM   2447  CD1 PHE   158      -4.784  33.844   8.165  1.00 18.87      CCP 
ATOM   2448  HD1 PHE   158      -4.330  34.220   7.260  1.00  0.00      CCP 
ATOM   2449  CD2 PHE   158      -6.643  32.841   9.328  1.00 15.83      CCP 
ATOM   2450  HD2 PHE   158      -7.661  32.497   9.304  1.00  0.00      CCP 
ATOM   2451  CE1 PHE   158      -4.061  33.781   9.369  1.00 17.91      CCP 
ATOM   2452  HE1 PHE   158      -3.057  34.178   9.406  1.00  0.00      CCP 
ATOM   2453  CE2 PHE   158      -5.944  32.754  10.495  1.00 17.57      CCP 
ATOM   2454  HE2 PHE   158      -6.381  32.306  11.375  1.00  0.00      CCP 
ATOM   2455  CZ  PHE   158      -4.605  33.214  10.497  1.00 14.59      CCP 
ATOM   2456  HZ  PHE   158      -4.028  33.178  11.409  1.00  0.00      CCP 
ATOM   2457  C   PHE   158      -7.731  35.036   5.294  1.00 23.11      CCP 
ATOM   2458  O   PHE   158      -6.612  35.370   4.740  1.00 29.43      CCP 
ATOM   2459  N   GLN   159      -8.799  34.925   4.533  1.00 19.57      CCP 
ATOM   2460  HN  GLN   159      -9.629  34.557   4.901  1.00  0.00      CCP 
ATOM   2461  CA  GLN   159      -8.745  35.360   3.151  1.00 15.70      CCP 
ATOM   2462  HA  GLN   159      -7.931  34.813   2.687  1.00  0.00      CCP 
ATOM   2463  CB  GLN   159      -9.977  35.120   2.327  1.00 21.81      CCP 
ATOM   2464  HB1 GLN   159      -9.747  35.478   1.329  1.00  0.00      CCP 
ATOM   2465  HB2 GLN   159     -10.735  35.773   2.718  1.00  0.00      CCP 
ATOM   2466  CG  GLN   159     -10.634  33.770   2.179  1.00 22.97      CCP 
ATOM   2467  HG1 GLN   159     -10.506  33.204   3.089  1.00  0.00      CCP 
ATOM   2468  HG2 GLN   159     -10.182  33.237   1.354  1.00  0.00      CCP 
ATOM   2469  CD  GLN   159     -12.128  33.963   1.908  1.00 29.83      CCP 
ATOM   2470  OE1 GLN   159     -12.911  33.149   2.422  1.00 33.36      CCP 
ATOM   2471  NE2 GLN   159     -12.548  35.022   1.170  1.00 22.03      CCP 
ATOM   2472 HE21 GLN   159     -11.895  35.660   0.813  1.00  0.00      CCP 
ATOM   2473 HE22 GLN   159     -13.504  35.149   0.995  1.00  0.00      CCP 
ATOM   2474  C   GLN   159      -8.352  36.834   3.127  1.00 10.55      CCP 
ATOM   2475  O   GLN   159      -7.788  37.316   2.123  1.00 13.81      CCP 
ATOM   2476  N   ARG   160      -8.614  37.613   4.111  1.00 11.86      CCP 
ATOM   2477  HN  ARG   160      -9.078  37.236   4.888  1.00  0.00      CCP 
ATOM   2478  CA  ARG   160      -8.241  39.050   4.148  1.00 10.00      CCP 
ATOM   2479  HA  ARG   160      -8.684  39.560   3.307  1.00  0.00      CCP 
ATOM   2480  CB  ARG   160      -8.892  39.561   5.447  1.00  5.64      CCP 
ATOM   2481  HB1 ARG   160      -8.255  39.352   6.292  1.00  0.00      CCP 
ATOM   2482  HB2 ARG   160      -9.861  39.098   5.584  1.00  0.00      CCP 
ATOM   2483  CG  ARG   160      -9.048  41.103   5.274  1.00 15.46      CCP 
ATOM   2484  HG1 ARG   160      -9.875  41.309   4.610  1.00  0.00      CCP 
ATOM   2485  HG2 ARG   160      -8.141  41.513   4.855  1.00  0.00      CCP 
ATOM   2486  CD  ARG   160      -9.317  41.745   6.633  1.00  9.69      CCP 
ATOM   2487  HD1 ARG   160      -9.961  41.071   7.218  1.00  0.00      CCP 
ATOM   2488  HD2 ARG   160      -9.822  42.668   6.523  1.00  0.00      CCP 
ATOM   2489  NE  ARG   160      -7.988  42.033   7.240  1.00 20.88      CCP 
ATOM   2490  HE  ARG   160      -7.241  42.328   6.678  1.00  0.00      CCP 
ATOM   2491  CZ  ARG   160      -7.823  41.885   8.564  1.00 23.84      CCP 
ATOM   2492  NH1 ARG   160      -8.913  41.711   9.330  1.00 24.23      CCP 
ATOM   2493 HH11 ARG   160      -9.821  41.694   8.912  1.00  0.00      CCP 
ATOM   2494 HH12 ARG   160      -8.816  41.598  10.319  1.00  0.00      CCP 
ATOM   2495  NH2 ARG   160      -6.618  41.865   9.058  1.00 21.22      CCP 
ATOM   2496 HH21 ARG   160      -5.828  41.959   8.453  1.00  0.00      CCP 
ATOM   2497 HH22 ARG   160      -6.483  41.755  10.043  1.00  0.00      CCP 
ATOM   2498  C   ARG   160      -6.734  39.245   4.125  1.00 18.02      CCP 
ATOM   2499  O   ARG   160      -6.266  40.332   3.612  1.00 21.39      CCP 
ATOM   2500  N   LEU   161      -5.923  38.278   4.571  1.00 15.24      CCP 
ATOM   2501  HN  LEU   161      -6.345  37.459   4.905  1.00  0.00      CCP 
ATOM   2502  CA  LEU   161      -4.445  38.325   4.575  1.00 20.09      CCP 
ATOM   2503  HA  LEU   161      -4.110  39.348   4.610  1.00  0.00      CCP 
ATOM   2504  CB  LEU   161      -3.864  37.538   5.827  1.00  8.89      CCP 
ATOM   2505  HB1 LEU   161      -2.784  37.584   5.803  1.00  0.00      CCP 
ATOM   2506  HB2 LEU   161      -4.174  36.505   5.769  1.00  0.00      CCP 
ATOM   2507  CG  LEU   161      -4.369  38.141   7.160  1.00 13.69      CCP 
ATOM   2508  HG  LEU   161      -5.444  38.030   7.217  1.00  0.00      CCP 
ATOM   2509  CD1 LEU   161      -3.726  37.385   8.314  1.00 15.70      CCP 
ATOM   2510 HD11 LEU   161      -4.168  36.404   8.392  1.00  0.00      CCP 
ATOM   2511 HD12 LEU   161      -3.889  37.927   9.234  1.00  0.00      CCP 
ATOM   2512 HD13 LEU   161      -2.665  37.288   8.136  1.00  0.00      CCP 
ATOM   2513  CD2 LEU   161      -4.017  39.581   7.079  1.00  2.00      CCP 
ATOM   2514 HD21 LEU   161      -3.996  40.003   8.073  1.00  0.00      CCP 
ATOM   2515 HD22 LEU   161      -4.756  40.099   6.485  1.00  0.00      CCP 
ATOM   2516 HD23 LEU   161      -3.044  39.692   6.624  1.00  0.00      CCP 
ATOM   2517  C   LEU   161      -3.876  37.637   3.336  1.00 19.26      CCP 
ATOM   2518  O   LEU   161      -2.670  37.506   3.092  1.00 20.77      CCP 
ATOM   2519  N   ASN   162      -4.809  37.003   2.655  1.00 15.47      CCP 
ATOM   2520  HN  ASN   162      -5.732  37.024   2.982  1.00  0.00      CCP 
ATOM   2521  CA  ASN   162      -4.529  36.359   1.386  1.00 12.33      CCP 
ATOM   2522  HA  ASN   162      -5.457  36.243   0.848  1.00  0.00      CCP 
ATOM   2523  CB  ASN   162      -3.608  37.315   0.571  1.00 17.24      CCP 
ATOM   2524  HB1 ASN   162      -2.639  37.372   1.041  1.00  0.00      CCP 
ATOM   2525  HB2 ASN   162      -4.049  38.300   0.541  1.00  0.00      CCP 
ATOM   2526  CG  ASN   162      -3.444  36.805  -0.824  1.00 22.19      CCP 
ATOM   2527  OD1 ASN   162      -4.376  36.053  -1.213  1.00 22.31      CCP 
ATOM   2528  ND2 ASN   162      -2.367  37.179  -1.501  1.00 19.71      CCP 
ATOM   2529 HD21 ASN   162      -1.708  37.773  -1.084  1.00  0.00      CCP 
ATOM   2530 HD22 ASN   162      -2.230  36.862  -2.418  1.00  0.00      CCP 
ATOM   2531  C   ASN   162      -3.943  35.031   1.598  1.00 13.23      CCP 
ATOM   2532  O   ASN   162      -3.112  34.642   0.774  1.00 14.64      CCP 
ATOM   2533  N   MET   163      -4.420  34.321   2.600  1.00 13.81      CCP 
ATOM   2534  HN  MET   163      -5.134  34.680   3.167  1.00  0.00      CCP 
ATOM   2535  CA  MET   163      -3.857  33.020   2.869  1.00 14.36      CCP 
ATOM   2536  HA  MET   163      -3.024  32.843   2.215  1.00  0.00      CCP 
ATOM   2537  CB  MET   163      -3.350  32.972   4.363  1.00 15.18      CCP 
ATOM   2538  HB1 MET   163      -2.799  32.055   4.518  1.00  0.00      CCP 
ATOM   2539  HB2 MET   163      -4.202  32.984   5.025  1.00  0.00      CCP 
ATOM   2540  CG  MET   163      -2.459  34.150   4.693  1.00 20.95      CCP 
ATOM   2541  HG1 MET   163      -2.630  34.464   5.711  1.00  0.00      CCP 
ATOM   2542  HG2 MET   163      -2.665  34.968   4.018  1.00  0.00      CCP 
ATOM   2543  SD  MET   163      -0.721  33.608   4.503  1.00 20.85      CCP 
ATOM   2544  CE  MET   163       0.051  35.042   5.209  1.00 15.17      CCP 
ATOM   2545  HE1 MET   163      -0.290  35.169   6.227  1.00  0.00      CCP 
ATOM   2546  HE2 MET   163      -0.211  35.915   4.632  1.00  0.00      CCP 
ATOM   2547  HE3 MET   163       1.124  34.914   5.197  1.00  0.00      CCP 
ATOM   2548  C   MET   163      -4.871  31.919   2.719  1.00 16.66      CCP 
ATOM   2549  O   MET   163      -6.025  32.065   3.157  1.00 17.45      CCP 
ATOM   2550  N   ASN   164      -4.349  30.824   2.219  1.00 15.95      CCP 
ATOM   2551  HN  ASN   164      -3.394  30.821   1.999  1.00  0.00      CCP 
ATOM   2552  CA  ASN   164      -5.109  29.616   1.999  1.00 18.90      CCP 
ATOM   2553  HA  ASN   164      -6.139  29.931   1.879  1.00  0.00      CCP 
ATOM   2554  CB  ASN   164      -4.712  28.940   0.700  1.00 19.62      CCP 
ATOM   2555  HB1 ASN   164      -4.816  29.678  -0.087  1.00  0.00      CCP 
ATOM   2556  HB2 ASN   164      -5.433  28.166   0.507  1.00  0.00      CCP 
ATOM   2557  CG  ASN   164      -3.360  28.313   0.567  1.00 25.15      CCP 
ATOM   2558  OD1 ASN   164      -2.826  27.748   1.524  1.00 30.30      CCP 
ATOM   2559  ND2 ASN   164      -2.766  28.298  -0.635  1.00 25.31      CCP 
ATOM   2560 HD21 ASN   164      -3.217  28.694  -1.410  1.00  0.00      CCP 
ATOM   2561 HD22 ASN   164      -1.881  27.891  -0.739  1.00  0.00      CCP 
ATOM   2562  C   ASN   164      -5.092  28.741   3.222  1.00 24.40      CCP 
ATOM   2563  O   ASN   164      -4.495  29.063   4.263  1.00 29.70      CCP 
ATOM   2564  N   ASP   165      -5.746  27.586   3.045  1.00 23.45      CCP 
ATOM   2565  HN  ASP   165      -6.161  27.415   2.174  1.00  0.00      CCP 
ATOM   2566  CA  ASP   165      -5.897  26.599   4.077  1.00 22.69      CCP 
ATOM   2567  HA  ASP   165      -6.356  27.111   4.911  1.00  0.00      CCP 
ATOM   2568  CB  ASP   165      -6.832  25.437   3.717  1.00 29.34      CCP 
ATOM   2569  HB1 ASP   165      -6.830  24.743   4.548  1.00  0.00      CCP 
ATOM   2570  HB2 ASP   165      -6.415  24.929   2.864  1.00  0.00      CCP 
ATOM   2571  CG  ASP   165      -8.275  25.777   3.384  1.00 28.49      CCP 
ATOM   2572  OD1 ASP   165      -8.642  26.941   3.291  1.00 29.50      CCP 
ATOM   2573  OD2 ASP   165      -9.091  24.842   3.233  1.00 33.54      CCP 
ATOM   2574  C   ASP   165      -4.585  26.062   4.587  1.00 21.73      CCP 
ATOM   2575  O   ASP   165      -4.491  25.824   5.792  1.00 24.65      CCP 
ATOM   2576  N   ARG   166      -3.677  25.759   3.733  1.00 24.41      CCP 
ATOM   2577  HN  ARG   166      -3.875  25.891   2.782  1.00  0.00      CCP 
ATOM   2578  CA  ARG   166      -2.367  25.167   4.098  1.00 22.57      CCP 
ATOM   2579  HA  ARG   166      -2.571  24.388   4.823  1.00  0.00      CCP 
ATOM   2580  CB  ARG   166      -1.826  24.509   2.885  1.00 26.27      CCP 
ATOM   2581  HB1 ARG   166      -1.753  25.266   2.114  1.00  0.00      CCP 
ATOM   2582  HB2 ARG   166      -2.554  23.785   2.558  1.00  0.00      CCP 
ATOM   2583  CG  ARG   166      -0.495  23.796   2.967  1.00 32.00      CCP 
ATOM   2584  HG1 ARG   166      -0.500  23.072   3.766  1.00  0.00      CCP 
ATOM   2585  HG2 ARG   166       0.307  24.511   3.102  1.00  0.00      CCP 
ATOM   2586  CD  ARG   166      -0.372  23.087   1.614  1.00 33.00      CCP 
ATOM   2587  HD1 ARG   166       0.630  23.250   1.198  1.00  0.00      CCP 
ATOM   2588  HD2 ARG   166      -1.094  23.469   0.930  1.00  0.00      CCP 
ATOM   2589  NE  ARG   166      -0.742  21.681   1.861  1.00 35.61      CCP 
ATOM   2590  HE  ARG   166      -1.615  21.312   1.614  1.00  0.00      CCP 
ATOM   2591  CZ  ARG   166       0.215  20.949   2.452  1.00 34.30      CCP 
ATOM   2592  NH1 ARG   166       1.425  21.492   2.488  1.00 37.18      CCP 
ATOM   2593 HH11 ARG   166       1.587  22.391   2.090  1.00  0.00      CCP 
ATOM   2594 HH12 ARG   166       2.174  21.000   2.925  1.00  0.00      CCP 
ATOM   2595  NH2 ARG   166      -0.109  19.848   3.039  1.00 35.38      CCP 
ATOM   2596 HH21 ARG   166      -1.062  19.544   3.049  1.00  0.00      CCP 
ATOM   2597 HH22 ARG   166       0.594  19.308   3.492  1.00  0.00      CCP 
ATOM   2598  C   ARG   166      -1.515  26.188   4.805  1.00 20.00      CCP 
ATOM   2599  O   ARG   166      -0.864  25.917   5.833  1.00 20.24      CCP 
ATOM   2600  N   GLU   167      -1.538  27.405   4.348  1.00 16.04      CCP 
ATOM   2601  HN  GLU   167      -2.101  27.605   3.571  1.00  0.00      CCP 
ATOM   2602  CA  GLU   167      -0.861  28.490   5.010  1.00 12.33      CCP 
ATOM   2603  HA  GLU   167       0.174  28.222   5.151  1.00  0.00      CCP 
ATOM   2604  CB  GLU   167      -0.917  29.801   4.191  1.00  7.13      CCP 
ATOM   2605  HB1 GLU   167      -0.343  30.567   4.690  1.00  0.00      CCP 
ATOM   2606  HB2 GLU   167      -1.945  30.122   4.092  1.00  0.00      CCP 
ATOM   2607  CG  GLU   167      -0.313  29.534   2.787  1.00 10.37      CCP 
ATOM   2608  HG1 GLU   167      -0.776  28.652   2.368  1.00  0.00      CCP 
ATOM   2609  HG2 GLU   167       0.746  29.354   2.890  1.00  0.00      CCP 
ATOM   2610  CD  GLU   167      -0.517  30.686   1.852  1.00 21.82      CCP 
ATOM   2611  OE1 GLU   167      -1.688  31.102   1.807  1.00 18.96      CCP 
ATOM   2612  OE2 GLU   167       0.418  31.199   1.201  1.00 24.54      CCP 
ATOM   2613  C   GLU   167      -1.465  28.783   6.326  1.00 14.52      CCP 
ATOM   2614  O   GLU   167      -0.703  29.321   7.150  1.00 21.20      CCP 
ATOM   2615  N   VAL   168      -2.740  28.546   6.589  1.00 15.80      CCP 
ATOM   2616  HN  VAL   168      -3.299  28.161   5.882  1.00  0.00      CCP 
ATOM   2617  CA  VAL   168      -3.354  28.894   7.822  1.00 11.18      CCP 
ATOM   2618  HA  VAL   168      -2.725  29.719   8.154  1.00  0.00      CCP 
ATOM   2619  CB  VAL   168      -4.772  29.462   7.940  1.00 10.61      CCP 
ATOM   2620  HB  VAL   168      -4.571  30.303   8.599  1.00  0.00      CCP 
ATOM   2621  CG1 VAL   168      -5.362  30.171   6.839  1.00  5.88      CCP 
ATOM   2622 HG11 VAL   168      -6.117  30.847   7.208  1.00  0.00      CCP 
ATOM   2623 HG12 VAL   168      -5.814  29.464   6.158  1.00  0.00      CCP 
ATOM   2624 HG13 VAL   168      -4.601  30.735   6.322  1.00  0.00      CCP 
ATOM   2625  CG2 VAL   168      -5.726  28.653   8.782  1.00 12.93      CCP 
ATOM   2626 HG21 VAL   168      -5.680  27.616   8.484  1.00  0.00      CCP 
ATOM   2627 HG22 VAL   168      -6.732  29.023   8.643  1.00  0.00      CCP 
ATOM   2628 HG23 VAL   168      -5.453  28.740   9.823  1.00  0.00      CCP 
ATOM   2629  C   VAL   168      -3.104  27.857   8.877  1.00 12.09      CCP 
ATOM   2630  O   VAL   168      -3.086  28.254  10.041  1.00 17.30      CCP 
ATOM   2631  N   VAL   169      -3.022  26.643   8.483  1.00 14.09      CCP 
ATOM   2632  HN  VAL   169      -3.129  26.475   7.523  1.00  0.00      CCP 
ATOM   2633  CA  VAL   169      -2.730  25.512   9.319  1.00 14.87      CCP 
ATOM   2634  HA  VAL   169      -3.309  25.626  10.227  1.00  0.00      CCP 
ATOM   2635  CB  VAL   169      -3.111  24.174   8.682  1.00 12.54      CCP 
ATOM   2636  HB  VAL   169      -2.650  24.089   7.712  1.00  0.00      CCP 
ATOM   2637  CG1 VAL   169      -2.776  22.950   9.517  1.00 11.83      CCP 
ATOM   2638 HG11 VAL   169      -3.234  22.076   9.077  1.00  0.00      CCP 
ATOM   2639 HG12 VAL   169      -3.151  23.085  10.521  1.00  0.00      CCP 
ATOM   2640 HG13 VAL   169      -1.705  22.817   9.548  1.00  0.00      CCP 
ATOM   2641  CG2 VAL   169      -4.639  24.183   8.505  1.00 18.13      CCP 
ATOM   2642 HG21 VAL   169      -4.948  25.124   8.075  1.00  0.00      CCP 
ATOM   2643 HG22 VAL   169      -5.114  24.054   9.466  1.00  0.00      CCP 
ATOM   2644 HG23 VAL   169      -4.930  23.376   7.849  1.00  0.00      CCP 
ATOM   2645  C   VAL   169      -1.216  25.546   9.725  1.00 16.13      CCP 
ATOM   2646  O   VAL   169      -0.923  25.093  10.835  1.00 15.88      CCP 
ATOM   2647  N   ALA   170      -0.336  25.883   8.828  1.00 16.15      CCP 
ATOM   2648  HN  ALA   170      -0.675  26.099   7.934  1.00  0.00      CCP 
ATOM   2649  CA  ALA   170       1.084  25.995   9.031  1.00 15.74      CCP 
ATOM   2650  HA  ALA   170       1.461  25.072   9.449  1.00  0.00      CCP 
ATOM   2651  CB  ALA   170       1.862  26.342   7.790  1.00 17.19      CCP 
ATOM   2652  HB1 ALA   170       1.506  27.280   7.391  1.00  0.00      CCP 
ATOM   2653  HB2 ALA   170       1.729  25.564   7.053  1.00  0.00      CCP 
ATOM   2654  HB3 ALA   170       2.910  26.431   8.034  1.00  0.00      CCP 
ATOM   2655  C   ALA   170       1.326  27.145  10.028  1.00 17.63      CCP 
ATOM   2656  O   ALA   170       1.946  26.840  11.075  1.00 15.79      CCP 
ATOM   2657  N   LEU   171       0.729  28.308   9.750  1.00 15.32      CCP 
ATOM   2658  HN  LEU   171       0.170  28.409   8.951  1.00  0.00      CCP 
ATOM   2659  CA  LEU   171       0.943  29.419  10.655  1.00 15.49      CCP 
ATOM   2660  HA  LEU   171       2.006  29.621  10.643  1.00  0.00      CCP 
ATOM   2661  CB  LEU   171       0.251  30.680  10.227  1.00 13.82      CCP 
ATOM   2662  HB1 LEU   171       0.350  31.413  11.015  1.00  0.00      CCP 
ATOM   2663  HB2 LEU   171      -0.798  30.466  10.085  1.00  0.00      CCP 
ATOM   2664  CG  LEU   171       0.809  31.275   8.925  1.00 19.59      CCP 
ATOM   2665  HG  LEU   171       0.864  30.525   8.154  1.00  0.00      CCP 
ATOM   2666  CD1 LEU   171      -0.033  32.466   8.466  1.00 14.84      CCP 
ATOM   2667 HD11 LEU   171      -0.074  33.204   9.254  1.00  0.00      CCP 
ATOM   2668 HD12 LEU   171      -1.033  32.131   8.234  1.00  0.00      CCP 
ATOM   2669 HD13 LEU   171       0.413  32.904   7.585  1.00  0.00      CCP 
ATOM   2670  CD2 LEU   171       2.216  31.787   9.263  1.00 18.56      CCP 
ATOM   2671 HD21 LEU   171       2.200  32.281  10.223  1.00  0.00      CCP 
ATOM   2672 HD22 LEU   171       2.537  32.486   8.505  1.00  0.00      CCP 
ATOM   2673 HD23 LEU   171       2.904  30.955   9.297  1.00  0.00      CCP 
ATOM   2674  C   LEU   171       0.583  29.072  12.111  1.00 22.14      CCP 
ATOM   2675  O   LEU   171       1.301  29.460  13.071  1.00 21.93      CCP 
ATOM   2676  N   MET   172      -0.528  28.354  12.180  1.00 19.76      CCP 
ATOM   2677  HN  MET   172      -1.021  28.104  11.371  1.00  0.00      CCP 
ATOM   2678  CA  MET   172      -1.056  28.041  13.527  1.00 18.57      CCP 
ATOM   2679  HA  MET   172      -1.113  28.973  14.074  1.00  0.00      CCP 
ATOM   2680  CB  MET   172      -2.487  27.504  13.368  1.00 12.44      CCP 
ATOM   2681  HB1 MET   172      -2.441  26.428  13.273  1.00  0.00      CCP 
ATOM   2682  HB2 MET   172      -2.914  27.907  12.470  1.00  0.00      CCP 
ATOM   2683  CG  MET   172      -3.366  27.851  14.544  1.00 15.20      CCP 
ATOM   2684  HG1 MET   172      -2.818  27.710  15.463  1.00  0.00      CCP 
ATOM   2685  HG2 MET   172      -4.243  27.219  14.541  1.00  0.00      CCP 
ATOM   2686  SD  MET   172      -3.871  29.624  14.393  1.00 24.44      CCP 
ATOM   2687  CE  MET   172      -4.396  29.488  12.660  1.00 24.52      CCP 
ATOM   2688  HE1 MET   172      -5.177  30.210  12.466  1.00  0.00      CCP 
ATOM   2689  HE2 MET   172      -4.774  28.496  12.470  1.00  0.00      CCP 
ATOM   2690  HE3 MET   172      -3.553  29.683  12.012  1.00  0.00      CCP 
ATOM   2691  C   MET   172      -0.090  27.155  14.263  1.00 19.37      CCP 
ATOM   2692  O   MET   172      -0.069  27.175  15.534  1.00 22.05      CCP 
ATOM   2693  N   GLY   173       0.735  26.365  13.601  1.00 17.20      CCP 
ATOM   2694  HN  GLY   173       0.722  26.352  12.621  1.00  0.00      CCP 
ATOM   2695  CA  GLY   173       1.710  25.494  14.355  1.00 16.93      CCP 
ATOM   2696  HA1 GLY   173       2.331  24.970  13.644  1.00  0.00      CCP 
ATOM   2697  HA2 GLY   173       1.157  24.770  14.934  1.00  0.00      CCP 
ATOM   2698  C   GLY   173       2.610  26.300  15.301  1.00 14.67      CCP 
ATOM   2699  O   GLY   173       3.297  25.731  16.169  1.00 17.76      CCP 
ATOM   2700  N   ALA   174       2.671  27.591  15.131  1.00 13.49      CCP 
ATOM   2701  HN  ALA   174       2.135  27.967  14.402  1.00  0.00      CCP 
ATOM   2702  CA  ALA   174       3.387  28.525  15.959  1.00 14.79      CCP 
ATOM   2703  HA  ALA   174       4.427  28.233  16.006  1.00  0.00      CCP 
ATOM   2704  CB  ALA   174       3.284  29.950  15.446  1.00 11.12      CCP 
ATOM   2705  HB1 ALA   174       3.644  30.632  16.202  1.00  0.00      CCP 
ATOM   2706  HB2 ALA   174       2.253  30.177  15.219  1.00  0.00      CCP 
ATOM   2707  HB3 ALA   174       3.881  30.055  14.554  1.00  0.00      CCP 
ATOM   2708  C   ALA   174       2.778  28.431  17.351  1.00 16.37      CCP 
ATOM   2709  O   ALA   174       3.308  28.911  18.311  1.00 19.09      CCP 
ATOM   2710  N   HIS   175       1.596  27.869  17.450  1.00 18.10      CCP 
ATOM   2711  HN  HIS   175       1.152  27.535  16.643  1.00  0.00      CCP 
ATOM   2712  CA  HIS   175       0.942  27.697  18.760  1.00 16.63      CCP 
ATOM   2713  HA  HIS   175       1.124  28.619  19.303  1.00  0.00      CCP 
ATOM   2714  CB  HIS   175      -0.618  27.498  18.715  1.00 10.07      CCP 
ATOM   2715  HB1 HIS   175      -0.951  26.972  19.596  1.00  0.00      CCP 
ATOM   2716  HB2 HIS   175      -0.895  26.948  17.827  1.00  0.00      CCP 
ATOM   2717  CG  HIS   175      -1.239  28.901  18.683  1.00  7.26      CCP 
ATOM   2718  ND1 HIS   175      -2.564  29.134  18.752  1.00  2.17      CCP 
ATOM   2719  HD1 HIS   175      -3.267  28.451  18.767  1.00  0.00      CCP 
ATOM   2720  CD2 HIS   175      -0.662  30.116  18.583  1.00  6.47      CCP 
ATOM   2721  HD2 HIS   175       0.396  30.286  18.450  1.00  0.00      CCP 
ATOM   2722  CE1 HIS   175      -2.762  30.497  18.799  1.00  7.68      CCP 
ATOM   2723  HE1 HIS   175      -3.719  30.981  18.926  1.00  0.00      CCP 
ATOM   2724  NE2 HIS   175      -1.613  31.114  18.668  1.00  4.26      CCP 
ATOM   2725  C   HIS   175       1.684  26.619  19.536  1.00 16.19      CCP 
ATOM   2726  O   HIS   175       1.230  26.150  20.606  1.00 18.63      CCP 
ATOM   2727  N   ALA   176       2.840  26.193  19.015  1.00 17.91      CCP 
ATOM   2728  HN  ALA   176       3.193  26.556  18.177  1.00  0.00      CCP 
ATOM   2729  CA  ALA   176       3.624  25.201  19.842  1.00 16.09      CCP 
ATOM   2730  HA  ALA   176       2.927  24.517  20.313  1.00  0.00      CCP 
ATOM   2731  CB  ALA   176       4.560  24.436  18.984  1.00 14.23      CCP 
ATOM   2732  HB1 ALA   176       5.236  25.118  18.490  1.00  0.00      CCP 
ATOM   2733  HB2 ALA   176       3.999  23.884  18.243  1.00  0.00      CCP 
ATOM   2734  HB3 ALA   176       5.127  23.748  19.593  1.00  0.00      CCP 
ATOM   2735  C   ALA   176       4.356  25.996  20.949  1.00 16.89      CCP 
ATOM   2736  O   ALA   176       4.562  25.448  22.040  1.00 20.32      CCP 
ATOM   2737  N   LEU   177       4.615  27.262  20.778  1.00 16.96      CCP 
ATOM   2738  HN  LEU   177       4.292  27.601  19.917  1.00  0.00      CCP 
ATOM   2739  CA  LEU   177       5.340  28.224  21.500  1.00 16.41      CCP 
ATOM   2740  HA  LEU   177       6.055  27.669  22.083  1.00  0.00      CCP 
ATOM   2741  CB  LEU   177       6.201  29.099  20.522  1.00 15.75      CCP 
ATOM   2742  HB1 LEU   177       6.880  29.681  21.132  1.00  0.00      CCP 
ATOM   2743  HB2 LEU   177       5.533  29.793  20.043  1.00  0.00      CCP 
ATOM   2744  CG  LEU   177       7.000  28.449  19.431  1.00 15.59      CCP 
ATOM   2745  HG  LEU   177       6.343  27.757  18.918  1.00  0.00      CCP 
ATOM   2746  CD1 LEU   177       7.433  29.496  18.419  1.00 13.96      CCP 
ATOM   2747 HD11 LEU   177       7.245  30.483  18.816  1.00  0.00      CCP 
ATOM   2748 HD12 LEU   177       6.874  29.364  17.504  1.00  0.00      CCP 
ATOM   2749 HD13 LEU   177       8.488  29.387  18.215  1.00  0.00      CCP 
ATOM   2750  CD2 LEU   177       8.210  27.656  19.951  1.00 11.80      CCP 
ATOM   2751 HD21 LEU   177       8.785  27.286  19.115  1.00  0.00      CCP 
ATOM   2752 HD22 LEU   177       7.866  26.823  20.547  1.00  0.00      CCP 
ATOM   2753 HD23 LEU   177       8.830  28.300  20.557  1.00  0.00      CCP 
ATOM   2754  C   LEU   177       4.610  29.100  22.481  1.00 17.30      CCP 
ATOM   2755  O   LEU   177       3.620  29.728  22.128  1.00 22.43      CCP 
ATOM   2756  N   GLY   178       5.154  29.184  23.700  1.00 15.13      CCP 
ATOM   2757  HN  GLY   178       5.976  28.691  23.903  1.00  0.00      CCP 
ATOM   2758  CA  GLY   178       4.522  29.995  24.731  1.00 11.78      CCP 
ATOM   2759  HA1 GLY   178       4.172  30.912  24.291  1.00  0.00      CCP 
ATOM   2760  HA2 GLY   178       5.245  30.220  25.502  1.00  0.00      CCP 
ATOM   2761  C   GLY   178       3.323  29.248  25.354  1.00 11.05      CCP 
ATOM   2762  O   GLY   178       3.162  28.024  25.413  1.00 10.39      CCP 
ATOM   2763  N   LYS   179       2.401  30.145  25.776  1.00 12.07      CCP 
ATOM   2764  HN  LYS   179       2.558  31.106  25.661  1.00  0.00      CCP 
ATOM   2765  CA  LYS   179       1.136  29.664  26.354  1.00 14.80      CCP 
ATOM   2766  HA  LYS   179       0.748  28.813  25.821  1.00  0.00      CCP 
ATOM   2767  CB  LYS   179       1.521  29.285  27.798  1.00 12.51      CCP 
ATOM   2768  HB1 LYS   179       2.302  28.543  27.811  1.00  0.00      CCP 
ATOM   2769  HB2 LYS   179       0.652  28.949  28.341  1.00  0.00      CCP 
ATOM   2770  CG  LYS   179       2.080  30.685  28.351  1.00 11.65      CCP 
ATOM   2771  HG1 LYS   179       1.320  31.447  28.274  1.00  0.00      CCP 
ATOM   2772  HG2 LYS   179       2.957  30.981  27.794  1.00  0.00      CCP 
ATOM   2773  CD  LYS   179       2.445  30.471  29.819  1.00 15.64      CCP 
ATOM   2774  HD1 LYS   179       2.693  31.423  30.265  1.00  0.00      CCP 
ATOM   2775  HD2 LYS   179       3.303  29.818  29.879  1.00  0.00      CCP 
ATOM   2776  CE  LYS   179       1.285  29.845  30.585  1.00 21.84      CCP 
ATOM   2777  HE1 LYS   179       1.621  28.950  31.086  1.00  0.00      CCP 
ATOM   2778  HE2 LYS   179       0.481  29.604  29.914  1.00  0.00      CCP 
ATOM   2779  NZ  LYS   179       0.805  30.802  31.568  1.00 20.91      CCP 
ATOM   2780  HZ1 LYS   179      -0.010  30.402  32.074  1.00  0.00      CCP 
ATOM   2781  HZ2 LYS   179       0.519  31.679  31.085  1.00  0.00      CCP 
ATOM   2782  HZ3 LYS   179       1.562  31.011  32.248  1.00  0.00      CCP 
ATOM   2783  C   LYS   179       0.140  30.823  26.383  1.00 14.82      CCP 
ATOM   2784  O   LYS   179       0.532  31.896  25.932  1.00 11.59      CCP 
ATOM   2785  N   THR   180      -1.065  30.556  26.974  1.00 14.34      CCP 
ATOM   2786  HN  THR   180      -1.292  29.692  27.361  1.00  0.00      CCP 
ATOM   2787  CA  THR   180      -1.976  31.766  27.048  1.00 14.74      CCP 
ATOM   2788  HA  THR   180      -1.600  32.538  26.388  1.00  0.00      CCP 
ATOM   2789  CB  THR   180      -3.416  31.354  26.610  1.00 15.06      CCP 
ATOM   2790  HB  THR   180      -4.062  32.215  26.559  1.00  0.00      CCP 
ATOM   2791  OG1 THR   180      -3.948  30.361  27.531  1.00 21.37      CCP 
ATOM   2792  HG1 THR   180      -3.209  29.870  27.898  1.00  0.00      CCP 
ATOM   2793  CG2 THR   180      -3.362  30.642  25.229  1.00 17.70      CCP 
ATOM   2794 HG21 THR   180      -2.875  31.285  24.511  1.00  0.00      CCP 
ATOM   2795 HG22 THR   180      -4.366  30.427  24.896  1.00  0.00      CCP 
ATOM   2796 HG23 THR   180      -2.808  29.719  25.320  1.00  0.00      CCP 
ATOM   2797  C   THR   180      -1.866  32.243  28.478  1.00 17.92      CCP 
ATOM   2798  O   THR   180      -1.748  31.279  29.300  1.00 20.24      CCP 
ATOM   2799  N   HIS   181      -1.958  33.504  28.763  1.00 16.36      CCP 
ATOM   2800  HN  HIS   181      -2.099  34.118  28.013  1.00  0.00      CCP 
ATOM   2801  CA  HIS   181      -1.912  34.086  30.079  1.00 17.42      CCP 
ATOM   2802  HA  HIS   181      -1.574  33.392  30.828  1.00  0.00      CCP 
ATOM   2803  CB  HIS   181      -0.949  35.371  30.008  1.00 14.86      CCP 
ATOM   2804  HB1 HIS   181      -0.883  35.838  30.979  1.00  0.00      CCP 
ATOM   2805  HB2 HIS   181      -1.325  36.075  29.286  1.00  0.00      CCP 
ATOM   2806  CG  HIS   181       0.402  34.885  29.584  1.00 21.21      CCP 
ATOM   2807  ND1 HIS   181       0.834  34.763  28.269  1.00 15.97      CCP 
ATOM   2808  HD1 HIS   181       0.325  34.998  27.466  1.00  0.00      CCP 
ATOM   2809  CD2 HIS   181       1.440  34.488  30.385  1.00 15.21      CCP 
ATOM   2810  HD2 HIS   181       1.464  34.493  31.465  1.00  0.00      CCP 
ATOM   2811  CE1 HIS   181       2.054  34.273  28.304  1.00 17.55      CCP 
ATOM   2812  HE1 HIS   181       2.664  34.051  27.441  1.00  0.00      CCP 
ATOM   2813  NE2 HIS   181       2.415  34.094  29.565  1.00 15.38      CCP 
ATOM   2814  HE2 HIS   181       3.275  33.724  29.854  1.00  0.00      CCP 
ATOM   2815  C   HIS   181      -3.288  34.667  30.399  1.00 20.06      CCP 
ATOM   2816  O   HIS   181      -3.555  35.655  29.674  1.00 21.55      CCP 
ATOM   2817  N   LEU   182      -4.037  34.227  31.339  1.00 23.95      CCP 
ATOM   2818  HN  LEU   182      -3.683  33.479  31.864  1.00  0.00      CCP 
ATOM   2819  CA  LEU   182      -5.384  34.723  31.721  1.00 26.96      CCP 
ATOM   2820  HA  LEU   182      -6.058  34.476  30.913  1.00  0.00      CCP 
ATOM   2821  CB  LEU   182      -5.875  33.995  32.966  1.00 24.07      CCP 
ATOM   2822  HB1 LEU   182      -5.284  34.396  33.785  1.00  0.00      CCP 
ATOM   2823  HB2 LEU   182      -5.563  32.977  32.852  1.00  0.00      CCP 
ATOM   2824  CG  LEU   182      -7.277  33.915  33.445  1.00 21.52      CCP 
ATOM   2825  HG  LEU   182      -7.841  34.715  32.990  1.00  0.00      CCP 
ATOM   2826  CD1 LEU   182      -7.941  32.569  33.072  1.00 21.31      CCP 
ATOM   2827 HD11 LEU   182      -7.888  32.426  32.003  1.00  0.00      CCP 
ATOM   2828 HD12 LEU   182      -8.975  32.579  33.382  1.00  0.00      CCP 
ATOM   2829 HD13 LEU   182      -7.424  31.761  33.570  1.00  0.00      CCP 
ATOM   2830  CD2 LEU   182      -7.414  34.028  34.969  1.00 17.25      CCP 
ATOM   2831 HD21 LEU   182      -6.948  33.173  35.438  1.00  0.00      CCP 
ATOM   2832 HD22 LEU   182      -8.460  34.059  35.235  1.00  0.00      CCP 
ATOM   2833 HD23 LEU   182      -6.930  34.932  35.308  1.00  0.00      CCP 
ATOM   2834  C   LEU   182      -5.425  36.228  31.897  1.00 30.86      CCP 
ATOM   2835  O   LEU   182      -6.416  36.870  31.482  1.00 35.36      CCP 
ATOM   2836  N   LYS   183      -4.405  36.859  32.449  1.00 32.94      CCP 
ATOM   2837  HN  LYS   183      -3.623  36.346  32.743  1.00  0.00      CCP 
ATOM   2838  CA  LYS   183      -4.433  38.321  32.655  1.00 31.97      CCP 
ATOM   2839  HA  LYS   183      -5.373  38.586  33.117  1.00  0.00      CCP 
ATOM   2840  CB  LYS   183      -3.272  38.854  33.548  1.00 39.77      CCP 
ATOM   2841  HB1 LYS   183      -3.382  38.477  34.553  1.00  0.00      CCP 
ATOM   2842  HB2 LYS   183      -3.287  39.935  33.559  1.00  0.00      CCP 
ATOM   2843  CG  LYS   183      -1.930  38.351  32.949  1.00 49.38      CCP 
ATOM   2844  HG1 LYS   183      -1.908  38.628  31.903  1.00  0.00      CCP 
ATOM   2845  HG2 LYS   183      -1.920  37.275  33.007  1.00  0.00      CCP 
ATOM   2846  CD  LYS   183      -0.663  38.857  33.605  1.00 55.43      CCP 
ATOM   2847  HD1 LYS   183      -0.349  38.138  34.349  1.00  0.00      CCP 
ATOM   2848  HD2 LYS   183      -0.879  39.791  34.100  1.00  0.00      CCP 
ATOM   2849  CE  LYS   183       0.486  39.083  32.624  1.00 57.48      CCP 
ATOM   2850  HE1 LYS   183       1.150  39.831  33.035  1.00  0.00      CCP 
ATOM   2851  HE2 LYS   183       0.084  39.453  31.694  1.00  0.00      CCP 
ATOM   2852  NZ  LYS   183       1.269  37.839  32.345  1.00 55.08      CCP 
ATOM   2853  HZ1 LYS   183       2.127  38.082  31.811  1.00  0.00      CCP 
ATOM   2854  HZ2 LYS   183       0.687  37.181  31.787  1.00  0.00      CCP 
ATOM   2855  HZ3 LYS   183       1.537  37.389  33.243  1.00  0.00      CCP 
ATOM   2856  C   LYS   183      -4.335  39.026  31.323  1.00 29.65      CCP 
ATOM   2857  O   LYS   183      -4.690  40.211  31.281  1.00 28.98      CCP 
ATOM   2858  N   ASN   184      -3.763  38.374  30.321  1.00 25.67      CCP 
ATOM   2859  HN  ASN   184      -3.421  37.466  30.457  1.00  0.00      CCP 
ATOM   2860  CA  ASN   184      -3.623  39.029  29.004  1.00 24.90      CCP 
ATOM   2861  HA  ASN   184      -3.396  40.076  29.123  1.00  0.00      CCP 
ATOM   2862  CB  ASN   184      -2.452  38.318  28.300  1.00 24.59      CCP 
ATOM   2863  HB1 ASN   184      -2.553  38.454  27.232  1.00  0.00      CCP 
ATOM   2864  HB2 ASN   184      -2.500  37.267  28.520  1.00  0.00      CCP 
ATOM   2865  CG  ASN   184      -1.102  38.853  28.738  1.00 29.52      CCP 
ATOM   2866  OD1 ASN   184      -1.052  39.875  29.410  1.00 25.37      CCP 
ATOM   2867  ND2 ASN   184      -0.040  38.143  28.335  1.00 28.97      CCP 
ATOM   2868 HD21 ASN   184      -0.167  37.336  27.794  1.00  0.00      CCP 
ATOM   2869 HD22 ASN   184       0.864  38.431  28.582  1.00  0.00      CCP 
ATOM   2870  C   ASN   184      -4.901  38.845  28.131  1.00 22.57      CCP 
ATOM   2871  O   ASN   184      -5.385  39.658  27.372  1.00 19.43      CCP 
ATOM   2872  N   SER   185      -5.423  37.597  28.226  1.00 20.09      CCP 
ATOM   2873  HN  SER   185      -5.008  36.912  28.792  1.00  0.00      CCP 
ATOM   2874  CA  SER   185      -6.458  37.261  27.274  1.00 20.45      CCP 
ATOM   2875  HA  SER   185      -6.854  38.166  26.853  1.00  0.00      CCP 
ATOM   2876  CB  SER   185      -5.651  36.544  26.129  1.00 14.03      CCP 
ATOM   2877  HB1 SER   185      -4.727  37.073  25.941  1.00  0.00      CCP 
ATOM   2878  HB2 SER   185      -6.241  36.504  25.228  1.00  0.00      CCP 
ATOM   2879  OG  SER   185      -5.378  35.203  26.596  1.00 15.43      CCP 
ATOM   2880  HG  SER   185      -4.616  34.871  26.116  1.00  0.00      CCP 
ATOM   2881  C   SER   185      -7.587  36.426  27.715  1.00 21.08      CCP 
ATOM   2882  O   SER   185      -8.355  36.117  26.773  1.00 25.51      CCP 
ATOM   2883  N   GLY   186      -7.793  36.082  28.954  1.00 21.18      CCP 
ATOM   2884  HN  GLY   186      -7.178  36.381  29.656  1.00  0.00      CCP 
ATOM   2885  CA  GLY   186      -8.977  35.246  29.304  1.00 17.11      CCP 
ATOM   2886  HA1 GLY   186      -9.804  35.544  28.675  1.00  0.00      CCP 
ATOM   2887  HA2 GLY   186      -9.242  35.445  30.330  1.00  0.00      CCP 
ATOM   2888  C   GLY   186      -8.766  33.777  29.153  1.00 14.25      CCP 
ATOM   2889  O   GLY   186      -9.620  32.984  29.669  1.00 16.82      CCP 
ATOM   2890  N   TYR   187      -7.659  33.354  28.581  1.00 11.97      CCP 
ATOM   2891  HN  TYR   187      -7.007  34.016  28.271  1.00  0.00      CCP 
ATOM   2892  CA  TYR   187      -7.337  31.929  28.440  1.00 14.77      CCP 
ATOM   2893  HA  TYR   187      -8.142  31.347  28.867  1.00  0.00      CCP 
ATOM   2894  CB  TYR   187      -7.154  31.527  26.966  1.00 13.38      CCP 
ATOM   2895  HB1 TYR   187      -6.921  30.475  26.910  1.00  0.00      CCP 
ATOM   2896  HB2 TYR   187      -6.341  32.096  26.539  1.00  0.00      CCP 
ATOM   2897  CG  TYR   187      -8.435  31.804  26.175  1.00 23.26      CCP 
ATOM   2898  CD1 TYR   187      -9.468  30.852  26.225  1.00 22.68      CCP 
ATOM   2899  HD1 TYR   187      -9.324  29.937  26.780  1.00  0.00      CCP 
ATOM   2900  CD2 TYR   187      -8.620  32.997  25.453  1.00 17.96      CCP 
ATOM   2901  HD2 TYR   187      -7.846  33.750  25.430  1.00  0.00      CCP 
ATOM   2902  CE1 TYR   187     -10.671  31.064  25.543  1.00 24.09      CCP 
ATOM   2903  HE1 TYR   187     -11.465  30.334  25.580  1.00  0.00      CCP 
ATOM   2904  CE2 TYR   187      -9.835  33.209  24.798  1.00 23.80      CCP 
ATOM   2905  HE2 TYR   187      -9.989  34.116  24.231  1.00  0.00      CCP 
ATOM   2906  CZ  TYR   187     -10.822  32.243  24.830  1.00 23.12      CCP 
ATOM   2907  OH  TYR   187     -11.995  32.504  24.207  1.00 30.05      CCP 
ATOM   2908  HH  TYR   187     -12.665  32.638  24.881  1.00  0.00      CCP 
ATOM   2909  C   TYR   187      -6.062  31.662  29.247  1.00 19.46      CCP 
ATOM   2910  O   TYR   187      -5.246  32.625  29.461  1.00 25.22      CCP 
ATOM   2911  N   GLU   188      -5.813  30.420  29.609  1.00 15.08      CCP 
ATOM   2912  HN  GLU   188      -6.434  29.705  29.361  1.00  0.00      CCP 
ATOM   2913  CA  GLU   188      -4.659  30.121  30.397  1.00 14.20      CCP 
ATOM   2914  HA  GLU   188      -3.910  30.878  30.247  1.00  0.00      CCP 
ATOM   2915  CB  GLU   188      -5.033  30.111  31.881  1.00 18.44      CCP 
ATOM   2916  HB1 GLU   188      -5.870  29.433  31.997  1.00  0.00      CCP 
ATOM   2917  HB2 GLU   188      -5.381  31.097  32.133  1.00  0.00      CCP 
ATOM   2918  CG  GLU   188      -3.976  29.735  32.913  1.00 23.49      CCP 
ATOM   2919  HG1 GLU   188      -3.695  28.705  32.732  1.00  0.00      CCP 
ATOM   2920  HG2 GLU   188      -4.437  29.779  33.885  1.00  0.00      CCP 
ATOM   2921  CD  GLU   188      -2.736  30.552  32.978  1.00 24.59      CCP 
ATOM   2922  OE1 GLU   188      -2.834  31.764  33.178  1.00 28.90      CCP 
ATOM   2923  OE2 GLU   188      -1.612  30.062  32.787  1.00 31.23      CCP 
ATOM   2924  C   GLU   188      -4.053  28.759  30.189  1.00 14.77      CCP 
ATOM   2925  O   GLU   188      -4.772  27.811  30.386  1.00 15.94      CCP 
ATOM   2926  N   GLY   189      -2.731  28.742  29.901  1.00 12.84      CCP 
ATOM   2927  HN  GLY   189      -2.208  29.568  29.836  1.00  0.00      CCP 
ATOM   2928  CA  GLY   189      -2.098  27.420  29.802  1.00  6.82      CCP 
ATOM   2929  HA1 GLY   189      -2.844  26.642  29.767  1.00  0.00      CCP 
ATOM   2930  HA2 GLY   189      -1.428  27.266  30.637  1.00  0.00      CCP 
ATOM   2931  C   GLY   189      -1.346  27.454  28.531  1.00 12.62      CCP 
ATOM   2932  O   GLY   189      -1.492  28.435  27.719  1.00 18.43      CCP 
ATOM   2933  N   PRO   190      -0.544  26.419  28.431  1.00 15.58      CCP 
ATOM   2934  CA  PRO   190       0.297  26.166  27.280  1.00 16.52      CCP 
ATOM   2935  HA  PRO   190       0.602  27.057  26.766  1.00  0.00      CCP 
ATOM   2936  CB  PRO   190       1.511  25.447  27.926  1.00 13.45      CCP 
ATOM   2937  HB1 PRO   190       2.121  26.130  28.493  1.00  0.00      CCP 
ATOM   2938  HB2 PRO   190       2.090  24.912  27.182  1.00  0.00      CCP 
ATOM   2939  CG  PRO   190       0.752  24.480  28.873  1.00 14.27      CCP 
ATOM   2940  HG1 PRO   190       1.401  24.137  29.664  1.00  0.00      CCP 
ATOM   2941  HG2 PRO   190       0.347  23.643  28.322  1.00  0.00      CCP 
ATOM   2942  CD  PRO   190      -0.354  25.344  29.447  1.00 15.66      CCP 
ATOM   2943  HD2 PRO   190      -1.261  24.765  29.566  1.00  0.00      CCP 
ATOM   2944  HD1 PRO   190      -0.049  25.773  30.388  1.00  0.00      CCP 
ATOM   2945  C   PRO   190      -0.343  25.101  26.351  1.00 14.18      CCP 
ATOM   2946  O   PRO   190      -1.050  24.201  26.807  1.00  9.44      CCP 
ATOM   2947  N   TRP   191       0.063  25.200  25.099  1.00 13.65      CCP 
ATOM   2948  HN  TRP   191       0.704  25.889  24.826  1.00  0.00      CCP 
ATOM   2949  CA  TRP   191      -0.430  24.184  24.135  1.00 18.24      CCP 
ATOM   2950  HA  TRP   191      -1.489  24.034  24.269  1.00  0.00      CCP 
ATOM   2951  CB  TRP   191      -0.171  24.751  22.698  1.00 17.32      CCP 
ATOM   2952  HB1 TRP   191      -0.301  23.965  21.969  1.00  0.00      CCP 
ATOM   2953  HB2 TRP   191       0.836  25.137  22.639  1.00  0.00      CCP 
ATOM   2954  CG  TRP   191      -1.152  25.856  22.427  1.00 19.13      CCP 
ATOM   2955  CD1 TRP   191      -2.436  25.747  21.949  1.00 17.24      CCP 
ATOM   2956  HD1 TRP   191      -2.937  24.823  21.702  1.00  0.00      CCP 
ATOM   2957  CD2 TRP   191      -0.857  27.260  22.557  1.00 20.24      CCP 
ATOM   2958  NE1 TRP   191      -2.964  26.994  21.811  1.00 19.89      CCP 
ATOM   2959  HE1 TRP   191      -3.876  27.210  21.524  1.00  0.00      CCP 
ATOM   2960  CE2 TRP   191      -2.031  27.942  22.229  1.00 18.65      CCP 
ATOM   2961  CE3 TRP   191       0.270  27.978  22.910  1.00 18.70      CCP 
ATOM   2962  HE3 TRP   191       1.190  27.479  23.177  1.00  0.00      CCP 
ATOM   2963  CZ2 TRP   191      -2.103  29.331  22.244  1.00 18.69      CCP 
ATOM   2964  HZ2 TRP   191      -3.020  29.838  21.981  1.00  0.00      CCP 
ATOM   2965  CZ3 TRP   191       0.163  29.334  22.962  1.00 21.15      CCP 
ATOM   2966  HZ3 TRP   191       1.030  29.902  23.267  1.00  0.00      CCP 
ATOM   2967  CH2 TRP   191      -1.005  30.037  22.629  1.00 19.01      CCP 
ATOM   2968  HH2 TRP   191      -1.036  31.111  22.691  1.00  0.00      CCP 
ATOM   2969  C   TRP   191       0.292  22.881  24.288  1.00 23.33      CCP 
ATOM   2970  O   TRP   191      -0.110  21.812  23.774  1.00 26.84      CCP 
ATOM   2971  N   GLY   192       1.519  23.017  24.821  1.00 25.06      CCP 
ATOM   2972  HN  GLY   192       1.872  23.897  25.070  1.00  0.00      CCP 
ATOM   2973  CA  GLY   192       2.364  21.793  24.899  1.00 24.44      CCP 
ATOM   2974  HA1 GLY   192       2.873  21.651  23.958  1.00  0.00      CCP 
ATOM   2975  HA2 GLY   192       1.735  20.937  25.099  1.00  0.00      CCP 
ATOM   2976  C   GLY   192       3.413  21.932  26.026  1.00 22.85      CCP 
ATOM   2977  O   GLY   192       3.383  22.855  26.832  1.00 20.77      CCP 
ATOM   2978  N   ALA   193       4.281  20.956  25.920  1.00 21.91      CCP 
ATOM   2979  HN  ALA   193       4.158  20.313  25.190  1.00  0.00      CCP 
ATOM   2980  CA  ALA   193       5.402  20.741  26.832  1.00 21.00      CCP 
ATOM   2981  HA  ALA   193       5.108  21.141  27.793  1.00  0.00      CCP 
ATOM   2982  CB  ALA   193       5.664  19.275  27.021  1.00 17.85      CCP 
ATOM   2983  HB1 ALA   193       5.834  18.812  26.060  1.00  0.00      CCP 
ATOM   2984  HB2 ALA   193       4.810  18.815  27.496  1.00  0.00      CCP 
ATOM   2985  HB3 ALA   193       6.537  19.142  27.643  1.00  0.00      CCP 
ATOM   2986  C   ALA   193       6.645  21.486  26.403  1.00 19.60      CCP 
ATOM   2987  O   ALA   193       7.115  22.144  27.356  1.00 24.52      CCP 
ATOM   2988  N   ALA   194       7.127  21.544  25.194  1.00 16.53      CCP 
ATOM   2989  HN  ALA   194       6.663  21.071  24.472  1.00  0.00      CCP 
ATOM   2990  CA  ALA   194       8.349  22.314  24.881  1.00 14.00      CCP 
ATOM   2991  HA  ALA   194       8.972  22.336  25.762  1.00  0.00      CCP 
ATOM   2992  CB  ALA   194       9.123  21.596  23.771  1.00  8.76      CCP 
ATOM   2993  HB1 ALA   194      10.015  22.156  23.533  1.00  0.00      CCP 
ATOM   2994  HB2 ALA   194       8.502  21.517  22.891  1.00  0.00      CCP 
ATOM   2995  HB3 ALA   194       9.398  20.607  24.106  1.00  0.00      CCP 
ATOM   2996  C   ALA   194       8.051  23.724  24.482  1.00 15.97      CCP 
ATOM   2997  O   ALA   194       8.377  24.013  23.304  1.00 22.25      CCP 
ATOM   2998  N   ASN   195       7.500  24.568  25.301  1.00 14.78      CCP 
ATOM   2999  HN  ASN   195       7.279  24.261  26.205  1.00  0.00      CCP 
ATOM   3000  CA  ASN   195       7.111  25.904  24.915  1.00 18.47      CCP 
ATOM   3001  HA  ASN   195       6.284  25.810  24.235  1.00  0.00      CCP 
ATOM   3002  CB  ASN   195       6.565  26.719  26.147  1.00 27.38      CCP 
ATOM   3003  HB1 ASN   195       5.760  27.365  25.829  1.00  0.00      CCP 
ATOM   3004  HB2 ASN   195       7.361  27.312  26.576  1.00  0.00      CCP 
ATOM   3005  CG  ASN   195       6.054  25.738  27.170  1.00 30.78      CCP 
ATOM   3006  OD1 ASN   195       5.208  24.923  26.805  1.00 35.11      CCP 
ATOM   3007  ND2 ASN   195       6.603  25.770  28.374  1.00 38.06      CCP 
ATOM   3008 HD21 ASN   195       7.314  26.415  28.572  1.00  0.00      CCP 
ATOM   3009 HD22 ASN   195       6.299  25.148  29.068  1.00  0.00      CCP 
ATOM   3010  C   ASN   195       8.093  26.828  24.297  1.00 17.31      CCP 
ATOM   3011  O   ASN   195       7.649  27.970  24.009  1.00 17.01      CCP 
ATOM   3012  N   ASN   196       9.345  26.458  24.311  1.00 18.98      CCP 
ATOM   3013  HN  ASN   196       9.615  25.607  24.715  1.00  0.00      CCP 
ATOM   3014  CA  ASN   196      10.348  27.398  23.787  1.00 15.77      CCP 
ATOM   3015  HA  ASN   196       9.770  28.150  23.255  1.00  0.00      CCP 
ATOM   3016  CB  ASN   196      11.141  28.142  24.801  1.00 21.66      CCP 
ATOM   3017  HB1 ASN   196      10.471  28.820  25.312  1.00  0.00      CCP 
ATOM   3018  HB2 ASN   196      11.879  28.733  24.282  1.00  0.00      CCP 
ATOM   3019  CG  ASN   196      11.871  27.305  25.855  1.00 24.27      CCP 
ATOM   3020  OD1 ASN   196      12.038  27.934  26.942  1.00 24.32      CCP 
ATOM   3021  ND2 ASN   196      12.225  26.031  25.632  1.00 13.63      CCP 
ATOM   3022 HD21 ASN   196      12.017  25.608  24.773  1.00  0.00      CCP 
ATOM   3023 HD22 ASN   196      12.692  25.523  26.328  1.00  0.00      CCP 
ATOM   3024  C   ASN   196      11.167  26.734  22.718  1.00 14.39      CCP 
ATOM   3025  O   ASN   196      12.117  27.441  22.319  1.00 19.98      CCP 
ATOM   3026  N   VAL   197      10.858  25.576  22.228  1.00 13.76      CCP 
ATOM   3027  HN  VAL   197      10.064  25.108  22.560  1.00  0.00      CCP 
ATOM   3028  CA  VAL   197      11.616  25.007  21.100  1.00 21.27      CCP 
ATOM   3029  HA  VAL   197      12.156  25.861  20.686  1.00  0.00      CCP 
ATOM   3030  CB  VAL   197      12.671  23.969  21.412  1.00 23.96      CCP 
ATOM   3031  HB  VAL   197      13.584  24.552  21.344  1.00  0.00      CCP 
ATOM   3032  CG1 VAL   197      12.738  23.447  22.812  1.00 23.93      CCP 
ATOM   3033 HG11 VAL   197      13.674  22.928  22.959  1.00  0.00      CCP 
ATOM   3034 HG12 VAL   197      11.918  22.765  22.981  1.00  0.00      CCP 
ATOM   3035 HG13 VAL   197      12.672  24.270  23.508  1.00  0.00      CCP 
ATOM   3036  CG2 VAL   197      12.877  22.862  20.362  1.00 20.46      CCP 
ATOM   3037 HG21 VAL   197      12.969  23.307  19.382  1.00  0.00      CCP 
ATOM   3038 HG22 VAL   197      12.030  22.192  20.374  1.00  0.00      CCP 
ATOM   3039 HG23 VAL   197      13.776  22.310  20.592  1.00  0.00      CCP 
ATOM   3040  C   VAL   197      10.559  24.689  20.028  1.00 23.54      CCP 
ATOM   3041  O   VAL   197       9.568  24.110  20.496  1.00 29.95      CCP 
ATOM   3042  N   PHE   198      10.774  25.059  18.822  1.00 22.56      CCP 
ATOM   3043  HN  PHE   198      11.621  25.528  18.671  1.00  0.00      CCP 
ATOM   3044  CA  PHE   198       9.921  24.916  17.650  1.00 22.35      CCP 
ATOM   3045  HA  PHE   198       8.917  25.148  17.968  1.00  0.00      CCP 
ATOM   3046  CB  PHE   198      10.308  25.989  16.649  1.00 19.16      CCP 
ATOM   3047  HB1 PHE   198      11.229  25.678  16.172  1.00  0.00      CCP 
ATOM   3048  HB2 PHE   198      10.512  26.894  17.195  1.00  0.00      CCP 
ATOM   3049  CG  PHE   198       9.320  26.319  15.591  1.00 31.49      CCP 
ATOM   3050  CD1 PHE   198       9.237  25.557  14.410  1.00 36.52      CCP 
ATOM   3051  HD1 PHE   198       9.867  24.688  14.301  1.00  0.00      CCP 
ATOM   3052  CD2 PHE   198       8.491  27.435  15.694  1.00 32.52      CCP 
ATOM   3053  HD2 PHE   198       8.543  28.053  16.577  1.00  0.00      CCP 
ATOM   3054  CE1 PHE   198       8.320  25.867  13.395  1.00 36.60      CCP 
ATOM   3055  HE1 PHE   198       8.277  25.266  12.499  1.00  0.00      CCP 
ATOM   3056  CE2 PHE   198       7.592  27.760  14.688  1.00 34.50      CCP 
ATOM   3057  HE2 PHE   198       6.959  28.627  14.802  1.00  0.00      CCP 
ATOM   3058  CZ  PHE   198       7.494  26.988  13.531  1.00 34.21      CCP 
ATOM   3059  HZ  PHE   198       6.782  27.242  12.760  1.00  0.00      CCP 
ATOM   3060  C   PHE   198       9.860  23.557  16.977  1.00 22.79      CCP 
ATOM   3061  O   PHE   198      10.699  23.079  16.218  1.00 22.17      CCP 
ATOM   3062  N   THR   199       8.769  22.832  17.217  1.00 21.53      CCP 
ATOM   3063  HN  THR   199       8.082  23.211  17.804  1.00  0.00      CCP 
ATOM   3064  CA  THR   199       8.515  21.546  16.613  1.00 23.57      CCP 
ATOM   3065  HA  THR   199       9.162  21.416  15.758  1.00  0.00      CCP 
ATOM   3066  CB  THR   199       8.790  20.379  17.661  1.00 20.52      CCP 
ATOM   3067  HB  THR   199       8.681  19.415  17.174  1.00  0.00      CCP 
ATOM   3068  OG1 THR   199       7.674  20.596  18.582  1.00 26.05      CCP 
ATOM   3069  HG1 THR   199       6.946  20.037  18.302  1.00  0.00      CCP 
ATOM   3070  CG2 THR   199      10.154  20.509  18.322  1.00 18.54      CCP 
ATOM   3071 HG21 THR   199      10.347  19.634  18.924  1.00  0.00      CCP 
ATOM   3072 HG22 THR   199      10.168  21.388  18.950  1.00  0.00      CCP 
ATOM   3073 HG23 THR   199      10.916  20.598  17.562  1.00  0.00      CCP 
ATOM   3074  C   THR   199       7.039  21.521  16.144  1.00 25.55      CCP 
ATOM   3075  O   THR   199       6.460  22.605  16.036  1.00 24.90      CCP 
ATOM   3076  N   ASN   200       6.530  20.315  15.913  1.00 25.14      CCP 
ATOM   3077  HN  ASN   200       7.099  19.532  16.046  1.00  0.00      CCP 
ATOM   3078  CA  ASN   200       5.167  20.130  15.420  1.00 25.98      CCP 
ATOM   3079  HA  ASN   200       4.767  21.085  15.112  1.00  0.00      CCP 
ATOM   3080  CB  ASN   200       5.137  19.170  14.231  1.00 22.53      CCP 
ATOM   3081  HB1 ASN   200       5.721  19.601  13.430  1.00  0.00      CCP 
ATOM   3082  HB2 ASN   200       4.118  19.071  13.893  1.00  0.00      CCP 
ATOM   3083  CG  ASN   200       5.667  17.803  14.532  1.00 23.55      CCP 
ATOM   3084  OD1 ASN   200       5.450  16.868  13.730  1.00 23.86      CCP 
ATOM   3085  ND2 ASN   200       6.393  17.661  15.613  1.00 25.84      CCP 
ATOM   3086 HD21 ASN   200       6.568  18.426  16.191  1.00  0.00      CCP 
ATOM   3087 HD22 ASN   200       6.761  16.782  15.842  1.00  0.00      CCP 
ATOM   3088  C   ASN   200       4.296  19.560  16.525  1.00 26.41      CCP 
ATOM   3089  O   ASN   200       3.317  18.860  16.244  1.00 28.70      CCP 
ATOM   3090  N   GLU   201       4.729  19.834  17.735  1.00 23.19      CCP 
ATOM   3091  HN  GLU   201       5.545  20.362  17.860  1.00  0.00      CCP 
ATOM   3092  CA  GLU   201       4.005  19.320  18.887  1.00 20.25      CCP 
ATOM   3093  HA  GLU   201       4.088  18.246  18.938  1.00  0.00      CCP 
ATOM   3094  CB  GLU   201       4.626  19.955  20.139  1.00 19.66      CCP 
ATOM   3095  HB1 GLU   201       4.149  20.909  20.316  1.00  0.00      CCP 
ATOM   3096  HB2 GLU   201       5.675  20.125  19.957  1.00  0.00      CCP 
ATOM   3097  CG  GLU   201       4.488  19.104  21.373  1.00 18.12      CCP 
ATOM   3098  HG1 GLU   201       5.199  18.291  21.294  1.00  0.00      CCP 
ATOM   3099  HG2 GLU   201       3.498  18.677  21.371  1.00  0.00      CCP 
ATOM   3100  CD  GLU   201       4.689  19.776  22.682  1.00 16.95      CCP 
ATOM   3101  OE1 GLU   201       5.271  20.855  22.837  1.00 24.96      CCP 
ATOM   3102  OE2 GLU   201       4.012  19.152  23.538  1.00 22.72      CCP 
ATOM   3103  C   GLU   201       2.538  19.742  18.800  1.00 21.45      CCP 
ATOM   3104  O   GLU   201       1.676  18.934  19.101  1.00 25.17      CCP 
ATOM   3105  N   PHE   202       2.252  20.980  18.470  1.00 21.76      CCP 
ATOM   3106  HN  PHE   202       3.024  21.559  18.301  1.00  0.00      CCP 
ATOM   3107  CA  PHE   202       0.967  21.594  18.280  1.00 18.91      CCP 
ATOM   3108  HA  PHE   202       0.577  21.889  19.244  1.00  0.00      CCP 
ATOM   3109  CB  PHE   202       1.043  22.819  17.381  1.00 16.55      CCP 
ATOM   3110  HB1 PHE   202       1.418  22.531  16.410  1.00  0.00      CCP 
ATOM   3111  HB2 PHE   202       1.708  23.548  17.822  1.00  0.00      CCP 
ATOM   3112  CG  PHE   202      -0.334  23.421  17.229  1.00 18.09      CCP 
ATOM   3113  CD1 PHE   202      -0.917  24.091  18.320  1.00 19.83      CCP 
ATOM   3114  HD1 PHE   202      -0.376  24.190  19.250  1.00  0.00      CCP 
ATOM   3115  CD2 PHE   202      -1.053  23.313  16.056  1.00 20.69      CCP 
ATOM   3116  HD2 PHE   202      -0.619  22.772  15.228  1.00  0.00      CCP 
ATOM   3117  CE1 PHE   202      -2.175  24.639  18.187  1.00 17.40      CCP 
ATOM   3118  HE1 PHE   202      -2.626  25.154  19.022  1.00  0.00      CCP 
ATOM   3119  CE2 PHE   202      -2.330  23.882  15.898  1.00 16.47      CCP 
ATOM   3120  HE2 PHE   202      -2.858  23.828  14.957  1.00  0.00      CCP 
ATOM   3121  CZ  PHE   202      -2.851  24.565  16.975  1.00 13.53      CCP 
ATOM   3122  HZ  PHE   202      -3.835  25.002  16.894  1.00  0.00      CCP 
ATOM   3123  C   PHE   202      -0.001  20.566  17.641  1.00 17.60      CCP 
ATOM   3124  O   PHE   202      -0.959  20.232  18.284  1.00 18.12      CCP 
ATOM   3125  N   TYR   203       0.269  20.060  16.505  1.00 17.15      CCP 
ATOM   3126  HN  TYR   203       1.103  20.367  16.091  1.00  0.00      CCP 
ATOM   3127  CA  TYR   203      -0.470  19.051  15.761  1.00 19.36      CCP 
ATOM   3128  HA  TYR   203      -1.495  19.373  15.673  1.00  0.00      CCP 
ATOM   3129  CB  TYR   203       0.123  18.923  14.321  1.00 13.44      CCP 
ATOM   3130  HB1 TYR   203      -0.538  18.307  13.727  1.00  0.00      CCP 
ATOM   3131  HB2 TYR   203       1.085  18.438  14.382  1.00  0.00      CCP 
ATOM   3132  CG  TYR   203       0.297  20.260  13.638  1.00 17.60      CCP 
ATOM   3133  CD1 TYR   203      -0.733  20.998  13.086  1.00 12.23      CCP 
ATOM   3134  HD1 TYR   203      -1.731  20.585  13.095  1.00  0.00      CCP 
ATOM   3135  CD2 TYR   203       1.570  20.843  13.600  1.00 15.29      CCP 
ATOM   3136  HD2 TYR   203       2.389  20.335  14.087  1.00  0.00      CCP 
ATOM   3137  CE1 TYR   203      -0.526  22.231  12.482  1.00 12.73      CCP 
ATOM   3138  HE1 TYR   203      -1.358  22.777  12.063  1.00  0.00      CCP 
ATOM   3139  CE2 TYR   203       1.786  22.094  13.077  1.00 15.79      CCP 
ATOM   3140  HE2 TYR   203       2.783  22.507  13.048  1.00  0.00      CCP 
ATOM   3141  CZ  TYR   203       0.727  22.757  12.442  1.00 17.78      CCP 
ATOM   3142  OH  TYR   203       0.980  23.957  11.860  1.00 24.60      CCP 
ATOM   3143  HH  TYR   203       0.373  24.601  12.232  1.00  0.00      CCP 
ATOM   3144  C   TYR   203      -0.449  17.678  16.433  1.00 23.71      CCP 
ATOM   3145  O   TYR   203      -1.485  16.959  16.435  1.00 25.16      CCP 
ATOM   3146  N   LEU   204       0.652  17.179  17.016  1.00 21.80      CCP 
ATOM   3147  HN  LEU   204       1.506  17.659  17.049  1.00  0.00      CCP 
ATOM   3148  CA  LEU   204       0.447  15.832  17.632  1.00 21.95      CCP 
ATOM   3149  HA  LEU   204      -0.024  15.177  16.913  1.00  0.00      CCP 
ATOM   3150  CB  LEU   204       1.848  15.296  17.967  1.00 22.42      CCP 
ATOM   3151  HB1 LEU   204       1.738  14.348  18.476  1.00  0.00      CCP 
ATOM   3152  HB2 LEU   204       2.327  15.990  18.640  1.00  0.00      CCP 
ATOM   3153  CG  LEU   204       2.752  15.102  16.757  1.00 26.99      CCP 
ATOM   3154  HG  LEU   204       2.563  15.880  16.032  1.00  0.00      CCP 
ATOM   3155  CD1 LEU   204       4.213  15.147  17.188  1.00 27.28      CCP 
ATOM   3156 HD11 LEU   204       4.390  14.395  17.943  1.00  0.00      CCP 
ATOM   3157 HD12 LEU   204       4.439  16.123  17.592  1.00  0.00      CCP 
ATOM   3158 HD13 LEU   204       4.847  14.955  16.334  1.00  0.00      CCP 
ATOM   3159  CD2 LEU   204       2.498  13.739  16.123  1.00 31.88      CCP 
ATOM   3160 HD21 LEU   204       1.640  13.799  15.472  1.00  0.00      CCP 
ATOM   3161 HD22 LEU   204       2.311  13.010  16.898  1.00  0.00      CCP 
ATOM   3162 HD23 LEU   204       3.364  13.440  15.551  1.00  0.00      CCP 
ATOM   3163  C   LEU   204      -0.449  15.996  18.806  1.00 18.51      CCP 
ATOM   3164  O   LEU   204      -1.145  15.105  19.249  1.00 26.54      CCP 
ATOM   3165  N   ASN   205      -0.405  17.104  19.483  1.00 20.79      CCP 
ATOM   3166  HN  ASN   205       0.215  17.813  19.211  1.00  0.00      CCP 
ATOM   3167  CA  ASN   205      -1.183  17.253  20.743  1.00 20.60      CCP 
ATOM   3168  HA  ASN   205      -0.998  16.389  21.367  1.00  0.00      CCP 
ATOM   3169  CB  ASN   205      -0.663  18.492  21.447  1.00 24.59      CCP 
ATOM   3170  HB1 ASN   205      -1.486  18.956  21.973  1.00  0.00      CCP 
ATOM   3171  HB2 ASN   205      -0.304  19.184  20.702  1.00  0.00      CCP 
ATOM   3172  CG  ASN   205       0.459  18.233  22.436  1.00 26.49      CCP 
ATOM   3173  OD1 ASN   205       0.861  17.085  22.600  1.00 26.83      CCP 
ATOM   3174  ND2 ASN   205       0.994  19.251  23.075  1.00 23.67      CCP 
ATOM   3175 HD21 ASN   205       0.667  20.160  22.909  1.00  0.00      CCP 
ATOM   3176 HD22 ASN   205       1.719  19.100  23.717  1.00  0.00      CCP 
ATOM   3177  C   ASN   205      -2.654  17.290  20.401  1.00 22.22      CCP 
ATOM   3178  O   ASN   205      -3.497  16.709  21.022  1.00 26.28      CCP 
ATOM   3179  N   LEU   206      -2.994  18.078  19.443  1.00 25.58      CCP 
ATOM   3180  HN  LEU   206      -2.259  18.577  19.030  1.00  0.00      CCP 
ATOM   3181  CA  LEU   206      -4.350  18.344  18.873  1.00 24.69      CCP 
ATOM   3182  HA  LEU   206      -4.933  18.875  19.613  1.00  0.00      CCP 
ATOM   3183  CB  LEU   206      -4.041  19.289  17.712  1.00 20.52      CCP 
ATOM   3184  HB1 LEU   206      -3.713  18.684  16.876  1.00  0.00      CCP 
ATOM   3185  HB2 LEU   206      -3.216  19.913  18.007  1.00  0.00      CCP 
ATOM   3186  CG  LEU   206      -5.142  20.200  17.232  1.00 26.76      CCP 
ATOM   3187  HG  LEU   206      -5.819  19.601  16.639  1.00  0.00      CCP 
ATOM   3188  CD1 LEU   206      -5.956  20.796  18.382  1.00 24.84      CCP 
ATOM   3189 HD11 LEU   206      -6.664  20.063  18.740  1.00  0.00      CCP 
ATOM   3190 HD12 LEU   206      -6.488  21.668  18.032  1.00  0.00      CCP 
ATOM   3191 HD13 LEU   206      -5.293  21.078  19.185  1.00  0.00      CCP 
ATOM   3192  CD2 LEU   206      -4.529  21.239  16.319  1.00 22.17      CCP 
ATOM   3193 HD21 LEU   206      -3.825  21.839  16.877  1.00  0.00      CCP 
ATOM   3194 HD22 LEU   206      -5.308  21.874  15.922  1.00  0.00      CCP 
ATOM   3195 HD23 LEU   206      -4.016  20.747  15.505  1.00  0.00      CCP 
ATOM   3196  C   LEU   206      -5.009  17.016  18.614  1.00 25.19      CCP 
ATOM   3197  O   LEU   206      -6.045  16.662  19.221  1.00 25.26      CCP 
ATOM   3198  N   LEU   207      -4.329  16.177  17.848  1.00 27.56      CCP 
ATOM   3199  HN  LEU   207      -3.455  16.441  17.492  1.00  0.00      CCP 
ATOM   3200  CA  LEU   207      -4.848  14.823  17.586  1.00 32.72      CCP 
ATOM   3201  HA  LEU   207      -5.916  14.940  17.729  1.00  0.00      CCP 
ATOM   3202  CB  LEU   207      -4.720  14.485  16.092  1.00 32.41      CCP 
ATOM   3203  HB1 LEU   207      -5.372  15.172  15.562  1.00  0.00      CCP 
ATOM   3204  HB2 LEU   207      -5.128  13.500  15.955  1.00  0.00      CCP 
ATOM   3205  CG  LEU   207      -3.405  14.492  15.412  1.00 36.57      CCP 
ATOM   3206  HG  LEU   207      -2.794  15.263  15.855  1.00  0.00      CCP 
ATOM   3207  CD1 LEU   207      -2.689  13.135  15.589  1.00 39.43      CCP 
ATOM   3208 HD11 LEU   207      -3.269  12.356  15.116  1.00  0.00      CCP 
ATOM   3209 HD12 LEU   207      -2.585  12.917  16.642  1.00  0.00      CCP 
ATOM   3210 HD13 LEU   207      -1.711  13.182  15.134  1.00  0.00      CCP 
ATOM   3211  CD2 LEU   207      -3.560  14.782  13.934  1.00 29.69      CCP 
ATOM   3212 HD21 LEU   207      -4.317  15.538  13.792  1.00  0.00      CCP 
ATOM   3213 HD22 LEU   207      -3.852  13.879  13.418  1.00  0.00      CCP 
ATOM   3214 HD23 LEU   207      -2.620  15.136  13.536  1.00  0.00      CCP 
ATOM   3215  C   LEU   207      -4.509  13.747  18.571  1.00 33.10      CCP 
ATOM   3216  O   LEU   207      -5.322  12.775  18.648  1.00 35.63      CCP 
ATOM   3217  N   ASN   208      -3.521  13.780  19.462  1.00 33.34      CCP 
ATOM   3218  HN  ASN   208      -2.918  14.549  19.538  1.00  0.00      CCP 
ATOM   3219  CA  ASN   208      -3.369  12.570  20.324  1.00 29.88      CCP 
ATOM   3220  HA  ASN   208      -3.937  11.773  19.861  1.00  0.00      CCP 
ATOM   3221  CB  ASN   208      -1.928  12.161  20.290  1.00 32.06      CCP 
ATOM   3222  HB1 ASN   208      -1.786  11.402  21.049  1.00  0.00      CCP 
ATOM   3223  HB2 ASN   208      -1.336  13.016  20.570  1.00  0.00      CCP 
ATOM   3224  CG  ASN   208      -1.384  11.644  19.010  1.00 34.14      CCP 
ATOM   3225  OD1 ASN   208      -0.426  12.201  18.448  1.00 37.99      CCP 
ATOM   3226  ND2 ASN   208      -1.912  10.544  18.480  1.00 37.92      CCP 
ATOM   3227 HD21 ASN   208      -2.650  10.087  18.935  1.00  0.00      CCP 
ATOM   3228 HD22 ASN   208      -1.563  10.191  17.635  1.00  0.00      CCP 
ATOM   3229  C   ASN   208      -3.975  12.790  21.688  1.00 28.67      CCP 
ATOM   3230  O   ASN   208      -4.327  11.817  22.401  1.00 31.35      CCP 
ATOM   3231  N   GLU   209      -4.070  14.018  22.111  1.00 25.72      CCP 
ATOM   3232  HN  GLU   209      -3.758  14.765  21.558  1.00  0.00      CCP 
ATOM   3233  CA  GLU   209      -4.673  14.259  23.435  1.00 25.80      CCP 
ATOM   3234  HA  GLU   209      -4.249  13.554  24.139  1.00  0.00      CCP 
ATOM   3235  CB  GLU   209      -4.433  15.649  23.937  1.00 25.92      CCP 
ATOM   3236  HB1 GLU   209      -5.009  15.784  24.841  1.00  0.00      CCP 
ATOM   3237  HB2 GLU   209      -4.802  16.340  23.198  1.00  0.00      CCP 
ATOM   3238  CG  GLU   209      -2.980  16.008  24.231  1.00 35.45      CCP 
ATOM   3239  HG1 GLU   209      -2.939  17.051  24.513  1.00  0.00      CCP 
ATOM   3240  HG2 GLU   209      -2.406  15.879  23.326  1.00  0.00      CCP 
ATOM   3241  CD  GLU   209      -2.338  15.184  25.327  1.00 40.25      CCP 
ATOM   3242  OE1 GLU   209      -2.692  15.218  26.534  1.00 45.43      CCP 
ATOM   3243  OE2 GLU   209      -1.405  14.490  24.885  1.00 43.59      CCP 
ATOM   3244  C   GLU   209      -6.169  14.003  23.341  1.00 28.34      CCP 
ATOM   3245  O   GLU   209      -6.788  13.735  22.342  1.00 29.26      CCP 
ATOM   3246  N   ASP   210      -6.823  14.045  24.436  1.00 30.71      CCP 
ATOM   3247  HN  ASP   210      -6.246  14.247  25.202  1.00  0.00      CCP 
ATOM   3248  CA  ASP   210      -8.184  13.819  24.831  1.00 31.46      CCP 
ATOM   3249  HA  ASP   210      -8.801  13.394  24.058  1.00  0.00      CCP 
ATOM   3250  CB  ASP   210      -8.043  12.905  26.075  1.00 39.31      CCP 
ATOM   3251  HB1 ASP   210      -8.200  13.484  26.972  1.00  0.00      CCP 
ATOM   3252  HB2 ASP   210      -7.049  12.482  26.097  1.00  0.00      CCP 
ATOM   3253  CG  ASP   210      -9.060  11.782  26.022  1.00 48.52      CCP 
ATOM   3254  OD1 ASP   210      -8.678  10.775  25.372  1.00 54.18      CCP 
ATOM   3255  OD2 ASP   210     -10.145  11.999  26.616  1.00 48.93      CCP 
ATOM   3256  C   ASP   210      -8.640  15.196  25.315  1.00 31.39      CCP 
ATOM   3257  O   ASP   210      -8.242  15.534  26.436  1.00 34.69      CCP 
ATOM   3258  N   TRP   211      -9.352  15.941  24.527  1.00 30.51      CCP 
ATOM   3259  HN  TRP   211      -9.594  15.625  23.632  1.00  0.00      CCP 
ATOM   3260  CA  TRP   211      -9.760  17.283  24.978  1.00 23.91      CCP 
ATOM   3261  HA  TRP   211      -9.086  17.631  25.745  1.00  0.00      CCP 
ATOM   3262  CB  TRP   211      -9.587  18.129  23.749  1.00 23.81      CCP 
ATOM   3263  HB1 TRP   211      -9.782  19.158  24.019  1.00  0.00      CCP 
ATOM   3264  HB2 TRP   211     -10.324  17.827  23.023  1.00  0.00      CCP 
ATOM   3265  CG  TRP   211      -8.262  18.053  23.110  1.00 20.94      CCP 
ATOM   3266  CD1 TRP   211      -7.855  17.432  21.969  1.00 21.61      CCP 
ATOM   3267  HD1 TRP   211      -8.507  16.828  21.356  1.00  0.00      CCP 
ATOM   3268  CD2 TRP   211      -7.103  18.738  23.594  1.00 22.01      CCP 
ATOM   3269  NE1 TRP   211      -6.538  17.627  21.693  1.00 17.41      CCP 
ATOM   3270  HE1 TRP   211      -6.014  17.278  20.942  1.00  0.00      CCP 
ATOM   3271  CE2 TRP   211      -6.072  18.450  22.710  1.00 24.62      CCP 
ATOM   3272  CE3 TRP   211      -6.906  19.569  24.693  1.00 24.17      CCP 
ATOM   3273  HE3 TRP   211      -7.708  19.767  25.389  1.00  0.00      CCP 
ATOM   3274  CZ2 TRP   211      -4.800  18.966  22.922  1.00 28.51      CCP 
ATOM   3275  HZ2 TRP   211      -3.993  18.778  22.230  1.00  0.00      CCP 
ATOM   3276  CZ3 TRP   211      -5.669  20.090  24.890  1.00 28.72      CCP 
ATOM   3277  HZ3 TRP   211      -5.496  20.774  25.707  1.00  0.00      CCP 
ATOM   3278  CH2 TRP   211      -4.648  19.822  23.979  1.00 25.99      CCP 
ATOM   3279  HH2 TRP   211      -3.673  20.250  24.158  1.00  0.00      CCP 
ATOM   3280  C   TRP   211     -11.179  17.283  25.510  1.00 28.85      CCP 
ATOM   3281  O   TRP   211     -12.074  16.590  24.988  1.00 29.82      CCP 
ATOM   3282  N   LYS   212     -11.419  18.073  26.540  1.00 27.12      CCP 
ATOM   3283  HN  LYS   212     -10.649  18.587  26.863  1.00  0.00      CCP 
ATOM   3284  CA  LYS   212     -12.630  18.292  27.239  1.00 26.54      CCP 
ATOM   3285  HA  LYS   212     -13.468  17.862  26.707  1.00  0.00      CCP 
ATOM   3286  CB  LYS   212     -12.675  17.947  28.700  1.00 28.44      CCP 
ATOM   3287  HB1 LYS   212     -13.303  18.693  29.176  1.00  0.00      CCP 
ATOM   3288  HB2 LYS   212     -11.682  18.088  29.085  1.00  0.00      CCP 
ATOM   3289  CG  LYS   212     -13.116  16.626  29.176  1.00 38.32      CCP 
ATOM   3290  HG1 LYS   212     -12.228  16.020  29.305  1.00  0.00      CCP 
ATOM   3291  HG2 LYS   212     -13.697  16.178  28.388  1.00  0.00      CCP 
ATOM   3292  CD  LYS   212     -13.942  16.520  30.451  1.00 42.65      CCP 
ATOM   3293  HD1 LYS   212     -13.477  15.768  31.077  1.00  0.00      CCP 
ATOM   3294  HD2 LYS   212     -14.918  16.155  30.179  1.00  0.00      CCP 
ATOM   3295  CE  LYS   212     -14.145  17.749  31.273  1.00 48.78      CCP 
ATOM   3296  HE1 LYS   212     -14.740  18.455  30.712  1.00  0.00      CCP 
ATOM   3297  HE2 LYS   212     -13.185  18.191  31.491  1.00  0.00      CCP 
ATOM   3298  NZ  LYS   212     -14.841  17.435  32.559  1.00 53.34      CCP 
ATOM   3299  HZ1 LYS   212     -14.201  16.899  33.178  1.00  0.00      CCP 
ATOM   3300  HZ2 LYS   212     -15.691  16.868  32.363  1.00  0.00      CCP 
ATOM   3301  HZ3 LYS   212     -15.115  18.320  33.030  1.00  0.00      CCP 
ATOM   3302  C   LYS   212     -12.739  19.833  27.271  1.00 29.58      CCP 
ATOM   3303  O   LYS   212     -11.734  20.494  27.541  1.00 32.71      CCP 
ATOM   3304  N   LEU   213     -13.923  20.272  27.048  1.00 28.79      CCP 
ATOM   3305  HN  LEU   213     -14.667  19.657  26.876  1.00  0.00      CCP 
ATOM   3306  CA  LEU   213     -14.122  21.749  27.014  1.00 27.99      CCP 
ATOM   3307  HA  LEU   213     -13.190  22.229  26.742  1.00  0.00      CCP 
ATOM   3308  CB  LEU   213     -15.150  21.952  25.931  1.00 26.26      CCP 
ATOM   3309  HB1 LEU   213     -15.930  21.214  26.065  1.00  0.00      CCP 
ATOM   3310  HB2 LEU   213     -14.678  21.775  24.978  1.00  0.00      CCP 
ATOM   3311  CG  LEU   213     -15.788  23.332  25.894  1.00 23.13      CCP 
ATOM   3312  HG  LEU   213     -16.040  23.672  26.886  1.00  0.00      CCP 
ATOM   3313  CD1 LEU   213     -14.850  24.295  25.207  1.00 18.99      CCP 
ATOM   3314 HD11 LEU   213     -13.930  24.364  25.768  1.00  0.00      CCP 
ATOM   3315 HD12 LEU   213     -15.312  25.270  25.152  1.00  0.00      CCP 
ATOM   3316 HD13 LEU   213     -14.637  23.942  24.209  1.00  0.00      CCP 
ATOM   3317  CD2 LEU   213     -17.065  23.068  25.071  1.00 27.17      CCP 
ATOM   3318 HD21 LEU   213     -17.573  24.003  24.886  1.00  0.00      CCP 
ATOM   3319 HD22 LEU   213     -17.719  22.407  25.621  1.00  0.00      CCP 
ATOM   3320 HD23 LEU   213     -16.800  22.610  24.129  1.00  0.00      CCP 
ATOM   3321  C   LEU   213     -14.450  22.066  28.460  1.00 27.74      CCP 
ATOM   3322  O   LEU   213     -14.900  21.124  29.120  1.00 30.57      CCP 
ATOM   3323  N   GLU   214     -14.124  23.230  28.885  1.00 24.73      CCP 
ATOM   3324  HN  GLU   214     -13.689  23.843  28.257  1.00  0.00      CCP 
ATOM   3325  CA  GLU   214     -14.252  23.649  30.255  1.00 25.42      CCP 
ATOM   3326  HA  GLU   214     -15.147  23.299  30.738  1.00  0.00      CCP 
ATOM   3327  CB  GLU   214     -12.966  23.186  31.001  1.00 28.24      CCP 
ATOM   3328  HB1 GLU   214     -12.917  23.656  31.972  1.00  0.00      CCP 
ATOM   3329  HB2 GLU   214     -12.093  23.452  30.422  1.00  0.00      CCP 
ATOM   3330  CG  GLU   214     -13.032  21.670  31.170  1.00 36.13      CCP 
ATOM   3331  HG1 GLU   214     -12.835  21.205  30.215  1.00  0.00      CCP 
ATOM   3332  HG2 GLU   214     -14.025  21.397  31.491  1.00  0.00      CCP 
ATOM   3333  CD  GLU   214     -12.038  21.152  32.178  1.00 41.92      CCP 
ATOM   3334  OE1 GLU   214     -10.951  21.760  32.116  1.00 42.07      CCP 
ATOM   3335  OE2 GLU   214     -12.397  20.222  32.950  1.00 47.42      CCP 
ATOM   3336  C   GLU   214     -14.089  25.159  30.291  1.00 24.19      CCP 
ATOM   3337  O   GLU   214     -13.693  25.605  29.215  1.00 26.66      CCP 
ATOM   3338  N   LYS   215     -14.385  25.703  31.416  1.00 24.11      CCP 
ATOM   3339  HN  LYS   215     -14.683  25.103  32.131  1.00  0.00      CCP 
ATOM   3340  CA  LYS   215     -14.304  27.088  31.733  1.00 28.78      CCP 
ATOM   3341  HA  LYS   215     -14.238  27.685  30.849  1.00  0.00      CCP 
ATOM   3342  CB  LYS   215     -15.412  27.618  32.663  1.00 31.94      CCP 
ATOM   3343  HB1 LYS   215     -15.541  28.675  32.480  1.00  0.00      CCP 
ATOM   3344  HB2 LYS   215     -15.112  27.477  33.691  1.00  0.00      CCP 
ATOM   3345  CG  LYS   215     -16.727  26.915  32.446  1.00 42.05      CCP 
ATOM   3346  HG1 LYS   215     -16.831  26.095  33.138  1.00  0.00      CCP 
ATOM   3347  HG2 LYS   215     -16.791  26.556  31.427  1.00  0.00      CCP 
ATOM   3348  CD  LYS   215     -17.843  27.978  32.719  1.00 49.21      CCP 
ATOM   3349  HD1 LYS   215     -18.793  27.604  32.369  1.00  0.00      CCP 
ATOM   3350  HD2 LYS   215     -17.604  28.899  32.206  1.00  0.00      CCP 
ATOM   3351  CE  LYS   215     -17.917  28.229  34.231  1.00 51.40      CCP 
ATOM   3352  HE1 LYS   215     -17.781  27.305  34.770  1.00  0.00      CCP 
ATOM   3353  HE2 LYS   215     -18.869  28.673  34.486  1.00  0.00      CCP 
ATOM   3354  NZ  LYS   215     -16.789  29.185  34.557  1.00 56.52      CCP 
ATOM   3355  HZ1 LYS   215     -17.091  29.833  35.311  1.00  0.00      CCP 
ATOM   3356  HZ2 LYS   215     -16.542  29.732  33.707  1.00  0.00      CCP 
ATOM   3357  HZ3 LYS   215     -15.959  28.647  34.877  1.00  0.00      CCP 
ATOM   3358  C   LYS   215     -13.100  27.344  32.696  1.00 27.00      CCP 
ATOM   3359  O   LYS   215     -12.922  26.622  33.677  1.00 28.63      CCP 
ATOM   3360  N   ASN   216     -12.515  28.412  32.325  1.00 24.60      CCP 
ATOM   3361  HN  ASN   216     -12.854  28.907  31.550  1.00  0.00      CCP 
ATOM   3362  CA  ASN   216     -11.346  28.922  33.061  1.00 26.69      CCP 
ATOM   3363  HA  ASN   216     -10.958  28.081  33.640  1.00  0.00      CCP 
ATOM   3364  CB  ASN   216     -10.291  29.347  32.118  1.00 20.63      CCP 
ATOM   3365  HB1 ASN   216     -10.083  28.533  31.439  1.00  0.00      CCP 
ATOM   3366  HB2 ASN   216      -9.395  29.571  32.677  1.00  0.00      CCP 
ATOM   3367  CG  ASN   216     -10.681  30.572  31.311  1.00 23.09      CCP 
ATOM   3368  OD1 ASN   216     -11.506  31.278  31.906  1.00 22.62      CCP 
ATOM   3369  ND2 ASN   216     -10.046  30.733  30.145  1.00 18.66      CCP 
ATOM   3370 HD21 ASN   216      -9.374  30.080  29.859  1.00  0.00      CCP 
ATOM   3371 HD22 ASN   216     -10.254  31.503  29.576  1.00  0.00      CCP 
ATOM   3372  C   ASN   216     -12.026  29.844  34.070  1.00 30.16      CCP 
ATOM   3373  O   ASN   216     -13.284  29.684  34.144  1.00 32.84      CCP 
ATOM   3374  N   ASP   217     -11.263  30.640  34.716  1.00 29.00      CCP 
ATOM   3375  HN  ASP   217     -10.313  30.573  34.484  1.00  0.00      CCP 
ATOM   3376  CA  ASP   217     -11.551  31.541  35.785  1.00 28.90      CCP 
ATOM   3377  HA  ASP   217     -12.329  31.140  36.412  1.00  0.00      CCP 
ATOM   3378  CB  ASP   217     -10.281  31.806  36.649  1.00 33.86      CCP 
ATOM   3379  HB1 ASP   217     -10.521  32.566  37.381  1.00  0.00      CCP 
ATOM   3380  HB2 ASP   217      -9.506  32.190  36.006  1.00  0.00      CCP 
ATOM   3381  CG  ASP   217      -9.740  30.605  37.362  1.00 34.40      CCP 
ATOM   3382  OD1 ASP   217     -10.158  29.458  37.230  1.00 36.88      CCP 
ATOM   3383  OD2 ASP   217      -8.768  30.820  38.140  1.00 43.74      CCP 
ATOM   3384  C   ASP   217     -11.946  32.895  35.264  1.00 30.54      CCP 
ATOM   3385  O   ASP   217     -12.435  33.670  36.098  1.00 31.70      CCP 
ATOM   3386  N   ALA   218     -11.555  33.046  34.009  1.00 30.25      CCP 
ATOM   3387  HN  ALA   218     -11.075  32.342  33.525  1.00  0.00      CCP 
ATOM   3388  CA  ALA   218     -11.879  34.380  33.373  1.00 32.55      CCP 
ATOM   3389  HA  ALA   218     -11.816  35.150  34.133  1.00  0.00      CCP 
ATOM   3390  CB  ALA   218     -10.877  34.673  32.285  1.00 32.64      CCP 
ATOM   3391  HB1 ALA   218     -11.311  35.355  31.569  1.00  0.00      CCP 
ATOM   3392  HB2 ALA   218     -10.606  33.753  31.788  1.00  0.00      CCP 
ATOM   3393  HB3 ALA   218      -9.996  35.121  32.719  1.00  0.00      CCP 
ATOM   3394  C   ALA   218     -13.326  34.307  32.874  1.00 32.15      CCP 
ATOM   3395  O   ALA   218     -13.911  35.282  32.394  1.00 33.94      CCP 
ATOM   3396  N   ASN   219     -13.813  33.088  32.982  1.00 31.51      CCP 
ATOM   3397  HN  ASN   219     -13.194  32.426  33.351  1.00  0.00      CCP 
ATOM   3398  CA  ASN   219     -15.110  32.591  32.697  1.00 30.99      CCP 
ATOM   3399  HA  ASN   219     -15.234  31.709  33.308  1.00  0.00      CCP 
ATOM   3400  CB  ASN   219     -16.164  33.618  33.201  1.00 36.97      CCP 
ATOM   3401  HB1 ASN   219     -16.175  34.464  32.528  1.00  0.00      CCP 
ATOM   3402  HB2 ASN   219     -15.875  33.960  34.183  1.00  0.00      CCP 
ATOM   3403  CG  ASN   219     -17.577  33.029  33.283  1.00 42.26      CCP 
ATOM   3404  OD1 ASN   219     -17.897  32.176  34.166  1.00 44.40      CCP 
ATOM   3405  ND2 ASN   219     -18.421  33.488  32.361  1.00 33.67      CCP 
ATOM   3406 HD21 ASN   219     -18.117  34.149  31.704  1.00  0.00      CCP 
ATOM   3407 HD22 ASN   219     -19.346  33.165  32.339  1.00  0.00      CCP 
ATOM   3408  C   ASN   219     -15.280  32.133  31.276  1.00 31.37      CCP 
ATOM   3409  O   ASN   219     -16.461  31.914  30.842  1.00 35.80      CCP 
ATOM   3410  N   ASN   220     -14.194  31.965  30.539  1.00 27.67      CCP 
ATOM   3411  HN  ASN   220     -13.314  32.141  30.934  1.00  0.00      CCP 
ATOM   3412  CA  ASN   220     -14.281  31.560  29.133  1.00 21.88      CCP 
ATOM   3413  HA  ASN   220     -15.282  31.792  28.785  1.00  0.00      CCP 
ATOM   3414  CB  ASN   220     -13.310  32.191  28.219  1.00 15.51      CCP 
ATOM   3415  HB1 ASN   220     -13.459  31.767  27.234  1.00  0.00      CCP 
ATOM   3416  HB2 ASN   220     -12.320  31.922  28.548  1.00  0.00      CCP 
ATOM   3417  CG  ASN   220     -13.360  33.673  28.102  1.00 20.11      CCP 
ATOM   3418  OD1 ASN   220     -14.365  34.274  27.740  1.00 24.27      CCP 
ATOM   3419  ND2 ASN   220     -12.194  34.278  28.368  1.00 16.13      CCP 
ATOM   3420 HD21 ASN   220     -11.409  33.744  28.613  1.00  0.00      CCP 
ATOM   3421 HD22 ASN   220     -12.126  35.254  28.318  1.00  0.00      CCP 
ATOM   3422  C   ASN   220     -14.115  30.042  29.087  1.00 22.44      CCP 
ATOM   3423  O   ASN   220     -13.691  29.434  30.049  1.00 24.14      CCP 
ATOM   3424  N   GLU   221     -14.495  29.476  27.948  1.00 22.10      CCP 
ATOM   3425  HN  GLU   221     -14.851  30.013  27.210  1.00  0.00      CCP 
ATOM   3426  CA  GLU   221     -14.346  28.025  27.823  1.00 19.66      CCP 
ATOM   3427  HA  GLU   221     -14.116  27.621  28.798  1.00  0.00      CCP 
ATOM   3428  CB  GLU   221     -15.557  27.298  27.254  1.00 19.84      CCP 
ATOM   3429  HB1 GLU   221     -15.562  26.281  27.618  1.00  0.00      CCP 
ATOM   3430  HB2 GLU   221     -15.488  27.287  26.176  1.00  0.00      CCP 
ATOM   3431  CG  GLU   221     -16.893  27.996  27.673  1.00 27.17      CCP 
ATOM   3432  HG1 GLU   221     -17.106  28.797  26.979  1.00  0.00      CCP 
ATOM   3433  HG2 GLU   221     -16.782  28.409  28.665  1.00  0.00      CCP 
ATOM   3434  CD  GLU   221     -18.031  27.020  27.666  1.00 23.31      CCP 
ATOM   3435  OE1 GLU   221     -18.447  26.414  26.678  1.00 24.80      CCP 
ATOM   3436  OE2 GLU   221     -18.461  26.894  28.814  1.00 28.70      CCP 
ATOM   3437  C   GLU   221     -13.144  27.791  26.901  1.00 18.65      CCP 
ATOM   3438  O   GLU   221     -12.901  28.574  25.970  1.00 15.83      CCP 
ATOM   3439  N   GLN   222     -12.545  26.675  27.231  1.00 17.87      CCP 
ATOM   3440  HN  GLN   222     -12.904  26.150  27.976  1.00  0.00      CCP 
ATOM   3441  CA  GLN   222     -11.390  26.175  26.524  1.00 22.31      CCP 
ATOM   3442  HA  GLN   222     -11.542  26.377  25.468  1.00  0.00      CCP 
ATOM   3443  CB  GLN   222     -10.090  26.842  26.959  1.00 21.04      CCP 
ATOM   3444  HB1 GLN   222     -10.072  27.846  26.556  1.00  0.00      CCP 
ATOM   3445  HB2 GLN   222      -9.266  26.292  26.534  1.00  0.00      CCP 
ATOM   3446  CG  GLN   222      -9.891  26.913  28.426  1.00 24.29      CCP 
ATOM   3447  HG1 GLN   222     -10.263  25.985  28.843  1.00  0.00      CCP 
ATOM   3448  HG2 GLN   222     -10.520  27.704  28.797  1.00  0.00      CCP 
ATOM   3449  CD  GLN   222      -8.517  27.151  28.986  1.00 25.46      CCP 
ATOM   3450  OE1 GLN   222      -7.829  26.189  29.383  1.00 29.68      CCP 
ATOM   3451  NE2 GLN   222      -8.151  28.411  29.112  1.00 23.69      CCP 
ATOM   3452 HE21 GLN   222      -8.763  29.128  28.846  1.00  0.00      CCP 
ATOM   3453 HE22 GLN   222      -7.267  28.630  29.473  1.00  0.00      CCP 
ATOM   3454  C   GLN   222     -11.440  24.659  26.710  1.00 25.36      CCP 
ATOM   3455  O   GLN   222     -12.240  24.145  27.529  1.00 27.10      CCP 
ATOM   3456  N   TRP   223     -10.681  24.037  25.866  1.00 24.48      CCP 
ATOM   3457  HN  TRP   223     -10.187  24.599  25.233  1.00  0.00      CCP 
ATOM   3458  CA  TRP   223     -10.441  22.599  25.773  1.00 25.25      CCP 
ATOM   3459  HA  TRP   223     -11.283  22.046  26.147  1.00  0.00      CCP 
ATOM   3460  CB  TRP   223     -10.197  22.262  24.283  1.00 22.15      CCP 
ATOM   3461  HB1 TRP   223      -9.975  21.209  24.192  1.00  0.00      CCP 
ATOM   3462  HB2 TRP   223      -9.353  22.831  23.925  1.00  0.00      CCP 
ATOM   3463  CG  TRP   223     -11.384  22.586  23.451  1.00 24.83      CCP 
ATOM   3464  CD1 TRP   223     -11.628  23.716  22.724  1.00 19.79      CCP 
ATOM   3465  HD1 TRP   223     -10.979  24.578  22.674  1.00  0.00      CCP 
ATOM   3466  CD2 TRP   223     -12.521  21.698  23.261  1.00 23.25      CCP 
ATOM   3467  NE1 TRP   223     -12.835  23.607  22.114  1.00 25.10      CCP 
ATOM   3468  HE1 TRP   223     -13.247  24.275  21.527  1.00  0.00      CCP 
ATOM   3469  CE2 TRP   223     -13.395  22.372  22.388  1.00 26.71      CCP 
ATOM   3470  CE3 TRP   223     -12.840  20.429  23.703  1.00 26.37      CCP 
ATOM   3471  HE3 TRP   223     -12.167  19.887  24.350  1.00  0.00      CCP 
ATOM   3472  CZ2 TRP   223     -14.619  21.805  21.969  1.00 24.78      CCP 
ATOM   3473  HZ2 TRP   223     -15.294  22.345  21.322  1.00  0.00      CCP 
ATOM   3474  CZ3 TRP   223     -14.040  19.855  23.287  1.00 29.26      CCP 
ATOM   3475  HZ3 TRP   223     -14.309  18.872  23.644  1.00  0.00      CCP 
ATOM   3476  CH2 TRP   223     -14.931  20.553  22.440  1.00 27.11      CCP 
ATOM   3477  HH2 TRP   223     -15.854  20.083  22.134  1.00  0.00      CCP 
ATOM   3478  C   TRP   223      -9.177  22.274  26.565  1.00 25.08      CCP 
ATOM   3479  O   TRP   223      -8.119  22.834  26.265  1.00 28.38      CCP 
ATOM   3480  N   ASP   224      -9.240  21.428  27.526  1.00 26.28      CCP 
ATOM   3481  HN  ASP   224     -10.110  21.018  27.714  1.00  0.00      CCP 
ATOM   3482  CA  ASP   224      -8.120  21.080  28.406  1.00 25.78      CCP 
ATOM   3483  HA  ASP   224      -7.246  21.660  28.152  1.00  0.00      CCP 
ATOM   3484  CB  ASP   224      -8.610  21.437  29.836  1.00 25.39      CCP 
ATOM   3485  HB1 ASP   224      -7.914  21.066  30.572  1.00  0.00      CCP 
ATOM   3486  HB2 ASP   224      -9.593  21.018  30.006  1.00  0.00      CCP 
ATOM   3487  CG  ASP   224      -8.665  22.958  29.896  1.00 21.52      CCP 
ATOM   3488  OD1 ASP   224      -7.963  23.670  29.177  1.00 24.40      CCP 
ATOM   3489  OD2 ASP   224      -9.390  23.470  30.723  1.00 24.62      CCP 
ATOM   3490  C   ASP   224      -7.856  19.618  28.186  1.00 28.32      CCP 
ATOM   3491  O   ASP   224      -8.901  18.970  28.009  1.00 28.70      CCP 
ATOM   3492  N   SER   225      -6.595  19.232  28.159  1.00 31.37      CCP 
ATOM   3493  HN  SER   225      -5.871  19.882  28.279  1.00  0.00      CCP 
ATOM   3494  CA  SER   225      -6.294  17.779  28.002  1.00 31.78      CCP 
ATOM   3495  HA  SER   225      -7.201  17.232  27.763  1.00  0.00      CCP 
ATOM   3496  CB  SER   225      -5.197  17.451  27.061  1.00 32.43      CCP 
ATOM   3497  HB1 SER   225      -5.263  18.113  26.208  1.00  0.00      CCP 
ATOM   3498  HB2 SER   225      -5.325  16.440  26.718  1.00  0.00      CCP 
ATOM   3499  OG  SER   225      -3.930  17.559  27.639  1.00 26.23      CCP 
ATOM   3500  HG  SER   225      -3.829  16.842  28.270  1.00  0.00      CCP 
ATOM   3501  C   SER   225      -5.844  17.449  29.437  1.00 34.94      CCP 
ATOM   3502  O   SER   225      -5.468  18.420  30.101  1.00 34.90      CCP 
ATOM   3503  N   LYS   226      -5.933  16.205  29.772  1.00 39.12      CCP 
ATOM   3504  HN  LYS   226      -6.272  15.576  29.101  1.00  0.00      CCP 
ATOM   3505  CA  LYS   226      -5.598  15.671  31.099  1.00 42.79      CCP 
ATOM   3506  HA  LYS   226      -6.246  16.135  31.827  1.00  0.00      CCP 
ATOM   3507  CB  LYS   226      -5.800  14.156  31.171  1.00 49.43      CCP 
ATOM   3508  HB1 LYS   226      -6.805  13.928  30.846  1.00  0.00      CCP 
ATOM   3509  HB2 LYS   226      -5.692  13.842  32.198  1.00  0.00      CCP 
ATOM   3510  CG  LYS   226      -4.813  13.365  30.313  1.00 61.38      CCP 
ATOM   3511  HG1 LYS   226      -4.298  14.047  29.653  1.00  0.00      CCP 
ATOM   3512  HG2 LYS   226      -5.366  12.658  29.714  1.00  0.00      CCP 
ATOM   3513  CD  LYS   226      -3.780  12.600  31.140  1.00 67.49      CCP 
ATOM   3514  HD1 LYS   226      -3.345  13.272  31.866  1.00  0.00      CCP 
ATOM   3515  HD2 LYS   226      -3.000  12.245  30.483  1.00  0.00      CCP 
ATOM   3516  CE  LYS   226      -4.388  11.409  31.869  1.00 72.14      CCP 
ATOM   3517  HE1 LYS   226      -5.103  10.924  31.220  1.00  0.00      CCP 
ATOM   3518  HE2 LYS   226      -4.896  11.758  32.755  1.00  0.00      CCP 
ATOM   3519  NZ  LYS   226      -3.340  10.427  32.265  1.00 75.33      CCP 
ATOM   3520  HZ1 LYS   226      -2.867  10.062  31.414  1.00  0.00      CCP 
ATOM   3521  HZ2 LYS   226      -3.782   9.639  32.782  1.00  0.00      CCP 
ATOM   3522  HZ3 LYS   226      -2.640  10.894  32.875  1.00  0.00      CCP 
ATOM   3523  C   LYS   226      -4.152  15.962  31.482  1.00 40.71      CCP 
ATOM   3524  O   LYS   226      -3.824  16.128  32.664  1.00 41.92      CCP 
ATOM   3525  N   SER   227      -3.345  15.989  30.449  1.00 38.61      CCP 
ATOM   3526  HN  SER   227      -3.737  15.826  29.566  1.00  0.00      CCP 
ATOM   3527  CA  SER   227      -1.926  16.244  30.508  1.00 35.90      CCP 
ATOM   3528  HA  SER   227      -1.492  15.564  31.222  1.00  0.00      CCP 
ATOM   3529  CB  SER   227      -1.247  15.992  29.156  1.00 36.88      CCP 
ATOM   3530  HB1 SER   227      -0.385  16.638  29.051  1.00  0.00      CCP 
ATOM   3531  HB2 SER   227      -1.940  16.188  28.360  1.00  0.00      CCP 
ATOM   3532  OG  SER   227      -0.846  14.636  29.116  1.00 42.59      CCP 
ATOM   3533  HG  SER   227      -1.615  14.094  29.305  1.00  0.00      CCP 
ATOM   3534  C   SER   227      -1.551  17.643  30.902  1.00 33.75      CCP 
ATOM   3535  O   SER   227      -0.331  17.831  30.944  1.00 35.81      CCP 
ATOM   3536  N   GLY   228      -2.464  18.524  31.128  1.00 33.12      CCP 
ATOM   3537  HN  GLY   228      -3.402  18.254  31.036  1.00  0.00      CCP 
ATOM   3538  CA  GLY   228      -2.176  19.914  31.481  1.00 31.38      CCP 
ATOM   3539  HA1 GLY   228      -1.196  19.958  31.936  1.00  0.00      CCP 
ATOM   3540  HA2 GLY   228      -2.905  20.241  32.207  1.00  0.00      CCP 
ATOM   3541  C   GLY   228      -2.208  20.872  30.306  1.00 31.82      CCP 
ATOM   3542  O   GLY   228      -2.011  22.110  30.493  1.00 34.98      CCP 
ATOM   3543  N   TYR   229      -2.406  20.435  29.074  1.00 27.94      CCP 
ATOM   3544  HN  TYR   229      -2.539  19.484  28.877  1.00  0.00      CCP 
ATOM   3545  CA  TYR   229      -2.440  21.481  27.997  1.00 27.12      CCP 
ATOM   3546  HA  TYR   229      -1.849  22.327  28.326  1.00  0.00      CCP 
ATOM   3547  CB  TYR   229      -1.821  20.921  26.715  1.00 24.82      CCP 
ATOM   3548  HB1 TYR   229      -1.507  21.756  26.103  1.00  0.00      CCP 
ATOM   3549  HB2 TYR   229      -2.586  20.384  26.179  1.00  0.00      CCP 
ATOM   3550  CG  TYR   229      -0.641  19.989  26.899  1.00 24.30      CCP 
ATOM   3551  CD1 TYR   229       0.415  20.314  27.773  1.00 23.59      CCP 
ATOM   3552  HD1 TYR   229       0.387  21.257  28.299  1.00  0.00      CCP 
ATOM   3553  CD2 TYR   229      -0.576  18.791  26.250  1.00 25.59      CCP 
ATOM   3554  HD2 TYR   229      -1.381  18.515  25.585  1.00  0.00      CCP 
ATOM   3555  CE1 TYR   229       1.486  19.469  27.977  1.00 23.68      CCP 
ATOM   3556  HE1 TYR   229       2.282  19.744  28.653  1.00  0.00      CCP 
ATOM   3557  CE2 TYR   229       0.486  17.916  26.411  1.00 30.62      CCP 
ATOM   3558  HE2 TYR   229       0.522  16.986  25.864  1.00  0.00      CCP 
ATOM   3559  CZ  TYR   229       1.535  18.282  27.281  1.00 29.03      CCP 
ATOM   3560  OH  TYR   229       2.584  17.428  27.438  1.00 34.39      CCP 
ATOM   3561  HH  TYR   229       3.245  17.646  26.777  1.00  0.00      CCP 
ATOM   3562  C   TYR   229      -3.895  21.952  27.838  1.00 26.46      CCP 
ATOM   3563  O   TYR   229      -4.823  21.319  28.401  1.00 27.74      CCP 
ATOM   3564  N   MET   230      -4.058  23.006  27.092  1.00 22.52      CCP 
ATOM   3565  HN  MET   230      -3.228  23.374  26.724  1.00  0.00      CCP 
ATOM   3566  CA  MET   230      -5.245  23.685  26.668  1.00 20.03      CCP 
ATOM   3567  HA  MET   230      -6.099  23.077  26.913  1.00  0.00      CCP 
ATOM   3568  CB  MET   230      -5.386  25.054  27.379  1.00 14.13      CCP 
ATOM   3569  HB1 MET   230      -5.238  24.914  28.441  1.00  0.00      CCP 
ATOM   3570  HB2 MET   230      -6.380  25.435  27.214  1.00  0.00      CCP 
ATOM   3571  CG  MET   230      -4.415  26.025  26.880  1.00 18.27      CCP 
ATOM   3572  HG1 MET   230      -3.541  25.475  26.554  1.00  0.00      CCP 
ATOM   3573  HG2 MET   230      -4.116  26.643  27.709  1.00  0.00      CCP 
ATOM   3574  SD  MET   230      -4.904  27.116  25.570  1.00 26.43      CCP 
ATOM   3575  CE  MET   230      -6.342  27.745  26.392  1.00 17.07      CCP 
ATOM   3576  HE1 MET   230      -6.134  27.859  27.447  1.00  0.00      CCP 
ATOM   3577  HE2 MET   230      -7.163  27.059  26.261  1.00  0.00      CCP 
ATOM   3578  HE3 MET   230      -6.606  28.703  25.968  1.00  0.00      CCP 
ATOM   3579  C   MET   230      -5.208  23.912  25.139  1.00 22.15      CCP 
ATOM   3580  O   MET   230      -4.156  23.910  24.484  1.00 19.90      CCP 
ATOM   3581  N   MET   231      -6.373  24.136  24.487  1.00 21.36      CCP 
ATOM   3582  HN  MET   231      -7.206  24.146  25.003  1.00  0.00      CCP 
ATOM   3583  CA  MET   231      -6.423  24.481  23.046  1.00 18.00      CCP 
ATOM   3584  HA  MET   231      -5.461  24.919  22.792  1.00  0.00      CCP 
ATOM   3585  CB  MET   231      -6.667  23.333  22.127  1.00 16.95      CCP 
ATOM   3586  HB1 MET   231      -6.874  23.720  21.140  1.00  0.00      CCP 
ATOM   3587  HB2 MET   231      -7.535  22.792  22.473  1.00  0.00      CCP 
ATOM   3588  CG  MET   231      -5.498  22.363  22.037  1.00 15.61      CCP 
ATOM   3589  HG1 MET   231      -5.880  21.367  21.861  1.00  0.00      CCP 
ATOM   3590  HG2 MET   231      -4.956  22.371  22.968  1.00  0.00      CCP 
ATOM   3591  SD  MET   231      -4.400  22.804  20.730  1.00 16.12      CCP 
ATOM   3592  CE  MET   231      -3.271  21.405  20.860  1.00 16.11      CCP 
ATOM   3593  HE1 MET   231      -2.528  21.470  20.077  1.00  0.00      CCP 
ATOM   3594  HE2 MET   231      -3.822  20.485  20.754  1.00  0.00      CCP 
ATOM   3595  HE3 MET   231      -2.786  21.423  21.826  1.00  0.00      CCP 
ATOM   3596  C   MET   231      -7.443  25.583  22.940  1.00 19.49      CCP 
ATOM   3597  O   MET   231      -8.416  25.537  23.713  1.00 18.94      CCP 
ATOM   3598  N   LEU   232      -7.215  26.651  22.208  1.00 18.58      CCP 
ATOM   3599  HN  LEU   232      -6.376  26.754  21.714  1.00  0.00      CCP 
ATOM   3600  CA  LEU   232      -8.297  27.625  22.066  1.00 18.41      CCP 
ATOM   3601  HA  LEU   232      -8.765  27.832  23.015  1.00  0.00      CCP 
ATOM   3602  CB  LEU   232      -7.732  28.901  21.453  1.00 12.12      CCP 
ATOM   3603  HB1 LEU   232      -8.535  29.628  21.431  1.00  0.00      CCP 
ATOM   3604  HB2 LEU   232      -7.475  28.681  20.432  1.00  0.00      CCP 
ATOM   3605  CG  LEU   232      -6.537  29.549  22.070  1.00 11.92      CCP 
ATOM   3606  HG  LEU   232      -5.756  28.836  22.278  1.00  0.00      CCP 
ATOM   3607  CD1 LEU   232      -6.059  30.665  21.144  1.00  8.69      CCP 
ATOM   3608 HD11 LEU   232      -5.212  31.164  21.590  1.00  0.00      CCP 
ATOM   3609 HD12 LEU   232      -6.858  31.377  20.994  1.00  0.00      CCP 
ATOM   3610 HD13 LEU   232      -5.768  30.244  20.193  1.00  0.00      CCP 
ATOM   3611  CD2 LEU   232      -7.060  30.178  23.349  1.00 14.07      CCP 
ATOM   3612 HD21 LEU   232      -7.423  29.404  24.009  1.00  0.00      CCP 
ATOM   3613 HD22 LEU   232      -7.865  30.859  23.114  1.00  0.00      CCP 
ATOM   3614 HD23 LEU   232      -6.263  30.719  23.836  1.00  0.00      CCP 
ATOM   3615  C   LEU   232      -9.346  27.082  21.013  1.00 15.72      CCP 
ATOM   3616  O   LEU   232      -8.958  26.391  20.091  1.00 17.50      CCP 
ATOM   3617  N   PRO   233     -10.566  27.542  21.118  1.00 16.74      CCP 
ATOM   3618  CA  PRO   233     -11.649  27.251  20.123  1.00 14.17      CCP 
ATOM   3619  HA  PRO   233     -12.205  26.360  20.350  1.00  0.00      CCP 
ATOM   3620  CB  PRO   233     -12.494  28.530  20.399  1.00 16.91      CCP 
ATOM   3621  HB1 PRO   233     -13.452  28.501  19.912  1.00  0.00      CCP 
ATOM   3622  HB2 PRO   233     -11.959  29.387  20.177  1.00  0.00      CCP 
ATOM   3623  CG  PRO   233     -12.653  28.301  21.939  1.00 15.72      CCP 
ATOM   3624  HG1 PRO   233     -13.040  27.325  22.176  1.00  0.00      CCP 
ATOM   3625  HG2 PRO   233     -13.214  29.103  22.408  1.00  0.00      CCP 
ATOM   3626  CD  PRO   233     -11.087  28.382  22.243  1.00 16.10      CCP 
ATOM   3627  HD2 PRO   233     -10.729  29.402  22.178  1.00  0.00      CCP 
ATOM   3628  HD1 PRO   233     -10.848  27.936  23.195  1.00  0.00      CCP 
ATOM   3629  C   PRO   233     -11.104  27.270  18.760  1.00 11.29      CCP 
ATOM   3630  O   PRO   233     -11.079  26.247  18.010  1.00 16.08      CCP 
ATOM   3631  N   THR   234     -10.534  28.423  18.373  1.00 12.92      CCP 
ATOM   3632  HN  THR   234     -10.494  29.191  18.980  1.00  0.00      CCP 
ATOM   3633  CA  THR   234      -9.874  28.472  17.032  1.00 11.46      CCP 
ATOM   3634  HA  THR   234     -10.668  28.287  16.320  1.00  0.00      CCP 
ATOM   3635  CB  THR   234      -9.349  29.897  16.713  1.00 10.05      CCP 
ATOM   3636  HB  THR   234      -8.745  29.929  15.819  1.00  0.00      CCP 
ATOM   3637  OG1 THR   234      -8.582  30.261  17.931  1.00 12.98      CCP 
ATOM   3638  HG1 THR   234      -8.102  29.483  18.223  1.00  0.00      CCP 
ATOM   3639  CG2 THR   234     -10.529  30.894  16.667  1.00 13.37      CCP 
ATOM   3640 HG21 THR   234     -10.178  31.880  16.933  1.00  0.00      CCP 
ATOM   3641 HG22 THR   234     -11.292  30.584  17.365  1.00  0.00      CCP 
ATOM   3642 HG23 THR   234     -10.942  30.917  15.669  1.00  0.00      CCP 
ATOM   3643  C   THR   234      -8.868  27.389  16.783  1.00 16.34      CCP 
ATOM   3644  O   THR   234      -8.708  27.016  15.551  1.00 18.49      CCP 
ATOM   3645  N   ASP   235      -8.178  26.805  17.780  1.00 13.21      CCP 
ATOM   3646  HN  ASP   235      -8.319  27.078  18.710  1.00  0.00      CCP 
ATOM   3647  CA  ASP   235      -7.201  25.739  17.445  1.00 10.21      CCP 
ATOM   3648  HA  ASP   235      -6.661  25.994  16.546  1.00  0.00      CCP 
ATOM   3649  CB  ASP   235      -6.182  25.499  18.638  1.00 12.45      CCP 
ATOM   3650  HB1 ASP   235      -5.422  24.809  18.296  1.00  0.00      CCP 
ATOM   3651  HB2 ASP   235      -6.715  25.032  19.448  1.00  0.00      CCP 
ATOM   3652  CG  ASP   235      -5.513  26.721  19.176  1.00  8.65      CCP 
ATOM   3653  OD1 ASP   235      -5.053  27.539  18.359  1.00 10.40      CCP 
ATOM   3654  OD2 ASP   235      -5.507  27.010  20.388  1.00  9.41      CCP 
ATOM   3655  C   ASP   235      -7.966  24.448  17.249  1.00 11.52      CCP 
ATOM   3656  O   ASP   235      -7.733  23.600  16.393  1.00  8.21      CCP 
ATOM   3657  N   TYR   236      -8.842  24.198  18.218  1.00  8.68      CCP 
ATOM   3658  HN  TYR   236      -8.958  24.811  18.974  1.00  0.00      CCP 
ATOM   3659  CA  TYR   236      -9.649  22.948  18.099  1.00 15.32      CCP 
ATOM   3660  HA  TYR   236      -8.967  22.112  18.151  1.00  0.00      CCP 
ATOM   3661  CB  TYR   236     -10.575  22.875  19.323  1.00 20.05      CCP 
ATOM   3662  HB1 TYR   236     -11.449  23.486  19.153  1.00  0.00      CCP 
ATOM   3663  HB2 TYR   236     -10.048  23.234  20.196  1.00  0.00      CCP 
ATOM   3664  CG  TYR   236     -11.004  21.420  19.544  1.00 23.45      CCP 
ATOM   3665  CD1 TYR   236     -10.159  20.477  20.071  1.00 21.51      CCP 
ATOM   3666  HD1 TYR   236      -9.152  20.765  20.334  1.00  0.00      CCP 
ATOM   3667  CD2 TYR   236     -12.302  21.021  19.213  1.00 24.18      CCP 
ATOM   3668  HD2 TYR   236     -13.000  21.744  18.818  1.00  0.00      CCP 
ATOM   3669  CE1 TYR   236     -10.555  19.162  20.267  1.00 19.27      CCP 
ATOM   3670  HE1 TYR   236      -9.866  18.444  20.684  1.00  0.00      CCP 
ATOM   3671  CE2 TYR   236     -12.708  19.704  19.405  1.00 24.36      CCP 
ATOM   3672  HE2 TYR   236     -13.705  19.400  19.123  1.00  0.00      CCP 
ATOM   3673  CZ  TYR   236     -11.820  18.776  19.909  1.00 24.53      CCP 
ATOM   3674  OH  TYR   236     -12.193  17.449  20.029  1.00 31.52      CCP 
ATOM   3675  HH  TYR   236     -11.632  16.930  19.449  1.00  0.00      CCP 
ATOM   3676  C   TYR   236     -10.404  22.846  16.771  1.00 16.43      CCP 
ATOM   3677  O   TYR   236     -10.547  21.801  16.099  1.00 17.96      CCP 
ATOM   3678  N   SER   237     -10.856  24.008  16.319  1.00 13.78      CCP 
ATOM   3679  HN  SER   237     -10.685  24.821  16.840  1.00  0.00      CCP 
ATOM   3680  CA  SER   237     -11.621  24.105  15.091  1.00 13.91      CCP 
ATOM   3681  HA  SER   237     -12.460  23.436  15.230  1.00  0.00      CCP 
ATOM   3682  CB  SER   237     -12.232  25.495  14.886  1.00 13.24      CCP 
ATOM   3683  HB1 SER   237     -12.324  25.993  15.843  1.00  0.00      CCP 
ATOM   3684  HB2 SER   237     -13.207  25.400  14.440  1.00  0.00      CCP 
ATOM   3685  OG  SER   237     -11.403  26.240  14.032  1.00 17.80      CCP 
ATOM   3686  HG  SER   237     -11.840  27.074  13.848  1.00  0.00      CCP 
ATOM   3687  C   SER   237     -10.898  23.566  13.929  1.00 18.98      CCP 
ATOM   3688  O   SER   237     -11.555  23.232  12.894  1.00 23.41      CCP 
ATOM   3689  N   LEU   238      -9.581  23.405  14.081  1.00 20.89      CCP 
ATOM   3690  HN  LEU   238      -9.181  23.650  14.941  1.00  0.00      CCP 
ATOM   3691  CA  LEU   238      -8.689  22.936  13.009  1.00 18.05      CCP 
ATOM   3692  HA  LEU   238      -9.041  23.399  12.093  1.00  0.00      CCP 
ATOM   3693  CB  LEU   238      -7.228  23.327  13.185  1.00 20.03      CCP 
ATOM   3694  HB1 LEU   238      -6.679  22.693  12.493  1.00  0.00      CCP 
ATOM   3695  HB2 LEU   238      -6.955  22.991  14.165  1.00  0.00      CCP 
ATOM   3696  CG  LEU   238      -6.635  24.697  13.075  1.00 19.72      CCP 
ATOM   3697  HG  LEU   238      -6.842  25.227  13.992  1.00  0.00      CCP 
ATOM   3698  CD1 LEU   238      -5.142  24.691  12.861  1.00 18.69      CCP 
ATOM   3699 HD11 LEU   238      -4.782  25.707  12.803  1.00  0.00      CCP 
ATOM   3700 HD12 LEU   238      -4.912  24.175  11.940  1.00  0.00      CCP 
ATOM   3701 HD13 LEU   238      -4.662  24.187  13.686  1.00  0.00      CCP 
ATOM   3702  CD2 LEU   238      -7.234  25.521  11.902  1.00 18.52      CCP 
ATOM   3703 HD21 LEU   238      -6.749  26.485  11.854  1.00  0.00      CCP 
ATOM   3704 HD22 LEU   238      -8.293  25.659  12.063  1.00  0.00      CCP 
ATOM   3705 HD23 LEU   238      -7.077  24.992  10.973  1.00  0.00      CCP 
ATOM   3706  C   LEU   238      -8.907  21.445  12.846  1.00 19.02      CCP 
ATOM   3707  O   LEU   238      -8.671  20.959  11.731  1.00 23.67      CCP 
ATOM   3708  N   ILE   239      -9.299  20.751  13.885  1.00 20.59      CCP 
ATOM   3709  HN  ILE   239      -9.456  21.166  14.759  1.00  0.00      CCP 
ATOM   3710  CA  ILE   239      -9.543  19.324  13.644  1.00 23.97      CCP 
ATOM   3711  HA  ILE   239      -9.040  19.082  12.716  1.00  0.00      CCP 
ATOM   3712  CB  ILE   239      -8.982  18.360  14.710  1.00 21.37      CCP 
ATOM   3713  HB  ILE   239      -9.474  17.409  14.544  1.00  0.00      CCP 
ATOM   3714  CG1 ILE   239      -9.400  18.838  16.119  1.00 16.06      CCP 
ATOM   3715 HG11 ILE   239     -10.417  19.198  16.099  1.00  0.00      CCP 
ATOM   3716 HG12 ILE   239      -8.737  19.626  16.450  1.00  0.00      CCP 
ATOM   3717  CG2 ILE   239      -7.485  18.087  14.564  1.00 19.14      CCP 
ATOM   3718 HG21 ILE   239      -6.935  19.005  14.713  1.00  0.00      CCP 
ATOM   3719 HG22 ILE   239      -7.284  17.704  13.575  1.00  0.00      CCP 
ATOM   3720 HG23 ILE   239      -7.177  17.360  15.301  1.00  0.00      CCP 
ATOM   3721  CD1 ILE   239      -9.299  17.617  17.083  1.00 15.87      CCP 
ATOM   3722 HD11 ILE   239     -10.000  16.855  16.774  1.00  0.00      CCP 
ATOM   3723 HD12 ILE   239      -9.532  17.932  18.089  1.00  0.00      CCP 
ATOM   3724 HD13 ILE   239      -8.296  17.218  17.055  1.00  0.00      CCP 
ATOM   3725  C   ILE   239     -11.024  19.031  13.409  1.00 26.00      CCP 
ATOM   3726  O   ILE   239     -11.301  17.873  13.016  1.00 30.32      CCP 
ATOM   3727  N   GLN   240     -11.906  19.943  13.617  1.00 25.02      CCP 
ATOM   3728  HN  GLN   240     -11.612  20.825  13.928  1.00  0.00      CCP 
ATOM   3729  CA  GLN   240     -13.333  19.730  13.325  1.00 24.31      CCP 
ATOM   3730  HA  GLN   240     -13.557  18.687  13.511  1.00  0.00      CCP 
ATOM   3731  CB  GLN   240     -14.209  20.559  14.196  1.00 17.14      CCP 
ATOM   3732  HB1 GLN   240     -15.216  20.462  13.804  1.00  0.00      CCP 
ATOM   3733  HB2 GLN   240     -13.915  21.582  14.047  1.00  0.00      CCP 
ATOM   3734  CG  GLN   240     -14.277  20.355  15.651  1.00 14.48      CCP 
ATOM   3735  HG1 GLN   240     -13.305  20.045  16.008  1.00  0.00      CCP 
ATOM   3736  HG2 GLN   240     -14.994  19.576  15.863  1.00  0.00      CCP 
ATOM   3737  CD  GLN   240     -14.684  21.594  16.368  1.00 21.91      CCP 
ATOM   3738  OE1 GLN   240     -14.489  22.715  15.911  1.00 26.26      CCP 
ATOM   3739  NE2 GLN   240     -15.309  21.498  17.536  1.00 25.80      CCP 
ATOM   3740 HE21 GLN   240     -15.499  20.616  17.919  1.00  0.00      CCP 
ATOM   3741 HE22 GLN   240     -15.580  22.309  18.015  1.00  0.00      CCP 
ATOM   3742  C   GLN   240     -13.623  20.016  11.835  1.00 28.63      CCP 
ATOM   3743  O   GLN   240     -14.683  19.576  11.381  1.00 31.46      CCP 
ATOM   3744  N   ASP   241     -12.801  20.708  11.099  1.00 28.72      CCP 
ATOM   3745  HN  ASP   241     -11.988  21.042  11.532  1.00  0.00      CCP 
ATOM   3746  CA  ASP   241     -12.965  20.999   9.687  1.00 29.14      CCP 
ATOM   3747  HA  ASP   241     -14.008  20.816   9.484  1.00  0.00      CCP 
ATOM   3748  CB  ASP   241     -12.684  22.410   9.297  1.00 31.26      CCP 
ATOM   3749  HB1 ASP   241     -11.757  22.686   9.787  1.00  0.00      CCP 
ATOM   3750  HB2 ASP   241     -13.457  23.013   9.737  1.00  0.00      CCP 
ATOM   3751  CG  ASP   241     -12.583  22.838   7.873  1.00 31.19      CCP 
ATOM   3752  OD1 ASP   241     -11.825  22.306   7.041  1.00 33.90      CCP 
ATOM   3753  OD2 ASP   241     -13.187  23.827   7.444  1.00 32.52      CCP 
ATOM   3754  C   ASP   241     -12.171  19.921   8.946  1.00 32.92      CCP 
ATOM   3755  O   ASP   241     -10.958  19.738   9.025  1.00 34.44      CCP 
ATOM   3756  N   PRO   242     -12.930  19.161   8.185  1.00 34.13      CCP 
ATOM   3757  CA  PRO   242     -12.406  18.028   7.445  1.00 33.29      CCP 
ATOM   3758  HA  PRO   242     -12.205  17.199   8.099  1.00  0.00      CCP 
ATOM   3759  CB  PRO   242     -13.567  17.643   6.458  1.00 34.25      CCP 
ATOM   3760  HB1 PRO   242     -14.058  16.741   6.788  1.00  0.00      CCP 
ATOM   3761  HB2 PRO   242     -13.184  17.520   5.454  1.00  0.00      CCP 
ATOM   3762  CG  PRO   242     -14.516  18.797   6.519  1.00 33.61      CCP 
ATOM   3763  HG1 PRO   242     -15.523  18.477   6.306  1.00  0.00      CCP 
ATOM   3764  HG2 PRO   242     -14.206  19.578   5.837  1.00  0.00      CCP 
ATOM   3765  CD  PRO   242     -14.412  19.271   7.989  1.00 33.66      CCP 
ATOM   3766  HD2 PRO   242     -14.764  20.289   8.074  1.00  0.00      CCP 
ATOM   3767  HD1 PRO   242     -14.938  18.608   8.657  1.00  0.00      CCP 
ATOM   3768  C   PRO   242     -11.205  18.376   6.639  1.00 30.46      CCP 
ATOM   3769  O   PRO   242     -10.426  17.504   6.271  1.00 33.38      CCP 
ATOM   3770  N   LYS   243     -11.159  19.629   6.285  1.00 30.44      CCP 
ATOM   3771  HN  LYS   243     -11.879  20.236   6.556  1.00  0.00      CCP 
ATOM   3772  CA  LYS   243     -10.139  20.093   5.342  1.00 29.55      CCP 
ATOM   3773  HA  LYS   243      -9.867  19.255   4.718  1.00  0.00      CCP 
ATOM   3774  CB  LYS   243     -10.733  21.177   4.419  1.00 33.08      CCP 
ATOM   3775  HB1 LYS   243     -10.040  21.358   3.609  1.00  0.00      CCP 
ATOM   3776  HB2 LYS   243     -10.849  22.089   4.980  1.00  0.00      CCP 
ATOM   3777  CG  LYS   243     -12.078  20.788   3.835  1.00 43.48      CCP 
ATOM   3778  HG1 LYS   243     -12.536  20.055   4.484  1.00  0.00      CCP 
ATOM   3779  HG2 LYS   243     -11.913  20.333   2.871  1.00  0.00      CCP 
ATOM   3780  CD  LYS   243     -13.034  21.941   3.656  1.00 47.84      CCP 
ATOM   3781  HD1 LYS   243     -13.458  21.865   2.663  1.00  0.00      CCP 
ATOM   3782  HD2 LYS   243     -12.464  22.855   3.700  1.00  0.00      CCP 
ATOM   3783  CE  LYS   243     -14.182  22.067   4.655  1.00 45.98      CCP 
ATOM   3784  HE1 LYS   243     -13.799  22.109   5.661  1.00  0.00      CCP 
ATOM   3785  HE2 LYS   243     -14.859  21.231   4.547  1.00  0.00      CCP 
ATOM   3786  NZ  LYS   243     -14.895  23.367   4.320  1.00 46.46      CCP 
ATOM   3787  HZ1 LYS   243     -15.767  23.439   4.882  1.00  0.00      CCP 
ATOM   3788  HZ2 LYS   243     -15.132  23.381   3.307  1.00  0.00      CCP 
ATOM   3789  HZ3 LYS   243     -14.274  24.171   4.542  1.00  0.00      CCP 
ATOM   3790  C   LYS   243      -8.882  20.583   6.013  1.00 28.89      CCP 
ATOM   3791  O   LYS   243      -7.822  20.535   5.340  1.00 31.00      CCP 
ATOM   3792  N   TYR   244      -9.024  21.093   7.168  1.00 25.52      CCP 
ATOM   3793  HN  TYR   244      -9.944  21.116   7.506  1.00  0.00      CCP 
ATOM   3794  CA  TYR   244      -8.004  21.636   8.079  1.00 22.51      CCP 
ATOM   3795  HA  TYR   244      -7.271  22.186   7.506  1.00  0.00      CCP 
ATOM   3796  CB  TYR   244      -8.673  22.555   9.108  1.00  7.70      CCP 
ATOM   3797  HB1 TYR   244      -8.079  22.536  10.012  1.00  0.00      CCP 
ATOM   3798  HB2 TYR   244      -9.648  22.155   9.337  1.00  0.00      CCP 
ATOM   3799  CG  TYR   244      -8.847  24.004   8.675  1.00  3.58      CCP 
ATOM   3800  CD1 TYR   244      -8.188  24.538   7.587  1.00  3.73      CCP 
ATOM   3801  HD1 TYR   244      -7.564  23.891   6.993  1.00  0.00      CCP 
ATOM   3802  CD2 TYR   244      -9.619  24.896   9.372  1.00  5.28      CCP 
ATOM   3803  HD2 TYR   244     -10.189  24.535  10.216  1.00  0.00      CCP 
ATOM   3804  CE1 TYR   244      -8.257  25.894   7.233  1.00  2.00      CCP 
ATOM   3805  HE1 TYR   244      -7.720  26.258   6.370  1.00  0.00      CCP 
ATOM   3806  CE2 TYR   244      -9.746  26.258   9.006  1.00  3.65      CCP 
ATOM   3807  HE2 TYR   244     -10.371  26.924   9.582  1.00  0.00      CCP 
ATOM   3808  CZ  TYR   244      -9.031  26.725   7.944  1.00  5.18      CCP 
ATOM   3809  OH  TYR   244      -9.170  28.079   7.544  1.00 12.23      CCP 
ATOM   3810  HH  TYR   244      -9.965  28.429   7.953  1.00  0.00      CCP 
ATOM   3811  C   TYR   244      -7.338  20.387   8.664  1.00 22.56      CCP 
ATOM   3812  O   TYR   244      -6.124  20.215   8.635  1.00 22.43      CCP 
ATOM   3813  N   LEU   245      -8.160  19.449   9.045  1.00 26.80      CCP 
ATOM   3814  HN  LEU   245      -9.119  19.615   8.929  1.00  0.00      CCP 
ATOM   3815  CA  LEU   245      -7.758  18.147   9.636  1.00 28.54      CCP 
ATOM   3816  HA  LEU   245      -7.189  18.379  10.525  1.00  0.00      CCP 
ATOM   3817  CB  LEU   245      -9.002  17.460  10.093  1.00 25.40      CCP 
ATOM   3818  HB1 LEU   245      -9.642  17.403   9.217  1.00  0.00      CCP 
ATOM   3819  HB2 LEU   245      -9.484  18.141  10.768  1.00  0.00      CCP 
ATOM   3820  CG  LEU   245      -9.069  16.119  10.774  1.00 31.88      CCP 
ATOM   3821  HG  LEU   245      -9.808  16.211  11.562  1.00  0.00      CCP 
ATOM   3822  CD1 LEU   245      -9.592  15.037   9.809  1.00 27.06      CCP 
ATOM   3823 HD11 LEU   245      -8.928  14.959   8.960  1.00  0.00      CCP 
ATOM   3824 HD12 LEU   245     -10.581  15.305   9.468  1.00  0.00      CCP 
ATOM   3825 HD13 LEU   245      -9.634  14.087  10.322  1.00  0.00      CCP 
ATOM   3826  CD2 LEU   245      -7.777  15.681  11.417  1.00 24.61      CCP 
ATOM   3827 HD21 LEU   245      -7.181  15.142  10.698  1.00  0.00      CCP 
ATOM   3828 HD22 LEU   245      -7.994  15.038  12.258  1.00  0.00      CCP 
ATOM   3829 HD23 LEU   245      -7.231  16.548  11.759  1.00  0.00      CCP 
ATOM   3830  C   LEU   245      -6.859  17.316   8.771  1.00 29.93      CCP 
ATOM   3831  O   LEU   245      -6.102  16.421   9.233  1.00 33.71      CCP 
ATOM   3832  N   SER   246      -6.865  17.445   7.464  1.00 30.90      CCP 
ATOM   3833  HN  SER   246      -7.447  18.079   6.996  1.00  0.00      CCP 
ATOM   3834  CA  SER   246      -5.925  16.537   6.753  1.00 29.74      CCP 
ATOM   3835  HA  SER   246      -5.798  15.653   7.369  1.00  0.00      CCP 
ATOM   3836  CB  SER   246      -6.472  16.086   5.428  1.00 35.63      CCP 
ATOM   3837  HB1 SER   246      -7.268  15.373   5.610  1.00  0.00      CCP 
ATOM   3838  HB2 SER   246      -5.691  15.590   4.879  1.00  0.00      CCP 
ATOM   3839  OG  SER   246      -6.961  17.142   4.639  1.00 39.65      CCP 
ATOM   3840  HG  SER   246      -7.352  17.794   5.225  1.00  0.00      CCP 
ATOM   3841  C   SER   246      -4.584  17.216   6.687  1.00 30.34      CCP 
ATOM   3842  O   SER   246      -3.594  16.522   6.429  1.00 30.35      CCP 
ATOM   3843  N   ILE   247      -4.574  18.556   6.845  1.00 31.05      CCP 
ATOM   3844  HN  ILE   247      -5.414  19.038   6.994  1.00  0.00      CCP 
ATOM   3845  CA  ILE   247      -3.284  19.306   6.796  1.00 27.04      CCP 
ATOM   3846  HA  ILE   247      -2.650  18.770   6.091  1.00  0.00      CCP 
ATOM   3847  CB  ILE   247      -3.411  20.747   6.296  1.00 27.17      CCP 
ATOM   3848  HB  ILE   247      -4.081  21.256   6.977  1.00  0.00      CCP 
ATOM   3849  CG1 ILE   247      -4.039  20.815   4.888  1.00 21.98      CCP 
ATOM   3850 HG11 ILE   247      -4.656  19.943   4.729  1.00  0.00      CCP 
ATOM   3851 HG12 ILE   247      -3.252  20.835   4.147  1.00  0.00      CCP 
ATOM   3852  CG2 ILE   247      -2.046  21.526   6.331  1.00 24.18      CCP 
ATOM   3853 HG21 ILE   247      -1.665  21.538   7.342  1.00  0.00      CCP 
ATOM   3854 HG22 ILE   247      -2.200  22.539   5.993  1.00  0.00      CCP 
ATOM   3855 HG23 ILE   247      -1.335  21.035   5.683  1.00  0.00      CCP 
ATOM   3856  CD1 ILE   247      -4.923  22.103   4.740  1.00 22.37      CCP 
ATOM   3857 HD11 ILE   247      -5.710  22.086   5.480  1.00  0.00      CCP 
ATOM   3858 HD12 ILE   247      -5.358  22.130   3.753  1.00  0.00      CCP 
ATOM   3859 HD13 ILE   247      -4.309  22.980   4.886  1.00  0.00      CCP 
ATOM   3860  C   ILE   247      -2.638  19.106   8.186  1.00 25.03      CCP 
ATOM   3861  O   ILE   247      -1.449  18.835   8.342  1.00 27.17      CCP 
ATOM   3862  N   VAL   248      -3.491  19.108   9.178  1.00 20.95      CCP 
ATOM   3863  HN  VAL   248      -4.447  19.230   8.999  1.00  0.00      CCP 
ATOM   3864  CA  VAL   248      -3.038  18.851  10.533  1.00 19.96      CCP 
ATOM   3865  HA  VAL   248      -2.286  19.584  10.788  1.00  0.00      CCP 
ATOM   3866  CB  VAL   248      -4.179  18.941  11.562  1.00 15.54      CCP 
ATOM   3867  HB  VAL   248      -5.007  18.369  11.159  1.00  0.00      CCP 
ATOM   3868  CG1 VAL   248      -3.788  18.273  12.878  1.00 14.20      CCP 
ATOM   3869 HG11 VAL   248      -3.726  17.205  12.735  1.00  0.00      CCP 
ATOM   3870 HG12 VAL   248      -4.533  18.493  13.629  1.00  0.00      CCP 
ATOM   3871 HG13 VAL   248      -2.829  18.649  13.203  1.00  0.00      CCP 
ATOM   3872  CG2 VAL   248      -4.653  20.366  11.738  1.00 13.48      CCP 
ATOM   3873 HG21 VAL   248      -5.548  20.376  12.342  1.00  0.00      CCP 
ATOM   3874 HG22 VAL   248      -4.867  20.797  10.771  1.00  0.00      CCP 
ATOM   3875 HG23 VAL   248      -3.883  20.944  12.227  1.00  0.00      CCP 
ATOM   3876  C   VAL   248      -2.417  17.490  10.596  1.00 24.43      CCP 
ATOM   3877  O   VAL   248      -1.486  17.304  11.406  1.00 31.35      CCP 
ATOM   3878  N   LYS   249      -2.909  16.527   9.865  1.00 28.50      CCP 
ATOM   3879  HN  LYS   249      -3.678  16.694   9.281  1.00  0.00      CCP 
ATOM   3880  CA  LYS   249      -2.338  15.139   9.989  1.00 27.66      CCP 
ATOM   3881  HA  LYS   249      -2.118  14.964  11.035  1.00  0.00      CCP 
ATOM   3882  CB  LYS   249      -3.295  14.098   9.532  1.00 30.88      CCP 
ATOM   3883  HB1 LYS   249      -2.704  13.233   9.251  1.00  0.00      CCP 
ATOM   3884  HB2 LYS   249      -3.754  14.469   8.633  1.00  0.00      CCP 
ATOM   3885  CG  LYS   249      -4.418  13.614  10.418  1.00 28.35      CCP 
ATOM   3886  HG1 LYS   249      -4.874  14.445  10.932  1.00  0.00      CCP 
ATOM   3887  HG2 LYS   249      -4.044  12.889  11.130  1.00  0.00      CCP 
ATOM   3888  CD  LYS   249      -5.448  12.958   9.466  1.00 37.16      CCP 
ATOM   3889  HD1 LYS   249      -4.967  12.162   8.916  1.00  0.00      CCP 
ATOM   3890  HD2 LYS   249      -5.811  13.699   8.770  1.00  0.00      CCP 
ATOM   3891  CE  LYS   249      -6.614  12.394  10.239  1.00 43.57      CCP 
ATOM   3892  HE1 LYS   249      -7.125  13.196  10.749  1.00  0.00      CCP 
ATOM   3893  HE2 LYS   249      -6.247  11.689  10.969  1.00  0.00      CCP 
ATOM   3894  NZ  LYS   249      -7.568  11.703   9.335  1.00 51.12      CCP 
ATOM   3895  HZ1 LYS   249      -8.083  12.407   8.770  1.00  0.00      CCP 
ATOM   3896  HZ2 LYS   249      -8.243  11.150   9.902  1.00  0.00      CCP 
ATOM   3897  HZ3 LYS   249      -7.046  11.068   8.699  1.00  0.00      CCP 
ATOM   3898  C   LYS   249      -1.030  15.038   9.218  1.00 27.12      CCP 
ATOM   3899  O   LYS   249      -0.045  14.340   9.526  1.00 27.96      CCP 
ATOM   3900  N   GLU   250      -1.016  15.714   8.096  1.00 23.11      CCP 
ATOM   3901  HN  GLU   250      -1.804  16.227   7.818  1.00  0.00      CCP 
ATOM   3902  CA  GLU   250       0.207  15.750   7.297  1.00 22.79      CCP 
ATOM   3903  HA  GLU   250       0.404  14.831   6.772  1.00  0.00      CCP 
ATOM   3904  CB  GLU   250      -0.063  16.920   6.347  1.00 22.30      CCP 
ATOM   3905  HB1 GLU   250      -0.116  17.825   6.933  1.00  0.00      CCP 
ATOM   3906  HB2 GLU   250      -1.028  16.764   5.896  1.00  0.00      CCP 
ATOM   3907  CG  GLU   250       0.940  17.130   5.236  1.00 32.71      CCP 
ATOM   3908  HG1 GLU   250       1.518  16.223   5.121  1.00  0.00      CCP 
ATOM   3909  HG2 GLU   250       1.609  17.926   5.524  1.00  0.00      CCP 
ATOM   3910  CD  GLU   250       0.330  17.480   3.926  1.00 35.90      CCP 
ATOM   3911  OE1 GLU   250      -0.904  17.375   3.682  1.00 38.62      CCP 
ATOM   3912  OE2 GLU   250       1.225  17.844   3.127  1.00 43.18      CCP 
ATOM   3913  C   GLU   250       1.336  16.170   8.256  1.00 25.41      CCP 
ATOM   3914  O   GLU   250       2.269  15.465   8.615  1.00 26.85      CCP 
ATOM   3915  N   TYR   251       1.213  17.416   8.760  1.00 23.38      CCP 
ATOM   3916  HN  TYR   251       0.434  17.942   8.486  1.00  0.00      CCP 
ATOM   3917  CA  TYR   251       2.131  18.024   9.634  1.00 19.76      CCP 
ATOM   3918  HA  TYR   251       3.057  18.079   9.081  1.00  0.00      CCP 
ATOM   3919  CB  TYR   251       1.791  19.459  10.018  1.00 11.31      CCP 
ATOM   3920  HB1 TYR   251       2.528  19.802  10.732  1.00  0.00      CCP 
ATOM   3921  HB2 TYR   251       0.827  19.462  10.501  1.00  0.00      CCP 
ATOM   3922  CG  TYR   251       1.742  20.437   8.867  1.00 10.74      CCP 
ATOM   3923  CD1 TYR   251       2.479  20.204   7.751  1.00  9.15      CCP 
ATOM   3924  HD1 TYR   251       3.138  19.351   7.721  1.00  0.00      CCP 
ATOM   3925  CD2 TYR   251       0.883  21.553   8.907  1.00 12.34      CCP 
ATOM   3926  HD2 TYR   251       0.305  21.761   9.795  1.00  0.00      CCP 
ATOM   3927  CE1 TYR   251       2.367  21.010   6.620  1.00 13.07      CCP 
ATOM   3928  HE1 TYR   251       2.960  20.811   5.741  1.00  0.00      CCP 
ATOM   3929  CE2 TYR   251       0.796  22.406   7.792  1.00 10.78      CCP 
ATOM   3930  HE2 TYR   251       0.158  23.277   7.815  1.00  0.00      CCP 
ATOM   3931  CZ  TYR   251       1.540  22.118   6.680  1.00 15.34      CCP 
ATOM   3932  OH  TYR   251       1.597  22.927   5.569  1.00 19.35      CCP 
ATOM   3933  HH  TYR   251       1.783  23.822   5.863  1.00  0.00      CCP 
ATOM   3934  C   TYR   251       2.454  17.216  10.863  1.00 21.84      CCP 
ATOM   3935  O   TYR   251       3.555  17.364  11.376  1.00 28.47      CCP 
ATOM   3936  N   ALA   252       1.637  16.472  11.475  1.00 25.17      CCP 
ATOM   3937  HN  ALA   252       0.724  16.413  11.124  1.00  0.00      CCP 
ATOM   3938  CA  ALA   252       1.938  15.758  12.724  1.00 25.04      CCP 
ATOM   3939  HA  ALA   252       2.313  16.417  13.489  1.00  0.00      CCP 
ATOM   3940  CB  ALA   252       0.627  15.128  13.140  1.00 18.04      CCP 
ATOM   3941  HB1 ALA   252       0.516  14.169  12.656  1.00  0.00      CCP 
ATOM   3942  HB2 ALA   252      -0.190  15.773  12.851  1.00  0.00      CCP 
ATOM   3943  HB3 ALA   252       0.616  14.994  14.211  1.00  0.00      CCP 
ATOM   3944  C   ALA   252       2.904  14.618  12.422  1.00 28.79      CCP 
ATOM   3945  O   ALA   252       3.493  14.045  13.316  1.00 27.75      CCP 
ATOM   3946  N   ASN   253       2.897  14.291  11.155  1.00 33.22      CCP 
ATOM   3947  HN  ASN   253       2.299  14.797  10.567  1.00  0.00      CCP 
ATOM   3948  CA  ASN   253       3.612  13.184  10.566  1.00 36.94      CCP 
ATOM   3949  HA  ASN   253       3.735  12.395  11.288  1.00  0.00      CCP 
ATOM   3950  CB  ASN   253       2.878  12.619   9.319  1.00 43.13      CCP 
ATOM   3951  HB1 ASN   253       3.612  12.173   8.661  1.00  0.00      CCP 
ATOM   3952  HB2 ASN   253       2.406  13.429   8.798  1.00  0.00      CCP 
ATOM   3953  CG  ASN   253       1.827  11.590   9.634  1.00 48.62      CCP 
ATOM   3954  OD1 ASN   253       1.517  11.335  10.818  1.00 47.62      CCP 
ATOM   3955  ND2 ASN   253       1.301  11.048   8.506  1.00 49.05      CCP 
ATOM   3956 HD21 ASN   253       1.618  11.342   7.627  1.00  0.00      CCP 
ATOM   3957 HD22 ASN   253       0.604  10.362   8.571  1.00  0.00      CCP 
ATOM   3958  C   ASN   253       4.967  13.581   9.983  1.00 34.98      CCP 
ATOM   3959  O   ASN   253       5.827  12.689   9.940  1.00 37.66      CCP 
ATOM   3960  N   ASP   254       4.988  14.765   9.458  1.00 33.18      CCP 
ATOM   3961  HN  ASP   254       4.180  15.320   9.458  1.00  0.00      CCP 
ATOM   3962  CA  ASP   254       6.212  15.241   8.807  1.00 30.88      CCP 
ATOM   3963  HA  ASP   254       7.021  14.624   9.172  1.00  0.00      CCP 
ATOM   3964  CB  ASP   254       6.041  14.910   7.354  1.00 31.27      CCP 
ATOM   3965  HB1 ASP   254       5.119  15.353   7.004  1.00  0.00      CCP 
ATOM   3966  HB2 ASP   254       5.972  13.838   7.248  1.00  0.00      CCP 
ATOM   3967  CG  ASP   254       7.177  15.406   6.498  1.00 39.38      CCP 
ATOM   3968  OD1 ASP   254       8.240  15.811   7.019  1.00 46.31      CCP 
ATOM   3969  OD2 ASP   254       6.984  15.358   5.272  1.00 41.35      CCP 
ATOM   3970  C   ASP   254       6.590  16.673   9.126  1.00 29.55      CCP 
ATOM   3971  O   ASP   254       6.163  17.638   8.473  1.00 27.89      CCP 
ATOM   3972  N   GLN   255       7.548  16.757  10.078  1.00 28.68      CCP 
ATOM   3973  HN  GLN   255       7.908  15.935  10.471  1.00  0.00      CCP 
ATOM   3974  CA  GLN   255       8.067  18.063  10.530  1.00 25.78      CCP 
ATOM   3975  HA  GLN   255       7.207  18.644  10.831  1.00  0.00      CCP 
ATOM   3976  CB  GLN   255       8.941  17.897  11.780  1.00 30.39      CCP 
ATOM   3977  HB1 GLN   255       9.893  17.479  11.484  1.00  0.00      CCP 
ATOM   3978  HB2 GLN   255       8.455  17.208  12.454  1.00  0.00      CCP 
ATOM   3979  CG  GLN   255       9.185  19.207  12.518  1.00 32.17      CCP 
ATOM   3980  HG1 GLN   255       8.237  19.717  12.626  1.00  0.00      CCP 
ATOM   3981  HG2 GLN   255       9.832  19.822  11.913  1.00  0.00      CCP 
ATOM   3982  CD  GLN   255       9.813  19.064  13.884  1.00 34.18      CCP 
ATOM   3983  OE1 GLN   255       9.409  18.456  14.847  1.00 32.77      CCP 
ATOM   3984  NE2 GLN   255      10.906  19.818  14.045  1.00 38.48      CCP 
ATOM   3985 HE21 GLN   255      11.221  20.384  13.312  1.00  0.00      CCP 
ATOM   3986 HE22 GLN   255      11.391  19.804  14.897  1.00  0.00      CCP 
ATOM   3987  C   GLN   255       8.752  18.849   9.462  1.00 24.21      CCP 
ATOM   3988  O   GLN   255       8.660  20.112   9.379  1.00 25.03      CCP 
ATOM   3989  N   ASP   256       9.441  18.186   8.571  1.00 24.63      CCP 
ATOM   3990  HN  ASP   256       9.499  17.209   8.613  1.00  0.00      CCP 
ATOM   3991  CA  ASP   256      10.185  18.944   7.526  1.00 27.64      CCP 
ATOM   3992  HA  ASP   256      10.778  19.665   8.082  1.00  0.00      CCP 
ATOM   3993  CB  ASP   256      11.201  18.011   6.837  1.00 34.17      CCP 
ATOM   3994  HB1 ASP   256      11.631  18.504   5.979  1.00  0.00      CCP 
ATOM   3995  HB2 ASP   256      10.711  17.097   6.531  1.00  0.00      CCP 
ATOM   3996  CG  ASP   256      12.311  17.700   7.866  1.00 42.04      CCP 
ATOM   3997  OD1 ASP   256      12.726  18.649   8.594  1.00 43.46      CCP 
ATOM   3998  OD2 ASP   256      12.706  16.523   8.012  1.00 45.21      CCP 
ATOM   3999  C   ASP   256       9.233  19.800   6.736  1.00 28.20      CCP 
ATOM   4000  O   ASP   256       9.464  21.019   6.524  1.00 28.80      CCP 
ATOM   4001  N   LYS   257       8.157  19.140   6.376  1.00 26.87      CCP 
ATOM   4002  HN  LYS   257       8.083  18.200   6.645  1.00  0.00      CCP 
ATOM   4003  CA  LYS   257       7.057  19.720   5.574  1.00 26.34      CCP 
ATOM   4004  HA  LYS   257       7.464  20.037   4.624  1.00  0.00      CCP 
ATOM   4005  CB  LYS   257       5.985  18.635   5.304  1.00 26.75      CCP 
ATOM   4006  HB1 LYS   257       5.653  18.216   6.241  1.00  0.00      CCP 
ATOM   4007  HB2 LYS   257       6.409  17.854   4.690  1.00  0.00      CCP 
ATOM   4008  CG  LYS   257       4.789  19.273   4.579  1.00 32.21      CCP 
ATOM   4009  HG1 LYS   257       4.763  20.334   4.772  1.00  0.00      CCP 
ATOM   4010  HG2 LYS   257       3.871  18.817   4.922  1.00  0.00      CCP 
ATOM   4011  CD  LYS   257       4.958  19.031   3.095  1.00 38.11      CCP 
ATOM   4012  HD1 LYS   257       4.285  18.246   2.784  1.00  0.00      CCP 
ATOM   4013  HD2 LYS   257       5.975  18.727   2.894  1.00  0.00      CCP 
ATOM   4014  CE  LYS   257       4.652  20.289   2.308  1.00 44.33      CCP 
ATOM   4015  HE1 LYS   257       5.393  21.040   2.539  1.00  0.00      CCP 
ATOM   4016  HE2 LYS   257       3.681  20.655   2.589  1.00  0.00      CCP 
ATOM   4017  NZ  LYS   257       4.668  20.020   0.844  1.00 46.91      CCP 
ATOM   4018  HZ1 LYS   257       4.475  20.901   0.327  1.00  0.00      CCP 
ATOM   4019  HZ2 LYS   257       3.938  19.314   0.614  1.00  0.00      CCP 
ATOM   4020  HZ3 LYS   257       5.602  19.657   0.568  1.00  0.00      CCP 
ATOM   4021  C   LYS   257       6.481  20.934   6.267  1.00 23.26      CCP 
ATOM   4022  O   LYS   257       6.378  22.042   5.711  1.00 25.32      CCP 
ATOM   4023  N   PHE   258       6.127  20.699   7.521  1.00 21.40      CCP 
ATOM   4024  HN  PHE   258       6.252  19.805   7.902  1.00  0.00      CCP 
ATOM   4025  CA  PHE   258       5.614  21.790   8.370  1.00 17.53      CCP 
ATOM   4026  HA  PHE   258       4.696  22.166   7.935  1.00  0.00      CCP 
ATOM   4027  CB  PHE   258       5.331  21.264   9.777  1.00 16.63      CCP 
ATOM   4028  HB1 PHE   258       6.107  20.554  10.032  1.00  0.00      CCP 
ATOM   4029  HB2 PHE   258       4.391  20.739   9.758  1.00  0.00      CCP 
ATOM   4030  CG  PHE   258       5.258  22.299  10.854  1.00 22.50      CCP 
ATOM   4031  CD1 PHE   258       4.568  23.500  10.690  1.00 22.20      CCP 
ATOM   4032  HD1 PHE   258       4.040  23.663   9.762  1.00  0.00      CCP 
ATOM   4033  CD2 PHE   258       5.949  22.101  12.085  1.00 25.19      CCP 
ATOM   4034  HD2 PHE   258       6.464  21.171  12.272  1.00  0.00      CCP 
ATOM   4035  CE1 PHE   258       4.524  24.495  11.649  1.00 16.42      CCP 
ATOM   4036  HE1 PHE   258       3.975  25.409  11.475  1.00  0.00      CCP 
ATOM   4037  CE2 PHE   258       5.869  23.086  13.105  1.00 20.58      CCP 
ATOM   4038  HE2 PHE   258       6.390  22.945  14.033  1.00  0.00      CCP 
ATOM   4039  CZ  PHE   258       5.200  24.285  12.848  1.00 22.24      CCP 
ATOM   4040  HZ  PHE   258       5.177  25.051  13.609  1.00  0.00      CCP 
ATOM   4041  C   PHE   258       6.662  22.879   8.310  1.00 20.51      CCP 
ATOM   4042  O   PHE   258       6.369  24.051   8.054  1.00 22.47      CCP 
ATOM   4043  N   PHE   259       7.933  22.424   8.594  1.00 20.12      CCP 
ATOM   4044  HN  PHE   259       8.106  21.484   8.810  1.00  0.00      CCP 
ATOM   4045  CA  PHE   259       8.995  23.427   8.633  1.00 17.80      CCP 
ATOM   4046  HA  PHE   259       8.656  24.170   9.351  1.00  0.00      CCP 
ATOM   4047  CB  PHE   259      10.345  22.933   9.137  1.00 24.12      CCP 
ATOM   4048  HB1 PHE   259      11.094  23.605   8.734  1.00  0.00      CCP 
ATOM   4049  HB2 PHE   259      10.516  21.971   8.690  1.00  0.00      CCP 
ATOM   4050  CG  PHE   259      10.616  22.773  10.599  1.00 22.39      CCP 
ATOM   4051  CD1 PHE   259       9.607  22.771  11.554  1.00 22.15      CCP 
ATOM   4052  HD1 PHE   259       8.597  22.907  11.196  1.00  0.00      CCP 
ATOM   4053  CD2 PHE   259      11.927  22.596  11.082  1.00 25.66      CCP 
ATOM   4054  HD2 PHE   259      12.760  22.612  10.395  1.00  0.00      CCP 
ATOM   4055  CE1 PHE   259       9.759  22.590  12.880  1.00 17.22      CCP 
ATOM   4056  HE1 PHE   259       8.917  22.605  13.556  1.00  0.00      CCP 
ATOM   4057  CE2 PHE   259      12.159  22.474  12.452  1.00 20.99      CCP 
ATOM   4058  HE2 PHE   259      13.171  22.369  12.814  1.00  0.00      CCP 
ATOM   4059  CZ  PHE   259      11.104  22.451  13.353  1.00 21.75      CCP 
ATOM   4060  HZ  PHE   259      11.297  22.300  14.400  1.00  0.00      CCP 
ATOM   4061  C   PHE   259       9.019  24.138   7.322  1.00 17.73      CCP 
ATOM   4062  O   PHE   259       9.141  25.386   7.308  1.00 20.58      CCP 
ATOM   4063  N   LYS   260       8.941  23.494   6.197  1.00 20.48      CCP 
ATOM   4064  HN  LYS   260       8.864  22.517   6.197  1.00  0.00      CCP 
ATOM   4065  CA  LYS   260       8.925  24.234   4.922  1.00 20.99      CCP 
ATOM   4066  HA  LYS   260       9.776  24.898   4.914  1.00  0.00      CCP 
ATOM   4067  CB  LYS   260       9.042  23.320   3.730  1.00 29.06      CCP 
ATOM   4068  HB1 LYS   260       8.612  23.811   2.869  1.00  0.00      CCP 
ATOM   4069  HB2 LYS   260       8.488  22.415   3.927  1.00  0.00      CCP 
ATOM   4070  CG  LYS   260      10.481  22.957   3.420  1.00 42.22      CCP 
ATOM   4071  HG1 LYS   260      11.108  23.816   3.611  1.00  0.00      CCP 
ATOM   4072  HG2 LYS   260      10.556  22.696   2.375  1.00  0.00      CCP 
ATOM   4073  CD  LYS   260      10.982  21.777   4.263  1.00 49.41      CCP 
ATOM   4074  HD1 LYS   260      10.152  21.129   4.497  1.00  0.00      CCP 
ATOM   4075  HD2 LYS   260      11.421  22.148   5.178  1.00  0.00      CCP 
ATOM   4076  CE  LYS   260      12.039  20.976   3.470  1.00 54.33      CCP 
ATOM   4077  HE1 LYS   260      12.803  20.633   4.153  1.00  0.00      CCP 
ATOM   4078  HE2 LYS   260      12.493  21.622   2.734  1.00  0.00      CCP 
ATOM   4079  NZ  LYS   260      11.437  19.790   2.771  1.00 56.72      CCP 
ATOM   4080  HZ1 LYS   260      10.657  20.106   2.161  1.00  0.00      CCP 
ATOM   4081  HZ2 LYS   260      11.075  19.118   3.479  1.00  0.00      CCP 
ATOM   4082  HZ3 LYS   260      12.162  19.325   2.190  1.00  0.00      CCP 
ATOM   4083  C   LYS   260       7.676  25.074   4.723  1.00 24.54      CCP 
ATOM   4084  O   LYS   260       7.827  26.202   4.145  1.00 25.24      CCP 
ATOM   4085  N   ASP   261       6.474  24.573   5.105  1.00 18.63      CCP 
ATOM   4086  HN  ASP   261       6.363  23.687   5.507  1.00  0.00      CCP 
ATOM   4087  CA  ASP   261       5.333  25.493   4.815  1.00 17.90      CCP 
ATOM   4088  HA  ASP   261       5.471  25.863   3.807  1.00  0.00      CCP 
ATOM   4089  CB  ASP   261       3.991  24.777   4.861  1.00 21.15      CCP 
ATOM   4090  HB1 ASP   261       3.197  25.467   4.619  1.00  0.00      CCP 
ATOM   4091  HB2 ASP   261       3.832  24.363   5.848  1.00  0.00      CCP 
ATOM   4092  CG  ASP   261       4.030  23.659   3.825  1.00 18.93      CCP 
ATOM   4093  OD1 ASP   261       4.805  23.793   2.873  1.00 18.38      CCP 
ATOM   4094  OD2 ASP   261       3.251  22.758   4.130  1.00 23.05      CCP 
ATOM   4095  C   ASP   261       5.358  26.686   5.725  1.00 15.81      CCP 
ATOM   4096  O   ASP   261       5.096  27.813   5.186  1.00 17.63      CCP 
ATOM   4097  N   PHE   262       5.628  26.395   7.004  1.00 13.04      CCP 
ATOM   4098  HN  PHE   262       5.795  25.479   7.309  1.00  0.00      CCP 
ATOM   4099  CA  PHE   262       5.704  27.559   7.915  1.00 12.03      CCP 
ATOM   4100  HA  PHE   262       4.710  27.982   7.958  1.00  0.00      CCP 
ATOM   4101  CB  PHE   262       6.064  27.127   9.339  1.00 12.63      CCP 
ATOM   4102  HB1 PHE   262       7.002  26.591   9.315  1.00  0.00      CCP 
ATOM   4103  HB2 PHE   262       5.295  26.466   9.708  1.00  0.00      CCP 
ATOM   4104  CG  PHE   262       6.194  28.316  10.293  1.00 15.04      CCP 
ATOM   4105  CD1 PHE   262       7.356  29.061  10.366  1.00 15.16      CCP 
ATOM   4106  HD1 PHE   262       8.169  28.828   9.695  1.00  0.00      CCP 
ATOM   4107  CD2 PHE   262       5.155  28.639  11.178  1.00 11.28      CCP 
ATOM   4108  HD2 PHE   262       4.239  28.068  11.129  1.00  0.00      CCP 
ATOM   4109  CE1 PHE   262       7.479  30.164  11.221  1.00 15.16      CCP 
ATOM   4110  HE1 PHE   262       8.394  30.735  11.267  1.00  0.00      CCP 
ATOM   4111  CE2 PHE   262       5.202  29.736  12.009  1.00 11.55      CCP 
ATOM   4112  HE2 PHE   262       4.372  29.971  12.658  1.00  0.00      CCP 
ATOM   4113  CZ  PHE   262       6.382  30.467  12.073  1.00 17.37      CCP 
ATOM   4114  HZ  PHE   262       6.448  31.311  12.743  1.00  0.00      CCP 
ATOM   4115  C   PHE   262       6.608  28.645   7.412  1.00 14.20      CCP 
ATOM   4116  O   PHE   262       6.252  29.857   7.470  1.00 17.76      CCP 
ATOM   4117  N   SER   263       7.834  28.315   6.971  1.00 16.57      CCP 
ATOM   4118  HN  SER   263       8.138  27.383   6.977  1.00  0.00      CCP 
ATOM   4119  CA  SER   263       8.759  29.417   6.618  1.00 19.46      CCP 
ATOM   4120  HA  SER   263       8.828  30.074   7.474  1.00  0.00      CCP 
ATOM   4121  CB  SER   263      10.194  28.948   6.261  1.00 20.71      CCP 
ATOM   4122  HB1 SER   263      10.910  29.390   6.940  1.00  0.00      CCP 
ATOM   4123  HB2 SER   263      10.435  29.211   5.243  1.00  0.00      CCP 
ATOM   4124  OG  SER   263      10.174  27.546   6.406  1.00 30.70      CCP 
ATOM   4125  HG  SER   263       9.486  27.198   5.834  1.00  0.00      CCP 
ATOM   4126  C   SER   263       8.218  30.215   5.473  1.00 16.15      CCP 
ATOM   4127  O   SER   263       8.382  31.428   5.401  1.00 17.09      CCP 
ATOM   4128  N   LYS   264       7.664  29.452   4.538  1.00 20.44      CCP 
ATOM   4129  HN  LYS   264       7.635  28.477   4.630  1.00  0.00      CCP 
ATOM   4130  CA  LYS   264       7.054  30.155   3.318  1.00 16.06      CCP 
ATOM   4131  HA  LYS   264       7.802  30.691   2.755  1.00  0.00      CCP 
ATOM   4132  CB  LYS   264       6.460  29.021   2.495  1.00 24.73      CCP 
ATOM   4133  HB1 LYS   264       5.519  29.348   2.076  1.00  0.00      CCP 
ATOM   4134  HB2 LYS   264       6.280  28.175   3.141  1.00  0.00      CCP 
ATOM   4135  CG  LYS   264       7.386  28.585   1.356  1.00 31.54      CCP 
ATOM   4136  HG1 LYS   264       8.250  28.075   1.753  1.00  0.00      CCP 
ATOM   4137  HG2 LYS   264       7.693  29.446   0.778  1.00  0.00      CCP 
ATOM   4138  CD  LYS   264       6.571  27.621   0.483  1.00 41.64      CCP 
ATOM   4139  HD1 LYS   264       5.906  28.212  -0.133  1.00  0.00      CCP 
ATOM   4140  HD2 LYS   264       5.966  27.009   1.132  1.00  0.00      CCP 
ATOM   4141  CE  LYS   264       7.363  26.696  -0.417  1.00 48.08      CCP 
ATOM   4142  HE1 LYS   264       8.345  27.114  -0.581  1.00  0.00      CCP 
ATOM   4143  HE2 LYS   264       6.854  26.602  -1.365  1.00  0.00      CCP 
ATOM   4144  NZ  LYS   264       7.505  25.322   0.210  1.00 51.97      CCP 
ATOM   4145  HZ1 LYS   264       8.177  24.755  -0.345  1.00  0.00      CCP 
ATOM   4146  HZ2 LYS   264       6.578  24.849   0.222  1.00  0.00      CCP 
ATOM   4147  HZ3 LYS   264       7.857  25.420   1.183  1.00  0.00      CCP 
ATOM   4148  C   LYS   264       5.961  31.061   3.786  1.00 12.31      CCP 
ATOM   4149  O   LYS   264       5.894  32.267   3.478  1.00 14.52      CCP 
ATOM   4150  N   ALA   265       5.056  30.473   4.649  1.00  9.51      CCP 
ATOM   4151  HN  ALA   265       5.123  29.538   4.935  1.00  0.00      CCP 
ATOM   4152  CA  ALA   265       3.984  31.399   5.137  1.00 11.67      CCP 
ATOM   4153  HA  ALA   265       3.452  31.791   4.287  1.00  0.00      CCP 
ATOM   4154  CB  ALA   265       2.993  30.540   5.955  1.00 13.92      CCP 
ATOM   4155  HB1 ALA   265       2.644  29.718   5.348  1.00  0.00      CCP 
ATOM   4156  HB2 ALA   265       2.152  31.147   6.255  1.00  0.00      CCP 
ATOM   4157  HB3 ALA   265       3.490  30.154   6.833  1.00  0.00      CCP 
ATOM   4158  C   ALA   265       4.436  32.526   5.973  1.00 13.63      CCP 
ATOM   4159  O   ALA   265       4.082  33.735   5.843  1.00 15.27      CCP 
ATOM   4160  N   PHE   266       5.291  32.139   7.042  1.00 13.73      CCP 
ATOM   4161  HN  PHE   266       5.556  31.213   7.217  1.00  0.00      CCP 
ATOM   4162  CA  PHE   266       5.640  33.288   7.943  1.00  6.28      CCP 
ATOM   4163  HA  PHE   266       4.715  33.644   8.380  1.00  0.00      CCP 
ATOM   4164  CB  PHE   266       6.544  32.861   9.068  1.00 16.83      CCP 
ATOM   4165  HB1 PHE   266       7.535  32.715   8.656  1.00  0.00      CCP 
ATOM   4166  HB2 PHE   266       6.196  31.907   9.427  1.00  0.00      CCP 
ATOM   4167  CG  PHE   266       6.654  33.765  10.244  1.00 18.27      CCP 
ATOM   4168  CD1 PHE   266       5.535  34.026  11.034  1.00 15.49      CCP 
ATOM   4169  HD1 PHE   266       4.563  33.668  10.728  1.00  0.00      CCP 
ATOM   4170  CD2 PHE   266       7.901  34.236  10.657  1.00 21.24      CCP 
ATOM   4171  HD2 PHE   266       8.776  33.980  10.078  1.00  0.00      CCP 
ATOM   4172  CE1 PHE   266       5.654  34.861  12.161  1.00 25.66      CCP 
ATOM   4173  HE1 PHE   266       4.787  35.063  12.772  1.00  0.00      CCP 
ATOM   4174  CE2 PHE   266       8.055  35.013  11.806  1.00 25.87      CCP 
ATOM   4175  HE2 PHE   266       9.029  35.377  12.098  1.00  0.00      CCP 
ATOM   4176  CZ  PHE   266       6.910  35.343  12.557  1.00 26.17      CCP 
ATOM   4177  HZ  PHE   266       6.996  35.983  13.422  1.00  0.00      CCP 
ATOM   4178  C   PHE   266       6.187  34.377   7.150  1.00  2.58      CCP 
ATOM   4179  O   PHE   266       6.019  35.601   7.410  1.00 11.08      CCP 
ATOM   4180  N   GLU   267       7.116  34.042   6.224  1.00  4.81      CCP 
ATOM   4181  HN  GLU   267       7.428  33.126   6.070  1.00  0.00      CCP 
ATOM   4182  CA  GLU   267       7.655  35.251   5.489  1.00  2.00      CCP 
ATOM   4183  HA  GLU   267       8.180  35.929   6.137  1.00  0.00      CCP 
ATOM   4184  CB  GLU   267       8.643  34.616   4.443  1.00  6.41      CCP 
ATOM   4185  HB1 GLU   267       8.098  34.054   3.701  1.00  0.00      CCP 
ATOM   4186  HB2 GLU   267       9.362  33.982   4.946  1.00  0.00      CCP 
ATOM   4187  CG  GLU   267       9.368  35.845   3.761  1.00 11.98      CCP 
ATOM   4188  HG1 GLU   267       9.871  36.411   4.535  1.00  0.00      CCP 
ATOM   4189  HG2 GLU   267       8.618  36.477   3.318  1.00  0.00      CCP 
ATOM   4190  CD  GLU   267      10.361  35.501   2.696  1.00 12.11      CCP 
ATOM   4191  OE1 GLU   267      10.387  34.307   2.376  1.00 16.68      CCP 
ATOM   4192  OE2 GLU   267      11.004  36.341   2.061  1.00 10.55      CCP 
ATOM   4193  C   GLU   267       6.608  35.936   4.659  1.00 10.24      CCP 
ATOM   4194  O   GLU   267       6.647  37.146   4.330  1.00 15.42      CCP 
ATOM   4195  N   LYS   268       5.694  35.136   4.063  1.00 10.73      CCP 
ATOM   4196  HN  LYS   268       5.715  34.162   4.168  1.00  0.00      CCP 
ATOM   4197  CA  LYS   268       4.676  35.799   3.257  1.00 13.39      CCP 
ATOM   4198  HA  LYS   268       5.121  36.338   2.436  1.00  0.00      CCP 
ATOM   4199  CB  LYS   268       3.593  34.826   2.744  1.00 17.20      CCP 
ATOM   4200  HB1 LYS   268       3.014  34.437   3.567  1.00  0.00      CCP 
ATOM   4201  HB2 LYS   268       4.052  34.018   2.189  1.00  0.00      CCP 
ATOM   4202  CG  LYS   268       2.666  35.695   1.799  1.00 18.81      CCP 
ATOM   4203  HG1 LYS   268       3.161  35.862   0.853  1.00  0.00      CCP 
ATOM   4204  HG2 LYS   268       2.441  36.641   2.266  1.00  0.00      CCP 
ATOM   4205  CD  LYS   268       1.415  34.937   1.583  1.00 24.63      CCP 
ATOM   4206  HD1 LYS   268       0.737  35.235   2.376  1.00  0.00      CCP 
ATOM   4207  HD2 LYS   268       1.647  33.900   1.750  1.00  0.00      CCP 
ATOM   4208  CE  LYS   268       0.646  34.985   0.295  1.00 22.60      CCP 
ATOM   4209  HE1 LYS   268       1.317  34.977  -0.549  1.00  0.00      CCP 
ATOM   4210  HE2 LYS   268       0.008  35.859   0.269  1.00  0.00      CCP 
ATOM   4211  NZ  LYS   268      -0.184  33.713   0.311  1.00 28.42      CCP 
ATOM   4212  HZ1 LYS   268      -0.835  33.713  -0.500  1.00  0.00      CCP 
ATOM   4213  HZ2 LYS   268      -0.731  33.667   1.195  1.00  0.00      CCP 
ATOM   4214  HZ3 LYS   268       0.445  32.888   0.249  1.00  0.00      CCP 
ATOM   4215  C   LYS   268       3.937  36.717   4.160  1.00 12.72      CCP 
ATOM   4216  O   LYS   268       3.592  37.838   3.721  1.00 22.10      CCP 
ATOM   4217  N   LEU   269       3.728  36.269   5.362  1.00 10.37      CCP 
ATOM   4218  HN  LEU   269       4.045  35.383   5.634  1.00  0.00      CCP 
ATOM   4219  CA  LEU   269       2.971  37.154   6.321  1.00 12.26      CCP 
ATOM   4220  HA  LEU   269       1.962  37.291   5.970  1.00  0.00      CCP 
ATOM   4221  CB  LEU   269       2.937  36.294   7.615  1.00 16.49      CCP 
ATOM   4222  HB1 LEU   269       3.810  36.580   8.192  1.00  0.00      CCP 
ATOM   4223  HB2 LEU   269       3.092  35.276   7.313  1.00  0.00      CCP 
ATOM   4224  CG  LEU   269       1.754  36.263   8.568  1.00 23.61      CCP 
ATOM   4225  HG  LEU   269       1.134  35.426   8.279  1.00  0.00      CCP 
ATOM   4226  CD1 LEU   269       2.124  36.067  10.039  1.00 17.19      CCP 
ATOM   4227 HD11 LEU   269       2.947  35.371  10.114  1.00  0.00      CCP 
ATOM   4228 HD12 LEU   269       1.273  35.675  10.575  1.00  0.00      CCP 
ATOM   4229 HD13 LEU   269       2.414  37.015  10.468  1.00  0.00      CCP 
ATOM   4230  CD2 LEU   269       0.911  37.486   8.506  1.00 17.97      CCP 
ATOM   4231 HD21 LEU   269       0.125  37.421   9.244  1.00  0.00      CCP 
ATOM   4232 HD22 LEU   269       0.473  37.572   7.522  1.00  0.00      CCP 
ATOM   4233 HD23 LEU   269       1.520  38.355   8.707  1.00  0.00      CCP 
ATOM   4234  C   LEU   269       3.607  38.481   6.550  1.00 16.11      CCP 
ATOM   4235  O   LEU   269       2.978  39.568   6.829  1.00 15.80      CCP 
ATOM   4236  N   LEU   270       4.981  38.423   6.635  1.00 15.93      CCP 
ATOM   4237  HN  LEU   270       5.446  37.565   6.547  1.00  0.00      CCP 
ATOM   4238  CA  LEU   270       5.723  39.636   7.048  1.00 13.76      CCP 
ATOM   4239  HA  LEU   270       5.199  40.117   7.855  1.00  0.00      CCP 
ATOM   4240  CB  LEU   270       7.120  39.143   7.594  1.00 15.07      CCP 
ATOM   4241  HB1 LEU   270       7.706  40.007   7.875  1.00  0.00      CCP 
ATOM   4242  HB2 LEU   270       7.636  38.620   6.804  1.00  0.00      CCP 
ATOM   4243  CG  LEU   270       7.002  38.218   8.786  1.00 18.38      CCP 
ATOM   4244  HG  LEU   270       6.398  37.378   8.480  1.00  0.00      CCP 
ATOM   4245  CD1 LEU   270       8.363  37.662   9.198  1.00 15.94      CCP 
ATOM   4246 HD11 LEU   270       8.673  36.907   8.490  1.00  0.00      CCP 
ATOM   4247 HD12 LEU   270       8.290  37.224  10.182  1.00  0.00      CCP 
ATOM   4248 HD13 LEU   270       9.090  38.461   9.213  1.00  0.00      CCP 
ATOM   4249  CD2 LEU   270       6.236  38.967   9.844  1.00 11.91      CCP 
ATOM   4250 HD21 LEU   270       6.490  38.575  10.818  1.00  0.00      CCP 
ATOM   4251 HD22 LEU   270       5.176  38.845   9.674  1.00  0.00      CCP 
ATOM   4252 HD23 LEU   270       6.490  40.016   9.802  1.00  0.00      CCP 
ATOM   4253  C   LEU   270       5.982  40.648   5.947  1.00 13.48      CCP 
ATOM   4254  O   LEU   270       6.224  41.823   6.351  1.00 11.46      CCP 
ATOM   4255  N   GLU   271       5.986  40.143   4.752  1.00 10.07      CCP 
ATOM   4256  HN  GLU   271       5.829  39.183   4.634  1.00  0.00      CCP 
ATOM   4257  CA  GLU   271       6.150  40.990   3.581  1.00 15.53      CCP 
ATOM   4258  HA  GLU   271       6.754  41.842   3.841  1.00  0.00      CCP 
ATOM   4259  CB  GLU   271       6.926  40.152   2.568  1.00 17.94      CCP 
ATOM   4260  HB1 GLU   271       7.273  40.800   1.777  1.00  0.00      CCP 
ATOM   4261  HB2 GLU   271       6.261  39.413   2.146  1.00  0.00      CCP 
ATOM   4262  CG  GLU   271       8.140  39.428   3.189  1.00 24.85      CCP 
ATOM   4263  HG1 GLU   271       7.781  38.652   3.833  1.00  0.00      CCP 
ATOM   4264  HG2 GLU   271       8.675  40.139   3.797  1.00  0.00      CCP 
ATOM   4265  CD  GLU   271       9.117  38.838   2.219  1.00 27.47      CCP 
ATOM   4266  OE1 GLU   271       8.651  38.879   1.047  1.00 32.88      CCP 
ATOM   4267  OE2 GLU   271      10.206  38.305   2.465  1.00 19.15      CCP 
ATOM   4268  C   GLU   271       4.857  41.473   2.929  1.00 19.44      CCP 
ATOM   4269  O   GLU   271       4.904  42.358   2.059  1.00 20.35      CCP 
ATOM   4270  N   ASN   272       3.661  41.008   3.278  1.00 21.53      CCP 
ATOM   4271  HN  ASN   272       3.626  40.327   3.982  1.00  0.00      CCP 
ATOM   4272  CA  ASN   272       2.411  41.486   2.750  1.00 20.03      CCP 
ATOM   4273  HA  ASN   272       2.340  41.148   1.728  1.00  0.00      CCP 
ATOM   4274  CB  ASN   272       1.122  41.022   3.488  1.00 16.56      CCP 
ATOM   4275  HB1 ASN   272       0.328  41.724   3.277  1.00  0.00      CCP 
ATOM   4276  HB2 ASN   272       1.309  41.020   4.550  1.00  0.00      CCP 
ATOM   4277  CG  ASN   272       0.688  39.662   3.080  1.00 12.33      CCP 
ATOM   4278  OD1 ASN   272       1.088  39.299   1.962  1.00 10.77      CCP 
ATOM   4279  ND2 ASN   272       0.033  38.861   3.918  1.00 13.50      CCP 
ATOM   4280 HD21 ASN   272      -0.173  39.165   4.827  1.00  0.00      CCP 
ATOM   4281 HD22 ASN   272      -0.243  37.967   3.626  1.00  0.00      CCP 
ATOM   4282  C   ASN   272       2.294  42.998   2.748  1.00 21.91      CCP 
ATOM   4283  O   ASN   272       2.421  43.644   3.802  1.00 25.94      CCP 
ATOM   4284  N   GLY   273       1.945  43.487   1.555  1.00 21.28      CCP 
ATOM   4285  HN  GLY   273       1.807  42.851   0.822  1.00  0.00      CCP 
ATOM   4286  CA  GLY   273       1.602  44.877   1.319  1.00 17.25      CCP 
ATOM   4287  HA1 GLY   273       1.202  45.281   2.240  1.00  0.00      CCP 
ATOM   4288  HA2 GLY   273       0.819  44.904   0.580  1.00  0.00      CCP 
ATOM   4289  C   GLY   273       2.669  45.754   0.859  1.00 18.53      CCP 
ATOM   4290  O   GLY   273       2.519  46.986   0.728  1.00 19.63      CCP 
ATOM   4291  N   ILE   274       3.813  45.125   0.677  1.00 24.07      CCP 
ATOM   4292  HN  ILE   274       3.849  44.162   0.855  1.00  0.00      CCP 
ATOM   4293  CA  ILE   274       5.090  45.845   0.429  1.00 25.09      CCP 
ATOM   4294  HA  ILE   274       4.976  46.909   0.560  1.00  0.00      CCP 
ATOM   4295  CB  ILE   274       6.232  45.280   1.379  1.00 23.86      CCP 
ATOM   4296  HB  ILE   274       6.209  44.204   1.240  1.00  0.00      CCP 
ATOM   4297  CG1 ILE   274       5.999  45.527   2.855  1.00 21.35      CCP 
ATOM   4298 HG11 ILE   274       5.000  45.193   3.098  1.00  0.00      CCP 
ATOM   4299 HG12 ILE   274       6.049  46.588   3.032  1.00  0.00      CCP 
ATOM   4300  CG2 ILE   274       7.660  45.714   0.955  1.00 26.67      CCP 
ATOM   4301 HG21 ILE   274       7.681  46.784   0.805  1.00  0.00      CCP 
ATOM   4302 HG22 ILE   274       7.930  45.217   0.035  1.00  0.00      CCP 
ATOM   4303 HG23 ILE   274       8.364  45.445   1.729  1.00  0.00      CCP 
ATOM   4304  CD1 ILE   274       6.992  44.834   3.816  1.00 11.31      CCP 
ATOM   4305 HD11 ILE   274       7.296  43.886   3.398  1.00  0.00      CCP 
ATOM   4306 HD12 ILE   274       6.514  44.670   4.770  1.00  0.00      CCP 
ATOM   4307 HD13 ILE   274       7.860  45.463   3.951  1.00  0.00      CCP 
ATOM   4308  C   ILE   274       5.541  45.505  -0.982  1.00 27.24      CCP 
ATOM   4309  O   ILE   274       5.594  44.312  -1.304  1.00 27.14      CCP 
ATOM   4310  N   THR   275       5.923  46.595  -1.635  1.00 30.45      CCP 
ATOM   4311  HN  THR   275       5.903  47.483  -1.225  1.00  0.00      CCP 
ATOM   4312  CA  THR   275       6.409  46.374  -3.010  1.00 30.68      CCP 
ATOM   4313  HA  THR   275       6.192  45.358  -3.310  1.00  0.00      CCP 
ATOM   4314  CB  THR   275       5.723  47.383  -4.024  1.00 29.44      CCP 
ATOM   4315  HB  THR   275       6.144  48.371  -3.907  1.00  0.00      CCP 
ATOM   4316  OG1 THR   275       4.290  47.417  -3.760  1.00 32.77      CCP 
ATOM   4317  HG1 THR   275       4.164  47.650  -2.837  1.00  0.00      CCP 
ATOM   4318  CG2 THR   275       5.945  46.885  -5.448  1.00 34.62      CCP 
ATOM   4319 HG21 THR   275       5.468  47.560  -6.144  1.00  0.00      CCP 
ATOM   4320 HG22 THR   275       5.520  45.898  -5.555  1.00  0.00      CCP 
ATOM   4321 HG23 THR   275       7.004  46.845  -5.655  1.00  0.00      CCP 
ATOM   4322  C   THR   275       7.921  46.579  -2.976  1.00 28.38      CCP 
ATOM   4323  O   THR   275       8.300  47.689  -2.584  1.00 27.19      CCP 
ATOM   4324  N   PHE   276       8.630  45.589  -3.416  1.00 29.64      CCP 
ATOM   4325  HN  PHE   276       8.150  44.795  -3.731  1.00  0.00      CCP 
ATOM   4326  CA  PHE   276      10.095  45.585  -3.536  1.00 33.10      CCP 
ATOM   4327  HA  PHE   276      10.519  46.291  -2.841  1.00  0.00      CCP 
ATOM   4328  CB  PHE   276      10.565  44.154  -3.154  1.00 29.31      CCP 
ATOM   4329  HB1 PHE   276      11.633  44.092  -3.320  1.00  0.00      CCP 
ATOM   4330  HB2 PHE   276      10.080  43.449  -3.809  1.00  0.00      CCP 
ATOM   4331  CG  PHE   276      10.275  43.758  -1.750  1.00 31.67      CCP 
ATOM   4332  CD1 PHE   276      10.976  44.384  -0.701  1.00 32.85      CCP 
ATOM   4333  HD1 PHE   276      11.721  45.132  -0.929  1.00  0.00      CCP 
ATOM   4334  CD2 PHE   276       9.328  42.804  -1.427  1.00 30.12      CCP 
ATOM   4335  HD2 PHE   276       8.789  42.315  -2.225  1.00  0.00      CCP 
ATOM   4336  CE1 PHE   276      10.689  44.079   0.635  1.00 34.47      CCP 
ATOM   4337  HE1 PHE   276      11.231  44.563   1.434  1.00  0.00      CCP 
ATOM   4338  CE2 PHE   276       9.009  42.483  -0.108  1.00 27.73      CCP 
ATOM   4339  HE2 PHE   276       8.256  41.742   0.114  1.00  0.00      CCP 
ATOM   4340  CZ  PHE   276       9.715  43.122   0.921  1.00 32.04      CCP 
ATOM   4341  HZ  PHE   276       9.490  42.883   1.950  1.00  0.00      CCP 
ATOM   4342  C   PHE   276      10.529  45.925  -4.940  1.00 38.71      CCP 
ATOM   4343  O   PHE   276      10.311  45.108  -5.889  1.00 42.96      CCP 
ATOM   4344  N   PRO   277      11.161  47.047  -5.192  1.00 41.10      CCP 
ATOM   4345  CA  PRO   277      11.623  47.387  -6.561  1.00 44.28      CCP 
ATOM   4346  HA  PRO   277      10.785  47.610  -7.202  1.00  0.00      CCP 
ATOM   4347  CB  PRO   277      12.486  48.623  -6.376  1.00 43.57      CCP 
ATOM   4348  HB1 PRO   277      12.296  49.335  -7.164  1.00  0.00      CCP 
ATOM   4349  HB2 PRO   277      13.531  48.349  -6.360  1.00  0.00      CCP 
ATOM   4350  CG  PRO   277      12.081  49.194  -5.068  1.00 43.95      CCP 
ATOM   4351  HG1 PRO   277      11.337  49.959  -5.219  1.00  0.00      CCP 
ATOM   4352  HG2 PRO   277      12.945  49.614  -4.570  1.00  0.00      CCP 
ATOM   4353  CD  PRO   277      11.489  48.066  -4.222  1.00 42.74      CCP 
ATOM   4354  HD2 PRO   277      12.221  47.699  -3.515  1.00  0.00      CCP 
ATOM   4355  HD1 PRO   277      10.599  48.398  -3.712  1.00  0.00      CCP 
ATOM   4356  C   PRO   277      12.427  46.239  -7.112  1.00 47.93      CCP 
ATOM   4357  O   PRO   277      12.877  45.428  -6.297  1.00 49.04      CCP 
ATOM   4358  N   LYS   278      12.667  46.142  -8.412  1.00 54.60      CCP 
ATOM   4359  HN  LYS   278      12.318  46.825  -9.022  1.00  0.00      CCP 
ATOM   4360  CA  LYS   278      13.438  45.000  -8.955  1.00 58.88      CCP 
ATOM   4361  HA  LYS   278      13.096  44.124  -8.418  1.00  0.00      CCP 
ATOM   4362  CB  LYS   278      13.179  44.741 -10.425  1.00 65.07      CCP 
ATOM   4363  HB1 LYS   278      13.577  45.574 -10.988  1.00  0.00      CCP 
ATOM   4364  HB2 LYS   278      12.112  44.711 -10.579  1.00  0.00      CCP 
ATOM   4365  CG  LYS   278      13.775  43.445 -10.987  1.00 69.12      CCP 
ATOM   4366  HG1 LYS   278      13.528  42.633 -10.317  1.00  0.00      CCP 
ATOM   4367  HG2 LYS   278      14.848  43.546 -11.024  1.00  0.00      CCP 
ATOM   4368  CD  LYS   278      13.273  43.097 -12.389  1.00 72.25      CCP 
ATOM   4369  HD1 LYS   278      12.220  43.341 -12.440  1.00  0.00      CCP 
ATOM   4370  HD2 LYS   278      13.377  42.033 -12.530  1.00  0.00      CCP 
ATOM   4371  CE  LYS   278      13.983  43.789 -13.529  1.00 72.96      CCP 
ATOM   4372  HE1 LYS   278      14.936  43.305 -13.688  1.00  0.00      CCP 
ATOM   4373  HE2 LYS   278      14.159  44.818 -13.256  1.00  0.00      CCP 
ATOM   4374  NZ  LYS   278      13.204  43.761 -14.810  1.00 71.73      CCP 
ATOM   4375  HZ1 LYS   278      12.257  44.158 -14.649  1.00  0.00      CCP 
ATOM   4376  HZ2 LYS   278      13.117  42.778 -15.141  1.00  0.00      CCP 
ATOM   4377  HZ3 LYS   278      13.697  44.327 -15.529  1.00  0.00      CCP 
ATOM   4378  C   LYS   278      14.924  45.122  -8.663  1.00 59.05      CCP 
ATOM   4379  O   LYS   278      15.711  44.193  -8.928  1.00 59.40      CCP 
ATOM   4380  N   ASP   279      15.312  46.233  -8.076  1.00 60.65      CCP 
ATOM   4381  HN  ASP   279      14.639  46.912  -7.861  1.00  0.00      CCP 
ATOM   4382  CA  ASP   279      16.711  46.486  -7.704  1.00 61.18      CCP 
ATOM   4383  HA  ASP   279      17.327  45.850  -8.324  1.00  0.00      CCP 
ATOM   4384  CB  ASP   279      17.067  47.940  -8.049  1.00 68.03      CCP 
ATOM   4385  HB1 ASP   279      16.390  48.301  -8.809  1.00  0.00      CCP 
ATOM   4386  HB2 ASP   279      18.078  47.978  -8.427  1.00  0.00      CCP 
ATOM   4387  CG  ASP   279      16.957  48.834  -6.811  1.00 73.46      CCP 
ATOM   4388  OD1 ASP   279      15.873  48.935  -6.222  1.00 75.88      CCP 
ATOM   4389  OD2 ASP   279      18.004  49.408  -6.408  1.00 77.67      CCP 
ATOM   4390  C   ASP   279      17.016  46.125  -6.250  1.00 60.07      CCP 
ATOM   4391  O   ASP   279      18.204  46.220  -5.856  1.00 59.19      CCP 
ATOM   4392  N   ALA   280      16.042  45.765  -5.435  1.00 58.54      CCP 
ATOM   4393  HN  ALA   280      15.121  45.730  -5.768  1.00  0.00      CCP 
ATOM   4394  CA  ALA   280      16.326  45.414  -4.012  1.00 57.56      CCP 
ATOM   4395  HA  ALA   280      16.968  46.183  -3.605  1.00  0.00      CCP 
ATOM   4396  CB  ALA   280      15.026  45.417  -3.227  1.00 55.18      CCP 
ATOM   4397  HB1 ALA   280      14.583  44.433  -3.259  1.00  0.00      CCP 
ATOM   4398  HB2 ALA   280      14.344  46.133  -3.662  1.00  0.00      CCP 
ATOM   4399  HB3 ALA   280      15.225  45.688  -2.201  1.00  0.00      CCP 
ATOM   4400  C   ALA   280      17.070  44.082  -3.918  1.00 56.45      CCP 
ATOM   4401  O   ALA   280      17.027  43.210  -4.831  1.00 56.45      CCP 
ATOM   4402  N   PRO   281      17.780  43.905  -2.803  1.00 54.20      CCP 
ATOM   4403  CA  PRO   281      18.584  42.700  -2.599  1.00 52.47      CCP 
ATOM   4404  HA  PRO   281      19.203  42.526  -3.465  1.00  0.00      CCP 
ATOM   4405  CB  PRO   281      19.477  43.044  -1.411  1.00 51.46      CCP 
ATOM   4406  HB1 PRO   281      20.486  43.218  -1.754  1.00  0.00      CCP 
ATOM   4407  HB2 PRO   281      19.471  42.228  -0.702  1.00  0.00      CCP 
ATOM   4408  CG  PRO   281      18.952  44.275  -0.762  1.00 51.20      CCP 
ATOM   4409  HG1 PRO   281      19.755  44.978  -0.600  1.00  0.00      CCP 
ATOM   4410  HG2 PRO   281      18.486  44.022   0.181  1.00  0.00      CCP 
ATOM   4411  CD  PRO   281      17.934  44.876  -1.696  1.00 53.94      CCP 
ATOM   4412  HD2 PRO   281      16.993  45.013  -1.181  1.00  0.00      CCP 
ATOM   4413  HD1 PRO   281      18.292  45.819  -2.080  1.00  0.00      CCP 
ATOM   4414  C   PRO   281      17.717  41.486  -2.343  1.00 50.56      CCP 
ATOM   4415  O   PRO   281      16.664  41.627  -1.708  1.00 51.73      CCP 
ATOM   4416  N   SER   282      18.166  40.347  -2.783  1.00 48.71      CCP 
ATOM   4417  HN  SER   282      19.027  40.334  -3.251  1.00  0.00      CCP 
ATOM   4418  CA  SER   282      17.483  39.049  -2.514  1.00 48.12      CCP 
ATOM   4419  HA  SER   282      16.497  39.075  -2.963  1.00  0.00      CCP 
ATOM   4420  CB  SER   282      18.299  37.950  -3.146  1.00 52.98      CCP 
ATOM   4421  HB1 SER   282      19.213  37.860  -2.566  1.00  0.00      CCP 
ATOM   4422  HB2 SER   282      18.581  38.281  -4.127  1.00  0.00      CCP 
ATOM   4423  OG  SER   282      17.734  36.646  -3.304  1.00 56.63      CCP 
ATOM   4424  HG  SER   282      16.980  36.719  -3.893  1.00  0.00      CCP 
ATOM   4425  C   SER   282      17.332  38.959  -0.977  1.00 45.83      CCP 
ATOM   4426  O   SER   282      18.029  39.603  -0.185  1.00 44.71      CCP 
ATOM   4427  N   PRO   283      16.303  38.249  -0.538  1.00 43.86      CCP 
ATOM   4428  CA  PRO   283      16.008  38.078   0.890  1.00 41.61      CCP 
ATOM   4429  HA  PRO   283      15.734  38.997   1.362  1.00  0.00      CCP 
ATOM   4430  CB  PRO   283      14.895  37.034   0.958  1.00 40.18      CCP 
ATOM   4431  HB1 PRO   283      13.952  37.504   1.185  1.00  0.00      CCP 
ATOM   4432  HB2 PRO   283      15.130  36.284   1.700  1.00  0.00      CCP 
ATOM   4433  CG  PRO   283      14.847  36.429  -0.392  1.00 41.20      CCP 
ATOM   4434  HG1 PRO   283      13.831  36.169  -0.644  1.00  0.00      CCP 
ATOM   4435  HG2 PRO   283      15.473  35.547  -0.421  1.00  0.00      CCP 
ATOM   4436  CD  PRO   283      15.367  37.476  -1.381  1.00 41.52      CCP 
ATOM   4437  HD2 PRO   283      15.879  37.001  -2.205  1.00  0.00      CCP 
ATOM   4438  HD1 PRO   283      14.567  38.108  -1.732  1.00  0.00      CCP 
ATOM   4439  C   PRO   283      17.263  37.466   1.528  1.00 39.57      CCP 
ATOM   4440  O   PRO   283      17.867  36.663   0.795  1.00 39.40      CCP 
ATOM   4441  N   PHE   284      17.475  37.835   2.768  1.00 36.34      CCP 
ATOM   4442  HN  PHE   284      16.836  38.453   3.179  1.00  0.00      CCP 
ATOM   4443  CA  PHE   284      18.621  37.393   3.573  1.00 29.92      CCP 
ATOM   4444  HA  PHE   284      19.451  37.188   2.915  1.00  0.00      CCP 
ATOM   4445  CB  PHE   284      19.026  38.509   4.529  1.00 25.82      CCP 
ATOM   4446  HB1 PHE   284      19.860  38.118   5.104  1.00  0.00      CCP 
ATOM   4447  HB2 PHE   284      18.213  38.620   5.221  1.00  0.00      CCP 
ATOM   4448  CG  PHE   284      19.389  39.898   4.119  1.00 24.84      CCP 
ATOM   4449  CD1 PHE   284      20.252  40.167   3.070  1.00 25.04      CCP 
ATOM   4450  HD1 PHE   284      20.676  39.347   2.509  1.00  0.00      CCP 
ATOM   4451  CD2 PHE   284      18.877  41.001   4.803  1.00 25.10      CCP 
ATOM   4452  HD2 PHE   284      18.228  40.810   5.640  1.00  0.00      CCP 
ATOM   4453  CE1 PHE   284      20.543  41.473   2.694  1.00 26.56      CCP 
ATOM   4454  HE1 PHE   284      21.219  41.658   1.872  1.00  0.00      CCP 
ATOM   4455  CE2 PHE   284      19.200  42.320   4.532  1.00 24.24      CCP 
ATOM   4456  HE2 PHE   284      18.803  43.131   5.122  1.00  0.00      CCP 
ATOM   4457  CZ  PHE   284      20.043  42.552   3.446  1.00 28.05      CCP 
ATOM   4458  HZ  PHE   284      20.272  43.565   3.150  1.00  0.00      CCP 
ATOM   4459  C   PHE   284      18.309  36.141   4.372  1.00 29.55      CCP 
ATOM   4460  O   PHE   284      17.196  35.953   4.873  1.00 32.62      CCP 
ATOM   4461  N   ILE   285      19.230  35.290   4.616  1.00 28.15      CCP 
ATOM   4462  HN  ILE   285      20.110  35.511   4.246  1.00  0.00      CCP 
ATOM   4463  CA  ILE   285      19.206  34.134   5.505  1.00 29.22      CCP 
ATOM   4464  HA  ILE   285      18.235  34.063   5.979  1.00  0.00      CCP 
ATOM   4465  CB  ILE   285      19.531  32.816   4.771  1.00 31.65      CCP 
ATOM   4466  HB  ILE   285      20.429  32.975   4.196  1.00  0.00      CCP 
ATOM   4467  CG1 ILE   285      18.354  32.579   3.745  1.00 35.42      CCP 
ATOM   4468 HG11 ILE   285      18.728  32.038   2.889  1.00  0.00      CCP 
ATOM   4469 HG12 ILE   285      17.958  33.531   3.423  1.00  0.00      CCP 
ATOM   4470  CG2 ILE   285      19.759  31.571   5.653  1.00 26.02      CCP 
ATOM   4471 HG21 ILE   285      19.703  30.681   5.043  1.00  0.00      CCP 
ATOM   4472 HG22 ILE   285      19.001  31.529   6.421  1.00  0.00      CCP 
ATOM   4473 HG23 ILE   285      20.734  31.630   6.114  1.00  0.00      CCP 
ATOM   4474  CD1 ILE   285      17.210  31.738   4.433  1.00 35.13      CCP 
ATOM   4475 HD11 ILE   285      16.677  31.177   3.679  1.00  0.00      CCP 
ATOM   4476 HD12 ILE   285      16.526  32.404   4.936  1.00  0.00      CCP 
ATOM   4477 HD13 ILE   285      17.638  31.056   5.151  1.00  0.00      CCP 
ATOM   4478  C   ILE   285      20.276  34.434   6.574  1.00 31.79      CCP 
ATOM   4479  O   ILE   285      21.484  34.478   6.200  1.00 32.97      CCP 
ATOM   4480  N   PHE   286      19.887  34.669   7.803  1.00 30.81      CCP 
ATOM   4481  HN  PHE   286      18.927  34.646   7.998  1.00  0.00      CCP 
ATOM   4482  CA  PHE   286      20.812  34.959   8.903  1.00 26.83      CCP 
ATOM   4483  HA  PHE   286      21.695  35.405   8.460  1.00  0.00      CCP 
ATOM   4484  CB  PHE   286      20.280  35.918   9.894  1.00 24.37      CCP 
ATOM   4485  HB1 PHE   286      21.055  36.107  10.625  1.00  0.00      CCP 
ATOM   4486  HB2 PHE   286      19.451  35.452  10.401  1.00  0.00      CCP 
ATOM   4487  CG  PHE   286      19.814  37.217   9.357  1.00 24.16      CCP 
ATOM   4488  CD1 PHE   286      20.694  38.133   8.863  1.00 27.15      CCP 
ATOM   4489  HD1 PHE   286      21.750  37.906   8.878  1.00  0.00      CCP 
ATOM   4490  CD2 PHE   286      18.433  37.481   9.353  1.00 27.90      CCP 
ATOM   4491  HD2 PHE   286      17.732  36.760   9.747  1.00  0.00      CCP 
ATOM   4492  CE1 PHE   286      20.277  39.362   8.371  1.00 30.50      CCP 
ATOM   4493  HE1 PHE   286      20.988  40.077   7.983  1.00  0.00      CCP 
ATOM   4494  CE2 PHE   286      17.992  38.733   8.896  1.00 24.43      CCP 
ATOM   4495  HE2 PHE   286      16.939  38.974   8.903  1.00  0.00      CCP 
ATOM   4496  CZ  PHE   286      18.915  39.644   8.394  1.00 29.93      CCP 
ATOM   4497  HZ  PHE   286      18.567  40.594   8.017  1.00  0.00      CCP 
ATOM   4498  C   PHE   286      21.261  33.669   9.575  1.00 28.05      CCP 
ATOM   4499  O   PHE   286      20.586  32.660   9.539  1.00 29.00      CCP 
ATOM   4500  N   LYS   287      22.458  33.794  10.160  1.00 30.03      CCP 
ATOM   4501  HN  LYS   287      22.918  34.603  10.115  1.00  0.00      CCP 
ATOM   4502  CA  LYS   287      23.094  32.647  10.846  1.00 28.33      CCP 
ATOM   4503  HA  LYS   287      22.811  31.748  10.380  1.00  0.00      CCP 
ATOM   4504  CB  LYS   287      24.596  32.811  10.920  1.00 35.47      CCP 
ATOM   4505  HB1 LYS   287      25.013  31.861  11.229  1.00  0.00      CCP 
ATOM   4506  HB2 LYS   287      24.812  33.529  11.694  1.00  0.00      CCP 
ATOM   4507  CG  LYS   287      25.326  33.267   9.670  1.00 42.43      CCP 
ATOM   4508  HG1 LYS   287      26.244  33.762   9.947  1.00  0.00      CCP 
ATOM   4509  HG2 LYS   287      24.699  33.950   9.113  1.00  0.00      CCP 
ATOM   4510  CD  LYS   287      25.648  32.040   8.807  1.00 48.63      CCP 
ATOM   4511  HD1 LYS   287      25.841  32.370   7.796  1.00  0.00      CCP 
ATOM   4512  HD2 LYS   287      24.790  31.386   8.798  1.00  0.00      CCP 
ATOM   4513  CE  LYS   287      26.835  31.265   9.301  1.00 55.81      CCP 
ATOM   4514  HE1 LYS   287      26.729  31.102  10.364  1.00  0.00      CCP 
ATOM   4515  HE2 LYS   287      27.728  31.846   9.126  1.00  0.00      CCP 
ATOM   4516  NZ  LYS   287      26.984  29.926   8.612  1.00 63.77      CCP 
ATOM   4517  HZ1 LYS   287      26.871  30.049   7.586  1.00  0.00      CCP 
ATOM   4518  HZ2 LYS   287      26.256  29.272   8.965  1.00  0.00      CCP 
ATOM   4519  HZ3 LYS   287      27.927  29.536   8.811  1.00  0.00      CCP 
ATOM   4520  C   LYS   287      22.688  32.714  12.320  1.00 24.36      CCP 
ATOM   4521  O   LYS   287      22.506  33.814  12.817  1.00 24.61      CCP 
ATOM   4522  N   THR   288      22.609  31.570  12.918  1.00 24.68      CCP 
ATOM   4523  HN  THR   288      22.803  30.743  12.428  1.00  0.00      CCP 
ATOM   4524  CA  THR   288      22.270  31.520  14.359  1.00 26.12      CCP 
ATOM   4525  HA  THR   288      21.630  32.368  14.569  1.00  0.00      CCP 
ATOM   4526  CB  THR   288      21.431  30.213  14.601  1.00 27.23      CCP 
ATOM   4527  HB  THR   288      21.170  30.101  15.643  1.00  0.00      CCP 
ATOM   4528  OG1 THR   288      22.297  29.166  14.174  1.00 26.27      CCP 
ATOM   4529  HG1 THR   288      22.999  29.078  14.823  1.00  0.00      CCP 
ATOM   4530  CG2 THR   288      20.163  30.141  13.687  1.00 28.95      CCP 
ATOM   4531 HG21 THR   288      19.529  30.993  13.884  1.00  0.00      CCP 
ATOM   4532 HG22 THR   288      19.619  29.232  13.896  1.00  0.00      CCP 
ATOM   4533 HG23 THR   288      20.465  30.148  12.650  1.00  0.00      CCP 
ATOM   4534  C   THR   288      23.551  31.714  15.170  1.00 22.93      CCP 
ATOM   4535  O   THR   288      24.654  31.969  14.709  1.00 24.59      CCP 
ATOM   4536  N   LEU   289      23.389  31.797  16.429  1.00 22.05      CCP 
ATOM   4537  HN  LEU   289      22.466  31.728  16.751  1.00  0.00      CCP 
ATOM   4538  CA  LEU   289      24.418  32.002  17.455  1.00 23.17      CCP 
ATOM   4539  HA  LEU   289      25.110  32.765  17.101  1.00  0.00      CCP 
ATOM   4540  CB  LEU   289      23.716  32.471  18.675  1.00 15.85      CCP 
ATOM   4541  HB1 LEU   289      23.939  31.752  19.455  1.00  0.00      CCP 
ATOM   4542  HB2 LEU   289      22.661  32.399  18.479  1.00  0.00      CCP 
ATOM   4543  CG  LEU   289      23.947  33.851  19.250  1.00 16.10      CCP 
ATOM   4544  HG  LEU   289      24.956  33.870  19.632  1.00  0.00      CCP 
ATOM   4545  CD1 LEU   289      23.834  34.973  18.271  1.00  8.60      CCP 
ATOM   4546 HD11 LEU   289      23.747  35.909  18.803  1.00  0.00      CCP 
ATOM   4547 HD12 LEU   289      22.959  34.826  17.654  1.00  0.00      CCP 
ATOM   4548 HD13 LEU   289      24.715  34.997  17.647  1.00  0.00      CCP 
ATOM   4549  CD2 LEU   289      23.012  33.978  20.454  1.00  9.63      CCP 
ATOM   4550 HD21 LEU   289      23.211  33.178  21.152  1.00  0.00      CCP 
ATOM   4551 HD22 LEU   289      21.986  33.919  20.122  1.00  0.00      CCP 
ATOM   4552 HD23 LEU   289      23.179  34.928  20.940  1.00  0.00      CCP 
ATOM   4553  C   LEU   289      25.099  30.643  17.355  1.00 24.44      CCP 
ATOM   4554  O   LEU   289      26.261  30.661  17.009  1.00 28.93      CCP 
ATOM   4555  N   GLU   290      24.388  29.543  17.423  1.00 25.24      CCP 
ATOM   4556  HN  GLU   290      23.416  29.593  17.538  1.00  0.00      CCP 
ATOM   4557  CA  GLU   290      25.037  28.249  17.239  1.00 26.62      CCP 
ATOM   4558  HA  GLU   290      25.636  28.054  18.115  1.00  0.00      CCP 
ATOM   4559  CB  GLU   290      24.077  27.118  17.088  1.00 30.33      CCP 
ATOM   4560  HB1 GLU   290      23.351  27.400  16.337  1.00  0.00      CCP 
ATOM   4561  HB2 GLU   290      23.556  27.006  18.022  1.00  0.00      CCP 
ATOM   4562  CG  GLU   290      24.674  25.743  16.691  1.00 36.29      CCP 
ATOM   4563  HG1 GLU   290      25.698  25.675  17.026  1.00  0.00      CCP 
ATOM   4564  HG2 GLU   290      24.627  25.618  15.618  1.00  0.00      CCP 
ATOM   4565  CD  GLU   290      23.844  24.684  17.373  1.00 40.39      CCP 
ATOM   4566  OE1 GLU   290      23.448  24.943  18.540  1.00 43.55      CCP 
ATOM   4567  OE2 GLU   290      23.600  23.687  16.665  1.00 47.15      CCP 
ATOM   4568  C   GLU   290      25.945  28.172  16.025  1.00 29.96      CCP 
ATOM   4569  O   GLU   290      27.099  27.722  16.049  1.00 31.62      CCP 
ATOM   4570  N   GLU   291      25.398  28.527  14.877  1.00 30.63      CCP 
ATOM   4571  HN  GLU   291      24.464  28.820  14.829  1.00  0.00      CCP 
ATOM   4572  CA  GLU   291      26.247  28.507  13.686  1.00 32.70      CCP 
ATOM   4573  HA  GLU   291      26.638  27.507  13.555  1.00  0.00      CCP 
ATOM   4574  CB  GLU   291      25.529  28.926  12.420  1.00 31.19      CCP 
ATOM   4575  HB1 GLU   291      26.203  28.747  11.591  1.00  0.00      CCP 
ATOM   4576  HB2 GLU   291      25.361  29.988  12.477  1.00  0.00      CCP 
ATOM   4577  CG  GLU   291      24.185  28.275  12.086  1.00 39.98      CCP 
ATOM   4578  HG1 GLU   291      23.527  28.440  12.908  1.00  0.00      CCP 
ATOM   4579  HG2 GLU   291      24.347  27.213  12.009  1.00  0.00      CCP 
ATOM   4580  CD  GLU   291      23.496  28.717  10.819  1.00 37.60      CCP 
ATOM   4581  OE1 GLU   291      23.160  29.915  10.754  1.00 35.10      CCP 
ATOM   4582  OE2 GLU   291      23.292  27.902   9.897  1.00 45.16      CCP 
ATOM   4583  C   GLU   291      27.419  29.471  13.897  1.00 33.52      CCP 
ATOM   4584  O   GLU   291      28.361  29.387  13.081  1.00 31.56      CCP 
ATOM   4585  N   GLN   292      27.416  30.407  14.832  1.00 32.25      CCP 
ATOM   4586  HN  GLN   292      26.651  30.521  15.434  1.00  0.00      CCP 
ATOM   4587  CA  GLN   292      28.599  31.312  14.906  1.00 33.12      CCP 
ATOM   4588  HA  GLN   292      29.197  31.120  14.024  1.00  0.00      CCP 
ATOM   4589  CB  GLN   292      28.255  32.791  14.897  1.00 29.29      CCP 
ATOM   4590  HB1 GLN   292      29.175  33.358  14.949  1.00  0.00      CCP 
ATOM   4591  HB2 GLN   292      27.667  33.012  15.774  1.00  0.00      CCP 
ATOM   4592  CG  GLN   292      27.481  33.232  13.680  1.00 31.08      CCP 
ATOM   4593  HG1 GLN   292      26.762  32.475  13.406  1.00  0.00      CCP 
ATOM   4594  HG2 GLN   292      28.161  33.408  12.858  1.00  0.00      CCP 
ATOM   4595  CD  GLN   292      26.756  34.517  14.039  1.00 34.95      CCP 
ATOM   4596  OE1 GLN   292      25.562  34.517  14.381  1.00 34.79      CCP 
ATOM   4597  NE2 GLN   292      27.548  35.573  13.972  1.00 37.07      CCP 
ATOM   4598 HE21 GLN   292      28.487  35.466  13.713  1.00  0.00      CCP 
ATOM   4599 HE22 GLN   292      27.196  36.463  14.181  1.00  0.00      CCP 
ATOM   4600  C   GLN   292      29.473  30.976  16.098  1.00 34.51      CCP 
ATOM   4601  O   GLN   292      30.120  31.875  16.684  1.00 37.22      CCP 
ATOM   4602  N   GLY   293      29.482  29.729  16.535  1.00 35.07      CCP 
ATOM   4603  HN  GLY   293      28.927  29.062  16.079  1.00  0.00      CCP 
ATOM   4604  CA  GLY   293      30.301  29.312  17.678  1.00 35.09      CCP 
ATOM   4605  HA1 GLY   293      31.244  29.840  17.622  1.00  0.00      CCP 
ATOM   4606  HA2 GLY   293      30.506  28.259  17.573  1.00  0.00      CCP 
ATOM   4607  C   GLY   293      29.721  29.528  19.043  1.00 37.62      CCP 
ATOM   4608  O   GLY   293      30.157  28.878  20.045  1.00 38.72      CCP 
ATOM   4609  N   LEU   294      28.724  30.406  19.159  1.00 37.41      CCP 
ATOM   4610  HN  LEU   294      28.427  30.861  18.344  1.00  0.00      CCP 
ATOM   4611  CA  LEU   294      28.026  30.716  20.387  1.00 31.75      CCP 
ATOM   4612  HA  LEU   294      28.771  30.724  21.171  1.00  0.00      CCP 
ATOM   4613  CB  LEU   294      27.450  32.115  20.319  1.00 29.44      CCP 
ATOM   4614  HB1 LEU   294      26.894  32.302  21.226  1.00  0.00      CCP 
ATOM   4615  HB2 LEU   294      26.770  32.168  19.483  1.00  0.00      CCP 
ATOM   4616  CG  LEU   294      28.495  33.199  20.159  1.00 32.69      CCP 
ATOM   4617  HG  LEU   294      29.353  32.978  20.774  1.00  0.00      CCP 
ATOM   4618  CD1 LEU   294      28.923  33.367  18.712  1.00 37.32      CCP 
ATOM   4619 HD11 LEU   294      28.800  34.398  18.414  1.00  0.00      CCP 
ATOM   4620 HD12 LEU   294      28.317  32.736  18.079  1.00  0.00      CCP 
ATOM   4621 HD13 LEU   294      29.961  33.087  18.612  1.00  0.00      CCP 
ATOM   4622  CD2 LEU   294      27.892  34.528  20.591  1.00 38.17      CCP 
ATOM   4623 HD21 LEU   294      27.563  34.458  21.618  1.00  0.00      CCP 
ATOM   4624 HD22 LEU   294      27.049  34.764  19.958  1.00  0.00      CCP 
ATOM   4625 HD23 LEU   294      28.636  35.306  20.505  1.00  0.00      CCP 
ATOM   4626  C   LEU   294      27.000  29.671  20.781  1.00 32.91      CCP 
ATOM   4627  OT1 LEU   294      26.866  28.545  20.258  1.00 32.55      CCP 
ATOM   4628  OT2 LEU   294      26.359  30.076  21.758  1.00 36.16      CCP 
ATOM   4629  FE  HEM   295      -1.679  33.021  18.640  1.00 17.31      CCP 
ATOM   4630  NA  HEM   295      -2.502  33.414  20.369  1.00 18.04      CCP 
ATOM   4631  NB  HEM   295      -3.532  33.308  17.687  1.00 20.46      CCP 
ATOM   4632  NC  HEM   295      -0.853  33.052  16.855  1.00 17.14      CCP 
ATOM   4633  ND  HEM   295       0.160  33.280  19.542  1.00 19.77      CCP 
ATOM   4634  C1A HEM   295      -1.844  33.577  21.596  1.00 19.87      CCP 
ATOM   4635  CHA HEM   295      -0.510  33.431  21.867  1.00 17.46      CCP 
ATOM   4636  HA  HEM   295      -0.181  33.451  22.894  1.00  0.00      CCP 
ATOM   4637  C4D HEM   295       0.436  33.260  20.875  1.00 17.55      CCP 
ATOM   4638  C1B HEM   295      -4.714  33.571  18.303  1.00 19.15      CCP 
ATOM   4639  CHB HEM   295      -4.835  33.711  19.680  1.00 17.44      CCP 
ATOM   4640  HB  HEM   295      -5.840  33.845  20.053  1.00  0.00      CCP 
ATOM   4641  C4A HEM   295      -3.835  33.700  20.632  1.00 19.52      CCP 
ATOM   4642  C1C HEM   295      -1.466  32.983  15.590  1.00 20.16      CCP 
ATOM   4643  CHC HEM   295      -2.861  32.955  15.358  1.00 18.66      CCP 
ATOM   4644  HC  HEM   295      -3.200  32.727  14.358  1.00  0.00      CCP 
ATOM   4645  C4B HEM   295      -3.837  33.202  16.342  1.00 17.04      CCP 
ATOM   4646  C1D HEM   295       1.360  33.007  18.884  1.00 19.05      CCP 
ATOM   4647  CHD HEM   295       1.525  33.075  17.511  1.00 15.09      CCP 
ATOM   4648  HD  HEM   295       2.541  33.125  17.153  1.00  0.00      CCP 
ATOM   4649  C4C HEM   295       0.530  33.086  16.562  1.00 21.58      CCP 
ATOM   4650  C2A HEM   295      -2.836  33.872  22.613  1.00 18.41      CCP 
ATOM   4651  CAA HEM   295      -2.370  34.114  24.089  1.00 16.86      CCP 
ATOM   4652 HAA1 HEM   295      -1.435  33.601  24.245  1.00  0.00      CCP 
ATOM   4653 HAA2 HEM   295      -3.106  33.673  24.745  1.00  0.00      CCP 
ATOM   4654  C3A HEM   295      -4.013  33.991  22.043  1.00 17.40      CCP 
ATOM   4655  CMA HEM   295      -5.417  34.310  22.660  1.00 15.60      CCP 
ATOM   4656 HMA1 HEM   295      -6.080  33.472  22.500  1.00  0.00      CCP 
ATOM   4657 HMA2 HEM   295      -5.827  35.190  22.186  1.00  0.00      CCP 
ATOM   4658 HMA3 HEM   295      -5.313  34.488  23.720  1.00  0.00      CCP 
ATOM   4659  CBA HEM   295      -2.192  35.555  24.495  1.00  9.90      CCP 
ATOM   4660 HBA1 HEM   295      -3.158  36.037  24.453  1.00  0.00      CCP 
ATOM   4661 HBA2 HEM   295      -1.547  36.029  23.770  1.00  0.00      CCP 
ATOM   4662  CGA HEM   295      -1.615  35.789  25.858  1.00 12.22      CCP 
ATOM   4663  O1A HEM   295      -2.174  35.402  26.914  1.00 11.86      CCP 
ATOM   4664  O2A HEM   295      -0.527  36.423  25.876  1.00 16.51      CCP 
ATOM   4665  C2B HEM   295      -5.803  33.518  17.317  1.00 18.37      CCP 
ATOM   4666  CMB HEM   295      -7.297  33.694  17.745  1.00 14.89      CCP 
ATOM   4667 HMB1 HEM   295      -7.676  32.755  18.119  1.00  0.00      CCP 
ATOM   4668 HMB2 HEM   295      -7.883  34.004  16.893  1.00  0.00      CCP 
ATOM   4669 HMB3 HEM   295      -7.365  34.444  18.520  1.00  0.00      CCP 
ATOM   4670  C3B HEM   295      -5.264  33.312  16.153  1.00 18.10      CCP 
ATOM   4671  CAB HEM   295      -5.945  33.184  14.763  1.00 17.24      CCP 
ATOM   4672  HAB HEM   295      -5.306  33.202  13.913  1.00  0.00      CCP 
ATOM   4673  CBB HEM   295      -7.053  32.498  14.570  1.00 16.86      CCP 
ATOM   4674 HBB1 HEM   295      -7.235  32.024  13.617  1.00  0.00      CCP 
ATOM   4675 HBB2 HEM   295      -7.780  32.409  15.364  1.00  0.00      CCP 
ATOM   4676  C2C HEM   295      -0.477  32.992  14.538  1.00 19.58      CCP 
ATOM   4677  CMC HEM   295      -0.852  32.984  13.050  1.00 20.62      CCP 
ATOM   4678 HMC1 HEM   295      -1.594  33.745  12.861  1.00  0.00      CCP 
ATOM   4679 HMC2 HEM   295      -1.253  32.017  12.785  1.00  0.00      CCP 
ATOM   4680 HMC3 HEM   295       0.027  33.184  12.455  1.00  0.00      CCP 
ATOM   4681  C3C HEM   295       0.750  33.024  15.092  1.00 19.65      CCP 
ATOM   4682  CAC HEM   295       2.095  33.097  14.519  1.00 17.81      CCP 
ATOM   4683  HAC HEM   295       2.768  33.256  15.343  1.00  0.00      CCP 
ATOM   4684  CBC HEM   295       2.832  32.997  13.494  1.00 18.90      CCP 
ATOM   4685 HBC1 HEM   295       3.905  33.076  13.590  1.00  0.00      CCP 
ATOM   4686 HBC2 HEM   295       2.388  32.832  12.524  1.00  0.00      CCP 
ATOM   4687  C2D HEM   295       2.398  32.745  19.902  1.00 19.72      CCP 
ATOM   4688  CMD HEM   295       3.861  32.441  19.502  1.00 13.89      CCP 
ATOM   4689 HMD1 HEM   295       4.422  33.363  19.466  1.00  0.00      CCP 
ATOM   4690 HMD2 HEM   295       3.880  31.969  18.531  1.00  0.00      CCP 
ATOM   4691 HMD3 HEM   295       4.303  31.780  20.232  1.00  0.00      CCP 
ATOM   4692  C3D HEM   295       1.821  32.885  21.073  1.00 18.72      CCP 
ATOM   4693  CAD HEM   295       2.472  32.760  22.483  1.00 20.17      CCP 
ATOM   4694 HAD1 HEM   295       3.353  32.141  22.406  1.00  0.00      CCP 
ATOM   4695 HAD2 HEM   295       1.770  32.285  23.152  1.00  0.00      CCP 
ATOM   4696  CBD HEM   295       2.881  34.144  23.079  1.00 20.48      CCP 
ATOM   4697 HBD1 HEM   295       2.003  34.773  23.097  1.00  0.00      CCP 
ATOM   4698 HBD2 HEM   295       3.604  34.594  22.415  1.00  0.00      CCP 
ATOM   4699  CGD HEM   295       3.469  34.125  24.464  1.00 20.61      CCP 
ATOM   4700  O1D HEM   295       3.483  35.224  25.067  1.00 24.08      CCP 
ATOM   4701  O2D HEM   295       3.938  33.037  24.858  1.00 19.07      CCP 
END
