# Supplementary material for: Electron Transfer Interactome of Cytochrome c
Source: PLoS Comput Biol. 2012 Dec 6;8(12):e1002807. doi: 10.1371/journal.pcbi.1002807 (PMC3516563; doi:10.1371/journal.pcbi.1002807)
Supplement: Dataset S1 — Script files. (BZ2) [file pcbi.1002807.s001.bz2 › scripts/ccp.h.psf]

PSF 

       3 !NTITLE
 REMARKS FILENAME="ccp.h.psf"                                                                                                       
 REMARKS  TOPH11-MACRO for protein sequence                                                                                         
 REMARKS DATE:27-Mar-12  10:13:38       created by user: alex                                                                       

    4701 !NATOM
       1 CCP  1    THR  N    NH3   -0.100000       14.0070           0
       2 CCP  1    THR  HT1  HC     0.260000       1.00800           0
       3 CCP  1    THR  HT2  HC     0.260000       1.00800           0
       4 CCP  1    THR  HT3  HC     0.260000       1.00800           0
       5 CCP  1    THR  CA   CT     0.220000       12.0110           0
       6 CCP  1    THR  HA   HA     0.100000       1.00800           0
       7 CCP  1    THR  CB   CT     0.180000       12.0110           0
       8 CCP  1    THR  HB   HA     0.100000       1.00800           0
       9 CCP  1    THR  OG1  OH    -0.680000       15.9990           0
      10 CCP  1    THR  HG1  H      0.400000       1.00800           0
      11 CCP  1    THR  CG2  CT    -0.300000       12.0110           0
      12 CCP  1    THR  HG21 HA     0.100000       1.00800           0
      13 CCP  1    THR  HG22 HA     0.100000       1.00800           0
      14 CCP  1    THR  HG23 HA     0.100000       1.00800           0
      15 CCP  1    THR  C    C      0.480000       12.0110           0
      16 CCP  1    THR  O    O     -0.480000       15.9990           0
      17 CCP  2    THR  N    NH1   -0.360000       14.0070           0
      18 CCP  2    THR  HN   H      0.260000       1.00800           0
      19 CCP  2    THR  CA   CT      0.00000       12.0110           0
      20 CCP  2    THR  HA   HA     0.100000       1.00800           0
      21 CCP  2    THR  CB   CT     0.180000       12.0110           0
      22 CCP  2    THR  HB   HA     0.100000       1.00800           0
      23 CCP  2    THR  OG1  OH    -0.680000       15.9990           0
      24 CCP  2    THR  HG1  H      0.400000       1.00800           0
      25 CCP  2    THR  CG2  CT    -0.300000       12.0110           0
      26 CCP  2    THR  HG21 HA     0.100000       1.00800           0
      27 CCP  2    THR  HG22 HA     0.100000       1.00800           0
      28 CCP  2    THR  HG23 HA     0.100000       1.00800           0
      29 CCP  2    THR  C    C      0.480000       12.0110           0
      30 CCP  2    THR  O    O     -0.480000       15.9990           0
      31 CCP  3    PRO  N    N     -0.360000       14.0070           0
      32 CCP  3    PRO  CA   CT      0.00000       12.0110           0
      33 CCP  3    PRO  HA   HA     0.100000       1.00800           0
      34 CCP  3    PRO  CB   CT    -0.200000       12.0110           0
      35 CCP  3    PRO  HB1  HA     0.100000       1.00800           0
      36 CCP  3    PRO  HB2  HA     0.100000       1.00800           0
      37 CCP  3    PRO  CG   CP    -0.200000       12.0110           0
      38 CCP  3    PRO  HG1  HA     0.100000       1.00800           0
      39 CCP  3    PRO  HG2  HA     0.100000       1.00800           0
      40 CCP  3    PRO  CD   CP     0.600000E-01   12.0110           0
      41 CCP  3    PRO  HD2  HA     0.100000       1.00800           0
      42 CCP  3    PRO  HD1  HA     0.100000       1.00800           0
      43 CCP  3    PRO  C    C      0.480000       12.0110           0
      44 CCP  3    PRO  O    O     -0.480000       15.9990           0
      45 CCP  4    LEU  N    NH1   -0.360000       14.0070           0
      46 CCP  4    LEU  HN   H      0.260000       1.00800           0
      47 CCP  4    LEU  CA   CT      0.00000       12.0110           0
      48 CCP  4    LEU  HA   HA     0.100000       1.00800           0
      49 CCP  4    LEU  CB   CT    -0.200000       12.0110           0
      50 CCP  4    LEU  HB1  HA     0.100000       1.00800           0
      51 CCP  4    LEU  HB2  HA     0.100000       1.00800           0
      52 CCP  4    LEU  CG   CT    -0.100000       12.0110           0
      53 CCP  4    LEU  HG   HA     0.100000       1.00800           0
      54 CCP  4    LEU  CD1  CT    -0.300000       12.0110           0
      55 CCP  4    LEU  HD11 HA     0.100000       1.00800           0
      56 CCP  4    LEU  HD12 HA     0.100000       1.00800           0
      57 CCP  4    LEU  HD13 HA     0.100000       1.00800           0
      58 CCP  4    LEU  CD2  CT    -0.300000       12.0110           0
      59 CCP  4    LEU  HD21 HA     0.100000       1.00800           0
      60 CCP  4    LEU  HD22 HA     0.100000       1.00800           0
      61 CCP  4    LEU  HD23 HA     0.100000       1.00800           0
      62 CCP  4    LEU  C    C      0.480000       12.0110           0
      63 CCP  4    LEU  O    O     -0.480000       15.9990           0
      64 CCP  5    VAL  N    NH1   -0.360000       14.0070           0
      65 CCP  5    VAL  HN   H      0.260000       1.00800           0
      66 CCP  5    VAL  CA   CT      0.00000       12.0110           0
      67 CCP  5    VAL  HA   HA     0.100000       1.00800           0
      68 CCP  5    VAL  CB   CT    -0.100000       12.0110           0
      69 CCP  5    VAL  HB   HA     0.100000       1.00800           0
      70 CCP  5    VAL  CG1  CT    -0.300000       12.0110           0
      71 CCP  5    VAL  HG11 HA     0.100000       1.00800           0
      72 CCP  5    VAL  HG12 HA     0.100000       1.00800           0
      73 CCP  5    VAL  HG13 HA     0.100000       1.00800           0
      74 CCP  5    VAL  CG2  CT    -0.300000       12.0110           0
      75 CCP  5    VAL  HG21 HA     0.100000       1.00800           0
      76 CCP  5    VAL  HG22 HA     0.100000       1.00800           0
      77 CCP  5    VAL  HG23 HA     0.100000       1.00800           0
      78 CCP  5    VAL  C    C      0.480000       12.0110           0
      79 CCP  5    VAL  O    O     -0.480000       15.9990           0
      80 CCP  6    HIS  N    NH1   -0.360000       14.0070           0
      81 CCP  6    HIS  HN   H      0.260000       1.00800           0
      82 CCP  6    HIS  CA   CT      0.00000       12.0110           0
      83 CCP  6    HIS  HA   HA     0.100000       1.00800           0
      84 CCP  6    HIS  CB   CT    -0.200000       12.0110           0
      85 CCP  6    HIS  HB1  HA     0.100000       1.00800           0
      86 CCP  6    HIS  HB2  HA     0.100000       1.00800           0
      87 CCP  6    HIS  CG   CC     0.500000E-01   12.0110           0
      88 CCP  6    HIS  ND1  NA    -0.400000       14.0070           0
      89 CCP  6    HIS  HD1  H      0.400000       1.00800           0
      90 CCP  6    HIS  CD2  CV    -0.140000       12.0110           0
      91 CCP  6    HIS  HD2  HA     0.140000       1.00800           0
      92 CCP  6    HIS  CE1  CR    -0.140000       12.0110           0
      93 CCP  6    HIS  HE1  HA     0.140000       1.00800           0
      94 CCP  6    HIS  NE2  NB    -0.500000E-01   14.0070           0
      95 CCP  6    HIS  HE2  H      0.350000       1.00800           0
      96 CCP  6    HIS  C    C      0.480000       12.0110           0
      97 CCP  6    HIS  O    O     -0.480000       15.9990           0
      98 CCP  7    VAL  N    NH1   -0.360000       14.0070           0
      99 CCP  7    VAL  HN   H      0.260000       1.00800           0
     100 CCP  7    VAL  CA   CT      0.00000       12.0110           0
     101 CCP  7    VAL  HA   HA     0.100000       1.00800           0
     102 CCP  7    VAL  CB   CT    -0.100000       12.0110           0
     103 CCP  7    VAL  HB   HA     0.100000       1.00800           0
     104 CCP  7    VAL  CG1  CT    -0.300000       12.0110           0
     105 CCP  7    VAL  HG11 HA     0.100000       1.00800           0
     106 CCP  7    VAL  HG12 HA     0.100000       1.00800           0
     107 CCP  7    VAL  HG13 HA     0.100000       1.00800           0
     108 CCP  7    VAL  CG2  CT    -0.300000       12.0110           0
     109 CCP  7    VAL  HG21 HA     0.100000       1.00800           0
     110 CCP  7    VAL  HG22 HA     0.100000       1.00800           0
     111 CCP  7    VAL  HG23 HA     0.100000       1.00800           0
     112 CCP  7    VAL  C    C      0.480000       12.0110           0
     113 CCP  7    VAL  O    O     -0.480000       15.9990           0
     114 CCP  8    ALA  N    NH1   -0.360000       14.0070           0
     115 CCP  8    ALA  HN   H      0.260000       1.00800           0
     116 CCP  8    ALA  CA   CT      0.00000       12.0110           0
     117 CCP  8    ALA  HA   HA     0.100000       1.00800           0
     118 CCP  8    ALA  CB   CT    -0.300000       12.0110           0
     119 CCP  8    ALA  HB1  HA     0.100000       1.00800           0
     120 CCP  8    ALA  HB2  HA     0.100000       1.00800           0
     121 CCP  8    ALA  HB3  HA     0.100000       1.00800           0
     122 CCP  8    ALA  C    C      0.480000       12.0110           0
     123 CCP  8    ALA  O    O     -0.480000       15.9990           0
     124 CCP  9    SER  N    NH1   -0.360000       14.0070           0
     125 CCP  9    SER  HN   H      0.260000       1.00800           0
     126 CCP  9    SER  CA   CT      0.00000       12.0110           0
     127 CCP  9    SER  HA   HA     0.100000       1.00800           0
     128 CCP  9    SER  CB   CT     0.800000E-01   12.0110           0
     129 CCP  9    SER  HB1  HA     0.100000       1.00800           0
     130 CCP  9    SER  HB2  HA     0.100000       1.00800           0
     131 CCP  9    SER  OG   OH    -0.680000       15.9990           0
     132 CCP  9    SER  HG   H      0.400000       1.00800           0
     133 CCP  9    SER  C    C      0.480000       12.0110           0
     134 CCP  9    SER  O    O     -0.480000       15.9990           0
     135 CCP  10   VAL  N    NH1   -0.360000       14.0070           0
     136 CCP  10   VAL  HN   H      0.260000       1.00800           0
     137 CCP  10   VAL  CA   CT      0.00000       12.0110           0
     138 CCP  10   VAL  HA   HA     0.100000       1.00800           0
     139 CCP  10   VAL  CB   CT    -0.100000       12.0110           0
     140 CCP  10   VAL  HB   HA     0.100000       1.00800           0
     141 CCP  10   VAL  CG1  CT    -0.300000       12.0110           0
     142 CCP  10   VAL  HG11 HA     0.100000       1.00800           0
     143 CCP  10   VAL  HG12 HA     0.100000       1.00800           0
     144 CCP  10   VAL  HG13 HA     0.100000       1.00800           0
     145 CCP  10   VAL  CG2  CT    -0.300000       12.0110           0
     146 CCP  10   VAL  HG21 HA     0.100000       1.00800           0
     147 CCP  10   VAL  HG22 HA     0.100000       1.00800           0
     148 CCP  10   VAL  HG23 HA     0.100000       1.00800           0
     149 CCP  10   VAL  C    C      0.480000       12.0110           0
     150 CCP  10   VAL  O    O     -0.480000       15.9990           0
     151 CCP  11   GLU  N    NH1   -0.360000       14.0070           0
     152 CCP  11   GLU  HN   H      0.260000       1.00800           0
     153 CCP  11   GLU  CA   CT      0.00000       12.0110           0
     154 CCP  11   GLU  HA   HA     0.100000       1.00800           0
     155 CCP  11   GLU  CB   CT    -0.200000       12.0110           0
     156 CCP  11   GLU  HB1  HA     0.100000       1.00800           0
     157 CCP  11   GLU  HB2  HA     0.100000       1.00800           0
     158 CCP  11   GLU  CG   CT    -0.450000       12.0110           0
     159 CCP  11   GLU  HG1  HA     0.100000       1.00800           0
     160 CCP  11   GLU  HG2  HA     0.100000       1.00800           0
     161 CCP  11   GLU  CD   C      0.490000       12.0110           0
     162 CCP  11   GLU  OE1  OC    -0.620000       15.9990           0
     163 CCP  11   GLU  OE2  OC    -0.620000       15.9990           0
     164 CCP  11   GLU  C    C      0.480000       12.0110           0
     165 CCP  11   GLU  O    O     -0.480000       15.9990           0
     166 CCP  12   LYS  N    NH1   -0.360000       14.0070           0
     167 CCP  12   LYS  HN   H      0.260000       1.00800           0
     168 CCP  12   LYS  CA   CT      0.00000       12.0110           0
     169 CCP  12   LYS  HA   HA     0.100000       1.00800           0
     170 CCP  12   LYS  CB   CT    -0.200000       12.0110           0
     171 CCP  12   LYS  HB1  HA     0.100000       1.00800           0
     172 CCP  12   LYS  HB2  HA     0.100000       1.00800           0
     173 CCP  12   LYS  CG   CT    -0.200000       12.0110           0
     174 CCP  12   LYS  HG1  HA     0.100000       1.00800           0
     175 CCP  12   LYS  HG2  HA     0.100000       1.00800           0
     176 CCP  12   LYS  CD   CT    -0.200000       12.0110           0
     177 CCP  12   LYS  HD1  HA     0.100000       1.00800           0
     178 CCP  12   LYS  HD2  HA     0.100000       1.00800           0
     179 CCP  12   LYS  CE   CT     0.305000       12.0110           0
     180 CCP  12   LYS  HE1  HA     0.100000       1.00800           0
     181 CCP  12   LYS  HE2  HA     0.100000       1.00800           0
     182 CCP  12   LYS  NZ   NH3   -0.810000       14.0070           0
     183 CCP  12   LYS  HZ1  HC     0.435000       1.00800           0
     184 CCP  12   LYS  HZ2  HC     0.435000       1.00800           0
     185 CCP  12   LYS  HZ3  HC     0.435000       1.00800           0
     186 CCP  12   LYS  C    C      0.480000       12.0110           0
     187 CCP  12   LYS  O    O     -0.480000       15.9990           0
     188 CCP  13   GLY  N    NH1   -0.360000       14.0070           0
     189 CCP  13   GLY  HN   H      0.260000       1.00800           0
     190 CCP  13   GLY  CA   CT    -0.100000       12.0110           0
     191 CCP  13   GLY  HA1  HA     0.100000       1.00800           0
     192 CCP  13   GLY  HA2  HA     0.100000       1.00800           0
     193 CCP  13   GLY  C    C      0.480000       12.0110           0
     194 CCP  13   GLY  O    O     -0.480000       15.9990           0
     195 CCP  14   ARG  N    NH1   -0.360000       14.0070           0
     196 CCP  14   ARG  HN   H      0.260000       1.00800           0
     197 CCP  14   ARG  CA   CT      0.00000       12.0110           0
     198 CCP  14   ARG  HA   HA     0.100000       1.00800           0
     199 CCP  14   ARG  CB   CT    -0.200000       12.0110           0
     200 CCP  14   ARG  HB1  HA     0.100000       1.00800           0
     201 CCP  14   ARG  HB2  HA     0.100000       1.00800           0
     202 CCP  14   ARG  CG   CT    -0.200000       12.0110           0
     203 CCP  14   ARG  HG1  HA     0.100000       1.00800           0
     204 CCP  14   ARG  HG2  HA     0.100000       1.00800           0
     205 CCP  14   ARG  CD   CT    -0.100000       12.0110           0
     206 CCP  14   ARG  HD1  HA     0.150000       1.00800           0
     207 CCP  14   ARG  HD2  HA     0.150000       1.00800           0
     208 CCP  14   ARG  NE   NH1   -0.600000       14.0070           0
     209 CCP  14   ARG  HE   H      0.400000       1.00800           0
     210 CCP  14   ARG  CZ   C      0.600000       12.0110           0
     211 CCP  14   ARG  NH1  NC2   -0.600000       14.0070           0
     212 CCP  14   ARG  HH11 HC     0.400000       1.00800           0
     213 CCP  14   ARG  HH12 HC     0.400000       1.00800           0
     214 CCP  14   ARG  NH2  NC2   -0.600000       14.0070           0
     215 CCP  14   ARG  HH21 HC     0.400000       1.00800           0
     216 CCP  14   ARG  HH22 HC     0.400000       1.00800           0
     217 CCP  14   ARG  C    C      0.480000       12.0110           0
     218 CCP  14   ARG  O    O     -0.480000       15.9990           0
     219 CCP  15   SER  N    NH1   -0.360000       14.0070           0
     220 CCP  15   SER  HN   H      0.260000       1.00800           0
     221 CCP  15   SER  CA   CT      0.00000       12.0110           0
     222 CCP  15   SER  HA   HA     0.100000       1.00800           0
     223 CCP  15   SER  CB   CT     0.800000E-01   12.0110           0
     224 CCP  15   SER  HB1  HA     0.100000       1.00800           0
     225 CCP  15   SER  HB2  HA     0.100000       1.00800           0
     226 CCP  15   SER  OG   OH    -0.680000       15.9990           0
     227 CCP  15   SER  HG   H      0.400000       1.00800           0
     228 CCP  15   SER  C    C      0.480000       12.0110           0
     229 CCP  15   SER  O    O     -0.480000       15.9990           0
     230 CCP  16   TYR  N    NH1   -0.360000       14.0070           0
     231 CCP  16   TYR  HN   H      0.260000       1.00800           0
     232 CCP  16   TYR  CA   CT      0.00000       12.0110           0
     233 CCP  16   TYR  HA   HA     0.100000       1.00800           0
     234 CCP  16   TYR  CB   CT    -0.200000       12.0110           0
     235 CCP  16   TYR  HB1  HA     0.100000       1.00800           0
     236 CCP  16   TYR  HB2  HA     0.100000       1.00800           0
     237 CCP  16   TYR  CG   CA      0.00000       12.0110           0
     238 CCP  16   TYR  CD1  CA    -0.140000       12.0110           0
     239 CCP  16   TYR  HD1  HA     0.140000       1.00800           0
     240 CCP  16   TYR  CD2  CA    -0.140000       12.0110           0
     241 CCP  16   TYR  HD2  HA     0.140000       1.00800           0
     242 CCP  16   TYR  CE1  CA    -0.140000       12.0110           0
     243 CCP  16   TYR  HE1  HA     0.140000       1.00800           0
     244 CCP  16   TYR  CE2  CA    -0.140000       12.0110           0
     245 CCP  16   TYR  HE2  HA     0.140000       1.00800           0
     246 CCP  16   TYR  CZ   C      0.200000       12.0110           0
     247 CCP  16   TYR  OH   OH    -0.600000       15.9990           0
     248 CCP  16   TYR  HH   H      0.400000       1.00800           0
     249 CCP  16   TYR  C    C      0.480000       12.0110           0
     250 CCP  16   TYR  O    O     -0.480000       15.9990           0
     251 CCP  17   GLU  N    NH1   -0.360000       14.0070           0
     252 CCP  17   GLU  HN   H      0.260000       1.00800           0
     253 CCP  17   GLU  CA   CT      0.00000       12.0110           0
     254 CCP  17   GLU  HA   HA     0.100000       1.00800           0
     255 CCP  17   GLU  CB   CT    -0.200000       12.0110           0
     256 CCP  17   GLU  HB1  HA     0.100000       1.00800           0
     257 CCP  17   GLU  HB2  HA     0.100000       1.00800           0
     258 CCP  17   GLU  CG   CT    -0.450000       12.0110           0
     259 CCP  17   GLU  HG1  HA     0.100000       1.00800           0
     260 CCP  17   GLU  HG2  HA     0.100000       1.00800           0
     261 CCP  17   GLU  CD   C      0.490000       12.0110           0
     262 CCP  17   GLU  OE1  OC    -0.620000       15.9990           0
     263 CCP  17   GLU  OE2  OC    -0.620000       15.9990           0
     264 CCP  17   GLU  C    C      0.480000       12.0110           0
     265 CCP  17   GLU  O    O     -0.480000       15.9990           0
     266 CCP  18   ASP  N    NH1   -0.360000       14.0070           0
     267 CCP  18   ASP  HN   H      0.260000       1.00800           0
     268 CCP  18   ASP  CA   CT      0.00000       12.0110           0
     269 CCP  18   ASP  HA   HA     0.100000       1.00800           0
     270 CCP  18   ASP  CB   CT    -0.450000       12.0110           0
     271 CCP  18   ASP  HB1  HA     0.100000       1.00800           0
     272 CCP  18   ASP  HB2  HA     0.100000       1.00800           0
     273 CCP  18   ASP  CG   C      0.490000       12.0110           0
     274 CCP  18   ASP  OD1  OC    -0.620000       15.9990           0
     275 CCP  18   ASP  OD2  OC    -0.620000       15.9990           0
     276 CCP  18   ASP  C    C      0.480000       12.0110           0
     277 CCP  18   ASP  O    O     -0.480000       15.9990           0
     278 CCP  19   PHE  N    NH1   -0.360000       14.0070           0
     279 CCP  19   PHE  HN   H      0.260000       1.00800           0
     280 CCP  19   PHE  CA   CT      0.00000       12.0110           0
     281 CCP  19   PHE  HA   HA     0.100000       1.00800           0
     282 CCP  19   PHE  CB   CT    -0.160000       12.0110           0
     283 CCP  19   PHE  HB1  HA     0.100000       1.00800           0
     284 CCP  19   PHE  HB2  HA     0.100000       1.00800           0
     285 CCP  19   PHE  CG   CA     0.300000E-01   12.0110           0
     286 CCP  19   PHE  CD1  CA    -0.160000       12.0110           0
     287 CCP  19   PHE  HD1  HA     0.140000       1.00800           0
     288 CCP  19   PHE  CD2  CA    -0.160000       12.0110           0
     289 CCP  19   PHE  HD2  HA     0.140000       1.00800           0
     290 CCP  19   PHE  CE1  CA    -0.150000       12.0110           0
     291 CCP  19   PHE  HE1  HA     0.140000       1.00800           0
     292 CCP  19   PHE  CE2  CA    -0.150000       12.0110           0
     293 CCP  19   PHE  HE2  HA     0.140000       1.00800           0
     294 CCP  19   PHE  CZ   CA    -0.150000       12.0110           0
     295 CCP  19   PHE  HZ   HA     0.140000       1.00800           0
     296 CCP  19   PHE  C    C      0.480000       12.0110           0
     297 CCP  19   PHE  O    O     -0.480000       15.9990           0
     298 CCP  20   GLN  N    NH1   -0.360000       14.0070           0
     299 CCP  20   GLN  HN   H      0.260000       1.00800           0
     300 CCP  20   GLN  CA   CT      0.00000       12.0110           0
     301 CCP  20   GLN  HA   HA     0.100000       1.00800           0
     302 CCP  20   GLN  CB   CT    -0.200000       12.0110           0
     303 CCP  20   GLN  HB1  HA     0.100000       1.00800           0
     304 CCP  20   GLN  HB2  HA     0.100000       1.00800           0
     305 CCP  20   GLN  CG   CT    -0.200000       12.0110           0
     306 CCP  20   GLN  HG1  HA     0.100000       1.00800           0
     307 CCP  20   GLN  HG2  HA     0.100000       1.00800           0
     308 CCP  20   GLN  CD   C      0.480000       12.0110           0
     309 CCP  20   GLN  OE1  O     -0.480000       15.9990           0
     310 CCP  20   GLN  NE2  NH2   -0.520000       14.0070           0
     311 CCP  20   GLN  HE21 H      0.260000       1.00800           0
     312 CCP  20   GLN  HE22 H      0.260000       1.00800           0
     313 CCP  20   GLN  C    C      0.480000       12.0110           0
     314 CCP  20   GLN  O    O     -0.480000       15.9990           0
     315 CCP  21   LYS  N    NH1   -0.360000       14.0070           0
     316 CCP  21   LYS  HN   H      0.260000       1.00800           0
     317 CCP  21   LYS  CA   CT      0.00000       12.0110           0
     318 CCP  21   LYS  HA   HA     0.100000       1.00800           0
     319 CCP  21   LYS  CB   CT    -0.200000       12.0110           0
     320 CCP  21   LYS  HB1  HA     0.100000       1.00800           0
     321 CCP  21   LYS  HB2  HA     0.100000       1.00800           0
     322 CCP  21   LYS  CG   CT    -0.200000       12.0110           0
     323 CCP  21   LYS  HG1  HA     0.100000       1.00800           0
     324 CCP  21   LYS  HG2  HA     0.100000       1.00800           0
     325 CCP  21   LYS  CD   CT    -0.200000       12.0110           0
     326 CCP  21   LYS  HD1  HA     0.100000       1.00800           0
     327 CCP  21   LYS  HD2  HA     0.100000       1.00800           0
     328 CCP  21   LYS  CE   CT     0.305000       12.0110           0
     329 CCP  21   LYS  HE1  HA     0.100000       1.00800           0
     330 CCP  21   LYS  HE2  HA     0.100000       1.00800           0
     331 CCP  21   LYS  NZ   NH3   -0.810000       14.0070           0
     332 CCP  21   LYS  HZ1  HC     0.435000       1.00800           0
     333 CCP  21   LYS  HZ2  HC     0.435000       1.00800           0
     334 CCP  21   LYS  HZ3  HC     0.435000       1.00800           0
     335 CCP  21   LYS  C    C      0.480000       12.0110           0
     336 CCP  21   LYS  O    O     -0.480000       15.9990           0
     337 CCP  22   VAL  N    NH1   -0.360000       14.0070           0
     338 CCP  22   VAL  HN   H      0.260000       1.00800           0
     339 CCP  22   VAL  CA   CT      0.00000       12.0110           0
     340 CCP  22   VAL  HA   HA     0.100000       1.00800           0
     341 CCP  22   VAL  CB   CT    -0.100000       12.0110           0
     342 CCP  22   VAL  HB   HA     0.100000       1.00800           0
     343 CCP  22   VAL  CG1  CT    -0.300000       12.0110           0
     344 CCP  22   VAL  HG11 HA     0.100000       1.00800           0
     345 CCP  22   VAL  HG12 HA     0.100000       1.00800           0
     346 CCP  22   VAL  HG13 HA     0.100000       1.00800           0
     347 CCP  22   VAL  CG2  CT    -0.300000       12.0110           0
     348 CCP  22   VAL  HG21 HA     0.100000       1.00800           0
     349 CCP  22   VAL  HG22 HA     0.100000       1.00800           0
     350 CCP  22   VAL  HG23 HA     0.100000       1.00800           0
     351 CCP  22   VAL  C    C      0.480000       12.0110           0
     352 CCP  22   VAL  O    O     -0.480000       15.9990           0
     353 CCP  23   TYR  N    NH1   -0.360000       14.0070           0
     354 CCP  23   TYR  HN   H      0.260000       1.00800           0
     355 CCP  23   TYR  CA   CT      0.00000       12.0110           0
     356 CCP  23   TYR  HA   HA     0.100000       1.00800           0
     357 CCP  23   TYR  CB   CT    -0.200000       12.0110           0
     358 CCP  23   TYR  HB1  HA     0.100000       1.00800           0
     359 CCP  23   TYR  HB2  HA     0.100000       1.00800           0
     360 CCP  23   TYR  CG   CA      0.00000       12.0110           0
     361 CCP  23   TYR  CD1  CA    -0.140000       12.0110           0
     362 CCP  23   TYR  HD1  HA     0.140000       1.00800           0
     363 CCP  23   TYR  CD2  CA    -0.140000       12.0110           0
     364 CCP  23   TYR  HD2  HA     0.140000       1.00800           0
     365 CCP  23   TYR  CE1  CA    -0.140000       12.0110           0
     366 CCP  23   TYR  HE1  HA     0.140000       1.00800           0
     367 CCP  23   TYR  CE2  CA    -0.140000       12.0110           0
     368 CCP  23   TYR  HE2  HA     0.140000       1.00800           0
     369 CCP  23   TYR  CZ   C      0.200000       12.0110           0
     370 CCP  23   TYR  OH   OH    -0.600000       15.9990           0
     371 CCP  23   TYR  HH   H      0.400000       1.00800           0
     372 CCP  23   TYR  C    C      0.480000       12.0110           0
     373 CCP  23   TYR  O    O     -0.480000       15.9990           0
     374 CCP  24   ASN  N    NH1   -0.360000       14.0070           0
     375 CCP  24   ASN  HN   H      0.260000       1.00800           0
     376 CCP  24   ASN  CA   CT      0.00000       12.0110           0
     377 CCP  24   ASN  HA   HA     0.100000       1.00800           0
     378 CCP  24   ASN  CB   CT    -0.200000       12.0110           0
     379 CCP  24   ASN  HB1  HA     0.100000       1.00800           0
     380 CCP  24   ASN  HB2  HA     0.100000       1.00800           0
     381 CCP  24   ASN  CG   C      0.480000       12.0110           0
     382 CCP  24   ASN  OD1  O     -0.480000       15.9990           0
     383 CCP  24   ASN  ND2  NH2   -0.520000       14.0070           0
     384 CCP  24   ASN  HD21 H      0.260000       1.00800           0
     385 CCP  24   ASN  HD22 H      0.260000       1.00800           0
     386 CCP  24   ASN  C    C      0.480000       12.0110           0
     387 CCP  24   ASN  O    O     -0.480000       15.9990           0
     388 CCP  25   ALA  N    NH1   -0.360000       14.0070           0
     389 CCP  25   ALA  HN   H      0.260000       1.00800           0
     390 CCP  25   ALA  CA   CT      0.00000       12.0110           0
     391 CCP  25   ALA  HA   HA     0.100000       1.00800           0
     392 CCP  25   ALA  CB   CT    -0.300000       12.0110           0
     393 CCP  25   ALA  HB1  HA     0.100000       1.00800           0
     394 CCP  25   ALA  HB2  HA     0.100000       1.00800           0
     395 CCP  25   ALA  HB3  HA     0.100000       1.00800           0
     396 CCP  25   ALA  C    C      0.480000       12.0110           0
     397 CCP  25   ALA  O    O     -0.480000       15.9990           0
     398 CCP  26   ILE  N    NH1   -0.360000       14.0070           0
     399 CCP  26   ILE  HN   H      0.260000       1.00800           0
     400 CCP  26   ILE  CA   CT      0.00000       12.0110           0
     401 CCP  26   ILE  HA   HA     0.100000       1.00800           0
     402 CCP  26   ILE  CB   CT    -0.100000       12.0110           0
     403 CCP  26   ILE  HB   HA     0.100000       1.00800           0
     404 CCP  26   ILE  CG1  CT    -0.200000       12.0110           0
     405 CCP  26   ILE  HG11 HA     0.100000       1.00800           0
     406 CCP  26   ILE  HG12 HA     0.100000       1.00800           0
     407 CCP  26   ILE  CG2  CT    -0.300000       12.0110           0
     408 CCP  26   ILE  HG21 HA     0.100000       1.00800           0
     409 CCP  26   ILE  HG22 HA     0.100000       1.00800           0
     410 CCP  26   ILE  HG23 HA     0.100000       1.00800           0
     411 CCP  26   ILE  CD1  CT    -0.300000       12.0110           0
     412 CCP  26   ILE  HD11 HA     0.100000       1.00800           0
     413 CCP  26   ILE  HD12 HA     0.100000       1.00800           0
     414 CCP  26   ILE  HD13 HA     0.100000       1.00800           0
     415 CCP  26   ILE  C    C      0.480000       12.0110           0
     416 CCP  26   ILE  O    O     -0.480000       15.9990           0
     417 CCP  27   ALA  N    NH1   -0.360000       14.0070           0
     418 CCP  27   ALA  HN   H      0.260000       1.00800           0
     419 CCP  27   ALA  CA   CT      0.00000       12.0110           0
     420 CCP  27   ALA  HA   HA     0.100000       1.00800           0
     421 CCP  27   ALA  CB   CT    -0.300000       12.0110           0
     422 CCP  27   ALA  HB1  HA     0.100000       1.00800           0
     423 CCP  27   ALA  HB2  HA     0.100000       1.00800           0
     424 CCP  27   ALA  HB3  HA     0.100000       1.00800           0
     425 CCP  27   ALA  C    C      0.480000       12.0110           0
     426 CCP  27   ALA  O    O     -0.480000       15.9990           0
     427 CCP  28   LEU  N    NH1   -0.360000       14.0070           0
     428 CCP  28   LEU  HN   H      0.260000       1.00800           0
     429 CCP  28   LEU  CA   CT      0.00000       12.0110           0
     430 CCP  28   LEU  HA   HA     0.100000       1.00800           0
     431 CCP  28   LEU  CB   CT    -0.200000       12.0110           0
     432 CCP  28   LEU  HB1  HA     0.100000       1.00800           0
     433 CCP  28   LEU  HB2  HA     0.100000       1.00800           0
     434 CCP  28   LEU  CG   CT    -0.100000       12.0110           0
     435 CCP  28   LEU  HG   HA     0.100000       1.00800           0
     436 CCP  28   LEU  CD1  CT    -0.300000       12.0110           0
     437 CCP  28   LEU  HD11 HA     0.100000       1.00800           0
     438 CCP  28   LEU  HD12 HA     0.100000       1.00800           0
     439 CCP  28   LEU  HD13 HA     0.100000       1.00800           0
     440 CCP  28   LEU  CD2  CT    -0.300000       12.0110           0
     441 CCP  28   LEU  HD21 HA     0.100000       1.00800           0
     442 CCP  28   LEU  HD22 HA     0.100000       1.00800           0
     443 CCP  28   LEU  HD23 HA     0.100000       1.00800           0
     444 CCP  28   LEU  C    C      0.480000       12.0110           0
     445 CCP  28   LEU  O    O     -0.480000       15.9990           0
     446 CCP  29   LYS  N    NH1   -0.360000       14.0070           0
     447 CCP  29   LYS  HN   H      0.260000       1.00800           0
     448 CCP  29   LYS  CA   CT      0.00000       12.0110           0
     449 CCP  29   LYS  HA   HA     0.100000       1.00800           0
     450 CCP  29   LYS  CB   CT    -0.200000       12.0110           0
     451 CCP  29   LYS  HB1  HA     0.100000       1.00800           0
     452 CCP  29   LYS  HB2  HA     0.100000       1.00800           0
     453 CCP  29   LYS  CG   CT    -0.200000       12.0110           0
     454 CCP  29   LYS  HG1  HA     0.100000       1.00800           0
     455 CCP  29   LYS  HG2  HA     0.100000       1.00800           0
     456 CCP  29   LYS  CD   CT    -0.200000       12.0110           0
     457 CCP  29   LYS  HD1  HA     0.100000       1.00800           0
     458 CCP  29   LYS  HD2  HA     0.100000       1.00800           0
     459 CCP  29   LYS  CE   CT     0.305000       12.0110           0
     460 CCP  29   LYS  HE1  HA     0.100000       1.00800           0
     461 CCP  29   LYS  HE2  HA     0.100000       1.00800           0
     462 CCP  29   LYS  NZ   NH3   -0.810000       14.0070           0
     463 CCP  29   LYS  HZ1  HC     0.435000       1.00800           0
     464 CCP  29   LYS  HZ2  HC     0.435000       1.00800           0
     465 CCP  29   LYS  HZ3  HC     0.435000       1.00800           0
     466 CCP  29   LYS  C    C      0.480000       12.0110           0
     467 CCP  29   LYS  O    O     -0.480000       15.9990           0
     468 CCP  30   LEU  N    NH1   -0.360000       14.0070           0
     469 CCP  30   LEU  HN   H      0.260000       1.00800           0
     470 CCP  30   LEU  CA   CT      0.00000       12.0110           0
     471 CCP  30   LEU  HA   HA     0.100000       1.00800           0
     472 CCP  30   LEU  CB   CT    -0.200000       12.0110           0
     473 CCP  30   LEU  HB1  HA     0.100000       1.00800           0
     474 CCP  30   LEU  HB2  HA     0.100000       1.00800           0
     475 CCP  30   LEU  CG   CT    -0.100000       12.0110           0
     476 CCP  30   LEU  HG   HA     0.100000       1.00800           0
     477 CCP  30   LEU  CD1  CT    -0.300000       12.0110           0
     478 CCP  30   LEU  HD11 HA     0.100000       1.00800           0
     479 CCP  30   LEU  HD12 HA     0.100000       1.00800           0
     480 CCP  30   LEU  HD13 HA     0.100000       1.00800           0
     481 CCP  30   LEU  CD2  CT    -0.300000       12.0110           0
     482 CCP  30   LEU  HD21 HA     0.100000       1.00800           0
     483 CCP  30   LEU  HD22 HA     0.100000       1.00800           0
     484 CCP  30   LEU  HD23 HA     0.100000       1.00800           0
     485 CCP  30   LEU  C    C      0.480000       12.0110           0
     486 CCP  30   LEU  O    O     -0.480000       15.9990           0
     487 CCP  31   ARG  N    NH1   -0.360000       14.0070           0
     488 CCP  31   ARG  HN   H      0.260000       1.00800           0
     489 CCP  31   ARG  CA   CT      0.00000       12.0110           0
     490 CCP  31   ARG  HA   HA     0.100000       1.00800           0
     491 CCP  31   ARG  CB   CT    -0.200000       12.0110           0
     492 CCP  31   ARG  HB1  HA     0.100000       1.00800           0
     493 CCP  31   ARG  HB2  HA     0.100000       1.00800           0
     494 CCP  31   ARG  CG   CT    -0.200000       12.0110           0
     495 CCP  31   ARG  HG1  HA     0.100000       1.00800           0
     496 CCP  31   ARG  HG2  HA     0.100000       1.00800           0
     497 CCP  31   ARG  CD   CT    -0.100000       12.0110           0
     498 CCP  31   ARG  HD1  HA     0.150000       1.00800           0
     499 CCP  31   ARG  HD2  HA     0.150000       1.00800           0
     500 CCP  31   ARG  NE   NH1   -0.600000       14.0070           0
     501 CCP  31   ARG  HE   H      0.400000       1.00800           0
     502 CCP  31   ARG  CZ   C      0.600000       12.0110           0
     503 CCP  31   ARG  NH1  NC2   -0.600000       14.0070           0
     504 CCP  31   ARG  HH11 HC     0.400000       1.00800           0
     505 CCP  31   ARG  HH12 HC     0.400000       1.00800           0
     506 CCP  31   ARG  NH2  NC2   -0.600000       14.0070           0
     507 CCP  31   ARG  HH21 HC     0.400000       1.00800           0
     508 CCP  31   ARG  HH22 HC     0.400000       1.00800           0
     509 CCP  31   ARG  C    C      0.480000       12.0110           0
     510 CCP  31   ARG  O    O     -0.480000       15.9990           0
     511 CCP  32   GLU  N    NH1   -0.360000       14.0070           0
     512 CCP  32   GLU  HN   H      0.260000       1.00800           0
     513 CCP  32   GLU  CA   CT      0.00000       12.0110           0
     514 CCP  32   GLU  HA   HA     0.100000       1.00800           0
     515 CCP  32   GLU  CB   CT    -0.200000       12.0110           0
     516 CCP  32   GLU  HB1  HA     0.100000       1.00800           0
     517 CCP  32   GLU  HB2  HA     0.100000       1.00800           0
     518 CCP  32   GLU  CG   CT    -0.450000       12.0110           0
     519 CCP  32   GLU  HG1  HA     0.100000       1.00800           0
     520 CCP  32   GLU  HG2  HA     0.100000       1.00800           0
     521 CCP  32   GLU  CD   C      0.490000       12.0110           0
     522 CCP  32   GLU  OE1  OC    -0.620000       15.9990           0
     523 CCP  32   GLU  OE2  OC    -0.620000       15.9990           0
     524 CCP  32   GLU  C    C      0.480000       12.0110           0
     525 CCP  32   GLU  O    O     -0.480000       15.9990           0
     526 CCP  33   ASP  N    NH1   -0.360000       14.0070           0
     527 CCP  33   ASP  HN   H      0.260000       1.00800           0
     528 CCP  33   ASP  CA   CT      0.00000       12.0110           0
     529 CCP  33   ASP  HA   HA     0.100000       1.00800           0
     530 CCP  33   ASP  CB   CT    -0.450000       12.0110           0
     531 CCP  33   ASP  HB1  HA     0.100000       1.00800           0
     532 CCP  33   ASP  HB2  HA     0.100000       1.00800           0
     533 CCP  33   ASP  CG   C      0.490000       12.0110           0
     534 CCP  33   ASP  OD1  OC    -0.620000       15.9990           0
     535 CCP  33   ASP  OD2  OC    -0.620000       15.9990           0
     536 CCP  33   ASP  C    C      0.480000       12.0110           0
     537 CCP  33   ASP  O    O     -0.480000       15.9990           0
     538 CCP  34   ASP  N    NH1   -0.360000       14.0070           0
     539 CCP  34   ASP  HN   H      0.260000       1.00800           0
     540 CCP  34   ASP  CA   CT      0.00000       12.0110           0
     541 CCP  34   ASP  HA   HA     0.100000       1.00800           0
     542 CCP  34   ASP  CB   CT    -0.450000       12.0110           0
     543 CCP  34   ASP  HB1  HA     0.100000       1.00800           0
     544 CCP  34   ASP  HB2  HA     0.100000       1.00800           0
     545 CCP  34   ASP  CG   C      0.490000       12.0110           0
     546 CCP  34   ASP  OD1  OC    -0.620000       15.9990           0
     547 CCP  34   ASP  OD2  OC    -0.620000       15.9990           0
     548 CCP  34   ASP  C    C      0.480000       12.0110           0
     549 CCP  34   ASP  O    O     -0.480000       15.9990           0
     550 CCP  35   GLU  N    NH1   -0.360000       14.0070           0
     551 CCP  35   GLU  HN   H      0.260000       1.00800           0
     552 CCP  35   GLU  CA   CT      0.00000       12.0110           0
     553 CCP  35   GLU  HA   HA     0.100000       1.00800           0
     554 CCP  35   GLU  CB   CT    -0.200000       12.0110           0
     555 CCP  35   GLU  HB1  HA     0.100000       1.00800           0
     556 CCP  35   GLU  HB2  HA     0.100000       1.00800           0
     557 CCP  35   GLU  CG   CT    -0.450000       12.0110           0
     558 CCP  35   GLU  HG1  HA     0.100000       1.00800           0
     559 CCP  35   GLU  HG2  HA     0.100000       1.00800           0
     560 CCP  35   GLU  CD   C      0.490000       12.0110           0
     561 CCP  35   GLU  OE1  OC    -0.620000       15.9990           0
     562 CCP  35   GLU  OE2  OC    -0.620000       15.9990           0
     563 CCP  35   GLU  C    C      0.480000       12.0110           0
     564 CCP  35   GLU  O    O     -0.480000       15.9990           0
     565 CCP  36   TYR  N    NH1   -0.360000       14.0070           0
     566 CCP  36   TYR  HN   H      0.260000       1.00800           0
     567 CCP  36   TYR  CA   CT      0.00000       12.0110           0
     568 CCP  36   TYR  HA   HA     0.100000       1.00800           0
     569 CCP  36   TYR  CB   CT    -0.200000       12.0110           0
     570 CCP  36   TYR  HB1  HA     0.100000       1.00800           0
     571 CCP  36   TYR  HB2  HA     0.100000       1.00800           0
     572 CCP  36   TYR  CG   CA      0.00000       12.0110           0
     573 CCP  36   TYR  CD1  CA    -0.140000       12.0110           0
     574 CCP  36   TYR  HD1  HA     0.140000       1.00800           0
     575 CCP  36   TYR  CD2  CA    -0.140000       12.0110           0
     576 CCP  36   TYR  HD2  HA     0.140000       1.00800           0
     577 CCP  36   TYR  CE1  CA    -0.140000       12.0110           0
     578 CCP  36   TYR  HE1  HA     0.140000       1.00800           0
     579 CCP  36   TYR  CE2  CA    -0.140000       12.0110           0
     580 CCP  36   TYR  HE2  HA     0.140000       1.00800           0
     581 CCP  36   TYR  CZ   C      0.200000       12.0110           0
     582 CCP  36   TYR  OH   OH    -0.600000       15.9990           0
     583 CCP  36   TYR  HH   H      0.400000       1.00800           0
     584 CCP  36   TYR  C    C      0.480000       12.0110           0
     585 CCP  36   TYR  O    O     -0.480000       15.9990           0
     586 CCP  37   ASP  N    NH1   -0.360000       14.0070           0
     587 CCP  37   ASP  HN   H      0.260000       1.00800           0
     588 CCP  37   ASP  CA   CT      0.00000       12.0110           0
     589 CCP  37   ASP  HA   HA     0.100000       1.00800           0
     590 CCP  37   ASP  CB   CT    -0.450000       12.0110           0
     591 CCP  37   ASP  HB1  HA     0.100000       1.00800           0
     592 CCP  37   ASP  HB2  HA     0.100000       1.00800           0
     593 CCP  37   ASP  CG   C      0.490000       12.0110           0
     594 CCP  37   ASP  OD1  OC    -0.620000       15.9990           0
     595 CCP  37   ASP  OD2  OC    -0.620000       15.9990           0
     596 CCP  37   ASP  C    C      0.480000       12.0110           0
     597 CCP  37   ASP  O    O     -0.480000       15.9990           0
     598 CCP  38   ASN  N    NH1   -0.360000       14.0070           0
     599 CCP  38   ASN  HN   H      0.260000       1.00800           0
     600 CCP  38   ASN  CA   CT      0.00000       12.0110           0
     601 CCP  38   ASN  HA   HA     0.100000       1.00800           0
     602 CCP  38   ASN  CB   CT    -0.200000       12.0110           0
     603 CCP  38   ASN  HB1  HA     0.100000       1.00800           0
     604 CCP  38   ASN  HB2  HA     0.100000       1.00800           0
     605 CCP  38   ASN  CG   C      0.480000       12.0110           0
     606 CCP  38   ASN  OD1  O     -0.480000       15.9990           0
     607 CCP  38   ASN  ND2  NH2   -0.520000       14.0070           0
     608 CCP  38   ASN  HD21 H      0.260000       1.00800           0
     609 CCP  38   ASN  HD22 H      0.260000       1.00800           0
     610 CCP  38   ASN  C    C      0.480000       12.0110           0
     611 CCP  38   ASN  O    O     -0.480000       15.9990           0
     612 CCP  39   TYR  N    NH1   -0.360000       14.0070           0
     613 CCP  39   TYR  HN   H      0.260000       1.00800           0
     614 CCP  39   TYR  CA   CT      0.00000       12.0110           0
     615 CCP  39   TYR  HA   HA     0.100000       1.00800           0
     616 CCP  39   TYR  CB   CT    -0.200000       12.0110           0
     617 CCP  39   TYR  HB1  HA     0.100000       1.00800           0
     618 CCP  39   TYR  HB2  HA     0.100000       1.00800           0
     619 CCP  39   TYR  CG   CA      0.00000       12.0110           0
     620 CCP  39   TYR  CD1  CA    -0.140000       12.0110           0
     621 CCP  39   TYR  HD1  HA     0.140000       1.00800           0
     622 CCP  39   TYR  CD2  CA    -0.140000       12.0110           0
     623 CCP  39   TYR  HD2  HA     0.140000       1.00800           0
     624 CCP  39   TYR  CE1  CA    -0.140000       12.0110           0
     625 CCP  39   TYR  HE1  HA     0.140000       1.00800           0
     626 CCP  39   TYR  CE2  CA    -0.140000       12.0110           0
     627 CCP  39   TYR  HE2  HA     0.140000       1.00800           0
     628 CCP  39   TYR  CZ   C      0.200000       12.0110           0
     629 CCP  39   TYR  OH   OH    -0.600000       15.9990           0
     630 CCP  39   TYR  HH   H      0.400000       1.00800           0
     631 CCP  39   TYR  C    C      0.480000       12.0110           0
     632 CCP  39   TYR  O    O     -0.480000       15.9990           0
     633 CCP  40   ILE  N    NH1   -0.360000       14.0070           0
     634 CCP  40   ILE  HN   H      0.260000       1.00800           0
     635 CCP  40   ILE  CA   CT      0.00000       12.0110           0
     636 CCP  40   ILE  HA   HA     0.100000       1.00800           0
     637 CCP  40   ILE  CB   CT    -0.100000       12.0110           0
     638 CCP  40   ILE  HB   HA     0.100000       1.00800           0
     639 CCP  40   ILE  CG1  CT    -0.200000       12.0110           0
     640 CCP  40   ILE  HG11 HA     0.100000       1.00800           0
     641 CCP  40   ILE  HG12 HA     0.100000       1.00800           0
     642 CCP  40   ILE  CG2  CT    -0.300000       12.0110           0
     643 CCP  40   ILE  HG21 HA     0.100000       1.00800           0
     644 CCP  40   ILE  HG22 HA     0.100000       1.00800           0
     645 CCP  40   ILE  HG23 HA     0.100000       1.00800           0
     646 CCP  40   ILE  CD1  CT    -0.300000       12.0110           0
     647 CCP  40   ILE  HD11 HA     0.100000       1.00800           0
     648 CCP  40   ILE  HD12 HA     0.100000       1.00800           0
     649 CCP  40   ILE  HD13 HA     0.100000       1.00800           0
     650 CCP  40   ILE  C    C      0.480000       12.0110           0
     651 CCP  40   ILE  O    O     -0.480000       15.9990           0
     652 CCP  41   GLY  N    NH1   -0.360000       14.0070           0
     653 CCP  41   GLY  HN   H      0.260000       1.00800           0
     654 CCP  41   GLY  CA   CT    -0.100000       12.0110           0
     655 CCP  41   GLY  HA1  HA     0.100000       1.00800           0
     656 CCP  41   GLY  HA2  HA     0.100000       1.00800           0
     657 CCP  41   GLY  C    C      0.480000       12.0110           0
     658 CCP  41   GLY  O    O     -0.480000       15.9990           0
     659 CCP  42   TYR  N    NH1   -0.360000       14.0070           0
     660 CCP  42   TYR  HN   H      0.260000       1.00800           0
     661 CCP  42   TYR  CA   CT      0.00000       12.0110           0
     662 CCP  42   TYR  HA   HA     0.100000       1.00800           0
     663 CCP  42   TYR  CB   CT    -0.200000       12.0110           0
     664 CCP  42   TYR  HB1  HA     0.100000       1.00800           0
     665 CCP  42   TYR  HB2  HA     0.100000       1.00800           0
     666 CCP  42   TYR  CG   CA      0.00000       12.0110           0
     667 CCP  42   TYR  CD1  CA    -0.140000       12.0110           0
     668 CCP  42   TYR  HD1  HA     0.140000       1.00800           0
     669 CCP  42   TYR  CD2  CA    -0.140000       12.0110           0
     670 CCP  42   TYR  HD2  HA     0.140000       1.00800           0
     671 CCP  42   TYR  CE1  CA    -0.140000       12.0110           0
     672 CCP  42   TYR  HE1  HA     0.140000       1.00800           0
     673 CCP  42   TYR  CE2  CA    -0.140000       12.0110           0
     674 CCP  42   TYR  HE2  HA     0.140000       1.00800           0
     675 CCP  42   TYR  CZ   C      0.200000       12.0110           0
     676 CCP  42   TYR  OH   OH    -0.600000       15.9990           0
     677 CCP  42   TYR  HH   H      0.400000       1.00800           0
     678 CCP  42   TYR  C    C      0.480000       12.0110           0
     679 CCP  42   TYR  O    O     -0.480000       15.9990           0
     680 CCP  43   GLY  N    NH1   -0.360000       14.0070           0
     681 CCP  43   GLY  HN   H      0.260000       1.00800           0
     682 CCP  43   GLY  CA   CT    -0.100000       12.0110           0
     683 CCP  43   GLY  HA1  HA     0.100000       1.00800           0
     684 CCP  43   GLY  HA2  HA     0.100000       1.00800           0
     685 CCP  43   GLY  C    C      0.480000       12.0110           0
     686 CCP  43   GLY  O    O     -0.480000       15.9990           0
     687 CCP  44   PRO  N    N     -0.360000       14.0070           0
     688 CCP  44   PRO  CA   CT      0.00000       12.0110           0
     689 CCP  44   PRO  HA   HA     0.100000       1.00800           0
     690 CCP  44   PRO  CB   CT    -0.200000       12.0110           0
     691 CCP  44   PRO  HB1  HA     0.100000       1.00800           0
     692 CCP  44   PRO  HB2  HA     0.100000       1.00800           0
     693 CCP  44   PRO  CG   CP    -0.200000       12.0110           0
     694 CCP  44   PRO  HG1  HA     0.100000       1.00800           0
     695 CCP  44   PRO  HG2  HA     0.100000       1.00800           0
     696 CCP  44   PRO  CD   CP     0.600000E-01   12.0110           0
     697 CCP  44   PRO  HD2  HA     0.100000       1.00800           0
     698 CCP  44   PRO  HD1  HA     0.100000       1.00800           0
     699 CCP  44   PRO  C    C      0.480000       12.0110           0
     700 CCP  44   PRO  O    O     -0.480000       15.9990           0
     701 CCP  45   VAL  N    NH1   -0.360000       14.0070           0
     702 CCP  45   VAL  HN   H      0.260000       1.00800           0
     703 CCP  45   VAL  CA   CT      0.00000       12.0110           0
     704 CCP  45   VAL  HA   HA     0.100000       1.00800           0
     705 CCP  45   VAL  CB   CT    -0.100000       12.0110           0
     706 CCP  45   VAL  HB   HA     0.100000       1.00800           0
     707 CCP  45   VAL  CG1  CT    -0.300000       12.0110           0
     708 CCP  45   VAL  HG11 HA     0.100000       1.00800           0
     709 CCP  45   VAL  HG12 HA     0.100000       1.00800           0
     710 CCP  45   VAL  HG13 HA     0.100000       1.00800           0
     711 CCP  45   VAL  CG2  CT    -0.300000       12.0110           0
     712 CCP  45   VAL  HG21 HA     0.100000       1.00800           0
     713 CCP  45   VAL  HG22 HA     0.100000       1.00800           0
     714 CCP  45   VAL  HG23 HA     0.100000       1.00800           0
     715 CCP  45   VAL  C    C      0.480000       12.0110           0
     716 CCP  45   VAL  O    O     -0.480000       15.9990           0
     717 CCP  46   LEU  N    NH1   -0.360000       14.0070           0
     718 CCP  46   LEU  HN   H      0.260000       1.00800           0
     719 CCP  46   LEU  CA   CT      0.00000       12.0110           0
     720 CCP  46   LEU  HA   HA     0.100000       1.00800           0
     721 CCP  46   LEU  CB   CT    -0.200000       12.0110           0
     722 CCP  46   LEU  HB1  HA     0.100000       1.00800           0
     723 CCP  46   LEU  HB2  HA     0.100000       1.00800           0
     724 CCP  46   LEU  CG   CT    -0.100000       12.0110           0
     725 CCP  46   LEU  HG   HA     0.100000       1.00800           0
     726 CCP  46   LEU  CD1  CT    -0.300000       12.0110           0
     727 CCP  46   LEU  HD11 HA     0.100000       1.00800           0
     728 CCP  46   LEU  HD12 HA     0.100000       1.00800           0
     729 CCP  46   LEU  HD13 HA     0.100000       1.00800           0
     730 CCP  46   LEU  CD2  CT    -0.300000       12.0110           0
     731 CCP  46   LEU  HD21 HA     0.100000       1.00800           0
     732 CCP  46   LEU  HD22 HA     0.100000       1.00800           0
     733 CCP  46   LEU  HD23 HA     0.100000       1.00800           0
     734 CCP  46   LEU  C    C      0.480000       12.0110           0
     735 CCP  46   LEU  O    O     -0.480000       15.9990           0
     736 CCP  47   VAL  N    NH1   -0.360000       14.0070           0
     737 CCP  47   VAL  HN   H      0.260000       1.00800           0
     738 CCP  47   VAL  CA   CT      0.00000       12.0110           0
     739 CCP  47   VAL  HA   HA     0.100000       1.00800           0
     740 CCP  47   VAL  CB   CT    -0.100000       12.0110           0
     741 CCP  47   VAL  HB   HA     0.100000       1.00800           0
     742 CCP  47   VAL  CG1  CT    -0.300000       12.0110           0
     743 CCP  47   VAL  HG11 HA     0.100000       1.00800           0
     744 CCP  47   VAL  HG12 HA     0.100000       1.00800           0
     745 CCP  47   VAL  HG13 HA     0.100000       1.00800           0
     746 CCP  47   VAL  CG2  CT    -0.300000       12.0110           0
     747 CCP  47   VAL  HG21 HA     0.100000       1.00800           0
     748 CCP  47   VAL  HG22 HA     0.100000       1.00800           0
     749 CCP  47   VAL  HG23 HA     0.100000       1.00800           0
     750 CCP  47   VAL  C    C      0.480000       12.0110           0
     751 CCP  47   VAL  O    O     -0.480000       15.9990           0
     752 CCP  48   ARG  N    NH1   -0.360000       14.0070           0
     753 CCP  48   ARG  HN   H      0.260000       1.00800           0
     754 CCP  48   ARG  CA   CT      0.00000       12.0110           0
     755 CCP  48   ARG  HA   HA     0.100000       1.00800           0
     756 CCP  48   ARG  CB   CT    -0.200000       12.0110           0
     757 CCP  48   ARG  HB1  HA     0.100000       1.00800           0
     758 CCP  48   ARG  HB2  HA     0.100000       1.00800           0
     759 CCP  48   ARG  CG   CT    -0.200000       12.0110           0
     760 CCP  48   ARG  HG1  HA     0.100000       1.00800           0
     761 CCP  48   ARG  HG2  HA     0.100000       1.00800           0
     762 CCP  48   ARG  CD   CT    -0.100000       12.0110           0
     763 CCP  48   ARG  HD1  HA     0.150000       1.00800           0
     764 CCP  48   ARG  HD2  HA     0.150000       1.00800           0
     765 CCP  48   ARG  NE   NH1   -0.600000       14.0070           0
     766 CCP  48   ARG  HE   H      0.400000       1.00800           0
     767 CCP  48   ARG  CZ   C      0.600000       12.0110           0
     768 CCP  48   ARG  NH1  NC2   -0.600000       14.0070           0
     769 CCP  48   ARG  HH11 HC     0.400000       1.00800           0
     770 CCP  48   ARG  HH12 HC     0.400000       1.00800           0
     771 CCP  48   ARG  NH2  NC2   -0.600000       14.0070           0
     772 CCP  48   ARG  HH21 HC     0.400000       1.00800           0
     773 CCP  48   ARG  HH22 HC     0.400000       1.00800           0
     774 CCP  48   ARG  C    C      0.480000       12.0110           0
     775 CCP  48   ARG  O    O     -0.480000       15.9990           0
     776 CCP  49   LEU  N    NH1   -0.360000       14.0070           0
     777 CCP  49   LEU  HN   H      0.260000       1.00800           0
     778 CCP  49   LEU  CA   CT      0.00000       12.0110           0
     779 CCP  49   LEU  HA   HA     0.100000       1.00800           0
     780 CCP  49   LEU  CB   CT    -0.200000       12.0110           0
     781 CCP  49   LEU  HB1  HA     0.100000       1.00800           0
     782 CCP  49   LEU  HB2  HA     0.100000       1.00800           0
     783 CCP  49   LEU  CG   CT    -0.100000       12.0110           0
     784 CCP  49   LEU  HG   HA     0.100000       1.00800           0
     785 CCP  49   LEU  CD1  CT    -0.300000       12.0110           0
     786 CCP  49   LEU  HD11 HA     0.100000       1.00800           0
     787 CCP  49   LEU  HD12 HA     0.100000       1.00800           0
     788 CCP  49   LEU  HD13 HA     0.100000       1.00800           0
     789 CCP  49   LEU  CD2  CT    -0.300000       12.0110           0
     790 CCP  49   LEU  HD21 HA     0.100000       1.00800           0
     791 CCP  49   LEU  HD22 HA     0.100000       1.00800           0
     792 CCP  49   LEU  HD23 HA     0.100000       1.00800           0
     793 CCP  49   LEU  C    C      0.480000       12.0110           0
     794 CCP  49   LEU  O    O     -0.480000       15.9990           0
     795 CCP  50   ALA  N    NH1   -0.360000       14.0070           0
     796 CCP  50   ALA  HN   H      0.260000       1.00800           0
     797 CCP  50   ALA  CA   CT      0.00000       12.0110           0
     798 CCP  50   ALA  HA   HA     0.100000       1.00800           0
     799 CCP  50   ALA  CB   CT    -0.300000       12.0110           0
     800 CCP  50   ALA  HB1  HA     0.100000       1.00800           0
     801 CCP  50   ALA  HB2  HA     0.100000       1.00800           0
     802 CCP  50   ALA  HB3  HA     0.100000       1.00800           0
     803 CCP  50   ALA  C    C      0.480000       12.0110           0
     804 CCP  50   ALA  O    O     -0.480000       15.9990           0
     805 CCP  51   TRP  N    NH1   -0.360000       14.0070           0
     806 CCP  51   TRP  HN   H      0.260000       1.00800           0
     807 CCP  51   TRP  CA   CT      0.00000       12.0110           0
     808 CCP  51   TRP  HA   HA     0.100000       1.00800           0
     809 CCP  51   TRP  CB   CT    -0.200000       12.0110           0
     810 CCP  51   TRP  HB1  HA     0.100000       1.00800           0
     811 CCP  51   TRP  HB2  HA     0.100000       1.00800           0
     812 CCP  51   TRP  CG   CX    -0.400000E-01   12.0110           0
     813 CCP  51   TRP  CD1  CW    -0.100000E-01   12.0110           0
     814 CCP  51   TRP  HD1  HA     0.140000       1.00800           0
     815 CCP  51   TRP  CD2  CB    -0.500000E-01   12.0110           0
     816 CCP  51   TRP  NE1  NA    -0.490000       14.0070           0
     817 CCP  51   TRP  HE1  H      0.400000       1.00800           0
     818 CCP  51   TRP  CE2  CN     0.130000       12.0110           0
     819 CCP  51   TRP  CE3  CA    -0.160000       12.0110           0
     820 CCP  51   TRP  HE3  HA     0.140000       1.00800           0
     821 CCP  51   TRP  CZ2  CA    -0.150000       12.0110           0
     822 CCP  51   TRP  HZ2  HA     0.140000       1.00800           0
     823 CCP  51   TRP  CZ3  CA    -0.150000       12.0110           0
     824 CCP  51   TRP  HZ3  HA     0.140000       1.00800           0
     825 CCP  51   TRP  CH2  CA    -0.180000       12.0110           0
     826 CCP  51   TRP  HH2  HA     0.140000       1.00800           0
     827 CCP  51   TRP  C    C      0.480000       12.0110           0
     828 CCP  51   TRP  O    O     -0.480000       15.9990           0
     829 CCP  52   HIS  N    NH1   -0.360000       14.0070           0
     830 CCP  52   HIS  HN   H      0.260000       1.00800           0
     831 CCP  52   HIS  CA   CT      0.00000       12.0110           0
     832 CCP  52   HIS  HA   HA     0.100000       1.00800           0
     833 CCP  52   HIS  CB   CT    -0.200000       12.0110           0
     834 CCP  52   HIS  HB1  HA     0.100000       1.00800           0
     835 CCP  52   HIS  HB2  HA     0.100000       1.00800           0
     836 CCP  52   HIS  CG   CC     0.500000E-01   12.0110           0
     837 CCP  52   HIS  ND1  NA    -0.400000       14.0070           0
     838 CCP  52   HIS  HD1  H      0.400000       1.00800           0
     839 CCP  52   HIS  CD2  CV    -0.140000       12.0110           0
     840 CCP  52   HIS  HD2  HA     0.140000       1.00800           0
     841 CCP  52   HIS  CE1  CR    -0.140000       12.0110           0
     842 CCP  52   HIS  HE1  HA     0.140000       1.00800           0
     843 CCP  52   HIS  NE2  NB    -0.500000E-01   14.0070           0
     844 CCP  52   HIS  HE2  H      0.350000       1.00800           0
     845 CCP  52   HIS  C    C      0.480000       12.0110           0
     846 CCP  52   HIS  O    O     -0.480000       15.9990           0
     847 CCP  53   ILE  N    NH1   -0.360000       14.0070           0
     848 CCP  53   ILE  HN   H      0.260000       1.00800           0
     849 CCP  53   ILE  CA   CT      0.00000       12.0110           0
     850 CCP  53   ILE  HA   HA     0.100000       1.00800           0
     851 CCP  53   ILE  CB   CT    -0.100000       12.0110           0
     852 CCP  53   ILE  HB   HA     0.100000       1.00800           0
     853 CCP  53   ILE  CG1  CT    -0.200000       12.0110           0
     854 CCP  53   ILE  HG11 HA     0.100000       1.00800           0
     855 CCP  53   ILE  HG12 HA     0.100000       1.00800           0
     856 CCP  53   ILE  CG2  CT    -0.300000       12.0110           0
     857 CCP  53   ILE  HG21 HA     0.100000       1.00800           0
     858 CCP  53   ILE  HG22 HA     0.100000       1.00800           0
     859 CCP  53   ILE  HG23 HA     0.100000       1.00800           0
     860 CCP  53   ILE  CD1  CT    -0.300000       12.0110           0
     861 CCP  53   ILE  HD11 HA     0.100000       1.00800           0
     862 CCP  53   ILE  HD12 HA     0.100000       1.00800           0
     863 CCP  53   ILE  HD13 HA     0.100000       1.00800           0
     864 CCP  53   ILE  C    C      0.480000       12.0110           0
     865 CCP  53   ILE  O    O     -0.480000       15.9990           0
     866 CCP  54   SER  N    NH1   -0.360000       14.0070           0
     867 CCP  54   SER  HN   H      0.260000       1.00800           0
     868 CCP  54   SER  CA   CT      0.00000       12.0110           0
     869 CCP  54   SER  HA   HA     0.100000       1.00800           0
     870 CCP  54   SER  CB   CT     0.800000E-01   12.0110           0
     871 CCP  54   SER  HB1  HA     0.100000       1.00800           0
     872 CCP  54   SER  HB2  HA     0.100000       1.00800           0
     873 CCP  54   SER  OG   OH    -0.680000       15.9990           0
     874 CCP  54   SER  HG   H      0.400000       1.00800           0
     875 CCP  54   SER  C    C      0.480000       12.0110           0
     876 CCP  54   SER  O    O     -0.480000       15.9990           0
     877 CCP  55   GLY  N    NH1   -0.360000       14.0070           0
     878 CCP  55   GLY  HN   H      0.260000       1.00800           0
     879 CCP  55   GLY  CA   CT    -0.100000       12.0110           0
     880 CCP  55   GLY  HA1  HA     0.100000       1.00800           0
     881 CCP  55   GLY  HA2  HA     0.100000       1.00800           0
     882 CCP  55   GLY  C    C      0.480000       12.0110           0
     883 CCP  55   GLY  O    O     -0.480000       15.9990           0
     884 CCP  56   THR  N    NH1   -0.360000       14.0070           0
     885 CCP  56   THR  HN   H      0.260000       1.00800           0
     886 CCP  56   THR  CA   CT      0.00000       12.0110           0
     887 CCP  56   THR  HA   HA     0.100000       1.00800           0
     888 CCP  56   THR  CB   CT     0.180000       12.0110           0
     889 CCP  56   THR  HB   HA     0.100000       1.00800           0
     890 CCP  56   THR  OG1  OH    -0.680000       15.9990           0
     891 CCP  56   THR  HG1  H      0.400000       1.00800           0
     892 CCP  56   THR  CG2  CT    -0.300000       12.0110           0
     893 CCP  56   THR  HG21 HA     0.100000       1.00800           0
     894 CCP  56   THR  HG22 HA     0.100000       1.00800           0
     895 CCP  56   THR  HG23 HA     0.100000       1.00800           0
     896 CCP  56   THR  C    C      0.480000       12.0110           0
     897 CCP  56   THR  O    O     -0.480000       15.9990           0
     898 CCP  57   TRP  N    NH1   -0.360000       14.0070           0
     899 CCP  57   TRP  HN   H      0.260000       1.00800           0
     900 CCP  57   TRP  CA   CT      0.00000       12.0110           0
     901 CCP  57   TRP  HA   HA     0.100000       1.00800           0
     902 CCP  57   TRP  CB   CT    -0.200000       12.0110           0
     903 CCP  57   TRP  HB1  HA     0.100000       1.00800           0
     904 CCP  57   TRP  HB2  HA     0.100000       1.00800           0
     905 CCP  57   TRP  CG   CX    -0.400000E-01   12.0110           0
     906 CCP  57   TRP  CD1  CW    -0.100000E-01   12.0110           0
     907 CCP  57   TRP  HD1  HA     0.140000       1.00800           0
     908 CCP  57   TRP  CD2  CB    -0.500000E-01   12.0110           0
     909 CCP  57   TRP  NE1  NA    -0.490000       14.0070           0
     910 CCP  57   TRP  HE1  H      0.400000       1.00800           0
     911 CCP  57   TRP  CE2  CN     0.130000       12.0110           0
     912 CCP  57   TRP  CE3  CA    -0.160000       12.0110           0
     913 CCP  57   TRP  HE3  HA     0.140000       1.00800           0
     914 CCP  57   TRP  CZ2  CA    -0.150000       12.0110           0
     915 CCP  57   TRP  HZ2  HA     0.140000       1.00800           0
     916 CCP  57   TRP  CZ3  CA    -0.150000       12.0110           0
     917 CCP  57   TRP  HZ3  HA     0.140000       1.00800           0
     918 CCP  57   TRP  CH2  CA    -0.180000       12.0110           0
     919 CCP  57   TRP  HH2  HA     0.140000       1.00800           0
     920 CCP  57   TRP  C    C      0.480000       12.0110           0
     921 CCP  57   TRP  O    O     -0.480000       15.9990           0
     922 CCP  58   ASP  N    NH1   -0.360000       14.0070           0
     923 CCP  58   ASP  HN   H      0.260000       1.00800           0
     924 CCP  58   ASP  CA   CT      0.00000       12.0110           0
     925 CCP  58   ASP  HA   HA     0.100000       1.00800           0
     926 CCP  58   ASP  CB   CT    -0.450000       12.0110           0
     927 CCP  58   ASP  HB1  HA     0.100000       1.00800           0
     928 CCP  58   ASP  HB2  HA     0.100000       1.00800           0
     929 CCP  58   ASP  CG   C      0.490000       12.0110           0
     930 CCP  58   ASP  OD1  OC    -0.620000       15.9990           0
     931 CCP  58   ASP  OD2  OC    -0.620000       15.9990           0
     932 CCP  58   ASP  C    C      0.480000       12.0110           0
     933 CCP  58   ASP  O    O     -0.480000       15.9990           0
     934 CCP  59   LYS  N    NH1   -0.360000       14.0070           0
     935 CCP  59   LYS  HN   H      0.260000       1.00800           0
     936 CCP  59   LYS  CA   CT      0.00000       12.0110           0
     937 CCP  59   LYS  HA   HA     0.100000       1.00800           0
     938 CCP  59   LYS  CB   CT    -0.200000       12.0110           0
     939 CCP  59   LYS  HB1  HA     0.100000       1.00800           0
     940 CCP  59   LYS  HB2  HA     0.100000       1.00800           0
     941 CCP  59   LYS  CG   CT    -0.200000       12.0110           0
     942 CCP  59   LYS  HG1  HA     0.100000       1.00800           0
     943 CCP  59   LYS  HG2  HA     0.100000       1.00800           0
     944 CCP  59   LYS  CD   CT    -0.200000       12.0110           0
     945 CCP  59   LYS  HD1  HA     0.100000       1.00800           0
     946 CCP  59   LYS  HD2  HA     0.100000       1.00800           0
     947 CCP  59   LYS  CE   CT     0.305000       12.0110           0
     948 CCP  59   LYS  HE1  HA     0.100000       1.00800           0
     949 CCP  59   LYS  HE2  HA     0.100000       1.00800           0
     950 CCP  59   LYS  NZ   NH3   -0.810000       14.0070           0
     951 CCP  59   LYS  HZ1  HC     0.435000       1.00800           0
     952 CCP  59   LYS  HZ2  HC     0.435000       1.00800           0
     953 CCP  59   LYS  HZ3  HC     0.435000       1.00800           0
     954 CCP  59   LYS  C    C      0.480000       12.0110           0
     955 CCP  59   LYS  O    O     -0.480000       15.9990           0
     956 CCP  60   HIS  N    NH1   -0.360000       14.0070           0
     957 CCP  60   HIS  HN   H      0.260000       1.00800           0
     958 CCP  60   HIS  CA   CT      0.00000       12.0110           0
     959 CCP  60   HIS  HA   HA     0.100000       1.00800           0
     960 CCP  60   HIS  CB   CT    -0.200000       12.0110           0
     961 CCP  60   HIS  HB1  HA     0.100000       1.00800           0
     962 CCP  60   HIS  HB2  HA     0.100000       1.00800           0
     963 CCP  60   HIS  CG   CC     0.500000E-01   12.0110           0
     964 CCP  60   HIS  ND1  NA    -0.400000       14.0070           0
     965 CCP  60   HIS  HD1  H      0.400000       1.00800           0
     966 CCP  60   HIS  CD2  CV    -0.140000       12.0110           0
     967 CCP  60   HIS  HD2  HA     0.140000       1.00800           0
     968 CCP  60   HIS  CE1  CR    -0.140000       12.0110           0
     969 CCP  60   HIS  HE1  HA     0.140000       1.00800           0
     970 CCP  60   HIS  NE2  NB    -0.500000E-01   14.0070           0
     971 CCP  60   HIS  HE2  H      0.350000       1.00800           0
     972 CCP  60   HIS  C    C      0.480000       12.0110           0
     973 CCP  60   HIS  O    O     -0.480000       15.9990           0
     974 CCP  61   ASP  N    NH1   -0.360000       14.0070           0
     975 CCP  61   ASP  HN   H      0.260000       1.00800           0
     976 CCP  61   ASP  CA   CT      0.00000       12.0110           0
     977 CCP  61   ASP  HA   HA     0.100000       1.00800           0
     978 CCP  61   ASP  CB   CT    -0.450000       12.0110           0
     979 CCP  61   ASP  HB1  HA     0.100000       1.00800           0
     980 CCP  61   ASP  HB2  HA     0.100000       1.00800           0
     981 CCP  61   ASP  CG   C      0.490000       12.0110           0
     982 CCP  61   ASP  OD1  OC    -0.620000       15.9990           0
     983 CCP  61   ASP  OD2  OC    -0.620000       15.9990           0
     984 CCP  61   ASP  C    C      0.480000       12.0110           0
     985 CCP  61   ASP  O    O     -0.480000       15.9990           0
     986 CCP  62   ASN  N    NH1   -0.360000       14.0070           0
     987 CCP  62   ASN  HN   H      0.260000       1.00800           0
     988 CCP  62   ASN  CA   CT      0.00000       12.0110           0
     989 CCP  62   ASN  HA   HA     0.100000       1.00800           0
     990 CCP  62   ASN  CB   CT    -0.200000       12.0110           0
     991 CCP  62   ASN  HB1  HA     0.100000       1.00800           0
     992 CCP  62   ASN  HB2  HA     0.100000       1.00800           0
     993 CCP  62   ASN  CG   C      0.480000       12.0110           0
     994 CCP  62   ASN  OD1  O     -0.480000       15.9990           0
     995 CCP  62   ASN  ND2  NH2   -0.520000       14.0070           0
     996 CCP  62   ASN  HD21 H      0.260000       1.00800           0
     997 CCP  62   ASN  HD22 H      0.260000       1.00800           0
     998 CCP  62   ASN  C    C      0.480000       12.0110           0
     999 CCP  62   ASN  O    O     -0.480000       15.9990           0
    1000 CCP  63   THR  N    NH1   -0.360000       14.0070           0
    1001 CCP  63   THR  HN   H      0.260000       1.00800           0
    1002 CCP  63   THR  CA   CT      0.00000       12.0110           0
    1003 CCP  63   THR  HA   HA     0.100000       1.00800           0
    1004 CCP  63   THR  CB   CT     0.180000       12.0110           0
    1005 CCP  63   THR  HB   HA     0.100000       1.00800           0
    1006 CCP  63   THR  OG1  OH    -0.680000       15.9990           0
    1007 CCP  63   THR  HG1  H      0.400000       1.00800           0
    1008 CCP  63   THR  CG2  CT    -0.300000       12.0110           0
    1009 CCP  63   THR  HG21 HA     0.100000       1.00800           0
    1010 CCP  63   THR  HG22 HA     0.100000       1.00800           0
    1011 CCP  63   THR  HG23 HA     0.100000       1.00800           0
    1012 CCP  63   THR  C    C      0.480000       12.0110           0
    1013 CCP  63   THR  O    O     -0.480000       15.9990           0
    1014 CCP  64   GLY  N    NH1   -0.360000       14.0070           0
    1015 CCP  64   GLY  HN   H      0.260000       1.00800           0
    1016 CCP  64   GLY  CA   CT    -0.100000       12.0110           0
    1017 CCP  64   GLY  HA1  HA     0.100000       1.00800           0
    1018 CCP  64   GLY  HA2  HA     0.100000       1.00800           0
    1019 CCP  64   GLY  C    C      0.480000       12.0110           0
    1020 CCP  64   GLY  O    O     -0.480000       15.9990           0
    1021 CCP  65   GLY  N    NH1   -0.360000       14.0070           0
    1022 CCP  65   GLY  HN   H      0.260000       1.00800           0
    1023 CCP  65   GLY  CA   CT    -0.100000       12.0110           0
    1024 CCP  65   GLY  HA1  HA     0.100000       1.00800           0
    1025 CCP  65   GLY  HA2  HA     0.100000       1.00800           0
    1026 CCP  65   GLY  C    C      0.480000       12.0110           0
    1027 CCP  65   GLY  O    O     -0.480000       15.9990           0
    1028 CCP  66   SER  N    NH1   -0.360000       14.0070           0
    1029 CCP  66   SER  HN   H      0.260000       1.00800           0
    1030 CCP  66   SER  CA   CT      0.00000       12.0110           0
    1031 CCP  66   SER  HA   HA     0.100000       1.00800           0
    1032 CCP  66   SER  CB   CT     0.800000E-01   12.0110           0
    1033 CCP  66   SER  HB1  HA     0.100000       1.00800           0
    1034 CCP  66   SER  HB2  HA     0.100000       1.00800           0
    1035 CCP  66   SER  OG   OH    -0.680000       15.9990           0
    1036 CCP  66   SER  HG   H      0.400000       1.00800           0
    1037 CCP  66   SER  C    C      0.480000       12.0110           0
    1038 CCP  66   SER  O    O     -0.480000       15.9990           0
    1039 CCP  67   TYR  N    NH1   -0.360000       14.0070           0
    1040 CCP  67   TYR  HN   H      0.260000       1.00800           0
    1041 CCP  67   TYR  CA   CT      0.00000       12.0110           0
    1042 CCP  67   TYR  HA   HA     0.100000       1.00800           0
    1043 CCP  67   TYR  CB   CT    -0.200000       12.0110           0
    1044 CCP  67   TYR  HB1  HA     0.100000       1.00800           0
    1045 CCP  67   TYR  HB2  HA     0.100000       1.00800           0
    1046 CCP  67   TYR  CG   CA      0.00000       12.0110           0
    1047 CCP  67   TYR  CD1  CA    -0.140000       12.0110           0
    1048 CCP  67   TYR  HD1  HA     0.140000       1.00800           0
    1049 CCP  67   TYR  CD2  CA    -0.140000       12.0110           0
    1050 CCP  67   TYR  HD2  HA     0.140000       1.00800           0
    1051 CCP  67   TYR  CE1  CA    -0.140000       12.0110           0
    1052 CCP  67   TYR  HE1  HA     0.140000       1.00800           0
    1053 CCP  67   TYR  CE2  CA    -0.140000       12.0110           0
    1054 CCP  67   TYR  HE2  HA     0.140000       1.00800           0
    1055 CCP  67   TYR  CZ   C      0.200000       12.0110           0
    1056 CCP  67   TYR  OH   OH    -0.600000       15.9990           0
    1057 CCP  67   TYR  HH   H      0.400000       1.00800           0
    1058 CCP  67   TYR  C    C      0.480000       12.0110           0
    1059 CCP  67   TYR  O    O     -0.480000       15.9990           0
    1060 CCP  68   GLY  N    NH1   -0.360000       14.0070           0
    1061 CCP  68   GLY  HN   H      0.260000       1.00800           0
    1062 CCP  68   GLY  CA   CT    -0.100000       12.0110           0
    1063 CCP  68   GLY  HA1  HA     0.100000       1.00800           0
    1064 CCP  68   GLY  HA2  HA     0.100000       1.00800           0
    1065 CCP  68   GLY  C    C      0.480000       12.0110           0
    1066 CCP  68   GLY  O    O     -0.480000       15.9990           0
    1067 CCP  69   GLY  N    NH1   -0.360000       14.0070           0
    1068 CCP  69   GLY  HN   H      0.260000       1.00800           0
    1069 CCP  69   GLY  CA   CT    -0.100000       12.0110           0
    1070 CCP  69   GLY  HA1  HA     0.100000       1.00800           0
    1071 CCP  69   GLY  HA2  HA     0.100000       1.00800           0
    1072 CCP  69   GLY  C    C      0.480000       12.0110           0
    1073 CCP  69   GLY  O    O     -0.480000       15.9990           0
    1074 CCP  70   THR  N    NH1   -0.360000       14.0070           0
    1075 CCP  70   THR  HN   H      0.260000       1.00800           0
    1076 CCP  70   THR  CA   CT      0.00000       12.0110           0
    1077 CCP  70   THR  HA   HA     0.100000       1.00800           0
    1078 CCP  70   THR  CB   CT     0.180000       12.0110           0
    1079 CCP  70   THR  HB   HA     0.100000       1.00800           0
    1080 CCP  70   THR  OG1  OH    -0.680000       15.9990           0
    1081 CCP  70   THR  HG1  H      0.400000       1.00800           0
    1082 CCP  70   THR  CG2  CT    -0.300000       12.0110           0
    1083 CCP  70   THR  HG21 HA     0.100000       1.00800           0
    1084 CCP  70   THR  HG22 HA     0.100000       1.00800           0
    1085 CCP  70   THR  HG23 HA     0.100000       1.00800           0
    1086 CCP  70   THR  C    C      0.480000       12.0110           0
    1087 CCP  70   THR  O    O     -0.480000       15.9990           0
    1088 CCP  71   TYR  N    NH1   -0.360000       14.0070           0
    1089 CCP  71   TYR  HN   H      0.260000       1.00800           0
    1090 CCP  71   TYR  CA   CT      0.00000       12.0110           0
    1091 CCP  71   TYR  HA   HA     0.100000       1.00800           0
    1092 CCP  71   TYR  CB   CT    -0.200000       12.0110           0
    1093 CCP  71   TYR  HB1  HA     0.100000       1.00800           0
    1094 CCP  71   TYR  HB2  HA     0.100000       1.00800           0
    1095 CCP  71   TYR  CG   CA      0.00000       12.0110           0
    1096 CCP  71   TYR  CD1  CA    -0.140000       12.0110           0
    1097 CCP  71   TYR  HD1  HA     0.140000       1.00800           0
    1098 CCP  71   TYR  CD2  CA    -0.140000       12.0110           0
    1099 CCP  71   TYR  HD2  HA     0.140000       1.00800           0
    1100 CCP  71   TYR  CE1  CA    -0.140000       12.0110           0
    1101 CCP  71   TYR  HE1  HA     0.140000       1.00800           0
    1102 CCP  71   TYR  CE2  CA    -0.140000       12.0110           0
    1103 CCP  71   TYR  HE2  HA     0.140000       1.00800           0
    1104 CCP  71   TYR  CZ   C      0.200000       12.0110           0
    1105 CCP  71   TYR  OH   OH    -0.600000       15.9990           0
    1106 CCP  71   TYR  HH   H      0.400000       1.00800           0
    1107 CCP  71   TYR  C    C      0.480000       12.0110           0
    1108 CCP  71   TYR  O    O     -0.480000       15.9990           0
    1109 CCP  72   ARG  N    NH1   -0.360000       14.0070           0
    1110 CCP  72   ARG  HN   H      0.260000       1.00800           0
    1111 CCP  72   ARG  CA   CT      0.00000       12.0110           0
    1112 CCP  72   ARG  HA   HA     0.100000       1.00800           0
    1113 CCP  72   ARG  CB   CT    -0.200000       12.0110           0
    1114 CCP  72   ARG  HB1  HA     0.100000       1.00800           0
    1115 CCP  72   ARG  HB2  HA     0.100000       1.00800           0
    1116 CCP  72   ARG  CG   CT    -0.200000       12.0110           0
    1117 CCP  72   ARG  HG1  HA     0.100000       1.00800           0
    1118 CCP  72   ARG  HG2  HA     0.100000       1.00800           0
    1119 CCP  72   ARG  CD   CT    -0.100000       12.0110           0
    1120 CCP  72   ARG  HD1  HA     0.150000       1.00800           0
    1121 CCP  72   ARG  HD2  HA     0.150000       1.00800           0
    1122 CCP  72   ARG  NE   NH1   -0.600000       14.0070           0
    1123 CCP  72   ARG  HE   H      0.400000       1.00800           0
    1124 CCP  72   ARG  CZ   C      0.600000       12.0110           0
    1125 CCP  72   ARG  NH1  NC2   -0.600000       14.0070           0
    1126 CCP  72   ARG  HH11 HC     0.400000       1.00800           0
    1127 CCP  72   ARG  HH12 HC     0.400000       1.00800           0
    1128 CCP  72   ARG  NH2  NC2   -0.600000       14.0070           0
    1129 CCP  72   ARG  HH21 HC     0.400000       1.00800           0
    1130 CCP  72   ARG  HH22 HC     0.400000       1.00800           0
    1131 CCP  72   ARG  C    C      0.480000       12.0110           0
    1132 CCP  72   ARG  O    O     -0.480000       15.9990           0
    1133 CCP  73   PHE  N    NH1   -0.360000       14.0070           0
    1134 CCP  73   PHE  HN   H      0.260000       1.00800           0
    1135 CCP  73   PHE  CA   CT      0.00000       12.0110           0
    1136 CCP  73   PHE  HA   HA     0.100000       1.00800           0
    1137 CCP  73   PHE  CB   CT    -0.160000       12.0110           0
    1138 CCP  73   PHE  HB1  HA     0.100000       1.00800           0
    1139 CCP  73   PHE  HB2  HA     0.100000       1.00800           0
    1140 CCP  73   PHE  CG   CA     0.300000E-01   12.0110           0
    1141 CCP  73   PHE  CD1  CA    -0.160000       12.0110           0
    1142 CCP  73   PHE  HD1  HA     0.140000       1.00800           0
    1143 CCP  73   PHE  CD2  CA    -0.160000       12.0110           0
    1144 CCP  73   PHE  HD2  HA     0.140000       1.00800           0
    1145 CCP  73   PHE  CE1  CA    -0.150000       12.0110           0
    1146 CCP  73   PHE  HE1  HA     0.140000       1.00800           0
    1147 CCP  73   PHE  CE2  CA    -0.150000       12.0110           0
    1148 CCP  73   PHE  HE2  HA     0.140000       1.00800           0
    1149 CCP  73   PHE  CZ   CA    -0.150000       12.0110           0
    1150 CCP  73   PHE  HZ   HA     0.140000       1.00800           0
    1151 CCP  73   PHE  C    C      0.480000       12.0110           0
    1152 CCP  73   PHE  O    O     -0.480000       15.9990           0
    1153 CCP  74   LYS  N    NH1   -0.360000       14.0070           0
    1154 CCP  74   LYS  HN   H      0.260000       1.00800           0
    1155 CCP  74   LYS  CA   CT      0.00000       12.0110           0
    1156 CCP  74   LYS  HA   HA     0.100000       1.00800           0
    1157 CCP  74   LYS  CB   CT    -0.200000       12.0110           0
    1158 CCP  74   LYS  HB1  HA     0.100000       1.00800           0
    1159 CCP  74   LYS  HB2  HA     0.100000       1.00800           0
    1160 CCP  74   LYS  CG   CT    -0.200000       12.0110           0
    1161 CCP  74   LYS  HG1  HA     0.100000       1.00800           0
    1162 CCP  74   LYS  HG2  HA     0.100000       1.00800           0
    1163 CCP  74   LYS  CD   CT    -0.200000       12.0110           0
    1164 CCP  74   LYS  HD1  HA     0.100000       1.00800           0
    1165 CCP  74   LYS  HD2  HA     0.100000       1.00800           0
    1166 CCP  74   LYS  CE   CT     0.305000       12.0110           0
    1167 CCP  74   LYS  HE1  HA     0.100000       1.00800           0
    1168 CCP  74   LYS  HE2  HA     0.100000       1.00800           0
    1169 CCP  74   LYS  NZ   NH3   -0.810000       14.0070           0
    1170 CCP  74   LYS  HZ1  HC     0.435000       1.00800           0
    1171 CCP  74   LYS  HZ2  HC     0.435000       1.00800           0
    1172 CCP  74   LYS  HZ3  HC     0.435000       1.00800           0
    1173 CCP  74   LYS  C    C      0.480000       12.0110           0
    1174 CCP  74   LYS  O    O     -0.480000       15.9990           0
    1175 CCP  75   LYS  N    NH1   -0.360000       14.0070           0
    1176 CCP  75   LYS  HN   H      0.260000       1.00800           0
    1177 CCP  75   LYS  CA   CT      0.00000       12.0110           0
    1178 CCP  75   LYS  HA   HA     0.100000       1.00800           0
    1179 CCP  75   LYS  CB   CT    -0.200000       12.0110           0
    1180 CCP  75   LYS  HB1  HA     0.100000       1.00800           0
    1181 CCP  75   LYS  HB2  HA     0.100000       1.00800           0
    1182 CCP  75   LYS  CG   CT    -0.200000       12.0110           0
    1183 CCP  75   LYS  HG1  HA     0.100000       1.00800           0
    1184 CCP  75   LYS  HG2  HA     0.100000       1.00800           0
    1185 CCP  75   LYS  CD   CT    -0.200000       12.0110           0
    1186 CCP  75   LYS  HD1  HA     0.100000       1.00800           0
    1187 CCP  75   LYS  HD2  HA     0.100000       1.00800           0
    1188 CCP  75   LYS  CE   CT     0.305000       12.0110           0
    1189 CCP  75   LYS  HE1  HA     0.100000       1.00800           0
    1190 CCP  75   LYS  HE2  HA     0.100000       1.00800           0
    1191 CCP  75   LYS  NZ   NH3   -0.810000       14.0070           0
    1192 CCP  75   LYS  HZ1  HC     0.435000       1.00800           0
    1193 CCP  75   LYS  HZ2  HC     0.435000       1.00800           0
    1194 CCP  75   LYS  HZ3  HC     0.435000       1.00800           0
    1195 CCP  75   LYS  C    C      0.480000       12.0110           0
    1196 CCP  75   LYS  O    O     -0.480000       15.9990           0
    1197 CCP  76   GLU  N    NH1   -0.360000       14.0070           0
    1198 CCP  76   GLU  HN   H      0.260000       1.00800           0
    1199 CCP  76   GLU  CA   CT      0.00000       12.0110           0
    1200 CCP  76   GLU  HA   HA     0.100000       1.00800           0
    1201 CCP  76   GLU  CB   CT    -0.200000       12.0110           0
    1202 CCP  76   GLU  HB1  HA     0.100000       1.00800           0
    1203 CCP  76   GLU  HB2  HA     0.100000       1.00800           0
    1204 CCP  76   GLU  CG   CT    -0.450000       12.0110           0
    1205 CCP  76   GLU  HG1  HA     0.100000       1.00800           0
    1206 CCP  76   GLU  HG2  HA     0.100000       1.00800           0
    1207 CCP  76   GLU  CD   C      0.490000       12.0110           0
    1208 CCP  76   GLU  OE1  OC    -0.620000       15.9990           0
    1209 CCP  76   GLU  OE2  OC    -0.620000       15.9990           0
    1210 CCP  76   GLU  C    C      0.480000       12.0110           0
    1211 CCP  76   GLU  O    O     -0.480000       15.9990           0
    1212 CCP  77   PHE  N    NH1   -0.360000       14.0070           0
    1213 CCP  77   PHE  HN   H      0.260000       1.00800           0
    1214 CCP  77   PHE  CA   CT      0.00000       12.0110           0
    1215 CCP  77   PHE  HA   HA     0.100000       1.00800           0
    1216 CCP  77   PHE  CB   CT    -0.160000       12.0110           0
    1217 CCP  77   PHE  HB1  HA     0.100000       1.00800           0
    1218 CCP  77   PHE  HB2  HA     0.100000       1.00800           0
    1219 CCP  77   PHE  CG   CA     0.300000E-01   12.0110           0
    1220 CCP  77   PHE  CD1  CA    -0.160000       12.0110           0
    1221 CCP  77   PHE  HD1  HA     0.140000       1.00800           0
    1222 CCP  77   PHE  CD2  CA    -0.160000       12.0110           0
    1223 CCP  77   PHE  HD2  HA     0.140000       1.00800           0
    1224 CCP  77   PHE  CE1  CA    -0.150000       12.0110           0
    1225 CCP  77   PHE  HE1  HA     0.140000       1.00800           0
    1226 CCP  77   PHE  CE2  CA    -0.150000       12.0110           0
    1227 CCP  77   PHE  HE2  HA     0.140000       1.00800           0
    1228 CCP  77   PHE  CZ   CA    -0.150000       12.0110           0
    1229 CCP  77   PHE  HZ   HA     0.140000       1.00800           0
    1230 CCP  77   PHE  C    C      0.480000       12.0110           0
    1231 CCP  77   PHE  O    O     -0.480000       15.9990           0
    1232 CCP  78   ASN  N    NH1   -0.360000       14.0070           0
    1233 CCP  78   ASN  HN   H      0.260000       1.00800           0
    1234 CCP  78   ASN  CA   CT      0.00000       12.0110           0
    1235 CCP  78   ASN  HA   HA     0.100000       1.00800           0
    1236 CCP  78   ASN  CB   CT    -0.200000       12.0110           0
    1237 CCP  78   ASN  HB1  HA     0.100000       1.00800           0
    1238 CCP  78   ASN  HB2  HA     0.100000       1.00800           0
    1239 CCP  78   ASN  CG   C      0.480000       12.0110           0
    1240 CCP  78   ASN  OD1  O     -0.480000       15.9990           0
    1241 CCP  78   ASN  ND2  NH2   -0.520000       14.0070           0
    1242 CCP  78   ASN  HD21 H      0.260000       1.00800           0
    1243 CCP  78   ASN  HD22 H      0.260000       1.00800           0
    1244 CCP  78   ASN  C    C      0.480000       12.0110           0
    1245 CCP  78   ASN  O    O     -0.480000       15.9990           0
    1246 CCP  79   ASP  N    NH1   -0.360000       14.0070           0
    1247 CCP  79   ASP  HN   H      0.260000       1.00800           0
    1248 CCP  79   ASP  CA   CT      0.00000       12.0110           0
    1249 CCP  79   ASP  HA   HA     0.100000       1.00800           0
    1250 CCP  79   ASP  CB   CT    -0.450000       12.0110           0
    1251 CCP  79   ASP  HB1  HA     0.100000       1.00800           0
    1252 CCP  79   ASP  HB2  HA     0.100000       1.00800           0
    1253 CCP  79   ASP  CG   C      0.490000       12.0110           0
    1254 CCP  79   ASP  OD1  OC    -0.620000       15.9990           0
    1255 CCP  79   ASP  OD2  OC    -0.620000       15.9990           0
    1256 CCP  79   ASP  C    C      0.480000       12.0110           0
    1257 CCP  79   ASP  O    O     -0.480000       15.9990           0
    1258 CCP  80   PRO  N    N     -0.360000       14.0070           0
    1259 CCP  80   PRO  CA   CT      0.00000       12.0110           0
    1260 CCP  80   PRO  HA   HA     0.100000       1.00800           0
    1261 CCP  80   PRO  CB   CT    -0.200000       12.0110           0
    1262 CCP  80   PRO  HB1  HA     0.100000       1.00800           0
    1263 CCP  80   PRO  HB2  HA     0.100000       1.00800           0
    1264 CCP  80   PRO  CG   CP    -0.200000       12.0110           0
    1265 CCP  80   PRO  HG1  HA     0.100000       1.00800           0
    1266 CCP  80   PRO  HG2  HA     0.100000       1.00800           0
    1267 CCP  80   PRO  CD   CP     0.600000E-01   12.0110           0
    1268 CCP  80   PRO  HD2  HA     0.100000       1.00800           0
    1269 CCP  80   PRO  HD1  HA     0.100000       1.00800           0
    1270 CCP  80   PRO  C    C      0.480000       12.0110           0
    1271 CCP  80   PRO  O    O     -0.480000       15.9990           0
    1272 CCP  81   SER  N    NH1   -0.360000       14.0070           0
    1273 CCP  81   SER  HN   H      0.260000       1.00800           0
    1274 CCP  81   SER  CA   CT      0.00000       12.0110           0
    1275 CCP  81   SER  HA   HA     0.100000       1.00800           0
    1276 CCP  81   SER  CB   CT     0.800000E-01   12.0110           0
    1277 CCP  81   SER  HB1  HA     0.100000       1.00800           0
    1278 CCP  81   SER  HB2  HA     0.100000       1.00800           0
    1279 CCP  81   SER  OG   OH    -0.680000       15.9990           0
    1280 CCP  81   SER  HG   H      0.400000       1.00800           0
    1281 CCP  81   SER  C    C      0.480000       12.0110           0
    1282 CCP  81   SER  O    O     -0.480000       15.9990           0
    1283 CCP  82   ASN  N    NH1   -0.360000       14.0070           0
    1284 CCP  82   ASN  HN   H      0.260000       1.00800           0
    1285 CCP  82   ASN  CA   CT      0.00000       12.0110           0
    1286 CCP  82   ASN  HA   HA     0.100000       1.00800           0
    1287 CCP  82   ASN  CB   CT    -0.200000       12.0110           0
    1288 CCP  82   ASN  HB1  HA     0.100000       1.00800           0
    1289 CCP  82   ASN  HB2  HA     0.100000       1.00800           0
    1290 CCP  82   ASN  CG   C      0.480000       12.0110           0
    1291 CCP  82   ASN  OD1  O     -0.480000       15.9990           0
    1292 CCP  82   ASN  ND2  NH2   -0.520000       14.0070           0
    1293 CCP  82   ASN  HD21 H      0.260000       1.00800           0
    1294 CCP  82   ASN  HD22 H      0.260000       1.00800           0
    1295 CCP  82   ASN  C    C      0.480000       12.0110           0
    1296 CCP  82   ASN  O    O     -0.480000       15.9990           0
    1297 CCP  83   ALA  N    NH1   -0.360000       14.0070           0
    1298 CCP  83   ALA  HN   H      0.260000       1.00800           0
    1299 CCP  83   ALA  CA   CT      0.00000       12.0110           0
    1300 CCP  83   ALA  HA   HA     0.100000       1.00800           0
    1301 CCP  83   ALA  CB   CT    -0.300000       12.0110           0
    1302 CCP  83   ALA  HB1  HA     0.100000       1.00800           0
    1303 CCP  83   ALA  HB2  HA     0.100000       1.00800           0
    1304 CCP  83   ALA  HB3  HA     0.100000       1.00800           0
    1305 CCP  83   ALA  C    C      0.480000       12.0110           0
    1306 CCP  83   ALA  O    O     -0.480000       15.9990           0
    1307 CCP  84   GLY  N    NH1   -0.360000       14.0070           0
    1308 CCP  84   GLY  HN   H      0.260000       1.00800           0
    1309 CCP  84   GLY  CA   CT    -0.100000       12.0110           0
    1310 CCP  84   GLY  HA1  HA     0.100000       1.00800           0
    1311 CCP  84   GLY  HA2  HA     0.100000       1.00800           0
    1312 CCP  84   GLY  C    C      0.480000       12.0110           0
    1313 CCP  84   GLY  O    O     -0.480000       15.9990           0
    1314 CCP  85   LEU  N    NH1   -0.360000       14.0070           0
    1315 CCP  85   LEU  HN   H      0.260000       1.00800           0
    1316 CCP  85   LEU  CA   CT      0.00000       12.0110           0
    1317 CCP  85   LEU  HA   HA     0.100000       1.00800           0
    1318 CCP  85   LEU  CB   CT    -0.200000       12.0110           0
    1319 CCP  85   LEU  HB1  HA     0.100000       1.00800           0
    1320 CCP  85   LEU  HB2  HA     0.100000       1.00800           0
    1321 CCP  85   LEU  CG   CT    -0.100000       12.0110           0
    1322 CCP  85   LEU  HG   HA     0.100000       1.00800           0
    1323 CCP  85   LEU  CD1  CT    -0.300000       12.0110           0
    1324 CCP  85   LEU  HD11 HA     0.100000       1.00800           0
    1325 CCP  85   LEU  HD12 HA     0.100000       1.00800           0
    1326 CCP  85   LEU  HD13 HA     0.100000       1.00800           0
    1327 CCP  85   LEU  CD2  CT    -0.300000       12.0110           0
    1328 CCP  85   LEU  HD21 HA     0.100000       1.00800           0
    1329 CCP  85   LEU  HD22 HA     0.100000       1.00800           0
    1330 CCP  85   LEU  HD23 HA     0.100000       1.00800           0
    1331 CCP  85   LEU  C    C      0.480000       12.0110           0
    1332 CCP  85   LEU  O    O     -0.480000       15.9990           0
    1333 CCP  86   GLN  N    NH1   -0.360000       14.0070           0
    1334 CCP  86   GLN  HN   H      0.260000       1.00800           0
    1335 CCP  86   GLN  CA   CT      0.00000       12.0110           0
    1336 CCP  86   GLN  HA   HA     0.100000       1.00800           0
    1337 CCP  86   GLN  CB   CT    -0.200000       12.0110           0
    1338 CCP  86   GLN  HB1  HA     0.100000       1.00800           0
    1339 CCP  86   GLN  HB2  HA     0.100000       1.00800           0
    1340 CCP  86   GLN  CG   CT    -0.200000       12.0110           0
    1341 CCP  86   GLN  HG1  HA     0.100000       1.00800           0
    1342 CCP  86   GLN  HG2  HA     0.100000       1.00800           0
    1343 CCP  86   GLN  CD   C      0.480000       12.0110           0
    1344 CCP  86   GLN  OE1  O     -0.480000       15.9990           0
    1345 CCP  86   GLN  NE2  NH2   -0.520000       14.0070           0
    1346 CCP  86   GLN  HE21 H      0.260000       1.00800           0
    1347 CCP  86   GLN  HE22 H      0.260000       1.00800           0
    1348 CCP  86   GLN  C    C      0.480000       12.0110           0
    1349 CCP  86   GLN  O    O     -0.480000       15.9990           0
    1350 CCP  87   ASN  N    NH1   -0.360000       14.0070           0
    1351 CCP  87   ASN  HN   H      0.260000       1.00800           0
    1352 CCP  87   ASN  CA   CT      0.00000       12.0110           0
    1353 CCP  87   ASN  HA   HA     0.100000       1.00800           0
    1354 CCP  87   ASN  CB   CT    -0.200000       12.0110           0
    1355 CCP  87   ASN  HB1  HA     0.100000       1.00800           0
    1356 CCP  87   ASN  HB2  HA     0.100000       1.00800           0
    1357 CCP  87   ASN  CG   C      0.480000       12.0110           0
    1358 CCP  87   ASN  OD1  O     -0.480000       15.9990           0
    1359 CCP  87   ASN  ND2  NH2   -0.520000       14.0070           0
    1360 CCP  87   ASN  HD21 H      0.260000       1.00800           0
    1361 CCP  87   ASN  HD22 H      0.260000       1.00800           0
    1362 CCP  87   ASN  C    C      0.480000       12.0110           0
    1363 CCP  87   ASN  O    O     -0.480000       15.9990           0
    1364 CCP  88   GLY  N    NH1   -0.360000       14.0070           0
    1365 CCP  88   GLY  HN   H      0.260000       1.00800           0
    1366 CCP  88   GLY  CA   CT    -0.100000       12.0110           0
    1367 CCP  88   GLY  HA1  HA     0.100000       1.00800           0
    1368 CCP  88   GLY  HA2  HA     0.100000       1.00800           0
    1369 CCP  88   GLY  C    C      0.480000       12.0110           0
    1370 CCP  88   GLY  O    O     -0.480000       15.9990           0
    1371 CCP  89   PHE  N    NH1   -0.360000       14.0070           0
    1372 CCP  89   PHE  HN   H      0.260000       1.00800           0
    1373 CCP  89   PHE  CA   CT      0.00000       12.0110           0
    1374 CCP  89   PHE  HA   HA     0.100000       1.00800           0
    1375 CCP  89   PHE  CB   CT    -0.160000       12.0110           0
    1376 CCP  89   PHE  HB1  HA     0.100000       1.00800           0
    1377 CCP  89   PHE  HB2  HA     0.100000       1.00800           0
    1378 CCP  89   PHE  CG   CA     0.300000E-01   12.0110           0
    1379 CCP  89   PHE  CD1  CA    -0.160000       12.0110           0
    1380 CCP  89   PHE  HD1  HA     0.140000       1.00800           0
    1381 CCP  89   PHE  CD2  CA    -0.160000       12.0110           0
    1382 CCP  89   PHE  HD2  HA     0.140000       1.00800           0
    1383 CCP  89   PHE  CE1  CA    -0.150000       12.0110           0
    1384 CCP  89   PHE  HE1  HA     0.140000       1.00800           0
    1385 CCP  89   PHE  CE2  CA    -0.150000       12.0110           0
    1386 CCP  89   PHE  HE2  HA     0.140000       1.00800           0
    1387 CCP  89   PHE  CZ   CA    -0.150000       12.0110           0
    1388 CCP  89   PHE  HZ   HA     0.140000       1.00800           0
    1389 CCP  89   PHE  C    C      0.480000       12.0110           0
    1390 CCP  89   PHE  O    O     -0.480000       15.9990           0
    1391 CCP  90   LYS  N    NH1   -0.360000       14.0070           0
    1392 CCP  90   LYS  HN   H      0.260000       1.00800           0
    1393 CCP  90   LYS  CA   CT      0.00000       12.0110           0
    1394 CCP  90   LYS  HA   HA     0.100000       1.00800           0
    1395 CCP  90   LYS  CB   CT    -0.200000       12.0110           0
    1396 CCP  90   LYS  HB1  HA     0.100000       1.00800           0
    1397 CCP  90   LYS  HB2  HA     0.100000       1.00800           0
    1398 CCP  90   LYS  CG   CT    -0.200000       12.0110           0
    1399 CCP  90   LYS  HG1  HA     0.100000       1.00800           0
    1400 CCP  90   LYS  HG2  HA     0.100000       1.00800           0
    1401 CCP  90   LYS  CD   CT    -0.200000       12.0110           0
    1402 CCP  90   LYS  HD1  HA     0.100000       1.00800           0
    1403 CCP  90   LYS  HD2  HA     0.100000       1.00800           0
    1404 CCP  90   LYS  CE   CT     0.305000       12.0110           0
    1405 CCP  90   LYS  HE1  HA     0.100000       1.00800           0
    1406 CCP  90   LYS  HE2  HA     0.100000       1.00800           0
    1407 CCP  90   LYS  NZ   NH3   -0.810000       14.0070           0
    1408 CCP  90   LYS  HZ1  HC     0.435000       1.00800           0
    1409 CCP  90   LYS  HZ2  HC     0.435000       1.00800           0
    1410 CCP  90   LYS  HZ3  HC     0.435000       1.00800           0
    1411 CCP  90   LYS  C    C      0.480000       12.0110           0
    1412 CCP  90   LYS  O    O     -0.480000       15.9990           0
    1413 CCP  91   PHE  N    NH1   -0.360000       14.0070           0
    1414 CCP  91   PHE  HN   H      0.260000       1.00800           0
    1415 CCP  91   PHE  CA   CT      0.00000       12.0110           0
    1416 CCP  91   PHE  HA   HA     0.100000       1.00800           0
    1417 CCP  91   PHE  CB   CT    -0.160000       12.0110           0
    1418 CCP  91   PHE  HB1  HA     0.100000       1.00800           0
    1419 CCP  91   PHE  HB2  HA     0.100000       1.00800           0
    1420 CCP  91   PHE  CG   CA     0.300000E-01   12.0110           0
    1421 CCP  91   PHE  CD1  CA    -0.160000       12.0110           0
    1422 CCP  91   PHE  HD1  HA     0.140000       1.00800           0
    1423 CCP  91   PHE  CD2  CA    -0.160000       12.0110           0
    1424 CCP  91   PHE  HD2  HA     0.140000       1.00800           0
    1425 CCP  91   PHE  CE1  CA    -0.150000       12.0110           0
    1426 CCP  91   PHE  HE1  HA     0.140000       1.00800           0
    1427 CCP  91   PHE  CE2  CA    -0.150000       12.0110           0
    1428 CCP  91   PHE  HE2  HA     0.140000       1.00800           0
    1429 CCP  91   PHE  CZ   CA    -0.150000       12.0110           0
    1430 CCP  91   PHE  HZ   HA     0.140000       1.00800           0
    1431 CCP  91   PHE  C    C      0.480000       12.0110           0
    1432 CCP  91   PHE  O    O     -0.480000       15.9990           0
    1433 CCP  92   LEU  N    NH1   -0.360000       14.0070           0
    1434 CCP  92   LEU  HN   H      0.260000       1.00800           0
    1435 CCP  92   LEU  CA   CT      0.00000       12.0110           0
    1436 CCP  92   LEU  HA   HA     0.100000       1.00800           0
    1437 CCP  92   LEU  CB   CT    -0.200000       12.0110           0
    1438 CCP  92   LEU  HB1  HA     0.100000       1.00800           0
    1439 CCP  92   LEU  HB2  HA     0.100000       1.00800           0
    1440 CCP  92   LEU  CG   CT    -0.100000       12.0110           0
    1441 CCP  92   LEU  HG   HA     0.100000       1.00800           0
    1442 CCP  92   LEU  CD1  CT    -0.300000       12.0110           0
    1443 CCP  92   LEU  HD11 HA     0.100000       1.00800           0
    1444 CCP  92   LEU  HD12 HA     0.100000       1.00800           0
    1445 CCP  92   LEU  HD13 HA     0.100000       1.00800           0
    1446 CCP  92   LEU  CD2  CT    -0.300000       12.0110           0
    1447 CCP  92   LEU  HD21 HA     0.100000       1.00800           0
    1448 CCP  92   LEU  HD22 HA     0.100000       1.00800           0
    1449 CCP  92   LEU  HD23 HA     0.100000       1.00800           0
    1450 CCP  92   LEU  C    C      0.480000       12.0110           0
    1451 CCP  92   LEU  O    O     -0.480000       15.9990           0
    1452 CCP  93   GLU  N    NH1   -0.360000       14.0070           0
    1453 CCP  93   GLU  HN   H      0.260000       1.00800           0
    1454 CCP  93   GLU  CA   CT      0.00000       12.0110           0
    1455 CCP  93   GLU  HA   HA     0.100000       1.00800           0
    1456 CCP  93   GLU  CB   CT    -0.200000       12.0110           0
    1457 CCP  93   GLU  HB1  HA     0.100000       1.00800           0
    1458 CCP  93   GLU  HB2  HA     0.100000       1.00800           0
    1459 CCP  93   GLU  CG   CT    -0.450000       12.0110           0
    1460 CCP  93   GLU  HG1  HA     0.100000       1.00800           0
    1461 CCP  93   GLU  HG2  HA     0.100000       1.00800           0
    1462 CCP  93   GLU  CD   C      0.490000       12.0110           0
    1463 CCP  93   GLU  OE1  OC    -0.620000       15.9990           0
    1464 CCP  93   GLU  OE2  OC    -0.620000       15.9990           0
    1465 CCP  93   GLU  C    C      0.480000       12.0110           0
    1466 CCP  93   GLU  O    O     -0.480000       15.9990           0
    1467 CCP  94   PRO  N    N     -0.360000       14.0070           0
    1468 CCP  94   PRO  CA   CT      0.00000       12.0110           0
    1469 CCP  94   PRO  HA   HA     0.100000       1.00800           0
    1470 CCP  94   PRO  CB   CT    -0.200000       12.0110           0
    1471 CCP  94   PRO  HB1  HA     0.100000       1.00800           0
    1472 CCP  94   PRO  HB2  HA     0.100000       1.00800           0
    1473 CCP  94   PRO  CG   CP    -0.200000       12.0110           0
    1474 CCP  94   PRO  HG1  HA     0.100000       1.00800           0
    1475 CCP  94   PRO  HG2  HA     0.100000       1.00800           0
    1476 CCP  94   PRO  CD   CP     0.600000E-01   12.0110           0
    1477 CCP  94   PRO  HD2  HA     0.100000       1.00800           0
    1478 CCP  94   PRO  HD1  HA     0.100000       1.00800           0
    1479 CCP  94   PRO  C    C      0.480000       12.0110           0
    1480 CCP  94   PRO  O    O     -0.480000       15.9990           0
    1481 CCP  95   ILE  N    NH1   -0.360000       14.0070           0
    1482 CCP  95   ILE  HN   H      0.260000       1.00800           0
    1483 CCP  95   ILE  CA   CT      0.00000       12.0110           0
    1484 CCP  95   ILE  HA   HA     0.100000       1.00800           0
    1485 CCP  95   ILE  CB   CT    -0.100000       12.0110           0
    1486 CCP  95   ILE  HB   HA     0.100000       1.00800           0
    1487 CCP  95   ILE  CG1  CT    -0.200000       12.0110           0
    1488 CCP  95   ILE  HG11 HA     0.100000       1.00800           0
    1489 CCP  95   ILE  HG12 HA     0.100000       1.00800           0
    1490 CCP  95   ILE  CG2  CT    -0.300000       12.0110           0
    1491 CCP  95   ILE  HG21 HA     0.100000       1.00800           0
    1492 CCP  95   ILE  HG22 HA     0.100000       1.00800           0
    1493 CCP  95   ILE  HG23 HA     0.100000       1.00800           0
    1494 CCP  95   ILE  CD1  CT    -0.300000       12.0110           0
    1495 CCP  95   ILE  HD11 HA     0.100000       1.00800           0
    1496 CCP  95   ILE  HD12 HA     0.100000       1.00800           0
    1497 CCP  95   ILE  HD13 HA     0.100000       1.00800           0
    1498 CCP  95   ILE  C    C      0.480000       12.0110           0
    1499 CCP  95   ILE  O    O     -0.480000       15.9990           0
    1500 CCP  96   HIS  N    NH1   -0.360000       14.0070           0
    1501 CCP  96   HIS  HN   H      0.260000       1.00800           0
    1502 CCP  96   HIS  CA   CT      0.00000       12.0110           0
    1503 CCP  96   HIS  HA   HA     0.100000       1.00800           0
    1504 CCP  96   HIS  CB   CT    -0.200000       12.0110           0
    1505 CCP  96   HIS  HB1  HA     0.100000       1.00800           0
    1506 CCP  96   HIS  HB2  HA     0.100000       1.00800           0
    1507 CCP  96   HIS  CG   CC     0.500000E-01   12.0110           0
    1508 CCP  96   HIS  ND1  NA    -0.400000       14.0070           0
    1509 CCP  96   HIS  HD1  H      0.400000       1.00800           0
    1510 CCP  96   HIS  CD2  CV    -0.140000       12.0110           0
    1511 CCP  96   HIS  HD2  HA     0.140000       1.00800           0
    1512 CCP  96   HIS  CE1  CR    -0.140000       12.0110           0
    1513 CCP  96   HIS  HE1  HA     0.140000       1.00800           0
    1514 CCP  96   HIS  NE2  NB    -0.500000E-01   14.0070           0
    1515 CCP  96   HIS  HE2  H      0.350000       1.00800           0
    1516 CCP  96   HIS  C    C      0.480000       12.0110           0
    1517 CCP  96   HIS  O    O     -0.480000       15.9990           0
    1518 CCP  97   LYS  N    NH1   -0.360000       14.0070           0
    1519 CCP  97   LYS  HN   H      0.260000       1.00800           0
    1520 CCP  97   LYS  CA   CT      0.00000       12.0110           0
    1521 CCP  97   LYS  HA   HA     0.100000       1.00800           0
    1522 CCP  97   LYS  CB   CT    -0.200000       12.0110           0
    1523 CCP  97   LYS  HB1  HA     0.100000       1.00800           0
    1524 CCP  97   LYS  HB2  HA     0.100000       1.00800           0
    1525 CCP  97   LYS  CG   CT    -0.200000       12.0110           0
    1526 CCP  97   LYS  HG1  HA     0.100000       1.00800           0
    1527 CCP  97   LYS  HG2  HA     0.100000       1.00800           0
    1528 CCP  97   LYS  CD   CT    -0.200000       12.0110           0
    1529 CCP  97   LYS  HD1  HA     0.100000       1.00800           0
    1530 CCP  97   LYS  HD2  HA     0.100000       1.00800           0
    1531 CCP  97   LYS  CE   CT     0.305000       12.0110           0
    1532 CCP  97   LYS  HE1  HA     0.100000       1.00800           0
    1533 CCP  97   LYS  HE2  HA     0.100000       1.00800           0
    1534 CCP  97   LYS  NZ   NH3   -0.810000       14.0070           0
    1535 CCP  97   LYS  HZ1  HC     0.435000       1.00800           0
    1536 CCP  97   LYS  HZ2  HC     0.435000       1.00800           0
    1537 CCP  97   LYS  HZ3  HC     0.435000       1.00800           0
    1538 CCP  97   LYS  C    C      0.480000       12.0110           0
    1539 CCP  97   LYS  O    O     -0.480000       15.9990           0
    1540 CCP  98   GLU  N    NH1   -0.360000       14.0070           0
    1541 CCP  98   GLU  HN   H      0.260000       1.00800           0
    1542 CCP  98   GLU  CA   CT      0.00000       12.0110           0
    1543 CCP  98   GLU  HA   HA     0.100000       1.00800           0
    1544 CCP  98   GLU  CB   CT    -0.200000       12.0110           0
    1545 CCP  98   GLU  HB1  HA     0.100000       1.00800           0
    1546 CCP  98   GLU  HB2  HA     0.100000       1.00800           0
    1547 CCP  98   GLU  CG   CT    -0.450000       12.0110           0
    1548 CCP  98   GLU  HG1  HA     0.100000       1.00800           0
    1549 CCP  98   GLU  HG2  HA     0.100000       1.00800           0
    1550 CCP  98   GLU  CD   C      0.490000       12.0110           0
    1551 CCP  98   GLU  OE1  OC    -0.620000       15.9990           0
    1552 CCP  98   GLU  OE2  OC    -0.620000       15.9990           0
    1553 CCP  98   GLU  C    C      0.480000       12.0110           0
    1554 CCP  98   GLU  O    O     -0.480000       15.9990           0
    1555 CCP  99   PHE  N    NH1   -0.360000       14.0070           0
    1556 CCP  99   PHE  HN   H      0.260000       1.00800           0
    1557 CCP  99   PHE  CA   CT      0.00000       12.0110           0
    1558 CCP  99   PHE  HA   HA     0.100000       1.00800           0
    1559 CCP  99   PHE  CB   CT    -0.160000       12.0110           0
    1560 CCP  99   PHE  HB1  HA     0.100000       1.00800           0
    1561 CCP  99   PHE  HB2  HA     0.100000       1.00800           0
    1562 CCP  99   PHE  CG   CA     0.300000E-01   12.0110           0
    1563 CCP  99   PHE  CD1  CA    -0.160000       12.0110           0
    1564 CCP  99   PHE  HD1  HA     0.140000       1.00800           0
    1565 CCP  99   PHE  CD2  CA    -0.160000       12.0110           0
    1566 CCP  99   PHE  HD2  HA     0.140000       1.00800           0
    1567 CCP  99   PHE  CE1  CA    -0.150000       12.0110           0
    1568 CCP  99   PHE  HE1  HA     0.140000       1.00800           0
    1569 CCP  99   PHE  CE2  CA    -0.150000       12.0110           0
    1570 CCP  99   PHE  HE2  HA     0.140000       1.00800           0
    1571 CCP  99   PHE  CZ   CA    -0.150000       12.0110           0
    1572 CCP  99   PHE  HZ   HA     0.140000       1.00800           0
    1573 CCP  99   PHE  C    C      0.480000       12.0110           0
    1574 CCP  99   PHE  O    O     -0.480000       15.9990           0
    1575 CCP  100  PRO  N    N     -0.360000       14.0070           0
    1576 CCP  100  PRO  CA   CT      0.00000       12.0110           0
    1577 CCP  100  PRO  HA   HA     0.100000       1.00800           0
    1578 CCP  100  PRO  CB   CT    -0.200000       12.0110           0
    1579 CCP  100  PRO  HB1  HA     0.100000       1.00800           0
    1580 CCP  100  PRO  HB2  HA     0.100000       1.00800           0
    1581 CCP  100  PRO  CG   CP    -0.200000       12.0110           0
    1582 CCP  100  PRO  HG1  HA     0.100000       1.00800           0
    1583 CCP  100  PRO  HG2  HA     0.100000       1.00800           0
    1584 CCP  100  PRO  CD   CP     0.600000E-01   12.0110           0
    1585 CCP  100  PRO  HD2  HA     0.100000       1.00800           0
    1586 CCP  100  PRO  HD1  HA     0.100000       1.00800           0
    1587 CCP  100  PRO  C    C      0.480000       12.0110           0
    1588 CCP  100  PRO  O    O     -0.480000       15.9990           0
    1589 CCP  101  TRP  N    NH1   -0.360000       14.0070           0
    1590 CCP  101  TRP  HN   H      0.260000       1.00800           0
    1591 CCP  101  TRP  CA   CT      0.00000       12.0110           0
    1592 CCP  101  TRP  HA   HA     0.100000       1.00800           0
    1593 CCP  101  TRP  CB   CT    -0.200000       12.0110           0
    1594 CCP  101  TRP  HB1  HA     0.100000       1.00800           0
    1595 CCP  101  TRP  HB2  HA     0.100000       1.00800           0
    1596 CCP  101  TRP  CG   CX    -0.400000E-01   12.0110           0
    1597 CCP  101  TRP  CD1  CW    -0.100000E-01   12.0110           0
    1598 CCP  101  TRP  HD1  HA     0.140000       1.00800           0
    1599 CCP  101  TRP  CD2  CB    -0.500000E-01   12.0110           0
    1600 CCP  101  TRP  NE1  NA    -0.490000       14.0070           0
    1601 CCP  101  TRP  HE1  H      0.400000       1.00800           0
    1602 CCP  101  TRP  CE2  CN     0.130000       12.0110           0
    1603 CCP  101  TRP  CE3  CA    -0.160000       12.0110           0
    1604 CCP  101  TRP  HE3  HA     0.140000       1.00800           0
    1605 CCP  101  TRP  CZ2  CA    -0.150000       12.0110           0
    1606 CCP  101  TRP  HZ2  HA     0.140000       1.00800           0
    1607 CCP  101  TRP  CZ3  CA    -0.150000       12.0110           0
    1608 CCP  101  TRP  HZ3  HA     0.140000       1.00800           0
    1609 CCP  101  TRP  CH2  CA    -0.180000       12.0110           0
    1610 CCP  101  TRP  HH2  HA     0.140000       1.00800           0
    1611 CCP  101  TRP  C    C      0.480000       12.0110           0
    1612 CCP  101  TRP  O    O     -0.480000       15.9990           0
    1613 CCP  102  ILE  N    NH1   -0.360000       14.0070           0
    1614 CCP  102  ILE  HN   H      0.260000       1.00800           0
    1615 CCP  102  ILE  CA   CT      0.00000       12.0110           0
    1616 CCP  102  ILE  HA   HA     0.100000       1.00800           0
    1617 CCP  102  ILE  CB   CT    -0.100000       12.0110           0
    1618 CCP  102  ILE  HB   HA     0.100000       1.00800           0
    1619 CCP  102  ILE  CG1  CT    -0.200000       12.0110           0
    1620 CCP  102  ILE  HG11 HA     0.100000       1.00800           0
    1621 CCP  102  ILE  HG12 HA     0.100000       1.00800           0
    1622 CCP  102  ILE  CG2  CT    -0.300000       12.0110           0
    1623 CCP  102  ILE  HG21 HA     0.100000       1.00800           0
    1624 CCP  102  ILE  HG22 HA     0.100000       1.00800           0
    1625 CCP  102  ILE  HG23 HA     0.100000       1.00800           0
    1626 CCP  102  ILE  CD1  CT    -0.300000       12.0110           0
    1627 CCP  102  ILE  HD11 HA     0.100000       1.00800           0
    1628 CCP  102  ILE  HD12 HA     0.100000       1.00800           0
    1629 CCP  102  ILE  HD13 HA     0.100000       1.00800           0
    1630 CCP  102  ILE  C    C      0.480000       12.0110           0
    1631 CCP  102  ILE  O    O     -0.480000       15.9990           0
    1632 CCP  103  SER  N    NH1   -0.360000       14.0070           0
    1633 CCP  103  SER  HN   H      0.260000       1.00800           0
    1634 CCP  103  SER  CA   CT      0.00000       12.0110           0
    1635 CCP  103  SER  HA   HA     0.100000       1.00800           0
    1636 CCP  103  SER  CB   CT     0.800000E-01   12.0110           0
    1637 CCP  103  SER  HB1  HA     0.100000       1.00800           0
    1638 CCP  103  SER  HB2  HA     0.100000       1.00800           0
    1639 CCP  103  SER  OG   OH    -0.680000       15.9990           0
    1640 CCP  103  SER  HG   H      0.400000       1.00800           0
    1641 CCP  103  SER  C    C      0.480000       12.0110           0
    1642 CCP  103  SER  O    O     -0.480000       15.9990           0
    1643 CCP  104  SER  N    NH1   -0.360000       14.0070           0
    1644 CCP  104  SER  HN   H      0.260000       1.00800           0
    1645 CCP  104  SER  CA   CT      0.00000       12.0110           0
    1646 CCP  104  SER  HA   HA     0.100000       1.00800           0
    1647 CCP  104  SER  CB   CT     0.800000E-01   12.0110           0
    1648 CCP  104  SER  HB1  HA     0.100000       1.00800           0
    1649 CCP  104  SER  HB2  HA     0.100000       1.00800           0
    1650 CCP  104  SER  OG   OH    -0.680000       15.9990           0
    1651 CCP  104  SER  HG   H      0.400000       1.00800           0
    1652 CCP  104  SER  C    C      0.480000       12.0110           0
    1653 CCP  104  SER  O    O     -0.480000       15.9990           0
    1654 CCP  105  GLY  N    NH1   -0.360000       14.0070           0
    1655 CCP  105  GLY  HN   H      0.260000       1.00800           0
    1656 CCP  105  GLY  CA   CT    -0.100000       12.0110           0
    1657 CCP  105  GLY  HA1  HA     0.100000       1.00800           0
    1658 CCP  105  GLY  HA2  HA     0.100000       1.00800           0
    1659 CCP  105  GLY  C    C      0.480000       12.0110           0
    1660 CCP  105  GLY  O    O     -0.480000       15.9990           0
    1661 CCP  106  ASP  N    NH1   -0.360000       14.0070           0
    1662 CCP  106  ASP  HN   H      0.260000       1.00800           0
    1663 CCP  106  ASP  CA   CT      0.00000       12.0110           0
    1664 CCP  106  ASP  HA   HA     0.100000       1.00800           0
    1665 CCP  106  ASP  CB   CT    -0.450000       12.0110           0
    1666 CCP  106  ASP  HB1  HA     0.100000       1.00800           0
    1667 CCP  106  ASP  HB2  HA     0.100000       1.00800           0
    1668 CCP  106  ASP  CG   C      0.490000       12.0110           0
    1669 CCP  106  ASP  OD1  OC    -0.620000       15.9990           0
    1670 CCP  106  ASP  OD2  OC    -0.620000       15.9990           0
    1671 CCP  106  ASP  C    C      0.480000       12.0110           0
    1672 CCP  106  ASP  O    O     -0.480000       15.9990           0
    1673 CCP  107  LEU  N    NH1   -0.360000       14.0070           0
    1674 CCP  107  LEU  HN   H      0.260000       1.00800           0
    1675 CCP  107  LEU  CA   CT      0.00000       12.0110           0
    1676 CCP  107  LEU  HA   HA     0.100000       1.00800           0
    1677 CCP  107  LEU  CB   CT    -0.200000       12.0110           0
    1678 CCP  107  LEU  HB1  HA     0.100000       1.00800           0
    1679 CCP  107  LEU  HB2  HA     0.100000       1.00800           0
    1680 CCP  107  LEU  CG   CT    -0.100000       12.0110           0
    1681 CCP  107  LEU  HG   HA     0.100000       1.00800           0
    1682 CCP  107  LEU  CD1  CT    -0.300000       12.0110           0
    1683 CCP  107  LEU  HD11 HA     0.100000       1.00800           0
    1684 CCP  107  LEU  HD12 HA     0.100000       1.00800           0
    1685 CCP  107  LEU  HD13 HA     0.100000       1.00800           0
    1686 CCP  107  LEU  CD2  CT    -0.300000       12.0110           0
    1687 CCP  107  LEU  HD21 HA     0.100000       1.00800           0
    1688 CCP  107  LEU  HD22 HA     0.100000       1.00800           0
    1689 CCP  107  LEU  HD23 HA     0.100000       1.00800           0
    1690 CCP  107  LEU  C    C      0.480000       12.0110           0
    1691 CCP  107  LEU  O    O     -0.480000       15.9990           0
    1692 CCP  108  PHE  N    NH1   -0.360000       14.0070           0
    1693 CCP  108  PHE  HN   H      0.260000       1.00800           0
    1694 CCP  108  PHE  CA   CT      0.00000       12.0110           0
    1695 CCP  108  PHE  HA   HA     0.100000       1.00800           0
    1696 CCP  108  PHE  CB   CT    -0.160000       12.0110           0
    1697 CCP  108  PHE  HB1  HA     0.100000       1.00800           0
    1698 CCP  108  PHE  HB2  HA     0.100000       1.00800           0
    1699 CCP  108  PHE  CG   CA     0.300000E-01   12.0110           0
    1700 CCP  108  PHE  CD1  CA    -0.160000       12.0110           0
    1701 CCP  108  PHE  HD1  HA     0.140000       1.00800           0
    1702 CCP  108  PHE  CD2  CA    -0.160000       12.0110           0
    1703 CCP  108  PHE  HD2  HA     0.140000       1.00800           0
    1704 CCP  108  PHE  CE1  CA    -0.150000       12.0110           0
    1705 CCP  108  PHE  HE1  HA     0.140000       1.00800           0
    1706 CCP  108  PHE  CE2  CA    -0.150000       12.0110           0
    1707 CCP  108  PHE  HE2  HA     0.140000       1.00800           0
    1708 CCP  108  PHE  CZ   CA    -0.150000       12.0110           0
    1709 CCP  108  PHE  HZ   HA     0.140000       1.00800           0
    1710 CCP  108  PHE  C    C      0.480000       12.0110           0
    1711 CCP  108  PHE  O    O     -0.480000       15.9990           0
    1712 CCP  109  SER  N    NH1   -0.360000       14.0070           0
    1713 CCP  109  SER  HN   H      0.260000       1.00800           0
    1714 CCP  109  SER  CA   CT      0.00000       12.0110           0
    1715 CCP  109  SER  HA   HA     0.100000       1.00800           0
    1716 CCP  109  SER  CB   CT     0.800000E-01   12.0110           0
    1717 CCP  109  SER  HB1  HA     0.100000       1.00800           0
    1718 CCP  109  SER  HB2  HA     0.100000       1.00800           0
    1719 CCP  109  SER  OG   OH    -0.680000       15.9990           0
    1720 CCP  109  SER  HG   H      0.400000       1.00800           0
    1721 CCP  109  SER  C    C      0.480000       12.0110           0
    1722 CCP  109  SER  O    O     -0.480000       15.9990           0
    1723 CCP  110  LEU  N    NH1   -0.360000       14.0070           0
    1724 CCP  110  LEU  HN   H      0.260000       1.00800           0
    1725 CCP  110  LEU  CA   CT      0.00000       12.0110           0
    1726 CCP  110  LEU  HA   HA     0.100000       1.00800           0
    1727 CCP  110  LEU  CB   CT    -0.200000       12.0110           0
    1728 CCP  110  LEU  HB1  HA     0.100000       1.00800           0
    1729 CCP  110  LEU  HB2  HA     0.100000       1.00800           0
    1730 CCP  110  LEU  CG   CT    -0.100000       12.0110           0
    1731 CCP  110  LEU  HG   HA     0.100000       1.00800           0
    1732 CCP  110  LEU  CD1  CT    -0.300000       12.0110           0
    1733 CCP  110  LEU  HD11 HA     0.100000       1.00800           0
    1734 CCP  110  LEU  HD12 HA     0.100000       1.00800           0
    1735 CCP  110  LEU  HD13 HA     0.100000       1.00800           0
    1736 CCP  110  LEU  CD2  CT    -0.300000       12.0110           0
    1737 CCP  110  LEU  HD21 HA     0.100000       1.00800           0
    1738 CCP  110  LEU  HD22 HA     0.100000       1.00800           0
    1739 CCP  110  LEU  HD23 HA     0.100000       1.00800           0
    1740 CCP  110  LEU  C    C      0.480000       12.0110           0
    1741 CCP  110  LEU  O    O     -0.480000       15.9990           0
    1742 CCP  111  GLY  N    NH1   -0.360000       14.0070           0
    1743 CCP  111  GLY  HN   H      0.260000       1.00800           0
    1744 CCP  111  GLY  CA   CT    -0.100000       12.0110           0
    1745 CCP  111  GLY  HA1  HA     0.100000       1.00800           0
    1746 CCP  111  GLY  HA2  HA     0.100000       1.00800           0
    1747 CCP  111  GLY  C    C      0.480000       12.0110           0
    1748 CCP  111  GLY  O    O     -0.480000       15.9990           0
    1749 CCP  112  GLY  N    NH1   -0.360000       14.0070           0
    1750 CCP  112  GLY  HN   H      0.260000       1.00800           0
    1751 CCP  112  GLY  CA   CT    -0.100000       12.0110           0
    1752 CCP  112  GLY  HA1  HA     0.100000       1.00800           0
    1753 CCP  112  GLY  HA2  HA     0.100000       1.00800           0
    1754 CCP  112  GLY  C    C      0.480000       12.0110           0
    1755 CCP  112  GLY  O    O     -0.480000       15.9990           0
    1756 CCP  113  VAL  N    NH1   -0.360000       14.0070           0
    1757 CCP  113  VAL  HN   H      0.260000       1.00800           0
    1758 CCP  113  VAL  CA   CT      0.00000       12.0110           0
    1759 CCP  113  VAL  HA   HA     0.100000       1.00800           0
    1760 CCP  113  VAL  CB   CT    -0.100000       12.0110           0
    1761 CCP  113  VAL  HB   HA     0.100000       1.00800           0
    1762 CCP  113  VAL  CG1  CT    -0.300000       12.0110           0
    1763 CCP  113  VAL  HG11 HA     0.100000       1.00800           0
    1764 CCP  113  VAL  HG12 HA     0.100000       1.00800           0
    1765 CCP  113  VAL  HG13 HA     0.100000       1.00800           0
    1766 CCP  113  VAL  CG2  CT    -0.300000       12.0110           0
    1767 CCP  113  VAL  HG21 HA     0.100000       1.00800           0
    1768 CCP  113  VAL  HG22 HA     0.100000       1.00800           0
    1769 CCP  113  VAL  HG23 HA     0.100000       1.00800           0
    1770 CCP  113  VAL  C    C      0.480000       12.0110           0
    1771 CCP  113  VAL  O    O     -0.480000       15.9990           0
    1772 CCP  114  THR  N    NH1   -0.360000       14.0070           0
    1773 CCP  114  THR  HN   H      0.260000       1.00800           0
    1774 CCP  114  THR  CA   CT      0.00000       12.0110           0
    1775 CCP  114  THR  HA   HA     0.100000       1.00800           0
    1776 CCP  114  THR  CB   CT     0.180000       12.0110           0
    1777 CCP  114  THR  HB   HA     0.100000       1.00800           0
    1778 CCP  114  THR  OG1  OH    -0.680000       15.9990           0
    1779 CCP  114  THR  HG1  H      0.400000       1.00800           0
    1780 CCP  114  THR  CG2  CT    -0.300000       12.0110           0
    1781 CCP  114  THR  HG21 HA     0.100000       1.00800           0
    1782 CCP  114  THR  HG22 HA     0.100000       1.00800           0
    1783 CCP  114  THR  HG23 HA     0.100000       1.00800           0
    1784 CCP  114  THR  C    C      0.480000       12.0110           0
    1785 CCP  114  THR  O    O     -0.480000       15.9990           0
    1786 CCP  115  ALA  N    NH1   -0.360000       14.0070           0
    1787 CCP  115  ALA  HN   H      0.260000       1.00800           0
    1788 CCP  115  ALA  CA   CT      0.00000       12.0110           0
    1789 CCP  115  ALA  HA   HA     0.100000       1.00800           0
    1790 CCP  115  ALA  CB   CT    -0.300000       12.0110           0
    1791 CCP  115  ALA  HB1  HA     0.100000       1.00800           0
    1792 CCP  115  ALA  HB2  HA     0.100000       1.00800           0
    1793 CCP  115  ALA  HB3  HA     0.100000       1.00800           0
    1794 CCP  115  ALA  C    C      0.480000       12.0110           0
    1795 CCP  115  ALA  O    O     -0.480000       15.9990           0
    1796 CCP  116  VAL  N    NH1   -0.360000       14.0070           0
    1797 CCP  116  VAL  HN   H      0.260000       1.00800           0
    1798 CCP  116  VAL  CA   CT      0.00000       12.0110           0
    1799 CCP  116  VAL  HA   HA     0.100000       1.00800           0
    1800 CCP  116  VAL  CB   CT    -0.100000       12.0110           0
    1801 CCP  116  VAL  HB   HA     0.100000       1.00800           0
    1802 CCP  116  VAL  CG1  CT    -0.300000       12.0110           0
    1803 CCP  116  VAL  HG11 HA     0.100000       1.00800           0
    1804 CCP  116  VAL  HG12 HA     0.100000       1.00800           0
    1805 CCP  116  VAL  HG13 HA     0.100000       1.00800           0
    1806 CCP  116  VAL  CG2  CT    -0.300000       12.0110           0
    1807 CCP  116  VAL  HG21 HA     0.100000       1.00800           0
    1808 CCP  116  VAL  HG22 HA     0.100000       1.00800           0
    1809 CCP  116  VAL  HG23 HA     0.100000       1.00800           0
    1810 CCP  116  VAL  C    C      0.480000       12.0110           0
    1811 CCP  116  VAL  O    O     -0.480000       15.9990           0
    1812 CCP  117  GLN  N    NH1   -0.360000       14.0070           0
    1813 CCP  117  GLN  HN   H      0.260000       1.00800           0
    1814 CCP  117  GLN  CA   CT      0.00000       12.0110           0
    1815 CCP  117  GLN  HA   HA     0.100000       1.00800           0
    1816 CCP  117  GLN  CB   CT    -0.200000       12.0110           0
    1817 CCP  117  GLN  HB1  HA     0.100000       1.00800           0
    1818 CCP  117  GLN  HB2  HA     0.100000       1.00800           0
    1819 CCP  117  GLN  CG   CT    -0.200000       12.0110           0
    1820 CCP  117  GLN  HG1  HA     0.100000       1.00800           0
    1821 CCP  117  GLN  HG2  HA     0.100000       1.00800           0
    1822 CCP  117  GLN  CD   C      0.480000       12.0110           0
    1823 CCP  117  GLN  OE1  O     -0.480000       15.9990           0
    1824 CCP  117  GLN  NE2  NH2   -0.520000       14.0070           0
    1825 CCP  117  GLN  HE21 H      0.260000       1.00800           0
    1826 CCP  117  GLN  HE22 H      0.260000       1.00800           0
    1827 CCP  117  GLN  C    C      0.480000       12.0110           0
    1828 CCP  117  GLN  O    O     -0.480000       15.9990           0
    1829 CCP  118  GLU  N    NH1   -0.360000       14.0070           0
    1830 CCP  118  GLU  HN   H      0.260000       1.00800           0
    1831 CCP  118  GLU  CA   CT      0.00000       12.0110           0
    1832 CCP  118  GLU  HA   HA     0.100000       1.00800           0
    1833 CCP  118  GLU  CB   CT    -0.200000       12.0110           0
    1834 CCP  118  GLU  HB1  HA     0.100000       1.00800           0
    1835 CCP  118  GLU  HB2  HA     0.100000       1.00800           0
    1836 CCP  118  GLU  CG   CT    -0.450000       12.0110           0
    1837 CCP  118  GLU  HG1  HA     0.100000       1.00800           0
    1838 CCP  118  GLU  HG2  HA     0.100000       1.00800           0
    1839 CCP  118  GLU  CD   C      0.490000       12.0110           0
    1840 CCP  118  GLU  OE1  OC    -0.620000       15.9990           0
    1841 CCP  118  GLU  OE2  OC    -0.620000       15.9990           0
    1842 CCP  118  GLU  C    C      0.480000       12.0110           0
    1843 CCP  118  GLU  O    O     -0.480000       15.9990           0
    1844 CCP  119  MET  N    NH1   -0.360000       14.0070           0
    1845 CCP  119  MET  HN   H      0.260000       1.00800           0
    1846 CCP  119  MET  CA   CT      0.00000       12.0110           0
    1847 CCP  119  MET  HA   HA     0.100000       1.00800           0
    1848 CCP  119  MET  CB   CT    -0.200000       12.0110           0
    1849 CCP  119  MET  HB1  HA     0.100000       1.00800           0
    1850 CCP  119  MET  HB2  HA     0.100000       1.00800           0
    1851 CCP  119  MET  CG   CT    -0.115000       12.0110           0
    1852 CCP  119  MET  HG1  HA     0.100000       1.00800           0
    1853 CCP  119  MET  HG2  HA     0.100000       1.00800           0
    1854 CCP  119  MET  SD   S     -0.170000       32.0600           0
    1855 CCP  119  MET  CE   CT    -0.215000       12.0110           0
    1856 CCP  119  MET  HE1  HA     0.100000       1.00800           0
    1857 CCP  119  MET  HE2  HA     0.100000       1.00800           0
    1858 CCP  119  MET  HE3  HA     0.100000       1.00800           0
    1859 CCP  119  MET  C    C      0.480000       12.0110           0
    1860 CCP  119  MET  O    O     -0.480000       15.9990           0
    1861 CCP  120  GLN  N    NH1   -0.360000       14.0070           0
    1862 CCP  120  GLN  HN   H      0.260000       1.00800           0
    1863 CCP  120  GLN  CA   CT      0.00000       12.0110           0
    1864 CCP  120  GLN  HA   HA     0.100000       1.00800           0
    1865 CCP  120  GLN  CB   CT    -0.200000       12.0110           0
    1866 CCP  120  GLN  HB1  HA     0.100000       1.00800           0
    1867 CCP  120  GLN  HB2  HA     0.100000       1.00800           0
    1868 CCP  120  GLN  CG   CT    -0.200000       12.0110           0
    1869 CCP  120  GLN  HG1  HA     0.100000       1.00800           0
    1870 CCP  120  GLN  HG2  HA     0.100000       1.00800           0
    1871 CCP  120  GLN  CD   C      0.480000       12.0110           0
    1872 CCP  120  GLN  OE1  O     -0.480000       15.9990           0
    1873 CCP  120  GLN  NE2  NH2   -0.520000       14.0070           0
    1874 CCP  120  GLN  HE21 H      0.260000       1.00800           0
    1875 CCP  120  GLN  HE22 H      0.260000       1.00800           0
    1876 CCP  120  GLN  C    C      0.480000       12.0110           0
    1877 CCP  120  GLN  O    O     -0.480000       15.9990           0
    1878 CCP  121  GLY  N    NH1   -0.360000       14.0070           0
    1879 CCP  121  GLY  HN   H      0.260000       1.00800           0
    1880 CCP  121  GLY  CA   CT    -0.100000       12.0110           0
    1881 CCP  121  GLY  HA1  HA     0.100000       1.00800           0
    1882 CCP  121  GLY  HA2  HA     0.100000       1.00800           0
    1883 CCP  121  GLY  C    C      0.480000       12.0110           0
    1884 CCP  121  GLY  O    O     -0.480000       15.9990           0
    1885 CCP  122  PRO  N    N     -0.360000       14.0070           0
    1886 CCP  122  PRO  CA   CT      0.00000       12.0110           0
    1887 CCP  122  PRO  HA   HA     0.100000       1.00800           0
    1888 CCP  122  PRO  CB   CT    -0.200000       12.0110           0
    1889 CCP  122  PRO  HB1  HA     0.100000       1.00800           0
    1890 CCP  122  PRO  HB2  HA     0.100000       1.00800           0
    1891 CCP  122  PRO  CG   CP    -0.200000       12.0110           0
    1892 CCP  122  PRO  HG1  HA     0.100000       1.00800           0
    1893 CCP  122  PRO  HG2  HA     0.100000       1.00800           0
    1894 CCP  122  PRO  CD   CP     0.600000E-01   12.0110           0
    1895 CCP  122  PRO  HD2  HA     0.100000       1.00800           0
    1896 CCP  122  PRO  HD1  HA     0.100000       1.00800           0
    1897 CCP  122  PRO  C    C      0.480000       12.0110           0
    1898 CCP  122  PRO  O    O     -0.480000       15.9990           0
    1899 CCP  123  LYS  N    NH1   -0.360000       14.0070           0
    1900 CCP  123  LYS  HN   H      0.260000       1.00800           0
    1901 CCP  123  LYS  CA   CT      0.00000       12.0110           0
    1902 CCP  123  LYS  HA   HA     0.100000       1.00800           0
    1903 CCP  123  LYS  CB   CT    -0.200000       12.0110           0
    1904 CCP  123  LYS  HB1  HA     0.100000       1.00800           0
    1905 CCP  123  LYS  HB2  HA     0.100000       1.00800           0
    1906 CCP  123  LYS  CG   CT    -0.200000       12.0110           0
    1907 CCP  123  LYS  HG1  HA     0.100000       1.00800           0
    1908 CCP  123  LYS  HG2  HA     0.100000       1.00800           0
    1909 CCP  123  LYS  CD   CT    -0.200000       12.0110           0
    1910 CCP  123  LYS  HD1  HA     0.100000       1.00800           0
    1911 CCP  123  LYS  HD2  HA     0.100000       1.00800           0
    1912 CCP  123  LYS  CE   CT     0.305000       12.0110           0
    1913 CCP  123  LYS  HE1  HA     0.100000       1.00800           0
    1914 CCP  123  LYS  HE2  HA     0.100000       1.00800           0
    1915 CCP  123  LYS  NZ   NH3   -0.810000       14.0070           0
    1916 CCP  123  LYS  HZ1  HC     0.435000       1.00800           0
    1917 CCP  123  LYS  HZ2  HC     0.435000       1.00800           0
    1918 CCP  123  LYS  HZ3  HC     0.435000       1.00800           0
    1919 CCP  123  LYS  C    C      0.480000       12.0110           0
    1920 CCP  123  LYS  O    O     -0.480000       15.9990           0
    1921 CCP  124  ILE  N    NH1   -0.360000       14.0070           0
    1922 CCP  124  ILE  HN   H      0.260000       1.00800           0
    1923 CCP  124  ILE  CA   CT      0.00000       12.0110           0
    1924 CCP  124  ILE  HA   HA     0.100000       1.00800           0
    1925 CCP  124  ILE  CB   CT    -0.100000       12.0110           0
    1926 CCP  124  ILE  HB   HA     0.100000       1.00800           0
    1927 CCP  124  ILE  CG1  CT    -0.200000       12.0110           0
    1928 CCP  124  ILE  HG11 HA     0.100000       1.00800           0
    1929 CCP  124  ILE  HG12 HA     0.100000       1.00800           0
    1930 CCP  124  ILE  CG2  CT    -0.300000       12.0110           0
    1931 CCP  124  ILE  HG21 HA     0.100000       1.00800           0
    1932 CCP  124  ILE  HG22 HA     0.100000       1.00800           0
    1933 CCP  124  ILE  HG23 HA     0.100000       1.00800           0
    1934 CCP  124  ILE  CD1  CT    -0.300000       12.0110           0
    1935 CCP  124  ILE  HD11 HA     0.100000       1.00800           0
    1936 CCP  124  ILE  HD12 HA     0.100000       1.00800           0
    1937 CCP  124  ILE  HD13 HA     0.100000       1.00800           0
    1938 CCP  124  ILE  C    C      0.480000       12.0110           0
    1939 CCP  124  ILE  O    O     -0.480000       15.9990           0
    1940 CCP  125  PRO  N    N     -0.360000       14.0070           0
    1941 CCP  125  PRO  CA   CT      0.00000       12.0110           0
    1942 CCP  125  PRO  HA   HA     0.100000       1.00800           0
    1943 CCP  125  PRO  CB   CT    -0.200000       12.0110           0
    1944 CCP  125  PRO  HB1  HA     0.100000       1.00800           0
    1945 CCP  125  PRO  HB2  HA     0.100000       1.00800           0
    1946 CCP  125  PRO  CG   CP    -0.200000       12.0110           0
    1947 CCP  125  PRO  HG1  HA     0.100000       1.00800           0
    1948 CCP  125  PRO  HG2  HA     0.100000       1.00800           0
    1949 CCP  125  PRO  CD   CP     0.600000E-01   12.0110           0
    1950 CCP  125  PRO  HD2  HA     0.100000       1.00800           0
    1951 CCP  125  PRO  HD1  HA     0.100000       1.00800           0
    1952 CCP  125  PRO  C    C      0.480000       12.0110           0
    1953 CCP  125  PRO  O    O     -0.480000       15.9990           0
    1954 CCP  126  TRP  N    NH1   -0.360000       14.0070           0
    1955 CCP  126  TRP  HN   H      0.260000       1.00800           0
    1956 CCP  126  TRP  CA   CT      0.00000       12.0110           0
    1957 CCP  126  TRP  HA   HA     0.100000       1.00800           0
    1958 CCP  126  TRP  CB   CT    -0.200000       12.0110           0
    1959 CCP  126  TRP  HB1  HA     0.100000       1.00800           0
    1960 CCP  126  TRP  HB2  HA     0.100000       1.00800           0
    1961 CCP  126  TRP  CG   CX    -0.400000E-01   12.0110           0
    1962 CCP  126  TRP  CD1  CW    -0.100000E-01   12.0110           0
    1963 CCP  126  TRP  HD1  HA     0.140000       1.00800           0
    1964 CCP  126  TRP  CD2  CB    -0.500000E-01   12.0110           0
    1965 CCP  126  TRP  NE1  NA    -0.490000       14.0070           0
    1966 CCP  126  TRP  HE1  H      0.400000       1.00800           0
    1967 CCP  126  TRP  CE2  CN     0.130000       12.0110           0
    1968 CCP  126  TRP  CE3  CA    -0.160000       12.0110           0
    1969 CCP  126  TRP  HE3  HA     0.140000       1.00800           0
    1970 CCP  126  TRP  CZ2  CA    -0.150000       12.0110           0
    1971 CCP  126  TRP  HZ2  HA     0.140000       1.00800           0
    1972 CCP  126  TRP  CZ3  CA    -0.150000       12.0110           0
    1973 CCP  126  TRP  HZ3  HA     0.140000       1.00800           0
    1974 CCP  126  TRP  CH2  CA    -0.180000       12.0110           0
    1975 CCP  126  TRP  HH2  HA     0.140000       1.00800           0
    1976 CCP  126  TRP  C    C      0.480000       12.0110           0
    1977 CCP  126  TRP  O    O     -0.480000       15.9990           0
    1978 CCP  127  ARG  N    NH1   -0.360000       14.0070           0
    1979 CCP  127  ARG  HN   H      0.260000       1.00800           0
    1980 CCP  127  ARG  CA   CT      0.00000       12.0110           0
    1981 CCP  127  ARG  HA   HA     0.100000       1.00800           0
    1982 CCP  127  ARG  CB   CT    -0.200000       12.0110           0
    1983 CCP  127  ARG  HB1  HA     0.100000       1.00800           0
    1984 CCP  127  ARG  HB2  HA     0.100000       1.00800           0
    1985 CCP  127  ARG  CG   CT    -0.200000       12.0110           0
    1986 CCP  127  ARG  HG1  HA     0.100000       1.00800           0
    1987 CCP  127  ARG  HG2  HA     0.100000       1.00800           0
    1988 CCP  127  ARG  CD   CT    -0.100000       12.0110           0
    1989 CCP  127  ARG  HD1  HA     0.150000       1.00800           0
    1990 CCP  127  ARG  HD2  HA     0.150000       1.00800           0
    1991 CCP  127  ARG  NE   NH1   -0.600000       14.0070           0
    1992 CCP  127  ARG  HE   H      0.400000       1.00800           0
    1993 CCP  127  ARG  CZ   C      0.600000       12.0110           0
    1994 CCP  127  ARG  NH1  NC2   -0.600000       14.0070           0
    1995 CCP  127  ARG  HH11 HC     0.400000       1.00800           0
    1996 CCP  127  ARG  HH12 HC     0.400000       1.00800           0
    1997 CCP  127  ARG  NH2  NC2   -0.600000       14.0070           0
    1998 CCP  127  ARG  HH21 HC     0.400000       1.00800           0
    1999 CCP  127  ARG  HH22 HC     0.400000       1.00800           0
    2000 CCP  127  ARG  C    C      0.480000       12.0110           0
    2001 CCP  127  ARG  O    O     -0.480000       15.9990           0
    2002 CCP  128  CYS  N    NH1   -0.360000       14.0070           0
    2003 CCP  128  CYS  HN   H      0.260000       1.00800           0
    2004 CCP  128  CYS  CA   CT      0.00000       12.0110           0
    2005 CCP  128  CYS  HA   HA     0.100000       1.00800           0
    2006 CCP  128  CYS  CB   CT    -0.200000       12.0110           0
    2007 CCP  128  CYS  HB1  HA     0.100000       1.00800           0
    2008 CCP  128  CYS  HB2  HA     0.100000       1.00800           0
    2009 CCP  128  CYS  SG   S     -0.500000E-01   32.0600           0
    2010 CCP  128  CYS  HG   H      0.500000E-01   1.00800           0
    2011 CCP  128  CYS  C    C      0.480000       12.0110           0
    2012 CCP  128  CYS  O    O     -0.480000       15.9990           0
    2013 CCP  129  GLY  N    NH1   -0.360000       14.0070           0
    2014 CCP  129  GLY  HN   H      0.260000       1.00800           0
    2015 CCP  129  GLY  CA   CT    -0.100000       12.0110           0
    2016 CCP  129  GLY  HA1  HA     0.100000       1.00800           0
    2017 CCP  129  GLY  HA2  HA     0.100000       1.00800           0
    2018 CCP  129  GLY  C    C      0.480000       12.0110           0
    2019 CCP  129  GLY  O    O     -0.480000       15.9990           0
    2020 CCP  130  ARG  N    NH1   -0.360000       14.0070           0
    2021 CCP  130  ARG  HN   H      0.260000       1.00800           0
    2022 CCP  130  ARG  CA   CT      0.00000       12.0110           0
    2023 CCP  130  ARG  HA   HA     0.100000       1.00800           0
    2024 CCP  130  ARG  CB   CT    -0.200000       12.0110           0
    2025 CCP  130  ARG  HB1  HA     0.100000       1.00800           0
    2026 CCP  130  ARG  HB2  HA     0.100000       1.00800           0
    2027 CCP  130  ARG  CG   CT    -0.200000       12.0110           0
    2028 CCP  130  ARG  HG1  HA     0.100000       1.00800           0
    2029 CCP  130  ARG  HG2  HA     0.100000       1.00800           0
    2030 CCP  130  ARG  CD   CT    -0.100000       12.0110           0
    2031 CCP  130  ARG  HD1  HA     0.150000       1.00800           0
    2032 CCP  130  ARG  HD2  HA     0.150000       1.00800           0
    2033 CCP  130  ARG  NE   NH1   -0.600000       14.0070           0
    2034 CCP  130  ARG  HE   H      0.400000       1.00800           0
    2035 CCP  130  ARG  CZ   C      0.600000       12.0110           0
    2036 CCP  130  ARG  NH1  NC2   -0.600000       14.0070           0
    2037 CCP  130  ARG  HH11 HC     0.400000       1.00800           0
    2038 CCP  130  ARG  HH12 HC     0.400000       1.00800           0
    2039 CCP  130  ARG  NH2  NC2   -0.600000       14.0070           0
    2040 CCP  130  ARG  HH21 HC     0.400000       1.00800           0
    2041 CCP  130  ARG  HH22 HC     0.400000       1.00800           0
    2042 CCP  130  ARG  C    C      0.480000       12.0110           0
    2043 CCP  130  ARG  O    O     -0.480000       15.9990           0
    2044 CCP  131  VAL  N    NH1   -0.360000       14.0070           0
    2045 CCP  131  VAL  HN   H      0.260000       1.00800           0
    2046 CCP  131  VAL  CA   CT      0.00000       12.0110           0
    2047 CCP  131  VAL  HA   HA     0.100000       1.00800           0
    2048 CCP  131  VAL  CB   CT    -0.100000       12.0110           0
    2049 CCP  131  VAL  HB   HA     0.100000       1.00800           0
    2050 CCP  131  VAL  CG1  CT    -0.300000       12.0110           0
    2051 CCP  131  VAL  HG11 HA     0.100000       1.00800           0
    2052 CCP  131  VAL  HG12 HA     0.100000       1.00800           0
    2053 CCP  131  VAL  HG13 HA     0.100000       1.00800           0
    2054 CCP  131  VAL  CG2  CT    -0.300000       12.0110           0
    2055 CCP  131  VAL  HG21 HA     0.100000       1.00800           0
    2056 CCP  131  VAL  HG22 HA     0.100000       1.00800           0
    2057 CCP  131  VAL  HG23 HA     0.100000       1.00800           0
    2058 CCP  131  VAL  C    C      0.480000       12.0110           0
    2059 CCP  131  VAL  O    O     -0.480000       15.9990           0
    2060 CCP  132  ASP  N    NH1   -0.360000       14.0070           0
    2061 CCP  132  ASP  HN   H      0.260000       1.00800           0
    2062 CCP  132  ASP  CA   CT      0.00000       12.0110           0
    2063 CCP  132  ASP  HA   HA     0.100000       1.00800           0
    2064 CCP  132  ASP  CB   CT    -0.450000       12.0110           0
    2065 CCP  132  ASP  HB1  HA     0.100000       1.00800           0
    2066 CCP  132  ASP  HB2  HA     0.100000       1.00800           0
    2067 CCP  132  ASP  CG   C      0.490000       12.0110           0
    2068 CCP  132  ASP  OD1  OC    -0.620000       15.9990           0
    2069 CCP  132  ASP  OD2  OC    -0.620000       15.9990           0
    2070 CCP  132  ASP  C    C      0.480000       12.0110           0
    2071 CCP  132  ASP  O    O     -0.480000       15.9990           0
    2072 CCP  133  THR  N    NH1   -0.360000       14.0070           0
    2073 CCP  133  THR  HN   H      0.260000       1.00800           0
    2074 CCP  133  THR  CA   CT      0.00000       12.0110           0
    2075 CCP  133  THR  HA   HA     0.100000       1.00800           0
    2076 CCP  133  THR  CB   CT     0.180000       12.0110           0
    2077 CCP  133  THR  HB   HA     0.100000       1.00800           0
    2078 CCP  133  THR  OG1  OH    -0.680000       15.9990           0
    2079 CCP  133  THR  HG1  H      0.400000       1.00800           0
    2080 CCP  133  THR  CG2  CT    -0.300000       12.0110           0
    2081 CCP  133  THR  HG21 HA     0.100000       1.00800           0
    2082 CCP  133  THR  HG22 HA     0.100000       1.00800           0
    2083 CCP  133  THR  HG23 HA     0.100000       1.00800           0
    2084 CCP  133  THR  C    C      0.480000       12.0110           0
    2085 CCP  133  THR  O    O     -0.480000       15.9990           0
    2086 CCP  134  PRO  N    N     -0.360000       14.0070           0
    2087 CCP  134  PRO  CA   CT      0.00000       12.0110           0
    2088 CCP  134  PRO  HA   HA     0.100000       1.00800           0
    2089 CCP  134  PRO  CB   CT    -0.200000       12.0110           0
    2090 CCP  134  PRO  HB1  HA     0.100000       1.00800           0
    2091 CCP  134  PRO  HB2  HA     0.100000       1.00800           0
    2092 CCP  134  PRO  CG   CP    -0.200000       12.0110           0
    2093 CCP  134  PRO  HG1  HA     0.100000       1.00800           0
    2094 CCP  134  PRO  HG2  HA     0.100000       1.00800           0
    2095 CCP  134  PRO  CD   CP     0.600000E-01   12.0110           0
    2096 CCP  134  PRO  HD2  HA     0.100000       1.00800           0
    2097 CCP  134  PRO  HD1  HA     0.100000       1.00800           0
    2098 CCP  134  PRO  C    C      0.480000       12.0110           0
    2099 CCP  134  PRO  O    O     -0.480000       15.9990           0
    2100 CCP  135  GLU  N    NH1   -0.360000       14.0070           0
    2101 CCP  135  GLU  HN   H      0.260000       1.00800           0
    2102 CCP  135  GLU  CA   CT      0.00000       12.0110           0
    2103 CCP  135  GLU  HA   HA     0.100000       1.00800           0
    2104 CCP  135  GLU  CB   CT    -0.200000       12.0110           0
    2105 CCP  135  GLU  HB1  HA     0.100000       1.00800           0
    2106 CCP  135  GLU  HB2  HA     0.100000       1.00800           0
    2107 CCP  135  GLU  CG   CT    -0.450000       12.0110           0
    2108 CCP  135  GLU  HG1  HA     0.100000       1.00800           0
    2109 CCP  135  GLU  HG2  HA     0.100000       1.00800           0
    2110 CCP  135  GLU  CD   C      0.490000       12.0110           0
    2111 CCP  135  GLU  OE1  OC    -0.620000       15.9990           0
    2112 CCP  135  GLU  OE2  OC    -0.620000       15.9990           0
    2113 CCP  135  GLU  C    C      0.480000       12.0110           0
    2114 CCP  135  GLU  O    O     -0.480000       15.9990           0
    2115 CCP  136  ASP  N    NH1   -0.360000       14.0070           0
    2116 CCP  136  ASP  HN   H      0.260000       1.00800           0
    2117 CCP  136  ASP  CA   CT      0.00000       12.0110           0
    2118 CCP  136  ASP  HA   HA     0.100000       1.00800           0
    2119 CCP  136  ASP  CB   CT    -0.450000       12.0110           0
    2120 CCP  136  ASP  HB1  HA     0.100000       1.00800           0
    2121 CCP  136  ASP  HB2  HA     0.100000       1.00800           0
    2122 CCP  136  ASP  CG   C      0.490000       12.0110           0
    2123 CCP  136  ASP  OD1  OC    -0.620000       15.9990           0
    2124 CCP  136  ASP  OD2  OC    -0.620000       15.9990           0
    2125 CCP  136  ASP  C    C      0.480000       12.0110           0
    2126 CCP  136  ASP  O    O     -0.480000       15.9990           0
    2127 CCP  137  THR  N    NH1   -0.360000       14.0070           0
    2128 CCP  137  THR  HN   H      0.260000       1.00800           0
    2129 CCP  137  THR  CA   CT      0.00000       12.0110           0
    2130 CCP  137  THR  HA   HA     0.100000       1.00800           0
    2131 CCP  137  THR  CB   CT     0.180000       12.0110           0
    2132 CCP  137  THR  HB   HA     0.100000       1.00800           0
    2133 CCP  137  THR  OG1  OH    -0.680000       15.9990           0
    2134 CCP  137  THR  HG1  H      0.400000       1.00800           0
    2135 CCP  137  THR  CG2  CT    -0.300000       12.0110           0
    2136 CCP  137  THR  HG21 HA     0.100000       1.00800           0
    2137 CCP  137  THR  HG22 HA     0.100000       1.00800           0
    2138 CCP  137  THR  HG23 HA     0.100000       1.00800           0
    2139 CCP  137  THR  C    C      0.480000       12.0110           0
    2140 CCP  137  THR  O    O     -0.480000       15.9990           0
    2141 CCP  138  THR  N    NH1   -0.360000       14.0070           0
    2142 CCP  138  THR  HN   H      0.260000       1.00800           0
    2143 CCP  138  THR  CA   CT      0.00000       12.0110           0
    2144 CCP  138  THR  HA   HA     0.100000       1.00800           0
    2145 CCP  138  THR  CB   CT     0.180000       12.0110           0
    2146 CCP  138  THR  HB   HA     0.100000       1.00800           0
    2147 CCP  138  THR  OG1  OH    -0.680000       15.9990           0
    2148 CCP  138  THR  HG1  H      0.400000       1.00800           0
    2149 CCP  138  THR  CG2  CT    -0.300000       12.0110           0
    2150 CCP  138  THR  HG21 HA     0.100000       1.00800           0
    2151 CCP  138  THR  HG22 HA     0.100000       1.00800           0
    2152 CCP  138  THR  HG23 HA     0.100000       1.00800           0
    2153 CCP  138  THR  C    C      0.480000       12.0110           0
    2154 CCP  138  THR  O    O     -0.480000       15.9990           0
    2155 CCP  139  PRO  N    N     -0.360000       14.0070           0
    2156 CCP  139  PRO  CA   CT      0.00000       12.0110           0
    2157 CCP  139  PRO  HA   HA     0.100000       1.00800           0
    2158 CCP  139  PRO  CB   CT    -0.200000       12.0110           0
    2159 CCP  139  PRO  HB1  HA     0.100000       1.00800           0
    2160 CCP  139  PRO  HB2  HA     0.100000       1.00800           0
    2161 CCP  139  PRO  CG   CP    -0.200000       12.0110           0
    2162 CCP  139  PRO  HG1  HA     0.100000       1.00800           0
    2163 CCP  139  PRO  HG2  HA     0.100000       1.00800           0
    2164 CCP  139  PRO  CD   CP     0.600000E-01   12.0110           0
    2165 CCP  139  PRO  HD2  HA     0.100000       1.00800           0
    2166 CCP  139  PRO  HD1  HA     0.100000       1.00800           0
    2167 CCP  139  PRO  C    C      0.480000       12.0110           0
    2168 CCP  139  PRO  O    O     -0.480000       15.9990           0
    2169 CCP  140  ASP  N    NH1   -0.360000       14.0070           0
    2170 CCP  140  ASP  HN   H      0.260000       1.00800           0
    2171 CCP  140  ASP  CA   CT      0.00000       12.0110           0
    2172 CCP  140  ASP  HA   HA     0.100000       1.00800           0
    2173 CCP  140  ASP  CB   CT    -0.450000       12.0110           0
    2174 CCP  140  ASP  HB1  HA     0.100000       1.00800           0
    2175 CCP  140  ASP  HB2  HA     0.100000       1.00800           0
    2176 CCP  140  ASP  CG   C      0.490000       12.0110           0
    2177 CCP  140  ASP  OD1  OC    -0.620000       15.9990           0
    2178 CCP  140  ASP  OD2  OC    -0.620000       15.9990           0
    2179 CCP  140  ASP  C    C      0.480000       12.0110           0
    2180 CCP  140  ASP  O    O     -0.480000       15.9990           0
    2181 CCP  141  ASN  N    NH1   -0.360000       14.0070           0
    2182 CCP  141  ASN  HN   H      0.260000       1.00800           0
    2183 CCP  141  ASN  CA   CT      0.00000       12.0110           0
    2184 CCP  141  ASN  HA   HA     0.100000       1.00800           0
    2185 CCP  141  ASN  CB   CT    -0.200000       12.0110           0
    2186 CCP  141  ASN  HB1  HA     0.100000       1.00800           0
    2187 CCP  141  ASN  HB2  HA     0.100000       1.00800           0
    2188 CCP  141  ASN  CG   C      0.480000       12.0110           0
    2189 CCP  141  ASN  OD1  O     -0.480000       15.9990           0
    2190 CCP  141  ASN  ND2  NH2   -0.520000       14.0070           0
    2191 CCP  141  ASN  HD21 H      0.260000       1.00800           0
    2192 CCP  141  ASN  HD22 H      0.260000       1.00800           0
    2193 CCP  141  ASN  C    C      0.480000       12.0110           0
    2194 CCP  141  ASN  O    O     -0.480000       15.9990           0
    2195 CCP  142  GLY  N    NH1   -0.360000       14.0070           0
    2196 CCP  142  GLY  HN   H      0.260000       1.00800           0
    2197 CCP  142  GLY  CA   CT    -0.100000       12.0110           0
    2198 CCP  142  GLY  HA1  HA     0.100000       1.00800           0
    2199 CCP  142  GLY  HA2  HA     0.100000       1.00800           0
    2200 CCP  142  GLY  C    C      0.480000       12.0110           0
    2201 CCP  142  GLY  O    O     -0.480000       15.9990           0
    2202 CCP  143  ARG  N    NH1   -0.360000       14.0070           0
    2203 CCP  143  ARG  HN   H      0.260000       1.00800           0
    2204 CCP  143  ARG  CA   CT      0.00000       12.0110           0
    2205 CCP  143  ARG  HA   HA     0.100000       1.00800           0
    2206 CCP  143  ARG  CB   CT    -0.200000       12.0110           0
    2207 CCP  143  ARG  HB1  HA     0.100000       1.00800           0
    2208 CCP  143  ARG  HB2  HA     0.100000       1.00800           0
    2209 CCP  143  ARG  CG   CT    -0.200000       12.0110           0
    2210 CCP  143  ARG  HG1  HA     0.100000       1.00800           0
    2211 CCP  143  ARG  HG2  HA     0.100000       1.00800           0
    2212 CCP  143  ARG  CD   CT    -0.100000       12.0110           0
    2213 CCP  143  ARG  HD1  HA     0.150000       1.00800           0
    2214 CCP  143  ARG  HD2  HA     0.150000       1.00800           0
    2215 CCP  143  ARG  NE   NH1   -0.600000       14.0070           0
    2216 CCP  143  ARG  HE   H      0.400000       1.00800           0
    2217 CCP  143  ARG  CZ   C      0.600000       12.0110           0
    2218 CCP  143  ARG  NH1  NC2   -0.600000       14.0070           0
    2219 CCP  143  ARG  HH11 HC     0.400000       1.00800           0
    2220 CCP  143  ARG  HH12 HC     0.400000       1.00800           0
    2221 CCP  143  ARG  NH2  NC2   -0.600000       14.0070           0
    2222 CCP  143  ARG  HH21 HC     0.400000       1.00800           0
    2223 CCP  143  ARG  HH22 HC     0.400000       1.00800           0
    2224 CCP  143  ARG  C    C      0.480000       12.0110           0
    2225 CCP  143  ARG  O    O     -0.480000       15.9990           0
    2226 CCP  144  LEU  N    NH1   -0.360000       14.0070           0
    2227 CCP  144  LEU  HN   H      0.260000       1.00800           0
    2228 CCP  144  LEU  CA   CT      0.00000       12.0110           0
    2229 CCP  144  LEU  HA   HA     0.100000       1.00800           0
    2230 CCP  144  LEU  CB   CT    -0.200000       12.0110           0
    2231 CCP  144  LEU  HB1  HA     0.100000       1.00800           0
    2232 CCP  144  LEU  HB2  HA     0.100000       1.00800           0
    2233 CCP  144  LEU  CG   CT    -0.100000       12.0110           0
    2234 CCP  144  LEU  HG   HA     0.100000       1.00800           0
    2235 CCP  144  LEU  CD1  CT    -0.300000       12.0110           0
    2236 CCP  144  LEU  HD11 HA     0.100000       1.00800           0
    2237 CCP  144  LEU  HD12 HA     0.100000       1.00800           0
    2238 CCP  144  LEU  HD13 HA     0.100000       1.00800           0
    2239 CCP  144  LEU  CD2  CT    -0.300000       12.0110           0
    2240 CCP  144  LEU  HD21 HA     0.100000       1.00800           0
    2241 CCP  144  LEU  HD22 HA     0.100000       1.00800           0
    2242 CCP  144  LEU  HD23 HA     0.100000       1.00800           0
    2243 CCP  144  LEU  C    C      0.480000       12.0110           0
    2244 CCP  144  LEU  O    O     -0.480000       15.9990           0
    2245 CCP  145  PRO  N    N     -0.360000       14.0070           0
    2246 CCP  145  PRO  CA   CT      0.00000       12.0110           0
    2247 CCP  145  PRO  HA   HA     0.100000       1.00800           0
    2248 CCP  145  PRO  CB   CT    -0.200000       12.0110           0
    2249 CCP  145  PRO  HB1  HA     0.100000       1.00800           0
    2250 CCP  145  PRO  HB2  HA     0.100000       1.00800           0
    2251 CCP  145  PRO  CG   CP    -0.200000       12.0110           0
    2252 CCP  145  PRO  HG1  HA     0.100000       1.00800           0
    2253 CCP  145  PRO  HG2  HA     0.100000       1.00800           0
    2254 CCP  145  PRO  CD   CP     0.600000E-01   12.0110           0
    2255 CCP  145  PRO  HD2  HA     0.100000       1.00800           0
    2256 CCP  145  PRO  HD1  HA     0.100000       1.00800           0
    2257 CCP  145  PRO  C    C      0.480000       12.0110           0
    2258 CCP  145  PRO  O    O     -0.480000       15.9990           0
    2259 CCP  146  ASP  N    NH1   -0.360000       14.0070           0
    2260 CCP  146  ASP  HN   H      0.260000       1.00800           0
    2261 CCP  146  ASP  CA   CT      0.00000       12.0110           0
    2262 CCP  146  ASP  HA   HA     0.100000       1.00800           0
    2263 CCP  146  ASP  CB   CT    -0.450000       12.0110           0
    2264 CCP  146  ASP  HB1  HA     0.100000       1.00800           0
    2265 CCP  146  ASP  HB2  HA     0.100000       1.00800           0
    2266 CCP  146  ASP  CG   C      0.490000       12.0110           0
    2267 CCP  146  ASP  OD1  OC    -0.620000       15.9990           0
    2268 CCP  146  ASP  OD2  OC    -0.620000       15.9990           0
    2269 CCP  146  ASP  C    C      0.480000       12.0110           0
    2270 CCP  146  ASP  O    O     -0.480000       15.9990           0
    2271 CCP  147  ALA  N    NH1   -0.360000       14.0070           0
    2272 CCP  147  ALA  HN   H      0.260000       1.00800           0
    2273 CCP  147  ALA  CA   CT      0.00000       12.0110           0
    2274 CCP  147  ALA  HA   HA     0.100000       1.00800           0
    2275 CCP  147  ALA  CB   CT    -0.300000       12.0110           0
    2276 CCP  147  ALA  HB1  HA     0.100000       1.00800           0
    2277 CCP  147  ALA  HB2  HA     0.100000       1.00800           0
    2278 CCP  147  ALA  HB3  HA     0.100000       1.00800           0
    2279 CCP  147  ALA  C    C      0.480000       12.0110           0
    2280 CCP  147  ALA  O    O     -0.480000       15.9990           0
    2281 CCP  148  ASP  N    NH1   -0.360000       14.0070           0
    2282 CCP  148  ASP  HN   H      0.260000       1.00800           0
    2283 CCP  148  ASP  CA   CT      0.00000       12.0110           0
    2284 CCP  148  ASP  HA   HA     0.100000       1.00800           0
    2285 CCP  148  ASP  CB   CT    -0.450000       12.0110           0
    2286 CCP  148  ASP  HB1  HA     0.100000       1.00800           0
    2287 CCP  148  ASP  HB2  HA     0.100000       1.00800           0
    2288 CCP  148  ASP  CG   C      0.490000       12.0110           0
    2289 CCP  148  ASP  OD1  OC    -0.620000       15.9990           0
    2290 CCP  148  ASP  OD2  OC    -0.620000       15.9990           0
    2291 CCP  148  ASP  C    C      0.480000       12.0110           0
    2292 CCP  148  ASP  O    O     -0.480000       15.9990           0
    2293 CCP  149  LYS  N    NH1   -0.360000       14.0070           0
    2294 CCP  149  LYS  HN   H      0.260000       1.00800           0
    2295 CCP  149  LYS  CA   CT      0.00000       12.0110           0
    2296 CCP  149  LYS  HA   HA     0.100000       1.00800           0
    2297 CCP  149  LYS  CB   CT    -0.200000       12.0110           0
    2298 CCP  149  LYS  HB1  HA     0.100000       1.00800           0
    2299 CCP  149  LYS  HB2  HA     0.100000       1.00800           0
    2300 CCP  149  LYS  CG   CT    -0.200000       12.0110           0
    2301 CCP  149  LYS  HG1  HA     0.100000       1.00800           0
    2302 CCP  149  LYS  HG2  HA     0.100000       1.00800           0
    2303 CCP  149  LYS  CD   CT    -0.200000       12.0110           0
    2304 CCP  149  LYS  HD1  HA     0.100000       1.00800           0
    2305 CCP  149  LYS  HD2  HA     0.100000       1.00800           0
    2306 CCP  149  LYS  CE   CT     0.305000       12.0110           0
    2307 CCP  149  LYS  HE1  HA     0.100000       1.00800           0
    2308 CCP  149  LYS  HE2  HA     0.100000       1.00800           0
    2309 CCP  149  LYS  NZ   NH3   -0.810000       14.0070           0
    2310 CCP  149  LYS  HZ1  HC     0.435000       1.00800           0
    2311 CCP  149  LYS  HZ2  HC     0.435000       1.00800           0
    2312 CCP  149  LYS  HZ3  HC     0.435000       1.00800           0
    2313 CCP  149  LYS  C    C      0.480000       12.0110           0
    2314 CCP  149  LYS  O    O     -0.480000       15.9990           0
    2315 CCP  150  ASP  N    NH1   -0.360000       14.0070           0
    2316 CCP  150  ASP  HN   H      0.260000       1.00800           0
    2317 CCP  150  ASP  CA   CT      0.00000       12.0110           0
    2318 CCP  150  ASP  HA   HA     0.100000       1.00800           0
    2319 CCP  150  ASP  CB   CT    -0.450000       12.0110           0
    2320 CCP  150  ASP  HB1  HA     0.100000       1.00800           0
    2321 CCP  150  ASP  HB2  HA     0.100000       1.00800           0
    2322 CCP  150  ASP  CG   C      0.490000       12.0110           0
    2323 CCP  150  ASP  OD1  OC    -0.620000       15.9990           0
    2324 CCP  150  ASP  OD2  OC    -0.620000       15.9990           0
    2325 CCP  150  ASP  C    C      0.480000       12.0110           0
    2326 CCP  150  ASP  O    O     -0.480000       15.9990           0
    2327 CCP  151  ALA  N    NH1   -0.360000       14.0070           0
    2328 CCP  151  ALA  HN   H      0.260000       1.00800           0
    2329 CCP  151  ALA  CA   CT      0.00000       12.0110           0
    2330 CCP  151  ALA  HA   HA     0.100000       1.00800           0
    2331 CCP  151  ALA  CB   CT    -0.300000       12.0110           0
    2332 CCP  151  ALA  HB1  HA     0.100000       1.00800           0
    2333 CCP  151  ALA  HB2  HA     0.100000       1.00800           0
    2334 CCP  151  ALA  HB3  HA     0.100000       1.00800           0
    2335 CCP  151  ALA  C    C      0.480000       12.0110           0
    2336 CCP  151  ALA  O    O     -0.480000       15.9990           0
    2337 CCP  152  GLY  N    NH1   -0.360000       14.0070           0
    2338 CCP  152  GLY  HN   H      0.260000       1.00800           0
    2339 CCP  152  GLY  CA   CT    -0.100000       12.0110           0
    2340 CCP  152  GLY  HA1  HA     0.100000       1.00800           0
    2341 CCP  152  GLY  HA2  HA     0.100000       1.00800           0
    2342 CCP  152  GLY  C    C      0.480000       12.0110           0
    2343 CCP  152  GLY  O    O     -0.480000       15.9990           0
    2344 CCP  153  TYR  N    NH1   -0.360000       14.0070           0
    2345 CCP  153  TYR  HN   H      0.260000       1.00800           0
    2346 CCP  153  TYR  CA   CT      0.00000       12.0110           0
    2347 CCP  153  TYR  HA   HA     0.100000       1.00800           0
    2348 CCP  153  TYR  CB   CT    -0.200000       12.0110           0
    2349 CCP  153  TYR  HB1  HA     0.100000       1.00800           0
    2350 CCP  153  TYR  HB2  HA     0.100000       1.00800           0
    2351 CCP  153  TYR  CG   CA      0.00000       12.0110           0
    2352 CCP  153  TYR  CD1  CA    -0.140000       12.0110           0
    2353 CCP  153  TYR  HD1  HA     0.140000       1.00800           0
    2354 CCP  153  TYR  CD2  CA    -0.140000       12.0110           0
    2355 CCP  153  TYR  HD2  HA     0.140000       1.00800           0
    2356 CCP  153  TYR  CE1  CA    -0.140000       12.0110           0
    2357 CCP  153  TYR  HE1  HA     0.140000       1.00800           0
    2358 CCP  153  TYR  CE2  CA    -0.140000       12.0110           0
    2359 CCP  153  TYR  HE2  HA     0.140000       1.00800           0
    2360 CCP  153  TYR  CZ   C      0.200000       12.0110           0
    2361 CCP  153  TYR  OH   OH    -0.600000       15.9990           0
    2362 CCP  153  TYR  HH   H      0.400000       1.00800           0
    2363 CCP  153  TYR  C    C      0.480000       12.0110           0
    2364 CCP  153  TYR  O    O     -0.480000       15.9990           0
    2365 CCP  154  VAL  N    NH1   -0.360000       14.0070           0
    2366 CCP  154  VAL  HN   H      0.260000       1.00800           0
    2367 CCP  154  VAL  CA   CT      0.00000       12.0110           0
    2368 CCP  154  VAL  HA   HA     0.100000       1.00800           0
    2369 CCP  154  VAL  CB   CT    -0.100000       12.0110           0
    2370 CCP  154  VAL  HB   HA     0.100000       1.00800           0
    2371 CCP  154  VAL  CG1  CT    -0.300000       12.0110           0
    2372 CCP  154  VAL  HG11 HA     0.100000       1.00800           0
    2373 CCP  154  VAL  HG12 HA     0.100000       1.00800           0
    2374 CCP  154  VAL  HG13 HA     0.100000       1.00800           0
    2375 CCP  154  VAL  CG2  CT    -0.300000       12.0110           0
    2376 CCP  154  VAL  HG21 HA     0.100000       1.00800           0
    2377 CCP  154  VAL  HG22 HA     0.100000       1.00800           0
    2378 CCP  154  VAL  HG23 HA     0.100000       1.00800           0
    2379 CCP  154  VAL  C    C      0.480000       12.0110           0
    2380 CCP  154  VAL  O    O     -0.480000       15.9990           0
    2381 CCP  155  ARG  N    NH1   -0.360000       14.0070           0
    2382 CCP  155  ARG  HN   H      0.260000       1.00800           0
    2383 CCP  155  ARG  CA   CT      0.00000       12.0110           0
    2384 CCP  155  ARG  HA   HA     0.100000       1.00800           0
    2385 CCP  155  ARG  CB   CT    -0.200000       12.0110           0
    2386 CCP  155  ARG  HB1  HA     0.100000       1.00800           0
    2387 CCP  155  ARG  HB2  HA     0.100000       1.00800           0
    2388 CCP  155  ARG  CG   CT    -0.200000       12.0110           0
    2389 CCP  155  ARG  HG1  HA     0.100000       1.00800           0
    2390 CCP  155  ARG  HG2  HA     0.100000       1.00800           0
    2391 CCP  155  ARG  CD   CT    -0.100000       12.0110           0
    2392 CCP  155  ARG  HD1  HA     0.150000       1.00800           0
    2393 CCP  155  ARG  HD2  HA     0.150000       1.00800           0
    2394 CCP  155  ARG  NE   NH1   -0.600000       14.0070           0
    2395 CCP  155  ARG  HE   H      0.400000       1.00800           0
    2396 CCP  155  ARG  CZ   C      0.600000       12.0110           0
    2397 CCP  155  ARG  NH1  NC2   -0.600000       14.0070           0
    2398 CCP  155  ARG  HH11 HC     0.400000       1.00800           0
    2399 CCP  155  ARG  HH12 HC     0.400000       1.00800           0
    2400 CCP  155  ARG  NH2  NC2   -0.600000       14.0070           0
    2401 CCP  155  ARG  HH21 HC     0.400000       1.00800           0
    2402 CCP  155  ARG  HH22 HC     0.400000       1.00800           0
    2403 CCP  155  ARG  C    C      0.480000       12.0110           0
    2404 CCP  155  ARG  O    O     -0.480000       15.9990           0
    2405 CCP  156  THR  N    NH1   -0.360000       14.0070           0
    2406 CCP  156  THR  HN   H      0.260000       1.00800           0
    2407 CCP  156  THR  CA   CT      0.00000       12.0110           0
    2408 CCP  156  THR  HA   HA     0.100000       1.00800           0
    2409 CCP  156  THR  CB   CT     0.180000       12.0110           0
    2410 CCP  156  THR  HB   HA     0.100000       1.00800           0
    2411 CCP  156  THR  OG1  OH    -0.680000       15.9990           0
    2412 CCP  156  THR  HG1  H      0.400000       1.00800           0
    2413 CCP  156  THR  CG2  CT    -0.300000       12.0110           0
    2414 CCP  156  THR  HG21 HA     0.100000       1.00800           0
    2415 CCP  156  THR  HG22 HA     0.100000       1.00800           0
    2416 CCP  156  THR  HG23 HA     0.100000       1.00800           0
    2417 CCP  156  THR  C    C      0.480000       12.0110           0
    2418 CCP  156  THR  O    O     -0.480000       15.9990           0
    2419 CCP  157  PHE  N    NH1   -0.360000       14.0070           0
    2420 CCP  157  PHE  HN   H      0.260000       1.00800           0
    2421 CCP  157  PHE  CA   CT      0.00000       12.0110           0
    2422 CCP  157  PHE  HA   HA     0.100000       1.00800           0
    2423 CCP  157  PHE  CB   CT    -0.160000       12.0110           0
    2424 CCP  157  PHE  HB1  HA     0.100000       1.00800           0
    2425 CCP  157  PHE  HB2  HA     0.100000       1.00800           0
    2426 CCP  157  PHE  CG   CA     0.300000E-01   12.0110           0
    2427 CCP  157  PHE  CD1  CA    -0.160000       12.0110           0
    2428 CCP  157  PHE  HD1  HA     0.140000       1.00800           0
    2429 CCP  157  PHE  CD2  CA    -0.160000       12.0110           0
    2430 CCP  157  PHE  HD2  HA     0.140000       1.00800           0
    2431 CCP  157  PHE  CE1  CA    -0.150000       12.0110           0
    2432 CCP  157  PHE  HE1  HA     0.140000       1.00800           0
    2433 CCP  157  PHE  CE2  CA    -0.150000       12.0110           0
    2434 CCP  157  PHE  HE2  HA     0.140000       1.00800           0
    2435 CCP  157  PHE  CZ   CA    -0.150000       12.0110           0
    2436 CCP  157  PHE  HZ   HA     0.140000       1.00800           0
    2437 CCP  157  PHE  C    C      0.480000       12.0110           0
    2438 CCP  157  PHE  O    O     -0.480000       15.9990           0
    2439 CCP  158  PHE  N    NH1   -0.360000       14.0070           0
    2440 CCP  158  PHE  HN   H      0.260000       1.00800           0
    2441 CCP  158  PHE  CA   CT      0.00000       12.0110           0
    2442 CCP  158  PHE  HA   HA     0.100000       1.00800           0
    2443 CCP  158  PHE  CB   CT    -0.160000       12.0110           0
    2444 CCP  158  PHE  HB1  HA     0.100000       1.00800           0
    2445 CCP  158  PHE  HB2  HA     0.100000       1.00800           0
    2446 CCP  158  PHE  CG   CA     0.300000E-01   12.0110           0
    2447 CCP  158  PHE  CD1  CA    -0.160000       12.0110           0
    2448 CCP  158  PHE  HD1  HA     0.140000       1.00800           0
    2449 CCP  158  PHE  CD2  CA    -0.160000       12.0110           0
    2450 CCP  158  PHE  HD2  HA     0.140000       1.00800           0
    2451 CCP  158  PHE  CE1  CA    -0.150000       12.0110           0
    2452 CCP  158  PHE  HE1  HA     0.140000       1.00800           0
    2453 CCP  158  PHE  CE2  CA    -0.150000       12.0110           0
    2454 CCP  158  PHE  HE2  HA     0.140000       1.00800           0
    2455 CCP  158  PHE  CZ   CA    -0.150000       12.0110           0
    2456 CCP  158  PHE  HZ   HA     0.140000       1.00800           0
    2457 CCP  158  PHE  C    C      0.480000       12.0110           0
    2458 CCP  158  PHE  O    O     -0.480000       15.9990           0
    2459 CCP  159  GLN  N    NH1   -0.360000       14.0070           0
    2460 CCP  159  GLN  HN   H      0.260000       1.00800           0
    2461 CCP  159  GLN  CA   CT      0.00000       12.0110           0
    2462 CCP  159  GLN  HA   HA     0.100000       1.00800           0
    2463 CCP  159  GLN  CB   CT    -0.200000       12.0110           0
    2464 CCP  159  GLN  HB1  HA     0.100000       1.00800           0
    2465 CCP  159  GLN  HB2  HA     0.100000       1.00800           0
    2466 CCP  159  GLN  CG   CT    -0.200000       12.0110           0
    2467 CCP  159  GLN  HG1  HA     0.100000       1.00800           0
    2468 CCP  159  GLN  HG2  HA     0.100000       1.00800           0
    2469 CCP  159  GLN  CD   C      0.480000       12.0110           0
    2470 CCP  159  GLN  OE1  O     -0.480000       15.9990           0
    2471 CCP  159  GLN  NE2  NH2   -0.520000       14.0070           0
    2472 CCP  159  GLN  HE21 H      0.260000       1.00800           0
    2473 CCP  159  GLN  HE22 H      0.260000       1.00800           0
    2474 CCP  159  GLN  C    C      0.480000       12.0110           0
    2475 CCP  159  GLN  O    O     -0.480000       15.9990           0
    2476 CCP  160  ARG  N    NH1   -0.360000       14.0070           0
    2477 CCP  160  ARG  HN   H      0.260000       1.00800           0
    2478 CCP  160  ARG  CA   CT      0.00000       12.0110           0
    2479 CCP  160  ARG  HA   HA     0.100000       1.00800           0
    2480 CCP  160  ARG  CB   CT    -0.200000       12.0110           0
    2481 CCP  160  ARG  HB1  HA     0.100000       1.00800           0
    2482 CCP  160  ARG  HB2  HA     0.100000       1.00800           0
    2483 CCP  160  ARG  CG   CT    -0.200000       12.0110           0
    2484 CCP  160  ARG  HG1  HA     0.100000       1.00800           0
    2485 CCP  160  ARG  HG2  HA     0.100000       1.00800           0
    2486 CCP  160  ARG  CD   CT    -0.100000       12.0110           0
    2487 CCP  160  ARG  HD1  HA     0.150000       1.00800           0
    2488 CCP  160  ARG  HD2  HA     0.150000       1.00800           0
    2489 CCP  160  ARG  NE   NH1   -0.600000       14.0070           0
    2490 CCP  160  ARG  HE   H      0.400000       1.00800           0
    2491 CCP  160  ARG  CZ   C      0.600000       12.0110           0
    2492 CCP  160  ARG  NH1  NC2   -0.600000       14.0070           0
    2493 CCP  160  ARG  HH11 HC     0.400000       1.00800           0
    2494 CCP  160  ARG  HH12 HC     0.400000       1.00800           0
    2495 CCP  160  ARG  NH2  NC2   -0.600000       14.0070           0
    2496 CCP  160  ARG  HH21 HC     0.400000       1.00800           0
    2497 CCP  160  ARG  HH22 HC     0.400000       1.00800           0
    2498 CCP  160  ARG  C    C      0.480000       12.0110           0
    2499 CCP  160  ARG  O    O     -0.480000       15.9990           0
    2500 CCP  161  LEU  N    NH1   -0.360000       14.0070           0
    2501 CCP  161  LEU  HN   H      0.260000       1.00800           0
    2502 CCP  161  LEU  CA   CT      0.00000       12.0110           0
    2503 CCP  161  LEU  HA   HA     0.100000       1.00800           0
    2504 CCP  161  LEU  CB   CT    -0.200000       12.0110           0
    2505 CCP  161  LEU  HB1  HA     0.100000       1.00800           0
    2506 CCP  161  LEU  HB2  HA     0.100000       1.00800           0
    2507 CCP  161  LEU  CG   CT    -0.100000       12.0110           0
    2508 CCP  161  LEU  HG   HA     0.100000       1.00800           0
    2509 CCP  161  LEU  CD1  CT    -0.300000       12.0110           0
    2510 CCP  161  LEU  HD11 HA     0.100000       1.00800           0
    2511 CCP  161  LEU  HD12 HA     0.100000       1.00800           0
    2512 CCP  161  LEU  HD13 HA     0.100000       1.00800           0
    2513 CCP  161  LEU  CD2  CT    -0.300000       12.0110           0
    2514 CCP  161  LEU  HD21 HA     0.100000       1.00800           0
    2515 CCP  161  LEU  HD22 HA     0.100000       1.00800           0
    2516 CCP  161  LEU  HD23 HA     0.100000       1.00800           0
    2517 CCP  161  LEU  C    C      0.480000       12.0110           0
    2518 CCP  161  LEU  O    O     -0.480000       15.9990           0
    2519 CCP  162  ASN  N    NH1   -0.360000       14.0070           0
    2520 CCP  162  ASN  HN   H      0.260000       1.00800           0
    2521 CCP  162  ASN  CA   CT      0.00000       12.0110           0
    2522 CCP  162  ASN  HA   HA     0.100000       1.00800           0
    2523 CCP  162  ASN  CB   CT    -0.200000       12.0110           0
    2524 CCP  162  ASN  HB1  HA     0.100000       1.00800           0
    2525 CCP  162  ASN  HB2  HA     0.100000       1.00800           0
    2526 CCP  162  ASN  CG   C      0.480000       12.0110           0
    2527 CCP  162  ASN  OD1  O     -0.480000       15.9990           0
    2528 CCP  162  ASN  ND2  NH2   -0.520000       14.0070           0
    2529 CCP  162  ASN  HD21 H      0.260000       1.00800           0
    2530 CCP  162  ASN  HD22 H      0.260000       1.00800           0
    2531 CCP  162  ASN  C    C      0.480000       12.0110           0
    2532 CCP  162  ASN  O    O     -0.480000       15.9990           0
    2533 CCP  163  MET  N    NH1   -0.360000       14.0070           0
    2534 CCP  163  MET  HN   H      0.260000       1.00800           0
    2535 CCP  163  MET  CA   CT      0.00000       12.0110           0
    2536 CCP  163  MET  HA   HA     0.100000       1.00800           0
    2537 CCP  163  MET  CB   CT    -0.200000       12.0110           0
    2538 CCP  163  MET  HB1  HA     0.100000       1.00800           0
    2539 CCP  163  MET  HB2  HA     0.100000       1.00800           0
    2540 CCP  163  MET  CG   CT    -0.115000       12.0110           0
    2541 CCP  163  MET  HG1  HA     0.100000       1.00800           0
    2542 CCP  163  MET  HG2  HA     0.100000       1.00800           0
    2543 CCP  163  MET  SD   S     -0.170000       32.0600           0
    2544 CCP  163  MET  CE   CT    -0.215000       12.0110           0
    2545 CCP  163  MET  HE1  HA     0.100000       1.00800           0
    2546 CCP  163  MET  HE2  HA     0.100000       1.00800           0
    2547 CCP  163  MET  HE3  HA     0.100000       1.00800           0
    2548 CCP  163  MET  C    C      0.480000       12.0110           0
    2549 CCP  163  MET  O    O     -0.480000       15.9990           0
    2550 CCP  164  ASN  N    NH1   -0.360000       14.0070           0
    2551 CCP  164  ASN  HN   H      0.260000       1.00800           0
    2552 CCP  164  ASN  CA   CT      0.00000       12.0110           0
    2553 CCP  164  ASN  HA   HA     0.100000       1.00800           0
    2554 CCP  164  ASN  CB   CT    -0.200000       12.0110           0
    2555 CCP  164  ASN  HB1  HA     0.100000       1.00800           0
    2556 CCP  164  ASN  HB2  HA     0.100000       1.00800           0
    2557 CCP  164  ASN  CG   C      0.480000       12.0110           0
    2558 CCP  164  ASN  OD1  O     -0.480000       15.9990           0
    2559 CCP  164  ASN  ND2  NH2   -0.520000       14.0070           0
    2560 CCP  164  ASN  HD21 H      0.260000       1.00800           0
    2561 CCP  164  ASN  HD22 H      0.260000       1.00800           0
    2562 CCP  164  ASN  C    C      0.480000       12.0110           0
    2563 CCP  164  ASN  O    O     -0.480000       15.9990           0
    2564 CCP  165  ASP  N    NH1   -0.360000       14.0070           0
    2565 CCP  165  ASP  HN   H      0.260000       1.00800           0
    2566 CCP  165  ASP  CA   CT      0.00000       12.0110           0
    2567 CCP  165  ASP  HA   HA     0.100000       1.00800           0
    2568 CCP  165  ASP  CB   CT    -0.450000       12.0110           0
    2569 CCP  165  ASP  HB1  HA     0.100000       1.00800           0
    2570 CCP  165  ASP  HB2  HA     0.100000       1.00800           0
    2571 CCP  165  ASP  CG   C      0.490000       12.0110           0
    2572 CCP  165  ASP  OD1  OC    -0.620000       15.9990           0
    2573 CCP  165  ASP  OD2  OC    -0.620000       15.9990           0
    2574 CCP  165  ASP  C    C      0.480000       12.0110           0
    2575 CCP  165  ASP  O    O     -0.480000       15.9990           0
    2576 CCP  166  ARG  N    NH1   -0.360000       14.0070           0
    2577 CCP  166  ARG  HN   H      0.260000       1.00800           0
    2578 CCP  166  ARG  CA   CT      0.00000       12.0110           0
    2579 CCP  166  ARG  HA   HA     0.100000       1.00800           0
    2580 CCP  166  ARG  CB   CT    -0.200000       12.0110           0
    2581 CCP  166  ARG  HB1  HA     0.100000       1.00800           0
    2582 CCP  166  ARG  HB2  HA     0.100000       1.00800           0
    2583 CCP  166  ARG  CG   CT    -0.200000       12.0110           0
    2584 CCP  166  ARG  HG1  HA     0.100000       1.00800           0
    2585 CCP  166  ARG  HG2  HA     0.100000       1.00800           0
    2586 CCP  166  ARG  CD   CT    -0.100000       12.0110           0
    2587 CCP  166  ARG  HD1  HA     0.150000       1.00800           0
    2588 CCP  166  ARG  HD2  HA     0.150000       1.00800           0
    2589 CCP  166  ARG  NE   NH1   -0.600000       14.0070           0
    2590 CCP  166  ARG  HE   H      0.400000       1.00800           0
    2591 CCP  166  ARG  CZ   C      0.600000       12.0110           0
    2592 CCP  166  ARG  NH1  NC2   -0.600000       14.0070           0
    2593 CCP  166  ARG  HH11 HC     0.400000       1.00800           0
    2594 CCP  166  ARG  HH12 HC     0.400000       1.00800           0
    2595 CCP  166  ARG  NH2  NC2   -0.600000       14.0070           0
    2596 CCP  166  ARG  HH21 HC     0.400000       1.00800           0
    2597 CCP  166  ARG  HH22 HC     0.400000       1.00800           0
    2598 CCP  166  ARG  C    C      0.480000       12.0110           0
    2599 CCP  166  ARG  O    O     -0.480000       15.9990           0
    2600 CCP  167  GLU  N    NH1   -0.360000       14.0070           0
    2601 CCP  167  GLU  HN   H      0.260000       1.00800           0
    2602 CCP  167  GLU  CA   CT      0.00000       12.0110           0
    2603 CCP  167  GLU  HA   HA     0.100000       1.00800           0
    2604 CCP  167  GLU  CB   CT    -0.200000       12.0110           0
    2605 CCP  167  GLU  HB1  HA     0.100000       1.00800           0
    2606 CCP  167  GLU  HB2  HA     0.100000       1.00800           0
    2607 CCP  167  GLU  CG   CT    -0.450000       12.0110           0
    2608 CCP  167  GLU  HG1  HA     0.100000       1.00800           0
    2609 CCP  167  GLU  HG2  HA     0.100000       1.00800           0
    2610 CCP  167  GLU  CD   C      0.490000       12.0110           0
    2611 CCP  167  GLU  OE1  OC    -0.620000       15.9990           0
    2612 CCP  167  GLU  OE2  OC    -0.620000       15.9990           0
    2613 CCP  167  GLU  C    C      0.480000       12.0110           0
    2614 CCP  167  GLU  O    O     -0.480000       15.9990           0
    2615 CCP  168  VAL  N    NH1   -0.360000       14.0070           0
    2616 CCP  168  VAL  HN   H      0.260000       1.00800           0
    2617 CCP  168  VAL  CA   CT      0.00000       12.0110           0
    2618 CCP  168  VAL  HA   HA     0.100000       1.00800           0
    2619 CCP  168  VAL  CB   CT    -0.100000       12.0110           0
    2620 CCP  168  VAL  HB   HA     0.100000       1.00800           0
    2621 CCP  168  VAL  CG1  CT    -0.300000       12.0110           0
    2622 CCP  168  VAL  HG11 HA     0.100000       1.00800           0
    2623 CCP  168  VAL  HG12 HA     0.100000       1.00800           0
    2624 CCP  168  VAL  HG13 HA     0.100000       1.00800           0
    2625 CCP  168  VAL  CG2  CT    -0.300000       12.0110           0
    2626 CCP  168  VAL  HG21 HA     0.100000       1.00800           0
    2627 CCP  168  VAL  HG22 HA     0.100000       1.00800           0
    2628 CCP  168  VAL  HG23 HA     0.100000       1.00800           0
    2629 CCP  168  VAL  C    C      0.480000       12.0110           0
    2630 CCP  168  VAL  O    O     -0.480000       15.9990           0
    2631 CCP  169  VAL  N    NH1   -0.360000       14.0070           0
    2632 CCP  169  VAL  HN   H      0.260000       1.00800           0
    2633 CCP  169  VAL  CA   CT      0.00000       12.0110           0
    2634 CCP  169  VAL  HA   HA     0.100000       1.00800           0
    2635 CCP  169  VAL  CB   CT    -0.100000       12.0110           0
    2636 CCP  169  VAL  HB   HA     0.100000       1.00800           0
    2637 CCP  169  VAL  CG1  CT    -0.300000       12.0110           0
    2638 CCP  169  VAL  HG11 HA     0.100000       1.00800           0
    2639 CCP  169  VAL  HG12 HA     0.100000       1.00800           0
    2640 CCP  169  VAL  HG13 HA     0.100000       1.00800           0
    2641 CCP  169  VAL  CG2  CT    -0.300000       12.0110           0
    2642 CCP  169  VAL  HG21 HA     0.100000       1.00800           0
    2643 CCP  169  VAL  HG22 HA     0.100000       1.00800           0
    2644 CCP  169  VAL  HG23 HA     0.100000       1.00800           0
    2645 CCP  169  VAL  C    C      0.480000       12.0110           0
    2646 CCP  169  VAL  O    O     -0.480000       15.9990           0
    2647 CCP  170  ALA  N    NH1   -0.360000       14.0070           0
    2648 CCP  170  ALA  HN   H      0.260000       1.00800           0
    2649 CCP  170  ALA  CA   CT      0.00000       12.0110           0
    2650 CCP  170  ALA  HA   HA     0.100000       1.00800           0
    2651 CCP  170  ALA  CB   CT    -0.300000       12.0110           0
    2652 CCP  170  ALA  HB1  HA     0.100000       1.00800           0
    2653 CCP  170  ALA  HB2  HA     0.100000       1.00800           0
    2654 CCP  170  ALA  HB3  HA     0.100000       1.00800           0
    2655 CCP  170  ALA  C    C      0.480000       12.0110           0
    2656 CCP  170  ALA  O    O     -0.480000       15.9990           0
    2657 CCP  171  LEU  N    NH1   -0.360000       14.0070           0
    2658 CCP  171  LEU  HN   H      0.260000       1.00800           0
    2659 CCP  171  LEU  CA   CT      0.00000       12.0110           0
    2660 CCP  171  LEU  HA   HA     0.100000       1.00800           0
    2661 CCP  171  LEU  CB   CT    -0.200000       12.0110           0
    2662 CCP  171  LEU  HB1  HA     0.100000       1.00800           0
    2663 CCP  171  LEU  HB2  HA     0.100000       1.00800           0
    2664 CCP  171  LEU  CG   CT    -0.100000       12.0110           0
    2665 CCP  171  LEU  HG   HA     0.100000       1.00800           0
    2666 CCP  171  LEU  CD1  CT    -0.300000       12.0110           0
    2667 CCP  171  LEU  HD11 HA     0.100000       1.00800           0
    2668 CCP  171  LEU  HD12 HA     0.100000       1.00800           0
    2669 CCP  171  LEU  HD13 HA     0.100000       1.00800           0
    2670 CCP  171  LEU  CD2  CT    -0.300000       12.0110           0
    2671 CCP  171  LEU  HD21 HA     0.100000       1.00800           0
    2672 CCP  171  LEU  HD22 HA     0.100000       1.00800           0
    2673 CCP  171  LEU  HD23 HA     0.100000       1.00800           0
    2674 CCP  171  LEU  C    C      0.480000       12.0110           0
    2675 CCP  171  LEU  O    O     -0.480000       15.9990           0
    2676 CCP  172  MET  N    NH1   -0.360000       14.0070           0
    2677 CCP  172  MET  HN   H      0.260000       1.00800           0
    2678 CCP  172  MET  CA   CT      0.00000       12.0110           0
    2679 CCP  172  MET  HA   HA     0.100000       1.00800           0
    2680 CCP  172  MET  CB   CT    -0.200000       12.0110           0
    2681 CCP  172  MET  HB1  HA     0.100000       1.00800           0
    2682 CCP  172  MET  HB2  HA     0.100000       1.00800           0
    2683 CCP  172  MET  CG   CT    -0.115000       12.0110           0
    2684 CCP  172  MET  HG1  HA     0.100000       1.00800           0
    2685 CCP  172  MET  HG2  HA     0.100000       1.00800           0
    2686 CCP  172  MET  SD   S     -0.170000       32.0600           0
    2687 CCP  172  MET  CE   CT    -0.215000       12.0110           0
    2688 CCP  172  MET  HE1  HA     0.100000       1.00800           0
    2689 CCP  172  MET  HE2  HA     0.100000       1.00800           0
    2690 CCP  172  MET  HE3  HA     0.100000       1.00800           0
    2691 CCP  172  MET  C    C      0.480000       12.0110           0
    2692 CCP  172  MET  O    O     -0.480000       15.9990           0
    2693 CCP  173  GLY  N    NH1   -0.360000       14.0070           0
    2694 CCP  173  GLY  HN   H      0.260000       1.00800           0
    2695 CCP  173  GLY  CA   CT    -0.100000       12.0110           0
    2696 CCP  173  GLY  HA1  HA     0.100000       1.00800           0
    2697 CCP  173  GLY  HA2  HA     0.100000       1.00800           0
    2698 CCP  173  GLY  C    C      0.480000       12.0110           0
    2699 CCP  173  GLY  O    O     -0.480000       15.9990           0
    2700 CCP  174  ALA  N    NH1   -0.360000       14.0070           0
    2701 CCP  174  ALA  HN   H      0.260000       1.00800           0
    2702 CCP  174  ALA  CA   CT      0.00000       12.0110           0
    2703 CCP  174  ALA  HA   HA     0.100000       1.00800           0
    2704 CCP  174  ALA  CB   CT    -0.300000       12.0110           0
    2705 CCP  174  ALA  HB1  HA     0.100000       1.00800           0
    2706 CCP  174  ALA  HB2  HA     0.100000       1.00800           0
    2707 CCP  174  ALA  HB3  HA     0.100000       1.00800           0
    2708 CCP  174  ALA  C    C      0.480000       12.0110           0
    2709 CCP  174  ALA  O    O     -0.480000       15.9990           0
    2710 CCP  175  HIS  N    NH1   -0.360000       14.0070           0
    2711 CCP  175  HIS  HN   H      0.260000       1.00800           0
    2712 CCP  175  HIS  CA   CT      0.00000       12.0110           0
    2713 CCP  175  HIS  HA   HA     0.100000       1.00800           0
    2714 CCP  175  HIS  CB   CT    -0.200000       12.0110           0
    2715 CCP  175  HIS  HB1  HA     0.100000       1.00800           0
    2716 CCP  175  HIS  HB2  HA     0.100000       1.00800           0
    2717 CCP  175  HIS  CG   CC     0.500000E-01   12.0110           0
    2718 CCP  175  HIS  ND1  NA    -0.400000       14.0070           0
    2719 CCP  175  HIS  HD1  H      0.400000       1.00800           0
    2720 CCP  175  HIS  CD2  CV    -0.140000       12.0110           0
    2721 CCP  175  HIS  HD2  HA     0.140000       1.00800           0
    2722 CCP  175  HIS  CE1  CR    -0.140000       12.0110           0
    2723 CCP  175  HIS  HE1  HA     0.140000       1.00800           0
    2724 CCP  175  HIS  NE2  NB    -0.500000E-01   14.0070           0
    2725 CCP  175  HIS  C    C      0.480000       12.0110           0
    2726 CCP  175  HIS  O    O     -0.480000       15.9990           0
    2727 CCP  176  ALA  N    NH1   -0.360000       14.0070           0
    2728 CCP  176  ALA  HN   H      0.260000       1.00800           0
    2729 CCP  176  ALA  CA   CT      0.00000       12.0110           0
    2730 CCP  176  ALA  HA   HA     0.100000       1.00800           0
    2731 CCP  176  ALA  CB   CT    -0.300000       12.0110           0
    2732 CCP  176  ALA  HB1  HA     0.100000       1.00800           0
    2733 CCP  176  ALA  HB2  HA     0.100000       1.00800           0
    2734 CCP  176  ALA  HB3  HA     0.100000       1.00800           0
    2735 CCP  176  ALA  C    C      0.480000       12.0110           0
    2736 CCP  176  ALA  O    O     -0.480000       15.9990           0
    2737 CCP  177  LEU  N    NH1   -0.360000       14.0070           0
    2738 CCP  177  LEU  HN   H      0.260000       1.00800           0
    2739 CCP  177  LEU  CA   CT      0.00000       12.0110           0
    2740 CCP  177  LEU  HA   HA     0.100000       1.00800           0
    2741 CCP  177  LEU  CB   CT    -0.200000       12.0110           0
    2742 CCP  177  LEU  HB1  HA     0.100000       1.00800           0
    2743 CCP  177  LEU  HB2  HA     0.100000       1.00800           0
    2744 CCP  177  LEU  CG   CT    -0.100000       12.0110           0
    2745 CCP  177  LEU  HG   HA     0.100000       1.00800           0
    2746 CCP  177  LEU  CD1  CT    -0.300000       12.0110           0
    2747 CCP  177  LEU  HD11 HA     0.100000       1.00800           0
    2748 CCP  177  LEU  HD12 HA     0.100000       1.00800           0
    2749 CCP  177  LEU  HD13 HA     0.100000       1.00800           0
    2750 CCP  177  LEU  CD2  CT    -0.300000       12.0110           0
    2751 CCP  177  LEU  HD21 HA     0.100000       1.00800           0
    2752 CCP  177  LEU  HD22 HA     0.100000       1.00800           0
    2753 CCP  177  LEU  HD23 HA     0.100000       1.00800           0
    2754 CCP  177  LEU  C    C      0.480000       12.0110           0
    2755 CCP  177  LEU  O    O     -0.480000       15.9990           0
    2756 CCP  178  GLY  N    NH1   -0.360000       14.0070           0
    2757 CCP  178  GLY  HN   H      0.260000       1.00800           0
    2758 CCP  178  GLY  CA   CT    -0.100000       12.0110           0
    2759 CCP  178  GLY  HA1  HA     0.100000       1.00800           0
    2760 CCP  178  GLY  HA2  HA     0.100000       1.00800           0
    2761 CCP  178  GLY  C    C      0.480000       12.0110           0
    2762 CCP  178  GLY  O    O     -0.480000       15.9990           0
    2763 CCP  179  LYS  N    NH1   -0.360000       14.0070           0
    2764 CCP  179  LYS  HN   H      0.260000       1.00800           0
    2765 CCP  179  LYS  CA   CT      0.00000       12.0110           0
    2766 CCP  179  LYS  HA   HA     0.100000       1.00800           0
    2767 CCP  179  LYS  CB   CT    -0.200000       12.0110           0
    2768 CCP  179  LYS  HB1  HA     0.100000       1.00800           0
    2769 CCP  179  LYS  HB2  HA     0.100000       1.00800           0
    2770 CCP  179  LYS  CG   CT    -0.200000       12.0110           0
    2771 CCP  179  LYS  HG1  HA     0.100000       1.00800           0
    2772 CCP  179  LYS  HG2  HA     0.100000       1.00800           0
    2773 CCP  179  LYS  CD   CT    -0.200000       12.0110           0
    2774 CCP  179  LYS  HD1  HA     0.100000       1.00800           0
    2775 CCP  179  LYS  HD2  HA     0.100000       1.00800           0
    2776 CCP  179  LYS  CE   CT     0.305000       12.0110           0
    2777 CCP  179  LYS  HE1  HA     0.100000       1.00800           0
    2778 CCP  179  LYS  HE2  HA     0.100000       1.00800           0
    2779 CCP  179  LYS  NZ   NH3   -0.810000       14.0070           0
    2780 CCP  179  LYS  HZ1  HC     0.435000       1.00800           0
    2781 CCP  179  LYS  HZ2  HC     0.435000       1.00800           0
    2782 CCP  179  LYS  HZ3  HC     0.435000       1.00800           0
    2783 CCP  179  LYS  C    C      0.480000       12.0110           0
    2784 CCP  179  LYS  O    O     -0.480000       15.9990           0
    2785 CCP  180  THR  N    NH1   -0.360000       14.0070           0
    2786 CCP  180  THR  HN   H      0.260000       1.00800           0
    2787 CCP  180  THR  CA   CT      0.00000       12.0110           0
    2788 CCP  180  THR  HA   HA     0.100000       1.00800           0
    2789 CCP  180  THR  CB   CT     0.180000       12.0110           0
    2790 CCP  180  THR  HB   HA     0.100000       1.00800           0
    2791 CCP  180  THR  OG1  OH    -0.680000       15.9990           0
    2792 CCP  180  THR  HG1  H      0.400000       1.00800           0
    2793 CCP  180  THR  CG2  CT    -0.300000       12.0110           0
    2794 CCP  180  THR  HG21 HA     0.100000       1.00800           0
    2795 CCP  180  THR  HG22 HA     0.100000       1.00800           0
    2796 CCP  180  THR  HG23 HA     0.100000       1.00800           0
    2797 CCP  180  THR  C    C      0.480000       12.0110           0
    2798 CCP  180  THR  O    O     -0.480000       15.9990           0
    2799 CCP  181  HIS  N    NH1   -0.360000       14.0070           0
    2800 CCP  181  HIS  HN   H      0.260000       1.00800           0
    2801 CCP  181  HIS  CA   CT      0.00000       12.0110           0
    2802 CCP  181  HIS  HA   HA     0.100000       1.00800           0
    2803 CCP  181  HIS  CB   CT    -0.200000       12.0110           0
    2804 CCP  181  HIS  HB1  HA     0.100000       1.00800           0
    2805 CCP  181  HIS  HB2  HA     0.100000       1.00800           0
    2806 CCP  181  HIS  CG   CC     0.500000E-01   12.0110           0
    2807 CCP  181  HIS  ND1  NA    -0.400000       14.0070           0
    2808 CCP  181  HIS  HD1  H      0.400000       1.00800           0
    2809 CCP  181  HIS  CD2  CV    -0.140000       12.0110           0
    2810 CCP  181  HIS  HD2  HA     0.140000       1.00800           0
    2811 CCP  181  HIS  CE1  CR    -0.140000       12.0110           0
    2812 CCP  181  HIS  HE1  HA     0.140000       1.00800           0
    2813 CCP  181  HIS  NE2  NB    -0.500000E-01   14.0070           0
    2814 CCP  181  HIS  HE2  H      0.350000       1.00800           0
    2815 CCP  181  HIS  C    C      0.480000       12.0110           0
    2816 CCP  181  HIS  O    O     -0.480000       15.9990           0
    2817 CCP  182  LEU  N    NH1   -0.360000       14.0070           0
    2818 CCP  182  LEU  HN   H      0.260000       1.00800           0
    2819 CCP  182  LEU  CA   CT      0.00000       12.0110           0
    2820 CCP  182  LEU  HA   HA     0.100000       1.00800           0
    2821 CCP  182  LEU  CB   CT    -0.200000       12.0110           0
    2822 CCP  182  LEU  HB1  HA     0.100000       1.00800           0
    2823 CCP  182  LEU  HB2  HA     0.100000       1.00800           0
    2824 CCP  182  LEU  CG   CT    -0.100000       12.0110           0
    2825 CCP  182  LEU  HG   HA     0.100000       1.00800           0
    2826 CCP  182  LEU  CD1  CT    -0.300000       12.0110           0
    2827 CCP  182  LEU  HD11 HA     0.100000       1.00800           0
    2828 CCP  182  LEU  HD12 HA     0.100000       1.00800           0
    2829 CCP  182  LEU  HD13 HA     0.100000       1.00800           0
    2830 CCP  182  LEU  CD2  CT    -0.300000       12.0110           0
    2831 CCP  182  LEU  HD21 HA     0.100000       1.00800           0
    2832 CCP  182  LEU  HD22 HA     0.100000       1.00800           0
    2833 CCP  182  LEU  HD23 HA     0.100000       1.00800           0
    2834 CCP  182  LEU  C    C      0.480000       12.0110           0
    2835 CCP  182  LEU  O    O     -0.480000       15.9990           0
    2836 CCP  183  LYS  N    NH1   -0.360000       14.0070           0
    2837 CCP  183  LYS  HN   H      0.260000       1.00800           0
    2838 CCP  183  LYS  CA   CT      0.00000       12.0110           0
    2839 CCP  183  LYS  HA   HA     0.100000       1.00800           0
    2840 CCP  183  LYS  CB   CT    -0.200000       12.0110           0
    2841 CCP  183  LYS  HB1  HA     0.100000       1.00800           0
    2842 CCP  183  LYS  HB2  HA     0.100000       1.00800           0
    2843 CCP  183  LYS  CG   CT    -0.200000       12.0110           0
    2844 CCP  183  LYS  HG1  HA     0.100000       1.00800           0
    2845 CCP  183  LYS  HG2  HA     0.100000       1.00800           0
    2846 CCP  183  LYS  CD   CT    -0.200000       12.0110           0
    2847 CCP  183  LYS  HD1  HA     0.100000       1.00800           0
    2848 CCP  183  LYS  HD2  HA     0.100000       1.00800           0
    2849 CCP  183  LYS  CE   CT     0.305000       12.0110           0
    2850 CCP  183  LYS  HE1  HA     0.100000       1.00800           0
    2851 CCP  183  LYS  HE2  HA     0.100000       1.00800           0
    2852 CCP  183  LYS  NZ   NH3   -0.810000       14.0070           0
    2853 CCP  183  LYS  HZ1  HC     0.435000       1.00800           0
    2854 CCP  183  LYS  HZ2  HC     0.435000       1.00800           0
    2855 CCP  183  LYS  HZ3  HC     0.435000       1.00800           0
    2856 CCP  183  LYS  C    C      0.480000       12.0110           0
    2857 CCP  183  LYS  O    O     -0.480000       15.9990           0
    2858 CCP  184  ASN  N    NH1   -0.360000       14.0070           0
    2859 CCP  184  ASN  HN   H      0.260000       1.00800           0
    2860 CCP  184  ASN  CA   CT      0.00000       12.0110           0
    2861 CCP  184  ASN  HA   HA     0.100000       1.00800           0
    2862 CCP  184  ASN  CB   CT    -0.200000       12.0110           0
    2863 CCP  184  ASN  HB1  HA     0.100000       1.00800           0
    2864 CCP  184  ASN  HB2  HA     0.100000       1.00800           0
    2865 CCP  184  ASN  CG   C      0.480000       12.0110           0
    2866 CCP  184  ASN  OD1  O     -0.480000       15.9990           0
    2867 CCP  184  ASN  ND2  NH2   -0.520000       14.0070           0
    2868 CCP  184  ASN  HD21 H      0.260000       1.00800           0
    2869 CCP  184  ASN  HD22 H      0.260000       1.00800           0
    2870 CCP  184  ASN  C    C      0.480000       12.0110           0
    2871 CCP  184  ASN  O    O     -0.480000       15.9990           0
    2872 CCP  185  SER  N    NH1   -0.360000       14.0070           0
    2873 CCP  185  SER  HN   H      0.260000       1.00800           0
    2874 CCP  185  SER  CA   CT      0.00000       12.0110           0
    2875 CCP  185  SER  HA   HA     0.100000       1.00800           0
    2876 CCP  185  SER  CB   CT     0.800000E-01   12.0110           0
    2877 CCP  185  SER  HB1  HA     0.100000       1.00800           0
    2878 CCP  185  SER  HB2  HA     0.100000       1.00800           0
    2879 CCP  185  SER  OG   OH    -0.680000       15.9990           0
    2880 CCP  185  SER  HG   H      0.400000       1.00800           0
    2881 CCP  185  SER  C    C      0.480000       12.0110           0
    2882 CCP  185  SER  O    O     -0.480000       15.9990           0
    2883 CCP  186  GLY  N    NH1   -0.360000       14.0070           0
    2884 CCP  186  GLY  HN   H      0.260000       1.00800           0
    2885 CCP  186  GLY  CA   CT    -0.100000       12.0110           0
    2886 CCP  186  GLY  HA1  HA     0.100000       1.00800           0
    2887 CCP  186  GLY  HA2  HA     0.100000       1.00800           0
    2888 CCP  186  GLY  C    C      0.480000       12.0110           0
    2889 CCP  186  GLY  O    O     -0.480000       15.9990           0
    2890 CCP  187  TYR  N    NH1   -0.360000       14.0070           0
    2891 CCP  187  TYR  HN   H      0.260000       1.00800           0
    2892 CCP  187  TYR  CA   CT      0.00000       12.0110           0
    2893 CCP  187  TYR  HA   HA     0.100000       1.00800           0
    2894 CCP  187  TYR  CB   CT    -0.200000       12.0110           0
    2895 CCP  187  TYR  HB1  HA     0.100000       1.00800           0
    2896 CCP  187  TYR  HB2  HA     0.100000       1.00800           0
    2897 CCP  187  TYR  CG   CA      0.00000       12.0110           0
    2898 CCP  187  TYR  CD1  CA    -0.140000       12.0110           0
    2899 CCP  187  TYR  HD1  HA     0.140000       1.00800           0
    2900 CCP  187  TYR  CD2  CA    -0.140000       12.0110           0
    2901 CCP  187  TYR  HD2  HA     0.140000       1.00800           0
    2902 CCP  187  TYR  CE1  CA    -0.140000       12.0110           0
    2903 CCP  187  TYR  HE1  HA     0.140000       1.00800           0
    2904 CCP  187  TYR  CE2  CA    -0.140000       12.0110           0
    2905 CCP  187  TYR  HE2  HA     0.140000       1.00800           0
    2906 CCP  187  TYR  CZ   C      0.200000       12.0110           0
    2907 CCP  187  TYR  OH   OH    -0.600000       15.9990           0
    2908 CCP  187  TYR  HH   H      0.400000       1.00800           0
    2909 CCP  187  TYR  C    C      0.480000       12.0110           0
    2910 CCP  187  TYR  O    O     -0.480000       15.9990           0
    2911 CCP  188  GLU  N    NH1   -0.360000       14.0070           0
    2912 CCP  188  GLU  HN   H      0.260000       1.00800           0
    2913 CCP  188  GLU  CA   CT      0.00000       12.0110           0
    2914 CCP  188  GLU  HA   HA     0.100000       1.00800           0
    2915 CCP  188  GLU  CB   CT    -0.200000       12.0110           0
    2916 CCP  188  GLU  HB1  HA     0.100000       1.00800           0
    2917 CCP  188  GLU  HB2  HA     0.100000       1.00800           0
    2918 CCP  188  GLU  CG   CT    -0.450000       12.0110           0
    2919 CCP  188  GLU  HG1  HA     0.100000       1.00800           0
    2920 CCP  188  GLU  HG2  HA     0.100000       1.00800           0
    2921 CCP  188  GLU  CD   C      0.490000       12.0110           0
    2922 CCP  188  GLU  OE1  OC    -0.620000       15.9990           0
    2923 CCP  188  GLU  OE2  OC    -0.620000       15.9990           0
    2924 CCP  188  GLU  C    C      0.480000       12.0110           0
    2925 CCP  188  GLU  O    O     -0.480000       15.9990           0
    2926 CCP  189  GLY  N    NH1   -0.360000       14.0070           0
    2927 CCP  189  GLY  HN   H      0.260000       1.00800           0
    2928 CCP  189  GLY  CA   CT    -0.100000       12.0110           0
    2929 CCP  189  GLY  HA1  HA     0.100000       1.00800           0
    2930 CCP  189  GLY  HA2  HA     0.100000       1.00800           0
    2931 CCP  189  GLY  C    C      0.480000       12.0110           0
    2932 CCP  189  GLY  O    O     -0.480000       15.9990           0
    2933 CCP  190  PRO  N    N     -0.360000       14.0070           0
    2934 CCP  190  PRO  CA   CT      0.00000       12.0110           0
    2935 CCP  190  PRO  HA   HA     0.100000       1.00800           0
    2936 CCP  190  PRO  CB   CT    -0.200000       12.0110           0
    2937 CCP  190  PRO  HB1  HA     0.100000       1.00800           0
    2938 CCP  190  PRO  HB2  HA     0.100000       1.00800           0
    2939 CCP  190  PRO  CG   CP    -0.200000       12.0110           0
    2940 CCP  190  PRO  HG1  HA     0.100000       1.00800           0
    2941 CCP  190  PRO  HG2  HA     0.100000       1.00800           0
    2942 CCP  190  PRO  CD   CP     0.600000E-01   12.0110           0
    2943 CCP  190  PRO  HD2  HA     0.100000       1.00800           0
    2944 CCP  190  PRO  HD1  HA     0.100000       1.00800           0
    2945 CCP  190  PRO  C    C      0.480000       12.0110           0
    2946 CCP  190  PRO  O    O     -0.480000       15.9990           0
    2947 CCP  191  TRP  N    NH1   -0.360000       14.0070           0
    2948 CCP  191  TRP  HN   H      0.260000       1.00800           0
    2949 CCP  191  TRP  CA   CT      0.00000       12.0110           0
    2950 CCP  191  TRP  HA   HA     0.100000       1.00800           0
    2951 CCP  191  TRP  CB   CT    -0.200000       12.0110           0
    2952 CCP  191  TRP  HB1  HA     0.100000       1.00800           0
    2953 CCP  191  TRP  HB2  HA     0.100000       1.00800           0
    2954 CCP  191  TRP  CG   CX    -0.400000E-01   12.0110           0
    2955 CCP  191  TRP  CD1  CW    -0.100000E-01   12.0110           0
    2956 CCP  191  TRP  HD1  HA     0.140000       1.00800           0
    2957 CCP  191  TRP  CD2  CB    -0.500000E-01   12.0110           0
    2958 CCP  191  TRP  NE1  NA    -0.490000       14.0070           0
    2959 CCP  191  TRP  HE1  H      0.400000       1.00800           0
    2960 CCP  191  TRP  CE2  CN     0.130000       12.0110           0
    2961 CCP  191  TRP  CE3  CA    -0.160000       12.0110           0
    2962 CCP  191  TRP  HE3  HA     0.140000       1.00800           0
    2963 CCP  191  TRP  CZ2  CA    -0.150000       12.0110           0
    2964 CCP  191  TRP  HZ2  HA     0.140000       1.00800           0
    2965 CCP  191  TRP  CZ3  CA    -0.150000       12.0110           0
    2966 CCP  191  TRP  HZ3  HA     0.140000       1.00800           0
    2967 CCP  191  TRP  CH2  CA    -0.180000       12.0110           0
    2968 CCP  191  TRP  HH2  HA     0.140000       1.00800           0
    2969 CCP  191  TRP  C    C      0.480000       12.0110           0
    2970 CCP  191  TRP  O    O     -0.480000       15.9990           0
    2971 CCP  192  GLY  N    NH1   -0.360000       14.0070           0
    2972 CCP  192  GLY  HN   H      0.260000       1.00800           0
    2973 CCP  192  GLY  CA   CT    -0.100000       12.0110           0
    2974 CCP  192  GLY  HA1  HA     0.100000       1.00800           0
    2975 CCP  192  GLY  HA2  HA     0.100000       1.00800           0
    2976 CCP  192  GLY  C    C      0.480000       12.0110           0
    2977 CCP  192  GLY  O    O     -0.480000       15.9990           0
    2978 CCP  193  ALA  N    NH1   -0.360000       14.0070           0
    2979 CCP  193  ALA  HN   H      0.260000       1.00800           0
    2980 CCP  193  ALA  CA   CT      0.00000       12.0110           0
    2981 CCP  193  ALA  HA   HA     0.100000       1.00800           0
    2982 CCP  193  ALA  CB   CT    -0.300000       12.0110           0
    2983 CCP  193  ALA  HB1  HA     0.100000       1.00800           0
    2984 CCP  193  ALA  HB2  HA     0.100000       1.00800           0
    2985 CCP  193  ALA  HB3  HA     0.100000       1.00800           0
    2986 CCP  193  ALA  C    C      0.480000       12.0110           0
    2987 CCP  193  ALA  O    O     -0.480000       15.9990           0
    2988 CCP  194  ALA  N    NH1   -0.360000       14.0070           0
    2989 CCP  194  ALA  HN   H      0.260000       1.00800           0
    2990 CCP  194  ALA  CA   CT      0.00000       12.0110           0
    2991 CCP  194  ALA  HA   HA     0.100000       1.00800           0
    2992 CCP  194  ALA  CB   CT    -0.300000       12.0110           0
    2993 CCP  194  ALA  HB1  HA     0.100000       1.00800           0
    2994 CCP  194  ALA  HB2  HA     0.100000       1.00800           0
    2995 CCP  194  ALA  HB3  HA     0.100000       1.00800           0
    2996 CCP  194  ALA  C    C      0.480000       12.0110           0
    2997 CCP  194  ALA  O    O     -0.480000       15.9990           0
    2998 CCP  195  ASN  N    NH1   -0.360000       14.0070           0
    2999 CCP  195  ASN  HN   H      0.260000       1.00800           0
    3000 CCP  195  ASN  CA   CT      0.00000       12.0110           0
    3001 CCP  195  ASN  HA   HA     0.100000       1.00800           0
    3002 CCP  195  ASN  CB   CT    -0.200000       12.0110           0
    3003 CCP  195  ASN  HB1  HA     0.100000       1.00800           0
    3004 CCP  195  ASN  HB2  HA     0.100000       1.00800           0
    3005 CCP  195  ASN  CG   C      0.480000       12.0110           0
    3006 CCP  195  ASN  OD1  O     -0.480000       15.9990           0
    3007 CCP  195  ASN  ND2  NH2   -0.520000       14.0070           0
    3008 CCP  195  ASN  HD21 H      0.260000       1.00800           0
    3009 CCP  195  ASN  HD22 H      0.260000       1.00800           0
    3010 CCP  195  ASN  C    C      0.480000       12.0110           0
    3011 CCP  195  ASN  O    O     -0.480000       15.9990           0
    3012 CCP  196  ASN  N    NH1   -0.360000       14.0070           0
    3013 CCP  196  ASN  HN   H      0.260000       1.00800           0
    3014 CCP  196  ASN  CA   CT      0.00000       12.0110           0
    3015 CCP  196  ASN  HA   HA     0.100000       1.00800           0
    3016 CCP  196  ASN  CB   CT    -0.200000       12.0110           0
    3017 CCP  196  ASN  HB1  HA     0.100000       1.00800           0
    3018 CCP  196  ASN  HB2  HA     0.100000       1.00800           0
    3019 CCP  196  ASN  CG   C      0.480000       12.0110           0
    3020 CCP  196  ASN  OD1  O     -0.480000       15.9990           0
    3021 CCP  196  ASN  ND2  NH2   -0.520000       14.0070           0
    3022 CCP  196  ASN  HD21 H      0.260000       1.00800           0
    3023 CCP  196  ASN  HD22 H      0.260000       1.00800           0
    3024 CCP  196  ASN  C    C      0.480000       12.0110           0
    3025 CCP  196  ASN  O    O     -0.480000       15.9990           0
    3026 CCP  197  VAL  N    NH1   -0.360000       14.0070           0
    3027 CCP  197  VAL  HN   H      0.260000       1.00800           0
    3028 CCP  197  VAL  CA   CT      0.00000       12.0110           0
    3029 CCP  197  VAL  HA   HA     0.100000       1.00800           0
    3030 CCP  197  VAL  CB   CT    -0.100000       12.0110           0
    3031 CCP  197  VAL  HB   HA     0.100000       1.00800           0
    3032 CCP  197  VAL  CG1  CT    -0.300000       12.0110           0
    3033 CCP  197  VAL  HG11 HA     0.100000       1.00800           0
    3034 CCP  197  VAL  HG12 HA     0.100000       1.00800           0
    3035 CCP  197  VAL  HG13 HA     0.100000       1.00800           0
    3036 CCP  197  VAL  CG2  CT    -0.300000       12.0110           0
    3037 CCP  197  VAL  HG21 HA     0.100000       1.00800           0
    3038 CCP  197  VAL  HG22 HA     0.100000       1.00800           0
    3039 CCP  197  VAL  HG23 HA     0.100000       1.00800           0
    3040 CCP  197  VAL  C    C      0.480000       12.0110           0
    3041 CCP  197  VAL  O    O     -0.480000       15.9990           0
    3042 CCP  198  PHE  N    NH1   -0.360000       14.0070           0
    3043 CCP  198  PHE  HN   H      0.260000       1.00800           0
    3044 CCP  198  PHE  CA   CT      0.00000       12.0110           0
    3045 CCP  198  PHE  HA   HA     0.100000       1.00800           0
    3046 CCP  198  PHE  CB   CT    -0.160000       12.0110           0
    3047 CCP  198  PHE  HB1  HA     0.100000       1.00800           0
    3048 CCP  198  PHE  HB2  HA     0.100000       1.00800           0
    3049 CCP  198  PHE  CG   CA     0.300000E-01   12.0110           0
    3050 CCP  198  PHE  CD1  CA    -0.160000       12.0110           0
    3051 CCP  198  PHE  HD1  HA     0.140000       1.00800           0
    3052 CCP  198  PHE  CD2  CA    -0.160000       12.0110           0
    3053 CCP  198  PHE  HD2  HA     0.140000       1.00800           0
    3054 CCP  198  PHE  CE1  CA    -0.150000       12.0110           0
    3055 CCP  198  PHE  HE1  HA     0.140000       1.00800           0
    3056 CCP  198  PHE  CE2  CA    -0.150000       12.0110           0
    3057 CCP  198  PHE  HE2  HA     0.140000       1.00800           0
    3058 CCP  198  PHE  CZ   CA    -0.150000       12.0110           0
    3059 CCP  198  PHE  HZ   HA     0.140000       1.00800           0
    3060 CCP  198  PHE  C    C      0.480000       12.0110           0
    3061 CCP  198  PHE  O    O     -0.480000       15.9990           0
    3062 CCP  199  THR  N    NH1   -0.360000       14.0070           0
    3063 CCP  199  THR  HN   H      0.260000       1.00800           0
    3064 CCP  199  THR  CA   CT      0.00000       12.0110           0
    3065 CCP  199  THR  HA   HA     0.100000       1.00800           0
    3066 CCP  199  THR  CB   CT     0.180000       12.0110           0
    3067 CCP  199  THR  HB   HA     0.100000       1.00800           0
    3068 CCP  199  THR  OG1  OH    -0.680000       15.9990           0
    3069 CCP  199  THR  HG1  H      0.400000       1.00800           0
    3070 CCP  199  THR  CG2  CT    -0.300000       12.0110           0
    3071 CCP  199  THR  HG21 HA     0.100000       1.00800           0
    3072 CCP  199  THR  HG22 HA     0.100000       1.00800           0
    3073 CCP  199  THR  HG23 HA     0.100000       1.00800           0
    3074 CCP  199  THR  C    C      0.480000       12.0110           0
    3075 CCP  199  THR  O    O     -0.480000       15.9990           0
    3076 CCP  200  ASN  N    NH1   -0.360000       14.0070           0
    3077 CCP  200  ASN  HN   H      0.260000       1.00800           0
    3078 CCP  200  ASN  CA   CT      0.00000       12.0110           0
    3079 CCP  200  ASN  HA   HA     0.100000       1.00800           0
    3080 CCP  200  ASN  CB   CT    -0.200000       12.0110           0
    3081 CCP  200  ASN  HB1  HA     0.100000       1.00800           0
    3082 CCP  200  ASN  HB2  HA     0.100000       1.00800           0
    3083 CCP  200  ASN  CG   C      0.480000       12.0110           0
    3084 CCP  200  ASN  OD1  O     -0.480000       15.9990           0
    3085 CCP  200  ASN  ND2  NH2   -0.520000       14.0070           0
    3086 CCP  200  ASN  HD21 H      0.260000       1.00800           0
    3087 CCP  200  ASN  HD22 H      0.260000       1.00800           0
    3088 CCP  200  ASN  C    C      0.480000       12.0110           0
    3089 CCP  200  ASN  O    O     -0.480000       15.9990           0
    3090 CCP  201  GLU  N    NH1   -0.360000       14.0070           0
    3091 CCP  201  GLU  HN   H      0.260000       1.00800           0
    3092 CCP  201  GLU  CA   CT      0.00000       12.0110           0
    3093 CCP  201  GLU  HA   HA     0.100000       1.00800           0
    3094 CCP  201  GLU  CB   CT    -0.200000       12.0110           0
    3095 CCP  201  GLU  HB1  HA     0.100000       1.00800           0
    3096 CCP  201  GLU  HB2  HA     0.100000       1.00800           0
    3097 CCP  201  GLU  CG   CT    -0.450000       12.0110           0
    3098 CCP  201  GLU  HG1  HA     0.100000       1.00800           0
    3099 CCP  201  GLU  HG2  HA     0.100000       1.00800           0
    3100 CCP  201  GLU  CD   C      0.490000       12.0110           0
    3101 CCP  201  GLU  OE1  OC    -0.620000       15.9990           0
    3102 CCP  201  GLU  OE2  OC    -0.620000       15.9990           0
    3103 CCP  201  GLU  C    C      0.480000       12.0110           0
    3104 CCP  201  GLU  O    O     -0.480000       15.9990           0
    3105 CCP  202  PHE  N    NH1   -0.360000       14.0070           0
    3106 CCP  202  PHE  HN   H      0.260000       1.00800           0
    3107 CCP  202  PHE  CA   CT      0.00000       12.0110           0
    3108 CCP  202  PHE  HA   HA     0.100000       1.00800           0
    3109 CCP  202  PHE  CB   CT    -0.160000       12.0110           0
    3110 CCP  202  PHE  HB1  HA     0.100000       1.00800           0
    3111 CCP  202  PHE  HB2  HA     0.100000       1.00800           0
    3112 CCP  202  PHE  CG   CA     0.300000E-01   12.0110           0
    3113 CCP  202  PHE  CD1  CA    -0.160000       12.0110           0
    3114 CCP  202  PHE  HD1  HA     0.140000       1.00800           0
    3115 CCP  202  PHE  CD2  CA    -0.160000       12.0110           0
    3116 CCP  202  PHE  HD2  HA     0.140000       1.00800           0
    3117 CCP  202  PHE  CE1  CA    -0.150000       12.0110           0
    3118 CCP  202  PHE  HE1  HA     0.140000       1.00800           0
    3119 CCP  202  PHE  CE2  CA    -0.150000       12.0110           0
    3120 CCP  202  PHE  HE2  HA     0.140000       1.00800           0
    3121 CCP  202  PHE  CZ   CA    -0.150000       12.0110           0
    3122 CCP  202  PHE  HZ   HA     0.140000       1.00800           0
    3123 CCP  202  PHE  C    C      0.480000       12.0110           0
    3124 CCP  202  PHE  O    O     -0.480000       15.9990           0
    3125 CCP  203  TYR  N    NH1   -0.360000       14.0070           0
    3126 CCP  203  TYR  HN   H      0.260000       1.00800           0
    3127 CCP  203  TYR  CA   CT      0.00000       12.0110           0
    3128 CCP  203  TYR  HA   HA     0.100000       1.00800           0
    3129 CCP  203  TYR  CB   CT    -0.200000       12.0110           0
    3130 CCP  203  TYR  HB1  HA     0.100000       1.00800           0
    3131 CCP  203  TYR  HB2  HA     0.100000       1.00800           0
    3132 CCP  203  TYR  CG   CA      0.00000       12.0110           0
    3133 CCP  203  TYR  CD1  CA    -0.140000       12.0110           0
    3134 CCP  203  TYR  HD1  HA     0.140000       1.00800           0
    3135 CCP  203  TYR  CD2  CA    -0.140000       12.0110           0
    3136 CCP  203  TYR  HD2  HA     0.140000       1.00800           0
    3137 CCP  203  TYR  CE1  CA    -0.140000       12.0110           0
    3138 CCP  203  TYR  HE1  HA     0.140000       1.00800           0
    3139 CCP  203  TYR  CE2  CA    -0.140000       12.0110           0
    3140 CCP  203  TYR  HE2  HA     0.140000       1.00800           0
    3141 CCP  203  TYR  CZ   C      0.200000       12.0110           0
    3142 CCP  203  TYR  OH   OH    -0.600000       15.9990           0
    3143 CCP  203  TYR  HH   H      0.400000       1.00800           0
    3144 CCP  203  TYR  C    C      0.480000       12.0110           0
    3145 CCP  203  TYR  O    O     -0.480000       15.9990           0
    3146 CCP  204  LEU  N    NH1   -0.360000       14.0070           0
    3147 CCP  204  LEU  HN   H      0.260000       1.00800           0
    3148 CCP  204  LEU  CA   CT      0.00000       12.0110           0
    3149 CCP  204  LEU  HA   HA     0.100000       1.00800           0
    3150 CCP  204  LEU  CB   CT    -0.200000       12.0110           0
    3151 CCP  204  LEU  HB1  HA     0.100000       1.00800           0
    3152 CCP  204  LEU  HB2  HA     0.100000       1.00800           0
    3153 CCP  204  LEU  CG   CT    -0.100000       12.0110           0
    3154 CCP  204  LEU  HG   HA     0.100000       1.00800           0
    3155 CCP  204  LEU  CD1  CT    -0.300000       12.0110           0
    3156 CCP  204  LEU  HD11 HA     0.100000       1.00800           0
    3157 CCP  204  LEU  HD12 HA     0.100000       1.00800           0
    3158 CCP  204  LEU  HD13 HA     0.100000       1.00800           0
    3159 CCP  204  LEU  CD2  CT    -0.300000       12.0110           0
    3160 CCP  204  LEU  HD21 HA     0.100000       1.00800           0
    3161 CCP  204  LEU  HD22 HA     0.100000       1.00800           0
    3162 CCP  204  LEU  HD23 HA     0.100000       1.00800           0
    3163 CCP  204  LEU  C    C      0.480000       12.0110           0
    3164 CCP  204  LEU  O    O     -0.480000       15.9990           0
    3165 CCP  205  ASN  N    NH1   -0.360000       14.0070           0
    3166 CCP  205  ASN  HN   H      0.260000       1.00800           0
    3167 CCP  205  ASN  CA   CT      0.00000       12.0110           0
    3168 CCP  205  ASN  HA   HA     0.100000       1.00800           0
    3169 CCP  205  ASN  CB   CT    -0.200000       12.0110           0
    3170 CCP  205  ASN  HB1  HA     0.100000       1.00800           0
    3171 CCP  205  ASN  HB2  HA     0.100000       1.00800           0
    3172 CCP  205  ASN  CG   C      0.480000       12.0110           0
    3173 CCP  205  ASN  OD1  O     -0.480000       15.9990           0
    3174 CCP  205  ASN  ND2  NH2   -0.520000       14.0070           0
    3175 CCP  205  ASN  HD21 H      0.260000       1.00800           0
    3176 CCP  205  ASN  HD22 H      0.260000       1.00800           0
    3177 CCP  205  ASN  C    C      0.480000       12.0110           0
    3178 CCP  205  ASN  O    O     -0.480000       15.9990           0
    3179 CCP  206  LEU  N    NH1   -0.360000       14.0070           0
    3180 CCP  206  LEU  HN   H      0.260000       1.00800           0
    3181 CCP  206  LEU  CA   CT      0.00000       12.0110           0
    3182 CCP  206  LEU  HA   HA     0.100000       1.00800           0
    3183 CCP  206  LEU  CB   CT    -0.200000       12.0110           0
    3184 CCP  206  LEU  HB1  HA     0.100000       1.00800           0
    3185 CCP  206  LEU  HB2  HA     0.100000       1.00800           0
    3186 CCP  206  LEU  CG   CT    -0.100000       12.0110           0
    3187 CCP  206  LEU  HG   HA     0.100000       1.00800           0
    3188 CCP  206  LEU  CD1  CT    -0.300000       12.0110           0
    3189 CCP  206  LEU  HD11 HA     0.100000       1.00800           0
    3190 CCP  206  LEU  HD12 HA     0.100000       1.00800           0
    3191 CCP  206  LEU  HD13 HA     0.100000       1.00800           0
    3192 CCP  206  LEU  CD2  CT    -0.300000       12.0110           0
    3193 CCP  206  LEU  HD21 HA     0.100000       1.00800           0
    3194 CCP  206  LEU  HD22 HA     0.100000       1.00800           0
    3195 CCP  206  LEU  HD23 HA     0.100000       1.00800           0
    3196 CCP  206  LEU  C    C      0.480000       12.0110           0
    3197 CCP  206  LEU  O    O     -0.480000       15.9990           0
    3198 CCP  207  LEU  N    NH1   -0.360000       14.0070           0
    3199 CCP  207  LEU  HN   H      0.260000       1.00800           0
    3200 CCP  207  LEU  CA   CT      0.00000       12.0110           0
    3201 CCP  207  LEU  HA   HA     0.100000       1.00800           0
    3202 CCP  207  LEU  CB   CT    -0.200000       12.0110           0
    3203 CCP  207  LEU  HB1  HA     0.100000       1.00800           0
    3204 CCP  207  LEU  HB2  HA     0.100000       1.00800           0
    3205 CCP  207  LEU  CG   CT    -0.100000       12.0110           0
    3206 CCP  207  LEU  HG   HA     0.100000       1.00800           0
    3207 CCP  207  LEU  CD1  CT    -0.300000       12.0110           0
    3208 CCP  207  LEU  HD11 HA     0.100000       1.00800           0
    3209 CCP  207  LEU  HD12 HA     0.100000       1.00800           0
    3210 CCP  207  LEU  HD13 HA     0.100000       1.00800           0
    3211 CCP  207  LEU  CD2  CT    -0.300000       12.0110           0
    3212 CCP  207  LEU  HD21 HA     0.100000       1.00800           0
    3213 CCP  207  LEU  HD22 HA     0.100000       1.00800           0
    3214 CCP  207  LEU  HD23 HA     0.100000       1.00800           0
    3215 CCP  207  LEU  C    C      0.480000       12.0110           0
    3216 CCP  207  LEU  O    O     -0.480000       15.9990           0
    3217 CCP  208  ASN  N    NH1   -0.360000       14.0070           0
    3218 CCP  208  ASN  HN   H      0.260000       1.00800           0
    3219 CCP  208  ASN  CA   CT      0.00000       12.0110           0
    3220 CCP  208  ASN  HA   HA     0.100000       1.00800           0
    3221 CCP  208  ASN  CB   CT    -0.200000       12.0110           0
    3222 CCP  208  ASN  HB1  HA     0.100000       1.00800           0
    3223 CCP  208  ASN  HB2  HA     0.100000       1.00800           0
    3224 CCP  208  ASN  CG   C      0.480000       12.0110           0
    3225 CCP  208  ASN  OD1  O     -0.480000       15.9990           0
    3226 CCP  208  ASN  ND2  NH2   -0.520000       14.0070           0
    3227 CCP  208  ASN  HD21 H      0.260000       1.00800           0
    3228 CCP  208  ASN  HD22 H      0.260000       1.00800           0
    3229 CCP  208  ASN  C    C      0.480000       12.0110           0
    3230 CCP  208  ASN  O    O     -0.480000       15.9990           0
    3231 CCP  209  GLU  N    NH1   -0.360000       14.0070           0
    3232 CCP  209  GLU  HN   H      0.260000       1.00800           0
    3233 CCP  209  GLU  CA   CT      0.00000       12.0110           0
    3234 CCP  209  GLU  HA   HA     0.100000       1.00800           0
    3235 CCP  209  GLU  CB   CT    -0.200000       12.0110           0
    3236 CCP  209  GLU  HB1  HA     0.100000       1.00800           0
    3237 CCP  209  GLU  HB2  HA     0.100000       1.00800           0
    3238 CCP  209  GLU  CG   CT    -0.450000       12.0110           0
    3239 CCP  209  GLU  HG1  HA     0.100000       1.00800           0
    3240 CCP  209  GLU  HG2  HA     0.100000       1.00800           0
    3241 CCP  209  GLU  CD   C      0.490000       12.0110           0
    3242 CCP  209  GLU  OE1  OC    -0.620000       15.9990           0
    3243 CCP  209  GLU  OE2  OC    -0.620000       15.9990           0
    3244 CCP  209  GLU  C    C      0.480000       12.0110           0
    3245 CCP  209  GLU  O    O     -0.480000       15.9990           0
    3246 CCP  210  ASP  N    NH1   -0.360000       14.0070           0
    3247 CCP  210  ASP  HN   H      0.260000       1.00800           0
    3248 CCP  210  ASP  CA   CT      0.00000       12.0110           0
    3249 CCP  210  ASP  HA   HA     0.100000       1.00800           0
    3250 CCP  210  ASP  CB   CT    -0.450000       12.0110           0
    3251 CCP  210  ASP  HB1  HA     0.100000       1.00800           0
    3252 CCP  210  ASP  HB2  HA     0.100000       1.00800           0
    3253 CCP  210  ASP  CG   C      0.490000       12.0110           0
    3254 CCP  210  ASP  OD1  OC    -0.620000       15.9990           0
    3255 CCP  210  ASP  OD2  OC    -0.620000       15.9990           0
    3256 CCP  210  ASP  C    C      0.480000       12.0110           0
    3257 CCP  210  ASP  O    O     -0.480000       15.9990           0
    3258 CCP  211  TRP  N    NH1   -0.360000       14.0070           0
    3259 CCP  211  TRP  HN   H      0.260000       1.00800           0
    3260 CCP  211  TRP  CA   CT      0.00000       12.0110           0
    3261 CCP  211  TRP  HA   HA     0.100000       1.00800           0
    3262 CCP  211  TRP  CB   CT    -0.200000       12.0110           0
    3263 CCP  211  TRP  HB1  HA     0.100000       1.00800           0
    3264 CCP  211  TRP  HB2  HA     0.100000       1.00800           0
    3265 CCP  211  TRP  CG   CX    -0.400000E-01   12.0110           0
    3266 CCP  211  TRP  CD1  CW    -0.100000E-01   12.0110           0
    3267 CCP  211  TRP  HD1  HA     0.140000       1.00800           0
    3268 CCP  211  TRP  CD2  CB    -0.500000E-01   12.0110           0
    3269 CCP  211  TRP  NE1  NA    -0.490000       14.0070           0
    3270 CCP  211  TRP  HE1  H      0.400000       1.00800           0
    3271 CCP  211  TRP  CE2  CN     0.130000       12.0110           0
    3272 CCP  211  TRP  CE3  CA    -0.160000       12.0110           0
    3273 CCP  211  TRP  HE3  HA     0.140000       1.00800           0
    3274 CCP  211  TRP  CZ2  CA    -0.150000       12.0110           0
    3275 CCP  211  TRP  HZ2  HA     0.140000       1.00800           0
    3276 CCP  211  TRP  CZ3  CA    -0.150000       12.0110           0
    3277 CCP  211  TRP  HZ3  HA     0.140000       1.00800           0
    3278 CCP  211  TRP  CH2  CA    -0.180000       12.0110           0
    3279 CCP  211  TRP  HH2  HA     0.140000       1.00800           0
    3280 CCP  211  TRP  C    C      0.480000       12.0110           0
    3281 CCP  211  TRP  O    O     -0.480000       15.9990           0
    3282 CCP  212  LYS  N    NH1   -0.360000       14.0070           0
    3283 CCP  212  LYS  HN   H      0.260000       1.00800           0
    3284 CCP  212  LYS  CA   CT      0.00000       12.0110           0
    3285 CCP  212  LYS  HA   HA     0.100000       1.00800           0
    3286 CCP  212  LYS  CB   CT    -0.200000       12.0110           0
    3287 CCP  212  LYS  HB1  HA     0.100000       1.00800           0
    3288 CCP  212  LYS  HB2  HA     0.100000       1.00800           0
    3289 CCP  212  LYS  CG   CT    -0.200000       12.0110           0
    3290 CCP  212  LYS  HG1  HA     0.100000       1.00800           0
    3291 CCP  212  LYS  HG2  HA     0.100000       1.00800           0
    3292 CCP  212  LYS  CD   CT    -0.200000       12.0110           0
    3293 CCP  212  LYS  HD1  HA     0.100000       1.00800           0
    3294 CCP  212  LYS  HD2  HA     0.100000       1.00800           0
    3295 CCP  212  LYS  CE   CT     0.305000       12.0110           0
    3296 CCP  212  LYS  HE1  HA     0.100000       1.00800           0
    3297 CCP  212  LYS  HE2  HA     0.100000       1.00800           0
    3298 CCP  212  LYS  NZ   NH3   -0.810000       14.0070           0
    3299 CCP  212  LYS  HZ1  HC     0.435000       1.00800           0
    3300 CCP  212  LYS  HZ2  HC     0.435000       1.00800           0
    3301 CCP  212  LYS  HZ3  HC     0.435000       1.00800           0
    3302 CCP  212  LYS  C    C      0.480000       12.0110           0
    3303 CCP  212  LYS  O    O     -0.480000       15.9990           0
    3304 CCP  213  LEU  N    NH1   -0.360000       14.0070           0
    3305 CCP  213  LEU  HN   H      0.260000       1.00800           0
    3306 CCP  213  LEU  CA   CT      0.00000       12.0110           0
    3307 CCP  213  LEU  HA   HA     0.100000       1.00800           0
    3308 CCP  213  LEU  CB   CT    -0.200000       12.0110           0
    3309 CCP  213  LEU  HB1  HA     0.100000       1.00800           0
    3310 CCP  213  LEU  HB2  HA     0.100000       1.00800           0
    3311 CCP  213  LEU  CG   CT    -0.100000       12.0110           0
    3312 CCP  213  LEU  HG   HA     0.100000       1.00800           0
    3313 CCP  213  LEU  CD1  CT    -0.300000       12.0110           0
    3314 CCP  213  LEU  HD11 HA     0.100000       1.00800           0
    3315 CCP  213  LEU  HD12 HA     0.100000       1.00800           0
    3316 CCP  213  LEU  HD13 HA     0.100000       1.00800           0
    3317 CCP  213  LEU  CD2  CT    -0.300000       12.0110           0
    3318 CCP  213  LEU  HD21 HA     0.100000       1.00800           0
    3319 CCP  213  LEU  HD22 HA     0.100000       1.00800           0
    3320 CCP  213  LEU  HD23 HA     0.100000       1.00800           0
    3321 CCP  213  LEU  C    C      0.480000       12.0110           0
    3322 CCP  213  LEU  O    O     -0.480000       15.9990           0
    3323 CCP  214  GLU  N    NH1   -0.360000       14.0070           0
    3324 CCP  214  GLU  HN   H      0.260000       1.00800           0
    3325 CCP  214  GLU  CA   CT      0.00000       12.0110           0
    3326 CCP  214  GLU  HA   HA     0.100000       1.00800           0
    3327 CCP  214  GLU  CB   CT    -0.200000       12.0110           0
    3328 CCP  214  GLU  HB1  HA     0.100000       1.00800           0
    3329 CCP  214  GLU  HB2  HA     0.100000       1.00800           0
    3330 CCP  214  GLU  CG   CT    -0.450000       12.0110           0
    3331 CCP  214  GLU  HG1  HA     0.100000       1.00800           0
    3332 CCP  214  GLU  HG2  HA     0.100000       1.00800           0
    3333 CCP  214  GLU  CD   C      0.490000       12.0110           0
    3334 CCP  214  GLU  OE1  OC    -0.620000       15.9990           0
    3335 CCP  214  GLU  OE2  OC    -0.620000       15.9990           0
    3336 CCP  214  GLU  C    C      0.480000       12.0110           0
    3337 CCP  214  GLU  O    O     -0.480000       15.9990           0
    3338 CCP  215  LYS  N    NH1   -0.360000       14.0070           0
    3339 CCP  215  LYS  HN   H      0.260000       1.00800           0
    3340 CCP  215  LYS  CA   CT      0.00000       12.0110           0
    3341 CCP  215  LYS  HA   HA     0.100000       1.00800           0
    3342 CCP  215  LYS  CB   CT    -0.200000       12.0110           0
    3343 CCP  215  LYS  HB1  HA     0.100000       1.00800           0
    3344 CCP  215  LYS  HB2  HA     0.100000       1.00800           0
    3345 CCP  215  LYS  CG   CT    -0.200000       12.0110           0
    3346 CCP  215  LYS  HG1  HA     0.100000       1.00800           0
    3347 CCP  215  LYS  HG2  HA     0.100000       1.00800           0
    3348 CCP  215  LYS  CD   CT    -0.200000       12.0110           0
    3349 CCP  215  LYS  HD1  HA     0.100000       1.00800           0
    3350 CCP  215  LYS  HD2  HA     0.100000       1.00800           0
    3351 CCP  215  LYS  CE   CT     0.305000       12.0110           0
    3352 CCP  215  LYS  HE1  HA     0.100000       1.00800           0
    3353 CCP  215  LYS  HE2  HA     0.100000       1.00800           0
    3354 CCP  215  LYS  NZ   NH3   -0.810000       14.0070           0
    3355 CCP  215  LYS  HZ1  HC     0.435000       1.00800           0
    3356 CCP  215  LYS  HZ2  HC     0.435000       1.00800           0
    3357 CCP  215  LYS  HZ3  HC     0.435000       1.00800           0
    3358 CCP  215  LYS  C    C      0.480000       12.0110           0
    3359 CCP  215  LYS  O    O     -0.480000       15.9990           0
    3360 CCP  216  ASN  N    NH1   -0.360000       14.0070           0
    3361 CCP  216  ASN  HN   H      0.260000       1.00800           0
    3362 CCP  216  ASN  CA   CT      0.00000       12.0110           0
    3363 CCP  216  ASN  HA   HA     0.100000       1.00800           0
    3364 CCP  216  ASN  CB   CT    -0.200000       12.0110           0
    3365 CCP  216  ASN  HB1  HA     0.100000       1.00800           0
    3366 CCP  216  ASN  HB2  HA     0.100000       1.00800           0
    3367 CCP  216  ASN  CG   C      0.480000       12.0110           0
    3368 CCP  216  ASN  OD1  O     -0.480000       15.9990           0
    3369 CCP  216  ASN  ND2  NH2   -0.520000       14.0070           0
    3370 CCP  216  ASN  HD21 H      0.260000       1.00800           0
    3371 CCP  216  ASN  HD22 H      0.260000       1.00800           0
    3372 CCP  216  ASN  C    C      0.480000       12.0110           0
    3373 CCP  216  ASN  O    O     -0.480000       15.9990           0
    3374 CCP  217  ASP  N    NH1   -0.360000       14.0070           0
    3375 CCP  217  ASP  HN   H      0.260000       1.00800           0
    3376 CCP  217  ASP  CA   CT      0.00000       12.0110           0
    3377 CCP  217  ASP  HA   HA     0.100000       1.00800           0
    3378 CCP  217  ASP  CB   CT    -0.450000       12.0110           0
    3379 CCP  217  ASP  HB1  HA     0.100000       1.00800           0
    3380 CCP  217  ASP  HB2  HA     0.100000       1.00800           0
    3381 CCP  217  ASP  CG   C      0.490000       12.0110           0
    3382 CCP  217  ASP  OD1  OC    -0.620000       15.9990           0
    3383 CCP  217  ASP  OD2  OC    -0.620000       15.9990           0
    3384 CCP  217  ASP  C    C      0.480000       12.0110           0
    3385 CCP  217  ASP  O    O     -0.480000       15.9990           0
    3386 CCP  218  ALA  N    NH1   -0.360000       14.0070           0
    3387 CCP  218  ALA  HN   H      0.260000       1.00800           0
    3388 CCP  218  ALA  CA   CT      0.00000       12.0110           0
    3389 CCP  218  ALA  HA   HA     0.100000       1.00800           0
    3390 CCP  218  ALA  CB   CT    -0.300000       12.0110           0
    3391 CCP  218  ALA  HB1  HA     0.100000       1.00800           0
    3392 CCP  218  ALA  HB2  HA     0.100000       1.00800           0
    3393 CCP  218  ALA  HB3  HA     0.100000       1.00800           0
    3394 CCP  218  ALA  C    C      0.480000       12.0110           0
    3395 CCP  218  ALA  O    O     -0.480000       15.9990           0
    3396 CCP  219  ASN  N    NH1   -0.360000       14.0070           0
    3397 CCP  219  ASN  HN   H      0.260000       1.00800           0
    3398 CCP  219  ASN  CA   CT      0.00000       12.0110           0
    3399 CCP  219  ASN  HA   HA     0.100000       1.00800           0
    3400 CCP  219  ASN  CB   CT    -0.200000       12.0110           0
    3401 CCP  219  ASN  HB1  HA     0.100000       1.00800           0
    3402 CCP  219  ASN  HB2  HA     0.100000       1.00800           0
    3403 CCP  219  ASN  CG   C      0.480000       12.0110           0
    3404 CCP  219  ASN  OD1  O     -0.480000       15.9990           0
    3405 CCP  219  ASN  ND2  NH2   -0.520000       14.0070           0
    3406 CCP  219  ASN  HD21 H      0.260000       1.00800           0
    3407 CCP  219  ASN  HD22 H      0.260000       1.00800           0
    3408 CCP  219  ASN  C    C      0.480000       12.0110           0
    3409 CCP  219  ASN  O    O     -0.480000       15.9990           0
    3410 CCP  220  ASN  N    NH1   -0.360000       14.0070           0
    3411 CCP  220  ASN  HN   H      0.260000       1.00800           0
    3412 CCP  220  ASN  CA   CT      0.00000       12.0110           0
    3413 CCP  220  ASN  HA   HA     0.100000       1.00800           0
    3414 CCP  220  ASN  CB   CT    -0.200000       12.0110           0
    3415 CCP  220  ASN  HB1  HA     0.100000       1.00800           0
    3416 CCP  220  ASN  HB2  HA     0.100000       1.00800           0
    3417 CCP  220  ASN  CG   C      0.480000       12.0110           0
    3418 CCP  220  ASN  OD1  O     -0.480000       15.9990           0
    3419 CCP  220  ASN  ND2  NH2   -0.520000       14.0070           0
    3420 CCP  220  ASN  HD21 H      0.260000       1.00800           0
    3421 CCP  220  ASN  HD22 H      0.260000       1.00800           0
    3422 CCP  220  ASN  C    C      0.480000       12.0110           0
    3423 CCP  220  ASN  O    O     -0.480000       15.9990           0
    3424 CCP  221  GLU  N    NH1   -0.360000       14.0070           0
    3425 CCP  221  GLU  HN   H      0.260000       1.00800           0
    3426 CCP  221  GLU  CA   CT      0.00000       12.0110           0
    3427 CCP  221  GLU  HA   HA     0.100000       1.00800           0
    3428 CCP  221  GLU  CB   CT    -0.200000       12.0110           0
    3429 CCP  221  GLU  HB1  HA     0.100000       1.00800           0
    3430 CCP  221  GLU  HB2  HA     0.100000       1.00800           0
    3431 CCP  221  GLU  CG   CT    -0.450000       12.0110           0
    3432 CCP  221  GLU  HG1  HA     0.100000       1.00800           0
    3433 CCP  221  GLU  HG2  HA     0.100000       1.00800           0
    3434 CCP  221  GLU  CD   C      0.490000       12.0110           0
    3435 CCP  221  GLU  OE1  OC    -0.620000       15.9990           0
    3436 CCP  221  GLU  OE2  OC    -0.620000       15.9990           0
    3437 CCP  221  GLU  C    C      0.480000       12.0110           0
    3438 CCP  221  GLU  O    O     -0.480000       15.9990           0
    3439 CCP  222  GLN  N    NH1   -0.360000       14.0070           0
    3440 CCP  222  GLN  HN   H      0.260000       1.00800           0
    3441 CCP  222  GLN  CA   CT      0.00000       12.0110           0
    3442 CCP  222  GLN  HA   HA     0.100000       1.00800           0
    3443 CCP  222  GLN  CB   CT    -0.200000       12.0110           0
    3444 CCP  222  GLN  HB1  HA     0.100000       1.00800           0
    3445 CCP  222  GLN  HB2  HA     0.100000       1.00800           0
    3446 CCP  222  GLN  CG   CT    -0.200000       12.0110           0
    3447 CCP  222  GLN  HG1  HA     0.100000       1.00800           0
    3448 CCP  222  GLN  HG2  HA     0.100000       1.00800           0
    3449 CCP  222  GLN  CD   C      0.480000       12.0110           0
    3450 CCP  222  GLN  OE1  O     -0.480000       15.9990           0
    3451 CCP  222  GLN  NE2  NH2   -0.520000       14.0070           0
    3452 CCP  222  GLN  HE21 H      0.260000       1.00800           0
    3453 CCP  222  GLN  HE22 H      0.260000       1.00800           0
    3454 CCP  222  GLN  C    C      0.480000       12.0110           0
    3455 CCP  222  GLN  O    O     -0.480000       15.9990           0
    3456 CCP  223  TRP  N    NH1   -0.360000       14.0070           0
    3457 CCP  223  TRP  HN   H      0.260000       1.00800           0
    3458 CCP  223  TRP  CA   CT      0.00000       12.0110           0
    3459 CCP  223  TRP  HA   HA     0.100000       1.00800           0
    3460 CCP  223  TRP  CB   CT    -0.200000       12.0110           0
    3461 CCP  223  TRP  HB1  HA     0.100000       1.00800           0
    3462 CCP  223  TRP  HB2  HA     0.100000       1.00800           0
    3463 CCP  223  TRP  CG   CX    -0.400000E-01   12.0110           0
    3464 CCP  223  TRP  CD1  CW    -0.100000E-01   12.0110           0
    3465 CCP  223  TRP  HD1  HA     0.140000       1.00800           0
    3466 CCP  223  TRP  CD2  CB    -0.500000E-01   12.0110           0
    3467 CCP  223  TRP  NE1  NA    -0.490000       14.0070           0
    3468 CCP  223  TRP  HE1  H      0.400000       1.00800           0
    3469 CCP  223  TRP  CE2  CN     0.130000       12.0110           0
    3470 CCP  223  TRP  CE3  CA    -0.160000       12.0110           0
    3471 CCP  223  TRP  HE3  HA     0.140000       1.00800           0
    3472 CCP  223  TRP  CZ2  CA    -0.150000       12.0110           0
    3473 CCP  223  TRP  HZ2  HA     0.140000       1.00800           0
    3474 CCP  223  TRP  CZ3  CA    -0.150000       12.0110           0
    3475 CCP  223  TRP  HZ3  HA     0.140000       1.00800           0
    3476 CCP  223  TRP  CH2  CA    -0.180000       12.0110           0
    3477 CCP  223  TRP  HH2  HA     0.140000       1.00800           0
    3478 CCP  223  TRP  C    C      0.480000       12.0110           0
    3479 CCP  223  TRP  O    O     -0.480000       15.9990           0
    3480 CCP  224  ASP  N    NH1   -0.360000       14.0070           0
    3481 CCP  224  ASP  HN   H      0.260000       1.00800           0
    3482 CCP  224  ASP  CA   CT      0.00000       12.0110           0
    3483 CCP  224  ASP  HA   HA     0.100000       1.00800           0
    3484 CCP  224  ASP  CB   CT    -0.450000       12.0110           0
    3485 CCP  224  ASP  HB1  HA     0.100000       1.00800           0
    3486 CCP  224  ASP  HB2  HA     0.100000       1.00800           0
    3487 CCP  224  ASP  CG   C      0.490000       12.0110           0
    3488 CCP  224  ASP  OD1  OC    -0.620000       15.9990           0
    3489 CCP  224  ASP  OD2  OC    -0.620000       15.9990           0
    3490 CCP  224  ASP  C    C      0.480000       12.0110           0
    3491 CCP  224  ASP  O    O     -0.480000       15.9990           0
    3492 CCP  225  SER  N    NH1   -0.360000       14.0070           0
    3493 CCP  225  SER  HN   H      0.260000       1.00800           0
    3494 CCP  225  SER  CA   CT      0.00000       12.0110           0
    3495 CCP  225  SER  HA   HA     0.100000       1.00800           0
    3496 CCP  225  SER  CB   CT     0.800000E-01   12.0110           0
    3497 CCP  225  SER  HB1  HA     0.100000       1.00800           0
    3498 CCP  225  SER  HB2  HA     0.100000       1.00800           0
    3499 CCP  225  SER  OG   OH    -0.680000       15.9990           0
    3500 CCP  225  SER  HG   H      0.400000       1.00800           0
    3501 CCP  225  SER  C    C      0.480000       12.0110           0
    3502 CCP  225  SER  O    O     -0.480000       15.9990           0
    3503 CCP  226  LYS  N    NH1   -0.360000       14.0070           0
    3504 CCP  226  LYS  HN   H      0.260000       1.00800           0
    3505 CCP  226  LYS  CA   CT      0.00000       12.0110           0
    3506 CCP  226  LYS  HA   HA     0.100000       1.00800           0
    3507 CCP  226  LYS  CB   CT    -0.200000       12.0110           0
    3508 CCP  226  LYS  HB1  HA     0.100000       1.00800           0
    3509 CCP  226  LYS  HB2  HA     0.100000       1.00800           0
    3510 CCP  226  LYS  CG   CT    -0.200000       12.0110           0
    3511 CCP  226  LYS  HG1  HA     0.100000       1.00800           0
    3512 CCP  226  LYS  HG2  HA     0.100000       1.00800           0
    3513 CCP  226  LYS  CD   CT    -0.200000       12.0110           0
    3514 CCP  226  LYS  HD1  HA     0.100000       1.00800           0
    3515 CCP  226  LYS  HD2  HA     0.100000       1.00800           0
    3516 CCP  226  LYS  CE   CT     0.305000       12.0110           0
    3517 CCP  226  LYS  HE1  HA     0.100000       1.00800           0
    3518 CCP  226  LYS  HE2  HA     0.100000       1.00800           0
    3519 CCP  226  LYS  NZ   NH3   -0.810000       14.0070           0
    3520 CCP  226  LYS  HZ1  HC     0.435000       1.00800           0
    3521 CCP  226  LYS  HZ2  HC     0.435000       1.00800           0
    3522 CCP  226  LYS  HZ3  HC     0.435000       1.00800           0
    3523 CCP  226  LYS  C    C      0.480000       12.0110           0
    3524 CCP  226  LYS  O    O     -0.480000       15.9990           0
    3525 CCP  227  SER  N    NH1   -0.360000       14.0070           0
    3526 CCP  227  SER  HN   H      0.260000       1.00800           0
    3527 CCP  227  SER  CA   CT      0.00000       12.0110           0
    3528 CCP  227  SER  HA   HA     0.100000       1.00800           0
    3529 CCP  227  SER  CB   CT     0.800000E-01   12.0110           0
    3530 CCP  227  SER  HB1  HA     0.100000       1.00800           0
    3531 CCP  227  SER  HB2  HA     0.100000       1.00800           0
    3532 CCP  227  SER  OG   OH    -0.680000       15.9990           0
    3533 CCP  227  SER  HG   H      0.400000       1.00800           0
    3534 CCP  227  SER  C    C      0.480000       12.0110           0
    3535 CCP  227  SER  O    O     -0.480000       15.9990           0
    3536 CCP  228  GLY  N    NH1   -0.360000       14.0070           0
    3537 CCP  228  GLY  HN   H      0.260000       1.00800           0
    3538 CCP  228  GLY  CA   CT    -0.100000       12.0110           0
    3539 CCP  228  GLY  HA1  HA     0.100000       1.00800           0
    3540 CCP  228  GLY  HA2  HA     0.100000       1.00800           0
    3541 CCP  228  GLY  C    C      0.480000       12.0110           0
    3542 CCP  228  GLY  O    O     -0.480000       15.9990           0
    3543 CCP  229  TYR  N    NH1   -0.360000       14.0070           0
    3544 CCP  229  TYR  HN   H      0.260000       1.00800           0
    3545 CCP  229  TYR  CA   CT      0.00000       12.0110           0
    3546 CCP  229  TYR  HA   HA     0.100000       1.00800           0
    3547 CCP  229  TYR  CB   CT    -0.200000       12.0110           0
    3548 CCP  229  TYR  HB1  HA     0.100000       1.00800           0
    3549 CCP  229  TYR  HB2  HA     0.100000       1.00800           0
    3550 CCP  229  TYR  CG   CA      0.00000       12.0110           0
    3551 CCP  229  TYR  CD1  CA    -0.140000       12.0110           0
    3552 CCP  229  TYR  HD1  HA     0.140000       1.00800           0
    3553 CCP  229  TYR  CD2  CA    -0.140000       12.0110           0
    3554 CCP  229  TYR  HD2  HA     0.140000       1.00800           0
    3555 CCP  229  TYR  CE1  CA    -0.140000       12.0110           0
    3556 CCP  229  TYR  HE1  HA     0.140000       1.00800           0
    3557 CCP  229  TYR  CE2  CA    -0.140000       12.0110           0
    3558 CCP  229  TYR  HE2  HA     0.140000       1.00800           0
    3559 CCP  229  TYR  CZ   C      0.200000       12.0110           0
    3560 CCP  229  TYR  OH   OH    -0.600000       15.9990           0
    3561 CCP  229  TYR  HH   H      0.400000       1.00800           0
    3562 CCP  229  TYR  C    C      0.480000       12.0110           0
    3563 CCP  229  TYR  O    O     -0.480000       15.9990           0
    3564 CCP  230  MET  N    NH1   -0.360000       14.0070           0
    3565 CCP  230  MET  HN   H      0.260000       1.00800           0
    3566 CCP  230  MET  CA   CT      0.00000       12.0110           0
    3567 CCP  230  MET  HA   HA     0.100000       1.00800           0
    3568 CCP  230  MET  CB   CT    -0.200000       12.0110           0
    3569 CCP  230  MET  HB1  HA     0.100000       1.00800           0
    3570 CCP  230  MET  HB2  HA     0.100000       1.00800           0
    3571 CCP  230  MET  CG   CT    -0.115000       12.0110           0
    3572 CCP  230  MET  HG1  HA     0.100000       1.00800           0
    3573 CCP  230  MET  HG2  HA     0.100000       1.00800           0
    3574 CCP  230  MET  SD   S     -0.170000       32.0600           0
    3575 CCP  230  MET  CE   CT    -0.215000       12.0110           0
    3576 CCP  230  MET  HE1  HA     0.100000       1.00800           0
    3577 CCP  230  MET  HE2  HA     0.100000       1.00800           0
    3578 CCP  230  MET  HE3  HA     0.100000       1.00800           0
    3579 CCP  230  MET  C    C      0.480000       12.0110           0
    3580 CCP  230  MET  O    O     -0.480000       15.9990           0
    3581 CCP  231  MET  N    NH1   -0.360000       14.0070           0
    3582 CCP  231  MET  HN   H      0.260000       1.00800           0
    3583 CCP  231  MET  CA   CT      0.00000       12.0110           0
    3584 CCP  231  MET  HA   HA     0.100000       1.00800           0
    3585 CCP  231  MET  CB   CT    -0.200000       12.0110           0
    3586 CCP  231  MET  HB1  HA     0.100000       1.00800           0
    3587 CCP  231  MET  HB2  HA     0.100000       1.00800           0
    3588 CCP  231  MET  CG   CT    -0.115000       12.0110           0
    3589 CCP  231  MET  HG1  HA     0.100000       1.00800           0
    3590 CCP  231  MET  HG2  HA     0.100000       1.00800           0
    3591 CCP  231  MET  SD   S     -0.170000       32.0600           0
    3592 CCP  231  MET  CE   CT    -0.215000       12.0110           0
    3593 CCP  231  MET  HE1  HA     0.100000       1.00800           0
    3594 CCP  231  MET  HE2  HA     0.100000       1.00800           0
    3595 CCP  231  MET  HE3  HA     0.100000       1.00800           0
    3596 CCP  231  MET  C    C      0.480000       12.0110           0
    3597 CCP  231  MET  O    O     -0.480000       15.9990           0
    3598 CCP  232  LEU  N    NH1   -0.360000       14.0070           0
    3599 CCP  232  LEU  HN   H      0.260000       1.00800           0
    3600 CCP  232  LEU  CA   CT      0.00000       12.0110           0
    3601 CCP  232  LEU  HA   HA     0.100000       1.00800           0
    3602 CCP  232  LEU  CB   CT    -0.200000       12.0110           0
    3603 CCP  232  LEU  HB1  HA     0.100000       1.00800           0
    3604 CCP  232  LEU  HB2  HA     0.100000       1.00800           0
    3605 CCP  232  LEU  CG   CT    -0.100000       12.0110           0
    3606 CCP  232  LEU  HG   HA     0.100000       1.00800           0
    3607 CCP  232  LEU  CD1  CT    -0.300000       12.0110           0
    3608 CCP  232  LEU  HD11 HA     0.100000       1.00800           0
    3609 CCP  232  LEU  HD12 HA     0.100000       1.00800           0
    3610 CCP  232  LEU  HD13 HA     0.100000       1.00800           0
    3611 CCP  232  LEU  CD2  CT    -0.300000       12.0110           0
    3612 CCP  232  LEU  HD21 HA     0.100000       1.00800           0
    3613 CCP  232  LEU  HD22 HA     0.100000       1.00800           0
    3614 CCP  232  LEU  HD23 HA     0.100000       1.00800           0
    3615 CCP  232  LEU  C    C      0.480000       12.0110           0
    3616 CCP  232  LEU  O    O     -0.480000       15.9990           0
    3617 CCP  233  PRO  N    N     -0.360000       14.0070           0
    3618 CCP  233  PRO  CA   CT      0.00000       12.0110           0
    3619 CCP  233  PRO  HA   HA     0.100000       1.00800           0
    3620 CCP  233  PRO  CB   CT    -0.200000       12.0110           0
    3621 CCP  233  PRO  HB1  HA     0.100000       1.00800           0
    3622 CCP  233  PRO  HB2  HA     0.100000       1.00800           0
    3623 CCP  233  PRO  CG   CP    -0.200000       12.0110           0
    3624 CCP  233  PRO  HG1  HA     0.100000       1.00800           0
    3625 CCP  233  PRO  HG2  HA     0.100000       1.00800           0
    3626 CCP  233  PRO  CD   CP     0.600000E-01   12.0110           0
    3627 CCP  233  PRO  HD2  HA     0.100000       1.00800           0
    3628 CCP  233  PRO  HD1  HA     0.100000       1.00800           0
    3629 CCP  233  PRO  C    C      0.480000       12.0110           0
    3630 CCP  233  PRO  O    O     -0.480000       15.9990           0
    3631 CCP  234  THR  N    NH1   -0.360000       14.0070           0
    3632 CCP  234  THR  HN   H      0.260000       1.00800           0
    3633 CCP  234  THR  CA   CT      0.00000       12.0110           0
    3634 CCP  234  THR  HA   HA     0.100000       1.00800           0
    3635 CCP  234  THR  CB   CT     0.180000       12.0110           0
    3636 CCP  234  THR  HB   HA     0.100000       1.00800           0
    3637 CCP  234  THR  OG1  OH    -0.680000       15.9990           0
    3638 CCP  234  THR  HG1  H      0.400000       1.00800           0
    3639 CCP  234  THR  CG2  CT    -0.300000       12.0110           0
    3640 CCP  234  THR  HG21 HA     0.100000       1.00800           0
    3641 CCP  234  THR  HG22 HA     0.100000       1.00800           0
    3642 CCP  234  THR  HG23 HA     0.100000       1.00800           0
    3643 CCP  234  THR  C    C      0.480000       12.0110           0
    3644 CCP  234  THR  O    O     -0.480000       15.9990           0
    3645 CCP  235  ASP  N    NH1   -0.360000       14.0070           0
    3646 CCP  235  ASP  HN   H      0.260000       1.00800           0
    3647 CCP  235  ASP  CA   CT      0.00000       12.0110           0
    3648 CCP  235  ASP  HA   HA     0.100000       1.00800           0
    3649 CCP  235  ASP  CB   CT    -0.450000       12.0110           0
    3650 CCP  235  ASP  HB1  HA     0.100000       1.00800           0
    3651 CCP  235  ASP  HB2  HA     0.100000       1.00800           0
    3652 CCP  235  ASP  CG   C      0.490000       12.0110           0
    3653 CCP  235  ASP  OD1  OC    -0.620000       15.9990           0
    3654 CCP  235  ASP  OD2  OC    -0.620000       15.9990           0
    3655 CCP  235  ASP  C    C      0.480000       12.0110           0
    3656 CCP  235  ASP  O    O     -0.480000       15.9990           0
    3657 CCP  236  TYR  N    NH1   -0.360000       14.0070           0
    3658 CCP  236  TYR  HN   H      0.260000       1.00800           0
    3659 CCP  236  TYR  CA   CT      0.00000       12.0110           0
    3660 CCP  236  TYR  HA   HA     0.100000       1.00800           0
    3661 CCP  236  TYR  CB   CT    -0.200000       12.0110           0
    3662 CCP  236  TYR  HB1  HA     0.100000       1.00800           0
    3663 CCP  236  TYR  HB2  HA     0.100000       1.00800           0
    3664 CCP  236  TYR  CG   CA      0.00000       12.0110           0
    3665 CCP  236  TYR  CD1  CA    -0.140000       12.0110           0
    3666 CCP  236  TYR  HD1  HA     0.140000       1.00800           0
    3667 CCP  236  TYR  CD2  CA    -0.140000       12.0110           0
    3668 CCP  236  TYR  HD2  HA     0.140000       1.00800           0
    3669 CCP  236  TYR  CE1  CA    -0.140000       12.0110           0
    3670 CCP  236  TYR  HE1  HA     0.140000       1.00800           0
    3671 CCP  236  TYR  CE2  CA    -0.140000       12.0110           0
    3672 CCP  236  TYR  HE2  HA     0.140000       1.00800           0
    3673 CCP  236  TYR  CZ   C      0.200000       12.0110           0
    3674 CCP  236  TYR  OH   OH    -0.600000       15.9990           0
    3675 CCP  236  TYR  HH   H      0.400000       1.00800           0
    3676 CCP  236  TYR  C    C      0.480000       12.0110           0
    3677 CCP  236  TYR  O    O     -0.480000       15.9990           0
    3678 CCP  237  SER  N    NH1   -0.360000       14.0070           0
    3679 CCP  237  SER  HN   H      0.260000       1.00800           0
    3680 CCP  237  SER  CA   CT      0.00000       12.0110           0
    3681 CCP  237  SER  HA   HA     0.100000       1.00800           0
    3682 CCP  237  SER  CB   CT     0.800000E-01   12.0110           0
    3683 CCP  237  SER  HB1  HA     0.100000       1.00800           0
    3684 CCP  237  SER  HB2  HA     0.100000       1.00800           0
    3685 CCP  237  SER  OG   OH    -0.680000       15.9990           0
    3686 CCP  237  SER  HG   H      0.400000       1.00800           0
    3687 CCP  237  SER  C    C      0.480000       12.0110           0
    3688 CCP  237  SER  O    O     -0.480000       15.9990           0
    3689 CCP  238  LEU  N    NH1   -0.360000       14.0070           0
    3690 CCP  238  LEU  HN   H      0.260000       1.00800           0
    3691 CCP  238  LEU  CA   CT      0.00000       12.0110           0
    3692 CCP  238  LEU  HA   HA     0.100000       1.00800           0
    3693 CCP  238  LEU  CB   CT    -0.200000       12.0110           0
    3694 CCP  238  LEU  HB1  HA     0.100000       1.00800           0
    3695 CCP  238  LEU  HB2  HA     0.100000       1.00800           0
    3696 CCP  238  LEU  CG   CT    -0.100000       12.0110           0
    3697 CCP  238  LEU  HG   HA     0.100000       1.00800           0
    3698 CCP  238  LEU  CD1  CT    -0.300000       12.0110           0
    3699 CCP  238  LEU  HD11 HA     0.100000       1.00800           0
    3700 CCP  238  LEU  HD12 HA     0.100000       1.00800           0
    3701 CCP  238  LEU  HD13 HA     0.100000       1.00800           0
    3702 CCP  238  LEU  CD2  CT    -0.300000       12.0110           0
    3703 CCP  238  LEU  HD21 HA     0.100000       1.00800           0
    3704 CCP  238  LEU  HD22 HA     0.100000       1.00800           0
    3705 CCP  238  LEU  HD23 HA     0.100000       1.00800           0
    3706 CCP  238  LEU  C    C      0.480000       12.0110           0
    3707 CCP  238  LEU  O    O     -0.480000       15.9990           0
    3708 CCP  239  ILE  N    NH1   -0.360000       14.0070           0
    3709 CCP  239  ILE  HN   H      0.260000       1.00800           0
    3710 CCP  239  ILE  CA   CT      0.00000       12.0110           0
    3711 CCP  239  ILE  HA   HA     0.100000       1.00800           0
    3712 CCP  239  ILE  CB   CT    -0.100000       12.0110           0
    3713 CCP  239  ILE  HB   HA     0.100000       1.00800           0
    3714 CCP  239  ILE  CG1  CT    -0.200000       12.0110           0
    3715 CCP  239  ILE  HG11 HA     0.100000       1.00800           0
    3716 CCP  239  ILE  HG12 HA     0.100000       1.00800           0
    3717 CCP  239  ILE  CG2  CT    -0.300000       12.0110           0
    3718 CCP  239  ILE  HG21 HA     0.100000       1.00800           0
    3719 CCP  239  ILE  HG22 HA     0.100000       1.00800           0
    3720 CCP  239  ILE  HG23 HA     0.100000       1.00800           0
    3721 CCP  239  ILE  CD1  CT    -0.300000       12.0110           0
    3722 CCP  239  ILE  HD11 HA     0.100000       1.00800           0
    3723 CCP  239  ILE  HD12 HA     0.100000       1.00800           0
    3724 CCP  239  ILE  HD13 HA     0.100000       1.00800           0
    3725 CCP  239  ILE  C    C      0.480000       12.0110           0
    3726 CCP  239  ILE  O    O     -0.480000       15.9990           0
    3727 CCP  240  GLN  N    NH1   -0.360000       14.0070           0
    3728 CCP  240  GLN  HN   H      0.260000       1.00800           0
    3729 CCP  240  GLN  CA   CT      0.00000       12.0110           0
    3730 CCP  240  GLN  HA   HA     0.100000       1.00800           0
    3731 CCP  240  GLN  CB   CT    -0.200000       12.0110           0
    3732 CCP  240  GLN  HB1  HA     0.100000       1.00800           0
    3733 CCP  240  GLN  HB2  HA     0.100000       1.00800           0
    3734 CCP  240  GLN  CG   CT    -0.200000       12.0110           0
    3735 CCP  240  GLN  HG1  HA     0.100000       1.00800           0
    3736 CCP  240  GLN  HG2  HA     0.100000       1.00800           0
    3737 CCP  240  GLN  CD   C      0.480000       12.0110           0
    3738 CCP  240  GLN  OE1  O     -0.480000       15.9990           0
    3739 CCP  240  GLN  NE2  NH2   -0.520000       14.0070           0
    3740 CCP  240  GLN  HE21 H      0.260000       1.00800           0
    3741 CCP  240  GLN  HE22 H      0.260000       1.00800           0
    3742 CCP  240  GLN  C    C      0.480000       12.0110           0
    3743 CCP  240  GLN  O    O     -0.480000       15.9990           0
    3744 CCP  241  ASP  N    NH1   -0.360000       14.0070           0
    3745 CCP  241  ASP  HN   H      0.260000       1.00800           0
    3746 CCP  241  ASP  CA   CT      0.00000       12.0110           0
    3747 CCP  241  ASP  HA   HA     0.100000       1.00800           0
    3748 CCP  241  ASP  CB   CT    -0.450000       12.0110           0
    3749 CCP  241  ASP  HB1  HA     0.100000       1.00800           0
    3750 CCP  241  ASP  HB2  HA     0.100000       1.00800           0
    3751 CCP  241  ASP  CG   C      0.490000       12.0110           0
    3752 CCP  241  ASP  OD1  OC    -0.620000       15.9990           0
    3753 CCP  241  ASP  OD2  OC    -0.620000       15.9990           0
    3754 CCP  241  ASP  C    C      0.480000       12.0110           0
    3755 CCP  241  ASP  O    O     -0.480000       15.9990           0
    3756 CCP  242  PRO  N    N     -0.360000       14.0070           0
    3757 CCP  242  PRO  CA   CT      0.00000       12.0110           0
    3758 CCP  242  PRO  HA   HA     0.100000       1.00800           0
    3759 CCP  242  PRO  CB   CT    -0.200000       12.0110           0
    3760 CCP  242  PRO  HB1  HA     0.100000       1.00800           0
    3761 CCP  242  PRO  HB2  HA     0.100000       1.00800           0
    3762 CCP  242  PRO  CG   CP    -0.200000       12.0110           0
    3763 CCP  242  PRO  HG1  HA     0.100000       1.00800           0
    3764 CCP  242  PRO  HG2  HA     0.100000       1.00800           0
    3765 CCP  242  PRO  CD   CP     0.600000E-01   12.0110           0
    3766 CCP  242  PRO  HD2  HA     0.100000       1.00800           0
    3767 CCP  242  PRO  HD1  HA     0.100000       1.00800           0
    3768 CCP  242  PRO  C    C      0.480000       12.0110           0
    3769 CCP  242  PRO  O    O     -0.480000       15.9990           0
    3770 CCP  243  LYS  N    NH1   -0.360000       14.0070           0
    3771 CCP  243  LYS  HN   H      0.260000       1.00800           0
    3772 CCP  243  LYS  CA   CT      0.00000       12.0110           0
    3773 CCP  243  LYS  HA   HA     0.100000       1.00800           0
    3774 CCP  243  LYS  CB   CT    -0.200000       12.0110           0
    3775 CCP  243  LYS  HB1  HA     0.100000       1.00800           0
    3776 CCP  243  LYS  HB2  HA     0.100000       1.00800           0
    3777 CCP  243  LYS  CG   CT    -0.200000       12.0110           0
    3778 CCP  243  LYS  HG1  HA     0.100000       1.00800           0
    3779 CCP  243  LYS  HG2  HA     0.100000       1.00800           0
    3780 CCP  243  LYS  CD   CT    -0.200000       12.0110           0
    3781 CCP  243  LYS  HD1  HA     0.100000       1.00800           0
    3782 CCP  243  LYS  HD2  HA     0.100000       1.00800           0
    3783 CCP  243  LYS  CE   CT     0.305000       12.0110           0
    3784 CCP  243  LYS  HE1  HA     0.100000       1.00800           0
    3785 CCP  243  LYS  HE2  HA     0.100000       1.00800           0
    3786 CCP  243  LYS  NZ   NH3   -0.810000       14.0070           0
    3787 CCP  243  LYS  HZ1  HC     0.435000       1.00800           0
    3788 CCP  243  LYS  HZ2  HC     0.435000       1.00800           0
    3789 CCP  243  LYS  HZ3  HC     0.435000       1.00800           0
    3790 CCP  243  LYS  C    C      0.480000       12.0110           0
    3791 CCP  243  LYS  O    O     -0.480000       15.9990           0
    3792 CCP  244  TYR  N    NH1   -0.360000       14.0070           0
    3793 CCP  244  TYR  HN   H      0.260000       1.00800           0
    3794 CCP  244  TYR  CA   CT      0.00000       12.0110           0
    3795 CCP  244  TYR  HA   HA     0.100000       1.00800           0
    3796 CCP  244  TYR  CB   CT    -0.200000       12.0110           0
    3797 CCP  244  TYR  HB1  HA     0.100000       1.00800           0
    3798 CCP  244  TYR  HB2  HA     0.100000       1.00800           0
    3799 CCP  244  TYR  CG   CA      0.00000       12.0110           0
    3800 CCP  244  TYR  CD1  CA    -0.140000       12.0110           0
    3801 CCP  244  TYR  HD1  HA     0.140000       1.00800           0
    3802 CCP  244  TYR  CD2  CA    -0.140000       12.0110           0
    3803 CCP  244  TYR  HD2  HA     0.140000       1.00800           0
    3804 CCP  244  TYR  CE1  CA    -0.140000       12.0110           0
    3805 CCP  244  TYR  HE1  HA     0.140000       1.00800           0
    3806 CCP  244  TYR  CE2  CA    -0.140000       12.0110           0
    3807 CCP  244  TYR  HE2  HA     0.140000       1.00800           0
    3808 CCP  244  TYR  CZ   C      0.200000       12.0110           0
    3809 CCP  244  TYR  OH   OH    -0.600000       15.9990           0
    3810 CCP  244  TYR  HH   H      0.400000       1.00800           0
    3811 CCP  244  TYR  C    C      0.480000       12.0110           0
    3812 CCP  244  TYR  O    O     -0.480000       15.9990           0
    3813 CCP  245  LEU  N    NH1   -0.360000       14.0070           0
    3814 CCP  245  LEU  HN   H      0.260000       1.00800           0
    3815 CCP  245  LEU  CA   CT      0.00000       12.0110           0
    3816 CCP  245  LEU  HA   HA     0.100000       1.00800           0
    3817 CCP  245  LEU  CB   CT    -0.200000       12.0110           0
    3818 CCP  245  LEU  HB1  HA     0.100000       1.00800           0
    3819 CCP  245  LEU  HB2  HA     0.100000       1.00800           0
    3820 CCP  245  LEU  CG   CT    -0.100000       12.0110           0
    3821 CCP  245  LEU  HG   HA     0.100000       1.00800           0
    3822 CCP  245  LEU  CD1  CT    -0.300000       12.0110           0
    3823 CCP  245  LEU  HD11 HA     0.100000       1.00800           0
    3824 CCP  245  LEU  HD12 HA     0.100000       1.00800           0
    3825 CCP  245  LEU  HD13 HA     0.100000       1.00800           0
    3826 CCP  245  LEU  CD2  CT    -0.300000       12.0110           0
    3827 CCP  245  LEU  HD21 HA     0.100000       1.00800           0
    3828 CCP  245  LEU  HD22 HA     0.100000       1.00800           0
    3829 CCP  245  LEU  HD23 HA     0.100000       1.00800           0
    3830 CCP  245  LEU  C    C      0.480000       12.0110           0
    3831 CCP  245  LEU  O    O     -0.480000       15.9990           0
    3832 CCP  246  SER  N    NH1   -0.360000       14.0070           0
    3833 CCP  246  SER  HN   H      0.260000       1.00800           0
    3834 CCP  246  SER  CA   CT      0.00000       12.0110           0
    3835 CCP  246  SER  HA   HA     0.100000       1.00800           0
    3836 CCP  246  SER  CB   CT     0.800000E-01   12.0110           0
    3837 CCP  246  SER  HB1  HA     0.100000       1.00800           0
    3838 CCP  246  SER  HB2  HA     0.100000       1.00800           0
    3839 CCP  246  SER  OG   OH    -0.680000       15.9990           0
    3840 CCP  246  SER  HG   H      0.400000       1.00800           0
    3841 CCP  246  SER  C    C      0.480000       12.0110           0
    3842 CCP  246  SER  O    O     -0.480000       15.9990           0
    3843 CCP  247  ILE  N    NH1   -0.360000       14.0070           0
    3844 CCP  247  ILE  HN   H      0.260000       1.00800           0
    3845 CCP  247  ILE  CA   CT      0.00000       12.0110           0
    3846 CCP  247  ILE  HA   HA     0.100000       1.00800           0
    3847 CCP  247  ILE  CB   CT    -0.100000       12.0110           0
    3848 CCP  247  ILE  HB   HA     0.100000       1.00800           0
    3849 CCP  247  ILE  CG1  CT    -0.200000       12.0110           0
    3850 CCP  247  ILE  HG11 HA     0.100000       1.00800           0
    3851 CCP  247  ILE  HG12 HA     0.100000       1.00800           0
    3852 CCP  247  ILE  CG2  CT    -0.300000       12.0110           0
    3853 CCP  247  ILE  HG21 HA     0.100000       1.00800           0
    3854 CCP  247  ILE  HG22 HA     0.100000       1.00800           0
    3855 CCP  247  ILE  HG23 HA     0.100000       1.00800           0
    3856 CCP  247  ILE  CD1  CT    -0.300000       12.0110           0
    3857 CCP  247  ILE  HD11 HA     0.100000       1.00800           0
    3858 CCP  247  ILE  HD12 HA     0.100000       1.00800           0
    3859 CCP  247  ILE  HD13 HA     0.100000       1.00800           0
    3860 CCP  247  ILE  C    C      0.480000       12.0110           0
    3861 CCP  247  ILE  O    O     -0.480000       15.9990           0
    3862 CCP  248  VAL  N    NH1   -0.360000       14.0070           0
    3863 CCP  248  VAL  HN   H      0.260000       1.00800           0
    3864 CCP  248  VAL  CA   CT      0.00000       12.0110           0
    3865 CCP  248  VAL  HA   HA     0.100000       1.00800           0
    3866 CCP  248  VAL  CB   CT    -0.100000       12.0110           0
    3867 CCP  248  VAL  HB   HA     0.100000       1.00800           0
    3868 CCP  248  VAL  CG1  CT    -0.300000       12.0110           0
    3869 CCP  248  VAL  HG11 HA     0.100000       1.00800           0
    3870 CCP  248  VAL  HG12 HA     0.100000       1.00800           0
    3871 CCP  248  VAL  HG13 HA     0.100000       1.00800           0
    3872 CCP  248  VAL  CG2  CT    -0.300000       12.0110           0
    3873 CCP  248  VAL  HG21 HA     0.100000       1.00800           0
    3874 CCP  248  VAL  HG22 HA     0.100000       1.00800           0
    3875 CCP  248  VAL  HG23 HA     0.100000       1.00800           0
    3876 CCP  248  VAL  C    C      0.480000       12.0110           0
    3877 CCP  248  VAL  O    O     -0.480000       15.9990           0
    3878 CCP  249  LYS  N    NH1   -0.360000       14.0070           0
    3879 CCP  249  LYS  HN   H      0.260000       1.00800           0
    3880 CCP  249  LYS  CA   CT      0.00000       12.0110           0
    3881 CCP  249  LYS  HA   HA     0.100000       1.00800           0
    3882 CCP  249  LYS  CB   CT    -0.200000       12.0110           0
    3883 CCP  249  LYS  HB1  HA     0.100000       1.00800           0
    3884 CCP  249  LYS  HB2  HA     0.100000       1.00800           0
    3885 CCP  249  LYS  CG   CT    -0.200000       12.0110           0
    3886 CCP  249  LYS  HG1  HA     0.100000       1.00800           0
    3887 CCP  249  LYS  HG2  HA     0.100000       1.00800           0
    3888 CCP  249  LYS  CD   CT    -0.200000       12.0110           0
    3889 CCP  249  LYS  HD1  HA     0.100000       1.00800           0
    3890 CCP  249  LYS  HD2  HA     0.100000       1.00800           0
    3891 CCP  249  LYS  CE   CT     0.305000       12.0110           0
    3892 CCP  249  LYS  HE1  HA     0.100000       1.00800           0
    3893 CCP  249  LYS  HE2  HA     0.100000       1.00800           0
    3894 CCP  249  LYS  NZ   NH3   -0.810000       14.0070           0
    3895 CCP  249  LYS  HZ1  HC     0.435000       1.00800           0
    3896 CCP  249  LYS  HZ2  HC     0.435000       1.00800           0
    3897 CCP  249  LYS  HZ3  HC     0.435000       1.00800           0
    3898 CCP  249  LYS  C    C      0.480000       12.0110           0
    3899 CCP  249  LYS  O    O     -0.480000       15.9990           0
    3900 CCP  250  GLU  N    NH1   -0.360000       14.0070           0
    3901 CCP  250  GLU  HN   H      0.260000       1.00800           0
    3902 CCP  250  GLU  CA   CT      0.00000       12.0110           0
    3903 CCP  250  GLU  HA   HA     0.100000       1.00800           0
    3904 CCP  250  GLU  CB   CT    -0.200000       12.0110           0
    3905 CCP  250  GLU  HB1  HA     0.100000       1.00800           0
    3906 CCP  250  GLU  HB2  HA     0.100000       1.00800           0
    3907 CCP  250  GLU  CG   CT    -0.450000       12.0110           0
    3908 CCP  250  GLU  HG1  HA     0.100000       1.00800           0
    3909 CCP  250  GLU  HG2  HA     0.100000       1.00800           0
    3910 CCP  250  GLU  CD   C      0.490000       12.0110           0
    3911 CCP  250  GLU  OE1  OC    -0.620000       15.9990           0
    3912 CCP  250  GLU  OE2  OC    -0.620000       15.9990           0
    3913 CCP  250  GLU  C    C      0.480000       12.0110           0
    3914 CCP  250  GLU  O    O     -0.480000       15.9990           0
    3915 CCP  251  TYR  N    NH1   -0.360000       14.0070           0
    3916 CCP  251  TYR  HN   H      0.260000       1.00800           0
    3917 CCP  251  TYR  CA   CT      0.00000       12.0110           0
    3918 CCP  251  TYR  HA   HA     0.100000       1.00800           0
    3919 CCP  251  TYR  CB   CT    -0.200000       12.0110           0
    3920 CCP  251  TYR  HB1  HA     0.100000       1.00800           0
    3921 CCP  251  TYR  HB2  HA     0.100000       1.00800           0
    3922 CCP  251  TYR  CG   CA      0.00000       12.0110           0
    3923 CCP  251  TYR  CD1  CA    -0.140000       12.0110           0
    3924 CCP  251  TYR  HD1  HA     0.140000       1.00800           0
    3925 CCP  251  TYR  CD2  CA    -0.140000       12.0110           0
    3926 CCP  251  TYR  HD2  HA     0.140000       1.00800           0
    3927 CCP  251  TYR  CE1  CA    -0.140000       12.0110           0
    3928 CCP  251  TYR  HE1  HA     0.140000       1.00800           0
    3929 CCP  251  TYR  CE2  CA    -0.140000       12.0110           0
    3930 CCP  251  TYR  HE2  HA     0.140000       1.00800           0
    3931 CCP  251  TYR  CZ   C      0.200000       12.0110           0
    3932 CCP  251  TYR  OH   OH    -0.600000       15.9990           0
    3933 CCP  251  TYR  HH   H      0.400000       1.00800           0
    3934 CCP  251  TYR  C    C      0.480000       12.0110           0
    3935 CCP  251  TYR  O    O     -0.480000       15.9990           0
    3936 CCP  252  ALA  N    NH1   -0.360000       14.0070           0
    3937 CCP  252  ALA  HN   H      0.260000       1.00800           0
    3938 CCP  252  ALA  CA   CT      0.00000       12.0110           0
    3939 CCP  252  ALA  HA   HA     0.100000       1.00800           0
    3940 CCP  252  ALA  CB   CT    -0.300000       12.0110           0
    3941 CCP  252  ALA  HB1  HA     0.100000       1.00800           0
    3942 CCP  252  ALA  HB2  HA     0.100000       1.00800           0
    3943 CCP  252  ALA  HB3  HA     0.100000       1.00800           0
    3944 CCP  252  ALA  C    C      0.480000       12.0110           0
    3945 CCP  252  ALA  O    O     -0.480000       15.9990           0
    3946 CCP  253  ASN  N    NH1   -0.360000       14.0070           0
    3947 CCP  253  ASN  HN   H      0.260000       1.00800           0
    3948 CCP  253  ASN  CA   CT      0.00000       12.0110           0
    3949 CCP  253  ASN  HA   HA     0.100000       1.00800           0
    3950 CCP  253  ASN  CB   CT    -0.200000       12.0110           0
    3951 CCP  253  ASN  HB1  HA     0.100000       1.00800           0
    3952 CCP  253  ASN  HB2  HA     0.100000       1.00800           0
    3953 CCP  253  ASN  CG   C      0.480000       12.0110           0
    3954 CCP  253  ASN  OD1  O     -0.480000       15.9990           0
    3955 CCP  253  ASN  ND2  NH2   -0.520000       14.0070           0
    3956 CCP  253  ASN  HD21 H      0.260000       1.00800           0
    3957 CCP  253  ASN  HD22 H      0.260000       1.00800           0
    3958 CCP  253  ASN  C    C      0.480000       12.0110           0
    3959 CCP  253  ASN  O    O     -0.480000       15.9990           0
    3960 CCP  254  ASP  N    NH1   -0.360000       14.0070           0
    3961 CCP  254  ASP  HN   H      0.260000       1.00800           0
    3962 CCP  254  ASP  CA   CT      0.00000       12.0110           0
    3963 CCP  254  ASP  HA   HA     0.100000       1.00800           0
    3964 CCP  254  ASP  CB   CT    -0.450000       12.0110           0
    3965 CCP  254  ASP  HB1  HA     0.100000       1.00800           0
    3966 CCP  254  ASP  HB2  HA     0.100000       1.00800           0
    3967 CCP  254  ASP  CG   C      0.490000       12.0110           0
    3968 CCP  254  ASP  OD1  OC    -0.620000       15.9990           0
    3969 CCP  254  ASP  OD2  OC    -0.620000       15.9990           0
    3970 CCP  254  ASP  C    C      0.480000       12.0110           0
    3971 CCP  254  ASP  O    O     -0.480000       15.9990           0
    3972 CCP  255  GLN  N    NH1   -0.360000       14.0070           0
    3973 CCP  255  GLN  HN   H      0.260000       1.00800           0
    3974 CCP  255  GLN  CA   CT      0.00000       12.0110           0
    3975 CCP  255  GLN  HA   HA     0.100000       1.00800           0
    3976 CCP  255  GLN  CB   CT    -0.200000       12.0110           0
    3977 CCP  255  GLN  HB1  HA     0.100000       1.00800           0
    3978 CCP  255  GLN  HB2  HA     0.100000       1.00800           0
    3979 CCP  255  GLN  CG   CT    -0.200000       12.0110           0
    3980 CCP  255  GLN  HG1  HA     0.100000       1.00800           0
    3981 CCP  255  GLN  HG2  HA     0.100000       1.00800           0
    3982 CCP  255  GLN  CD   C      0.480000       12.0110           0
    3983 CCP  255  GLN  OE1  O     -0.480000       15.9990           0
    3984 CCP  255  GLN  NE2  NH2   -0.520000       14.0070           0
    3985 CCP  255  GLN  HE21 H      0.260000       1.00800           0
    3986 CCP  255  GLN  HE22 H      0.260000       1.00800           0
    3987 CCP  255  GLN  C    C      0.480000       12.0110           0
    3988 CCP  255  GLN  O    O     -0.480000       15.9990           0
    3989 CCP  256  ASP  N    NH1   -0.360000       14.0070           0
    3990 CCP  256  ASP  HN   H      0.260000       1.00800           0
    3991 CCP  256  ASP  CA   CT      0.00000       12.0110           0
    3992 CCP  256  ASP  HA   HA     0.100000       1.00800           0
    3993 CCP  256  ASP  CB   CT    -0.450000       12.0110           0
    3994 CCP  256  ASP  HB1  HA     0.100000       1.00800           0
    3995 CCP  256  ASP  HB2  HA     0.100000       1.00800           0
    3996 CCP  256  ASP  CG   C      0.490000       12.0110           0
    3997 CCP  256  ASP  OD1  OC    -0.620000       15.9990           0
    3998 CCP  256  ASP  OD2  OC    -0.620000       15.9990           0
    3999 CCP  256  ASP  C    C      0.480000       12.0110           0
    4000 CCP  256  ASP  O    O     -0.480000       15.9990           0
    4001 CCP  257  LYS  N    NH1   -0.360000       14.0070           0
    4002 CCP  257  LYS  HN   H      0.260000       1.00800           0
    4003 CCP  257  LYS  CA   CT      0.00000       12.0110           0
    4004 CCP  257  LYS  HA   HA     0.100000       1.00800           0
    4005 CCP  257  LYS  CB   CT    -0.200000       12.0110           0
    4006 CCP  257  LYS  HB1  HA     0.100000       1.00800           0
    4007 CCP  257  LYS  HB2  HA     0.100000       1.00800           0
    4008 CCP  257  LYS  CG   CT    -0.200000       12.0110           0
    4009 CCP  257  LYS  HG1  HA     0.100000       1.00800           0
    4010 CCP  257  LYS  HG2  HA     0.100000       1.00800           0
    4011 CCP  257  LYS  CD   CT    -0.200000       12.0110           0
    4012 CCP  257  LYS  HD1  HA     0.100000       1.00800           0
    4013 CCP  257  LYS  HD2  HA     0.100000       1.00800           0
    4014 CCP  257  LYS  CE   CT     0.305000       12.0110           0
    4015 CCP  257  LYS  HE1  HA     0.100000       1.00800           0
    4016 CCP  257  LYS  HE2  HA     0.100000       1.00800           0
    4017 CCP  257  LYS  NZ   NH3   -0.810000       14.0070           0
    4018 CCP  257  LYS  HZ1  HC     0.435000       1.00800           0
    4019 CCP  257  LYS  HZ2  HC     0.435000       1.00800           0
    4020 CCP  257  LYS  HZ3  HC     0.435000       1.00800           0
    4021 CCP  257  LYS  C    C      0.480000       12.0110           0
    4022 CCP  257  LYS  O    O     -0.480000       15.9990           0
    4023 CCP  258  PHE  N    NH1   -0.360000       14.0070           0
    4024 CCP  258  PHE  HN   H      0.260000       1.00800           0
    4025 CCP  258  PHE  CA   CT      0.00000       12.0110           0
    4026 CCP  258  PHE  HA   HA     0.100000       1.00800           0
    4027 CCP  258  PHE  CB   CT    -0.160000       12.0110           0
    4028 CCP  258  PHE  HB1  HA     0.100000       1.00800           0
    4029 CCP  258  PHE  HB2  HA     0.100000       1.00800           0
    4030 CCP  258  PHE  CG   CA     0.300000E-01   12.0110           0
    4031 CCP  258  PHE  CD1  CA    -0.160000       12.0110           0
    4032 CCP  258  PHE  HD1  HA     0.140000       1.00800           0
    4033 CCP  258  PHE  CD2  CA    -0.160000       12.0110           0
    4034 CCP  258  PHE  HD2  HA     0.140000       1.00800           0
    4035 CCP  258  PHE  CE1  CA    -0.150000       12.0110           0
    4036 CCP  258  PHE  HE1  HA     0.140000       1.00800           0
    4037 CCP  258  PHE  CE2  CA    -0.150000       12.0110           0
    4038 CCP  258  PHE  HE2  HA     0.140000       1.00800           0
    4039 CCP  258  PHE  CZ   CA    -0.150000       12.0110           0
    4040 CCP  258  PHE  HZ   HA     0.140000       1.00800           0
    4041 CCP  258  PHE  C    C      0.480000       12.0110           0
    4042 CCP  258  PHE  O    O     -0.480000       15.9990           0
    4043 CCP  259  PHE  N    NH1   -0.360000       14.0070           0
    4044 CCP  259  PHE  HN   H      0.260000       1.00800           0
    4045 CCP  259  PHE  CA   CT      0.00000       12.0110           0
    4046 CCP  259  PHE  HA   HA     0.100000       1.00800           0
    4047 CCP  259  PHE  CB   CT    -0.160000       12.0110           0
    4048 CCP  259  PHE  HB1  HA     0.100000       1.00800           0
    4049 CCP  259  PHE  HB2  HA     0.100000       1.00800           0
    4050 CCP  259  PHE  CG   CA     0.300000E-01   12.0110           0
    4051 CCP  259  PHE  CD1  CA    -0.160000       12.0110           0
    4052 CCP  259  PHE  HD1  HA     0.140000       1.00800           0
    4053 CCP  259  PHE  CD2  CA    -0.160000       12.0110           0
    4054 CCP  259  PHE  HD2  HA     0.140000       1.00800           0
    4055 CCP  259  PHE  CE1  CA    -0.150000       12.0110           0
    4056 CCP  259  PHE  HE1  HA     0.140000       1.00800           0
    4057 CCP  259  PHE  CE2  CA    -0.150000       12.0110           0
    4058 CCP  259  PHE  HE2  HA     0.140000       1.00800           0
    4059 CCP  259  PHE  CZ   CA    -0.150000       12.0110           0
    4060 CCP  259  PHE  HZ   HA     0.140000       1.00800           0
    4061 CCP  259  PHE  C    C      0.480000       12.0110           0
    4062 CCP  259  PHE  O    O     -0.480000       15.9990           0
    4063 CCP  260  LYS  N    NH1   -0.360000       14.0070           0
    4064 CCP  260  LYS  HN   H      0.260000       1.00800           0
    4065 CCP  260  LYS  CA   CT      0.00000       12.0110           0
    4066 CCP  260  LYS  HA   HA     0.100000       1.00800           0
    4067 CCP  260  LYS  CB   CT    -0.200000       12.0110           0
    4068 CCP  260  LYS  HB1  HA     0.100000       1.00800           0
    4069 CCP  260  LYS  HB2  HA     0.100000       1.00800           0
    4070 CCP  260  LYS  CG   CT    -0.200000       12.0110           0
    4071 CCP  260  LYS  HG1  HA     0.100000       1.00800           0
    4072 CCP  260  LYS  HG2  HA     0.100000       1.00800           0
    4073 CCP  260  LYS  CD   CT    -0.200000       12.0110           0
    4074 CCP  260  LYS  HD1  HA     0.100000       1.00800           0
    4075 CCP  260  LYS  HD2  HA     0.100000       1.00800           0
    4076 CCP  260  LYS  CE   CT     0.305000       12.0110           0
    4077 CCP  260  LYS  HE1  HA     0.100000       1.00800           0
    4078 CCP  260  LYS  HE2  HA     0.100000       1.00800           0
    4079 CCP  260  LYS  NZ   NH3   -0.810000       14.0070           0
    4080 CCP  260  LYS  HZ1  HC     0.435000       1.00800           0
    4081 CCP  260  LYS  HZ2  HC     0.435000       1.00800           0
    4082 CCP  260  LYS  HZ3  HC     0.435000       1.00800           0
    4083 CCP  260  LYS  C    C      0.480000       12.0110           0
    4084 CCP  260  LYS  O    O     -0.480000       15.9990           0
    4085 CCP  261  ASP  N    NH1   -0.360000       14.0070           0
    4086 CCP  261  ASP  HN   H      0.260000       1.00800           0
    4087 CCP  261  ASP  CA   CT      0.00000       12.0110           0
    4088 CCP  261  ASP  HA   HA     0.100000       1.00800           0
    4089 CCP  261  ASP  CB   CT    -0.450000       12.0110           0
    4090 CCP  261  ASP  HB1  HA     0.100000       1.00800           0
    4091 CCP  261  ASP  HB2  HA     0.100000       1.00800           0
    4092 CCP  261  ASP  CG   C      0.490000       12.0110           0
    4093 CCP  261  ASP  OD1  OC    -0.620000       15.9990           0
    4094 CCP  261  ASP  OD2  OC    -0.620000       15.9990           0
    4095 CCP  261  ASP  C    C      0.480000       12.0110           0
    4096 CCP  261  ASP  O    O     -0.480000       15.9990           0
    4097 CCP  262  PHE  N    NH1   -0.360000       14.0070           0
    4098 CCP  262  PHE  HN   H      0.260000       1.00800           0
    4099 CCP  262  PHE  CA   CT      0.00000       12.0110           0
    4100 CCP  262  PHE  HA   HA     0.100000       1.00800           0
    4101 CCP  262  PHE  CB   CT    -0.160000       12.0110           0
    4102 CCP  262  PHE  HB1  HA     0.100000       1.00800           0
    4103 CCP  262  PHE  HB2  HA     0.100000       1.00800           0
    4104 CCP  262  PHE  CG   CA     0.300000E-01   12.0110           0
    4105 CCP  262  PHE  CD1  CA    -0.160000       12.0110           0
    4106 CCP  262  PHE  HD1  HA     0.140000       1.00800           0
    4107 CCP  262  PHE  CD2  CA    -0.160000       12.0110           0
    4108 CCP  262  PHE  HD2  HA     0.140000       1.00800           0
    4109 CCP  262  PHE  CE1  CA    -0.150000       12.0110           0
    4110 CCP  262  PHE  HE1  HA     0.140000       1.00800           0
    4111 CCP  262  PHE  CE2  CA    -0.150000       12.0110           0
    4112 CCP  262  PHE  HE2  HA     0.140000       1.00800           0
    4113 CCP  262  PHE  CZ   CA    -0.150000       12.0110           0
    4114 CCP  262  PHE  HZ   HA     0.140000       1.00800           0
    4115 CCP  262  PHE  C    C      0.480000       12.0110           0
    4116 CCP  262  PHE  O    O     -0.480000       15.9990           0
    4117 CCP  263  SER  N    NH1   -0.360000       14.0070           0
    4118 CCP  263  SER  HN   H      0.260000       1.00800           0
    4119 CCP  263  SER  CA   CT      0.00000       12.0110           0
    4120 CCP  263  SER  HA   HA     0.100000       1.00800           0
    4121 CCP  263  SER  CB   CT     0.800000E-01   12.0110           0
    4122 CCP  263  SER  HB1  HA     0.100000       1.00800           0
    4123 CCP  263  SER  HB2  HA     0.100000       1.00800           0
    4124 CCP  263  SER  OG   OH    -0.680000       15.9990           0
    4125 CCP  263  SER  HG   H      0.400000       1.00800           0
    4126 CCP  263  SER  C    C      0.480000       12.0110           0
    4127 CCP  263  SER  O    O     -0.480000       15.9990           0
    4128 CCP  264  LYS  N    NH1   -0.360000       14.0070           0
    4129 CCP  264  LYS  HN   H      0.260000       1.00800           0
    4130 CCP  264  LYS  CA   CT      0.00000       12.0110           0
    4131 CCP  264  LYS  HA   HA     0.100000       1.00800           0
    4132 CCP  264  LYS  CB   CT    -0.200000       12.0110           0
    4133 CCP  264  LYS  HB1  HA     0.100000       1.00800           0
    4134 CCP  264  LYS  HB2  HA     0.100000       1.00800           0
    4135 CCP  264  LYS  CG   CT    -0.200000       12.0110           0
    4136 CCP  264  LYS  HG1  HA     0.100000       1.00800           0
    4137 CCP  264  LYS  HG2  HA     0.100000       1.00800           0
    4138 CCP  264  LYS  CD   CT    -0.200000       12.0110           0
    4139 CCP  264  LYS  HD1  HA     0.100000       1.00800           0
    4140 CCP  264  LYS  HD2  HA     0.100000       1.00800           0
    4141 CCP  264  LYS  CE   CT     0.305000       12.0110           0
    4142 CCP  264  LYS  HE1  HA     0.100000       1.00800           0
    4143 CCP  264  LYS  HE2  HA     0.100000       1.00800           0
    4144 CCP  264  LYS  NZ   NH3   -0.810000       14.0070           0
    4145 CCP  264  LYS  HZ1  HC     0.435000       1.00800           0
    4146 CCP  264  LYS  HZ2  HC     0.435000       1.00800           0
    4147 CCP  264  LYS  HZ3  HC     0.435000       1.00800           0
    4148 CCP  264  LYS  C    C      0.480000       12.0110           0
    4149 CCP  264  LYS  O    O     -0.480000       15.9990           0
    4150 CCP  265  ALA  N    NH1   -0.360000       14.0070           0
    4151 CCP  265  ALA  HN   H      0.260000       1.00800           0
    4152 CCP  265  ALA  CA   CT      0.00000       12.0110           0
    4153 CCP  265  ALA  HA   HA     0.100000       1.00800           0
    4154 CCP  265  ALA  CB   CT    -0.300000       12.0110           0
    4155 CCP  265  ALA  HB1  HA     0.100000       1.00800           0
    4156 CCP  265  ALA  HB2  HA     0.100000       1.00800           0
    4157 CCP  265  ALA  HB3  HA     0.100000       1.00800           0
    4158 CCP  265  ALA  C    C      0.480000       12.0110           0
    4159 CCP  265  ALA  O    O     -0.480000       15.9990           0
    4160 CCP  266  PHE  N    NH1   -0.360000       14.0070           0
    4161 CCP  266  PHE  HN   H      0.260000       1.00800           0
    4162 CCP  266  PHE  CA   CT      0.00000       12.0110           0
    4163 CCP  266  PHE  HA   HA     0.100000       1.00800           0
    4164 CCP  266  PHE  CB   CT    -0.160000       12.0110           0
    4165 CCP  266  PHE  HB1  HA     0.100000       1.00800           0
    4166 CCP  266  PHE  HB2  HA     0.100000       1.00800           0
    4167 CCP  266  PHE  CG   CA     0.300000E-01   12.0110           0
    4168 CCP  266  PHE  CD1  CA    -0.160000       12.0110           0
    4169 CCP  266  PHE  HD1  HA     0.140000       1.00800           0
    4170 CCP  266  PHE  CD2  CA    -0.160000       12.0110           0
    4171 CCP  266  PHE  HD2  HA     0.140000       1.00800           0
    4172 CCP  266  PHE  CE1  CA    -0.150000       12.0110           0
    4173 CCP  266  PHE  HE1  HA     0.140000       1.00800           0
    4174 CCP  266  PHE  CE2  CA    -0.150000       12.0110           0
    4175 CCP  266  PHE  HE2  HA     0.140000       1.00800           0
    4176 CCP  266  PHE  CZ   CA    -0.150000       12.0110           0
    4177 CCP  266  PHE  HZ   HA     0.140000       1.00800           0
    4178 CCP  266  PHE  C    C      0.480000       12.0110           0
    4179 CCP  266  PHE  O    O     -0.480000       15.9990           0
    4180 CCP  267  GLU  N    NH1   -0.360000       14.0070           0
    4181 CCP  267  GLU  HN   H      0.260000       1.00800           0
    4182 CCP  267  GLU  CA   CT      0.00000       12.0110           0
    4183 CCP  267  GLU  HA   HA     0.100000       1.00800           0
    4184 CCP  267  GLU  CB   CT    -0.200000       12.0110           0
    4185 CCP  267  GLU  HB1  HA     0.100000       1.00800           0
    4186 CCP  267  GLU  HB2  HA     0.100000       1.00800           0
    4187 CCP  267  GLU  CG   CT    -0.450000       12.0110           0
    4188 CCP  267  GLU  HG1  HA     0.100000       1.00800           0
    4189 CCP  267  GLU  HG2  HA     0.100000       1.00800           0
    4190 CCP  267  GLU  CD   C      0.490000       12.0110           0
    4191 CCP  267  GLU  OE1  OC    -0.620000       15.9990           0
    4192 CCP  267  GLU  OE2  OC    -0.620000       15.9990           0
    4193 CCP  267  GLU  C    C      0.480000       12.0110           0
    4194 CCP  267  GLU  O    O     -0.480000       15.9990           0
    4195 CCP  268  LYS  N    NH1   -0.360000       14.0070           0
    4196 CCP  268  LYS  HN   H      0.260000       1.00800           0
    4197 CCP  268  LYS  CA   CT      0.00000       12.0110           0
    4198 CCP  268  LYS  HA   HA     0.100000       1.00800           0
    4199 CCP  268  LYS  CB   CT    -0.200000       12.0110           0
    4200 CCP  268  LYS  HB1  HA     0.100000       1.00800           0
    4201 CCP  268  LYS  HB2  HA     0.100000       1.00800           0
    4202 CCP  268  LYS  CG   CT    -0.200000       12.0110           0
    4203 CCP  268  LYS  HG1  HA     0.100000       1.00800           0
    4204 CCP  268  LYS  HG2  HA     0.100000       1.00800           0
    4205 CCP  268  LYS  CD   CT    -0.200000       12.0110           0
    4206 CCP  268  LYS  HD1  HA     0.100000       1.00800           0
    4207 CCP  268  LYS  HD2  HA     0.100000       1.00800           0
    4208 CCP  268  LYS  CE   CT     0.305000       12.0110           0
    4209 CCP  268  LYS  HE1  HA     0.100000       1.00800           0
    4210 CCP  268  LYS  HE2  HA     0.100000       1.00800           0
    4211 CCP  268  LYS  NZ   NH3   -0.810000       14.0070           0
    4212 CCP  268  LYS  HZ1  HC     0.435000       1.00800           0
    4213 CCP  268  LYS  HZ2  HC     0.435000       1.00800           0
    4214 CCP  268  LYS  HZ3  HC     0.435000       1.00800           0
    4215 CCP  268  LYS  C    C      0.480000       12.0110           0
    4216 CCP  268  LYS  O    O     -0.480000       15.9990           0
    4217 CCP  269  LEU  N    NH1   -0.360000       14.0070           0
    4218 CCP  269  LEU  HN   H      0.260000       1.00800           0
    4219 CCP  269  LEU  CA   CT      0.00000       12.0110           0
    4220 CCP  269  LEU  HA   HA     0.100000       1.00800           0
    4221 CCP  269  LEU  CB   CT    -0.200000       12.0110           0
    4222 CCP  269  LEU  HB1  HA     0.100000       1.00800           0
    4223 CCP  269  LEU  HB2  HA     0.100000       1.00800           0
    4224 CCP  269  LEU  CG   CT    -0.100000       12.0110           0
    4225 CCP  269  LEU  HG   HA     0.100000       1.00800           0
    4226 CCP  269  LEU  CD1  CT    -0.300000       12.0110           0
    4227 CCP  269  LEU  HD11 HA     0.100000       1.00800           0
    4228 CCP  269  LEU  HD12 HA     0.100000       1.00800           0
    4229 CCP  269  LEU  HD13 HA     0.100000       1.00800           0
    4230 CCP  269  LEU  CD2  CT    -0.300000       12.0110           0
    4231 CCP  269  LEU  HD21 HA     0.100000       1.00800           0
    4232 CCP  269  LEU  HD22 HA     0.100000       1.00800           0
    4233 CCP  269  LEU  HD23 HA     0.100000       1.00800           0
    4234 CCP  269  LEU  C    C      0.480000       12.0110           0
    4235 CCP  269  LEU  O    O     -0.480000       15.9990           0
    4236 CCP  270  LEU  N    NH1   -0.360000       14.0070           0
    4237 CCP  270  LEU  HN   H      0.260000       1.00800           0
    4238 CCP  270  LEU  CA   CT      0.00000       12.0110           0
    4239 CCP  270  LEU  HA   HA     0.100000       1.00800           0
    4240 CCP  270  LEU  CB   CT    -0.200000       12.0110           0
    4241 CCP  270  LEU  HB1  HA     0.100000       1.00800           0
    4242 CCP  270  LEU  HB2  HA     0.100000       1.00800           0
    4243 CCP  270  LEU  CG   CT    -0.100000       12.0110           0
    4244 CCP  270  LEU  HG   HA     0.100000       1.00800           0
    4245 CCP  270  LEU  CD1  CT    -0.300000       12.0110           0
    4246 CCP  270  LEU  HD11 HA     0.100000       1.00800           0
    4247 CCP  270  LEU  HD12 HA     0.100000       1.00800           0
    4248 CCP  270  LEU  HD13 HA     0.100000       1.00800           0
    4249 CCP  270  LEU  CD2  CT    -0.300000       12.0110           0
    4250 CCP  270  LEU  HD21 HA     0.100000       1.00800           0
    4251 CCP  270  LEU  HD22 HA     0.100000       1.00800           0
    4252 CCP  270  LEU  HD23 HA     0.100000       1.00800           0
    4253 CCP  270  LEU  C    C      0.480000       12.0110           0
    4254 CCP  270  LEU  O    O     -0.480000       15.9990           0
    4255 CCP  271  GLU  N    NH1   -0.360000       14.0070           0
    4256 CCP  271  GLU  HN   H      0.260000       1.00800           0
    4257 CCP  271  GLU  CA   CT      0.00000       12.0110           0
    4258 CCP  271  GLU  HA   HA     0.100000       1.00800           0
    4259 CCP  271  GLU  CB   CT    -0.200000       12.0110           0
    4260 CCP  271  GLU  HB1  HA     0.100000       1.00800           0
    4261 CCP  271  GLU  HB2  HA     0.100000       1.00800           0
    4262 CCP  271  GLU  CG   CT    -0.450000       12.0110           0
    4263 CCP  271  GLU  HG1  HA     0.100000       1.00800           0
    4264 CCP  271  GLU  HG2  HA     0.100000       1.00800           0
    4265 CCP  271  GLU  CD   C      0.490000       12.0110           0
    4266 CCP  271  GLU  OE1  OC    -0.620000       15.9990           0
    4267 CCP  271  GLU  OE2  OC    -0.620000       15.9990           0
    4268 CCP  271  GLU  C    C      0.480000       12.0110           0
    4269 CCP  271  GLU  O    O     -0.480000       15.9990           0
    4270 CCP  272  ASN  N    NH1   -0.360000       14.0070           0
    4271 CCP  272  ASN  HN   H      0.260000       1.00800           0
    4272 CCP  272  ASN  CA   CT      0.00000       12.0110           0
    4273 CCP  272  ASN  HA   HA     0.100000       1.00800           0
    4274 CCP  272  ASN  CB   CT    -0.200000       12.0110           0
    4275 CCP  272  ASN  HB1  HA     0.100000       1.00800           0
    4276 CCP  272  ASN  HB2  HA     0.100000       1.00800           0
    4277 CCP  272  ASN  CG   C      0.480000       12.0110           0
    4278 CCP  272  ASN  OD1  O     -0.480000       15.9990           0
    4279 CCP  272  ASN  ND2  NH2   -0.520000       14.0070           0
    4280 CCP  272  ASN  HD21 H      0.260000       1.00800           0
    4281 CCP  272  ASN  HD22 H      0.260000       1.00800           0
    4282 CCP  272  ASN  C    C      0.480000       12.0110           0
    4283 CCP  272  ASN  O    O     -0.480000       15.9990           0
    4284 CCP  273  GLY  N    NH1   -0.360000       14.0070           0
    4285 CCP  273  GLY  HN   H      0.260000       1.00800           0
    4286 CCP  273  GLY  CA   CT    -0.100000       12.0110           0
    4287 CCP  273  GLY  HA1  HA     0.100000       1.00800           0
    4288 CCP  273  GLY  HA2  HA     0.100000       1.00800           0
    4289 CCP  273  GLY  C    C      0.480000       12.0110           0
    4290 CCP  273  GLY  O    O     -0.480000       15.9990           0
    4291 CCP  274  ILE  N    NH1   -0.360000       14.0070           0
    4292 CCP  274  ILE  HN   H      0.260000       1.00800           0
    4293 CCP  274  ILE  CA   CT      0.00000       12.0110           0
    4294 CCP  274  ILE  HA   HA     0.100000       1.00800           0
    4295 CCP  274  ILE  CB   CT    -0.100000       12.0110           0
    4296 CCP  274  ILE  HB   HA     0.100000       1.00800           0
    4297 CCP  274  ILE  CG1  CT    -0.200000       12.0110           0
    4298 CCP  274  ILE  HG11 HA     0.100000       1.00800           0
    4299 CCP  274  ILE  HG12 HA     0.100000       1.00800           0
    4300 CCP  274  ILE  CG2  CT    -0.300000       12.0110           0
    4301 CCP  274  ILE  HG21 HA     0.100000       1.00800           0
    4302 CCP  274  ILE  HG22 HA     0.100000       1.00800           0
    4303 CCP  274  ILE  HG23 HA     0.100000       1.00800           0
    4304 CCP  274  ILE  CD1  CT    -0.300000       12.0110           0
    4305 CCP  274  ILE  HD11 HA     0.100000       1.00800           0
    4306 CCP  274  ILE  HD12 HA     0.100000       1.00800           0
    4307 CCP  274  ILE  HD13 HA     0.100000       1.00800           0
    4308 CCP  274  ILE  C    C      0.480000       12.0110           0
    4309 CCP  274  ILE  O    O     -0.480000       15.9990           0
    4310 CCP  275  THR  N    NH1   -0.360000       14.0070           0
    4311 CCP  275  THR  HN   H      0.260000       1.00800           0
    4312 CCP  275  THR  CA   CT      0.00000       12.0110           0
    4313 CCP  275  THR  HA   HA     0.100000       1.00800           0
    4314 CCP  275  THR  CB   CT     0.180000       12.0110           0
    4315 CCP  275  THR  HB   HA     0.100000       1.00800           0
    4316 CCP  275  THR  OG1  OH    -0.680000       15.9990           0
    4317 CCP  275  THR  HG1  H      0.400000       1.00800           0
    4318 CCP  275  THR  CG2  CT    -0.300000       12.0110           0
    4319 CCP  275  THR  HG21 HA     0.100000       1.00800           0
    4320 CCP  275  THR  HG22 HA     0.100000       1.00800           0
    4321 CCP  275  THR  HG23 HA     0.100000       1.00800           0
    4322 CCP  275  THR  C    C      0.480000       12.0110           0
    4323 CCP  275  THR  O    O     -0.480000       15.9990           0
    4324 CCP  276  PHE  N    NH1   -0.360000       14.0070           0
    4325 CCP  276  PHE  HN   H      0.260000       1.00800           0
    4326 CCP  276  PHE  CA   CT      0.00000       12.0110           0
    4327 CCP  276  PHE  HA   HA     0.100000       1.00800           0
    4328 CCP  276  PHE  CB   CT    -0.160000       12.0110           0
    4329 CCP  276  PHE  HB1  HA     0.100000       1.00800           0
    4330 CCP  276  PHE  HB2  HA     0.100000       1.00800           0
    4331 CCP  276  PHE  CG   CA     0.300000E-01   12.0110           0
    4332 CCP  276  PHE  CD1  CA    -0.160000       12.0110           0
    4333 CCP  276  PHE  HD1  HA     0.140000       1.00800           0
    4334 CCP  276  PHE  CD2  CA    -0.160000       12.0110           0
    4335 CCP  276  PHE  HD2  HA     0.140000       1.00800           0
    4336 CCP  276  PHE  CE1  CA    -0.150000       12.0110           0
    4337 CCP  276  PHE  HE1  HA     0.140000       1.00800           0
    4338 CCP  276  PHE  CE2  CA    -0.150000       12.0110           0
    4339 CCP  276  PHE  HE2  HA     0.140000       1.00800           0
    4340 CCP  276  PHE  CZ   CA    -0.150000       12.0110           0
    4341 CCP  276  PHE  HZ   HA     0.140000       1.00800           0
    4342 CCP  276  PHE  C    C      0.480000       12.0110           0
    4343 CCP  276  PHE  O    O     -0.480000       15.9990           0
    4344 CCP  277  PRO  N    N     -0.360000       14.0070           0
    4345 CCP  277  PRO  CA   CT      0.00000       12.0110           0
    4346 CCP  277  PRO  HA   HA     0.100000       1.00800           0
    4347 CCP  277  PRO  CB   CT    -0.200000       12.0110           0
    4348 CCP  277  PRO  HB1  HA     0.100000       1.00800           0
    4349 CCP  277  PRO  HB2  HA     0.100000       1.00800           0
    4350 CCP  277  PRO  CG   CP    -0.200000       12.0110           0
    4351 CCP  277  PRO  HG1  HA     0.100000       1.00800           0
    4352 CCP  277  PRO  HG2  HA     0.100000       1.00800           0
    4353 CCP  277  PRO  CD   CP     0.600000E-01   12.0110           0
    4354 CCP  277  PRO  HD2  HA     0.100000       1.00800           0
    4355 CCP  277  PRO  HD1  HA     0.100000       1.00800           0
    4356 CCP  277  PRO  C    C      0.480000       12.0110           0
    4357 CCP  277  PRO  O    O     -0.480000       15.9990           0
    4358 CCP  278  LYS  N    NH1   -0.360000       14.0070           0
    4359 CCP  278  LYS  HN   H      0.260000       1.00800           0
    4360 CCP  278  LYS  CA   CT      0.00000       12.0110           0
    4361 CCP  278  LYS  HA   HA     0.100000       1.00800           0
    4362 CCP  278  LYS  CB   CT    -0.200000       12.0110           0
    4363 CCP  278  LYS  HB1  HA     0.100000       1.00800           0
    4364 CCP  278  LYS  HB2  HA     0.100000       1.00800           0
    4365 CCP  278  LYS  CG   CT    -0.200000       12.0110           0
    4366 CCP  278  LYS  HG1  HA     0.100000       1.00800           0
    4367 CCP  278  LYS  HG2  HA     0.100000       1.00800           0
    4368 CCP  278  LYS  CD   CT    -0.200000       12.0110           0
    4369 CCP  278  LYS  HD1  HA     0.100000       1.00800           0
    4370 CCP  278  LYS  HD2  HA     0.100000       1.00800           0
    4371 CCP  278  LYS  CE   CT     0.305000       12.0110           0
    4372 CCP  278  LYS  HE1  HA     0.100000       1.00800           0
    4373 CCP  278  LYS  HE2  HA     0.100000       1.00800           0
    4374 CCP  278  LYS  NZ   NH3   -0.810000       14.0070           0
    4375 CCP  278  LYS  HZ1  HC     0.435000       1.00800           0
    4376 CCP  278  LYS  HZ2  HC     0.435000       1.00800           0
    4377 CCP  278  LYS  HZ3  HC     0.435000       1.00800           0
    4378 CCP  278  LYS  C    C      0.480000       12.0110           0
    4379 CCP  278  LYS  O    O     -0.480000       15.9990           0
    4380 CCP  279  ASP  N    NH1   -0.360000       14.0070           0
    4381 CCP  279  ASP  HN   H      0.260000       1.00800           0
    4382 CCP  279  ASP  CA   CT      0.00000       12.0110           0
    4383 CCP  279  ASP  HA   HA     0.100000       1.00800           0
    4384 CCP  279  ASP  CB   CT    -0.450000       12.0110           0
    4385 CCP  279  ASP  HB1  HA     0.100000       1.00800           0
    4386 CCP  279  ASP  HB2  HA     0.100000       1.00800           0
    4387 CCP  279  ASP  CG   C      0.490000       12.0110           0
    4388 CCP  279  ASP  OD1  OC    -0.620000       15.9990           0
    4389 CCP  279  ASP  OD2  OC    -0.620000       15.9990           0
    4390 CCP  279  ASP  C    C      0.480000       12.0110           0
    4391 CCP  279  ASP  O    O     -0.480000       15.9990           0
    4392 CCP  280  ALA  N    NH1   -0.360000       14.0070           0
    4393 CCP  280  ALA  HN   H      0.260000       1.00800           0
    4394 CCP  280  ALA  CA   CT      0.00000       12.0110           0
    4395 CCP  280  ALA  HA   HA     0.100000       1.00800           0
    4396 CCP  280  ALA  CB   CT    -0.300000       12.0110           0
    4397 CCP  280  ALA  HB1  HA     0.100000       1.00800           0
    4398 CCP  280  ALA  HB2  HA     0.100000       1.00800           0
    4399 CCP  280  ALA  HB3  HA     0.100000       1.00800           0
    4400 CCP  280  ALA  C    C      0.480000       12.0110           0
    4401 CCP  280  ALA  O    O     -0.480000       15.9990           0
    4402 CCP  281  PRO  N    N     -0.360000       14.0070           0
    4403 CCP  281  PRO  CA   CT      0.00000       12.0110           0
    4404 CCP  281  PRO  HA   HA     0.100000       1.00800           0
    4405 CCP  281  PRO  CB   CT    -0.200000       12.0110           0
    4406 CCP  281  PRO  HB1  HA     0.100000       1.00800           0
    4407 CCP  281  PRO  HB2  HA     0.100000       1.00800           0
    4408 CCP  281  PRO  CG   CP    -0.200000       12.0110           0
    4409 CCP  281  PRO  HG1  HA     0.100000       1.00800           0
    4410 CCP  281  PRO  HG2  HA     0.100000       1.00800           0
    4411 CCP  281  PRO  CD   CP     0.600000E-01   12.0110           0
    4412 CCP  281  PRO  HD2  HA     0.100000       1.00800           0
    4413 CCP  281  PRO  HD1  HA     0.100000       1.00800           0
    4414 CCP  281  PRO  C    C      0.480000       12.0110           0
    4415 CCP  281  PRO  O    O     -0.480000       15.9990           0
    4416 CCP  282  SER  N    NH1   -0.360000       14.0070           0
    4417 CCP  282  SER  HN   H      0.260000       1.00800           0
    4418 CCP  282  SER  CA   CT      0.00000       12.0110           0
    4419 CCP  282  SER  HA   HA     0.100000       1.00800           0
    4420 CCP  282  SER  CB   CT     0.800000E-01   12.0110           0
    4421 CCP  282  SER  HB1  HA     0.100000       1.00800           0
    4422 CCP  282  SER  HB2  HA     0.100000       1.00800           0
    4423 CCP  282  SER  OG   OH    -0.680000       15.9990           0
    4424 CCP  282  SER  HG   H      0.400000       1.00800           0
    4425 CCP  282  SER  C    C      0.480000       12.0110           0
    4426 CCP  282  SER  O    O     -0.480000       15.9990           0
    4427 CCP  283  PRO  N    N     -0.360000       14.0070           0
    4428 CCP  283  PRO  CA   CT      0.00000       12.0110           0
    4429 CCP  283  PRO  HA   HA     0.100000       1.00800           0
    4430 CCP  283  PRO  CB   CT    -0.200000       12.0110           0
    4431 CCP  283  PRO  HB1  HA     0.100000       1.00800           0
    4432 CCP  283  PRO  HB2  HA     0.100000       1.00800           0
    4433 CCP  283  PRO  CG   CP    -0.200000       12.0110           0
    4434 CCP  283  PRO  HG1  HA     0.100000       1.00800           0
    4435 CCP  283  PRO  HG2  HA     0.100000       1.00800           0
    4436 CCP  283  PRO  CD   CP     0.600000E-01   12.0110           0
    4437 CCP  283  PRO  HD2  HA     0.100000       1.00800           0
    4438 CCP  283  PRO  HD1  HA     0.100000       1.00800           0
    4439 CCP  283  PRO  C    C      0.480000       12.0110           0
    4440 CCP  283  PRO  O    O     -0.480000       15.9990           0
    4441 CCP  284  PHE  N    NH1   -0.360000       14.0070           0
    4442 CCP  284  PHE  HN   H      0.260000       1.00800           0
    4443 CCP  284  PHE  CA   CT      0.00000       12.0110           0
    4444 CCP  284  PHE  HA   HA     0.100000       1.00800           0
    4445 CCP  284  PHE  CB   CT    -0.160000       12.0110           0
    4446 CCP  284  PHE  HB1  HA     0.100000       1.00800           0
    4447 CCP  284  PHE  HB2  HA     0.100000       1.00800           0
    4448 CCP  284  PHE  CG   CA     0.300000E-01   12.0110           0
    4449 CCP  284  PHE  CD1  CA    -0.160000       12.0110           0
    4450 CCP  284  PHE  HD1  HA     0.140000       1.00800           0
    4451 CCP  284  PHE  CD2  CA    -0.160000       12.0110           0
    4452 CCP  284  PHE  HD2  HA     0.140000       1.00800           0
    4453 CCP  284  PHE  CE1  CA    -0.150000       12.0110           0
    4454 CCP  284  PHE  HE1  HA     0.140000       1.00800           0
    4455 CCP  284  PHE  CE2  CA    -0.150000       12.0110           0
    4456 CCP  284  PHE  HE2  HA     0.140000       1.00800           0
    4457 CCP  284  PHE  CZ   CA    -0.150000       12.0110           0
    4458 CCP  284  PHE  HZ   HA     0.140000       1.00800           0
    4459 CCP  284  PHE  C    C      0.480000       12.0110           0
    4460 CCP  284  PHE  O    O     -0.480000       15.9990           0
    4461 CCP  285  ILE  N    NH1   -0.360000       14.0070           0
    4462 CCP  285  ILE  HN   H      0.260000       1.00800           0
    4463 CCP  285  ILE  CA   CT      0.00000       12.0110           0
    4464 CCP  285  ILE  HA   HA     0.100000       1.00800           0
    4465 CCP  285  ILE  CB   CT    -0.100000       12.0110           0
    4466 CCP  285  ILE  HB   HA     0.100000       1.00800           0
    4467 CCP  285  ILE  CG1  CT    -0.200000       12.0110           0
    4468 CCP  285  ILE  HG11 HA     0.100000       1.00800           0
    4469 CCP  285  ILE  HG12 HA     0.100000       1.00800           0
    4470 CCP  285  ILE  CG2  CT    -0.300000       12.0110           0
    4471 CCP  285  ILE  HG21 HA     0.100000       1.00800           0
    4472 CCP  285  ILE  HG22 HA     0.100000       1.00800           0
    4473 CCP  285  ILE  HG23 HA     0.100000       1.00800           0
    4474 CCP  285  ILE  CD1  CT    -0.300000       12.0110           0
    4475 CCP  285  ILE  HD11 HA     0.100000       1.00800           0
    4476 CCP  285  ILE  HD12 HA     0.100000       1.00800           0
    4477 CCP  285  ILE  HD13 HA     0.100000       1.00800           0
    4478 CCP  285  ILE  C    C      0.480000       12.0110           0
    4479 CCP  285  ILE  O    O     -0.480000       15.9990           0
    4480 CCP  286  PHE  N    NH1   -0.360000       14.0070           0
    4481 CCP  286  PHE  HN   H      0.260000       1.00800           0
    4482 CCP  286  PHE  CA   CT      0.00000       12.0110           0
    4483 CCP  286  PHE  HA   HA     0.100000       1.00800           0
    4484 CCP  286  PHE  CB   CT    -0.160000       12.0110           0
    4485 CCP  286  PHE  HB1  HA     0.100000       1.00800           0
    4486 CCP  286  PHE  HB2  HA     0.100000       1.00800           0
    4487 CCP  286  PHE  CG   CA     0.300000E-01   12.0110           0
    4488 CCP  286  PHE  CD1  CA    -0.160000       12.0110           0
    4489 CCP  286  PHE  HD1  HA     0.140000       1.00800           0
    4490 CCP  286  PHE  CD2  CA    -0.160000       12.0110           0
    4491 CCP  286  PHE  HD2  HA     0.140000       1.00800           0
    4492 CCP  286  PHE  CE1  CA    -0.150000       12.0110           0
    4493 CCP  286  PHE  HE1  HA     0.140000       1.00800           0
    4494 CCP  286  PHE  CE2  CA    -0.150000       12.0110           0
    4495 CCP  286  PHE  HE2  HA     0.140000       1.00800           0
    4496 CCP  286  PHE  CZ   CA    -0.150000       12.0110           0
    4497 CCP  286  PHE  HZ   HA     0.140000       1.00800           0
    4498 CCP  286  PHE  C    C      0.480000       12.0110           0
    4499 CCP  286  PHE  O    O     -0.480000       15.9990           0
    4500 CCP  287  LYS  N    NH1   -0.360000       14.0070           0
    4501 CCP  287  LYS  HN   H      0.260000       1.00800           0
    4502 CCP  287  LYS  CA   CT      0.00000       12.0110           0
    4503 CCP  287  LYS  HA   HA     0.100000       1.00800           0
    4504 CCP  287  LYS  CB   CT    -0.200000       12.0110           0
    4505 CCP  287  LYS  HB1  HA     0.100000       1.00800           0
    4506 CCP  287  LYS  HB2  HA     0.100000       1.00800           0
    4507 CCP  287  LYS  CG   CT    -0.200000       12.0110           0
    4508 CCP  287  LYS  HG1  HA     0.100000       1.00800           0
    4509 CCP  287  LYS  HG2  HA     0.100000       1.00800           0
    4510 CCP  287  LYS  CD   CT    -0.200000       12.0110           0
    4511 CCP  287  LYS  HD1  HA     0.100000       1.00800           0
    4512 CCP  287  LYS  HD2  HA     0.100000       1.00800           0
    4513 CCP  287  LYS  CE   CT     0.305000       12.0110           0
    4514 CCP  287  LYS  HE1  HA     0.100000       1.00800           0
    4515 CCP  287  LYS  HE2  HA     0.100000       1.00800           0
    4516 CCP  287  LYS  NZ   NH3   -0.810000       14.0070           0
    4517 CCP  287  LYS  HZ1  HC     0.435000       1.00800           0
    4518 CCP  287  LYS  HZ2  HC     0.435000       1.00800           0
    4519 CCP  287  LYS  HZ3  HC     0.435000       1.00800           0
    4520 CCP  287  LYS  C    C      0.480000       12.0110           0
    4521 CCP  287  LYS  O    O     -0.480000       15.9990           0
    4522 CCP  288  THR  N    NH1   -0.360000       14.0070           0
    4523 CCP  288  THR  HN   H      0.260000       1.00800           0
    4524 CCP  288  THR  CA   CT      0.00000       12.0110           0
    4525 CCP  288  THR  HA   HA     0.100000       1.00800           0
    4526 CCP  288  THR  CB   CT     0.180000       12.0110           0
    4527 CCP  288  THR  HB   HA     0.100000       1.00800           0
    4528 CCP  288  THR  OG1  OH    -0.680000       15.9990           0
    4529 CCP  288  THR  HG1  H      0.400000       1.00800           0
    4530 CCP  288  THR  CG2  CT    -0.300000       12.0110           0
    4531 CCP  288  THR  HG21 HA     0.100000       1.00800           0
    4532 CCP  288  THR  HG22 HA     0.100000       1.00800           0
    4533 CCP  288  THR  HG23 HA     0.100000       1.00800           0
    4534 CCP  288  THR  C    C      0.480000       12.0110           0
    4535 CCP  288  THR  O    O     -0.480000       15.9990           0
    4536 CCP  289  LEU  N    NH1   -0.360000       14.0070           0
    4537 CCP  289  LEU  HN   H      0.260000       1.00800           0
    4538 CCP  289  LEU  CA   CT      0.00000       12.0110           0
    4539 CCP  289  LEU  HA   HA     0.100000       1.00800           0
    4540 CCP  289  LEU  CB   CT    -0.200000       12.0110           0
    4541 CCP  289  LEU  HB1  HA     0.100000       1.00800           0
    4542 CCP  289  LEU  HB2  HA     0.100000       1.00800           0
    4543 CCP  289  LEU  CG   CT    -0.100000       12.0110           0
    4544 CCP  289  LEU  HG   HA     0.100000       1.00800           0
    4545 CCP  289  LEU  CD1  CT    -0.300000       12.0110           0
    4546 CCP  289  LEU  HD11 HA     0.100000       1.00800           0
    4547 CCP  289  LEU  HD12 HA     0.100000       1.00800           0
    4548 CCP  289  LEU  HD13 HA     0.100000       1.00800           0
    4549 CCP  289  LEU  CD2  CT    -0.300000       12.0110           0
    4550 CCP  289  LEU  HD21 HA     0.100000       1.00800           0
    4551 CCP  289  LEU  HD22 HA     0.100000       1.00800           0
    4552 CCP  289  LEU  HD23 HA     0.100000       1.00800           0
    4553 CCP  289  LEU  C    C      0.480000       12.0110           0
    4554 CCP  289  LEU  O    O     -0.480000       15.9990           0
    4555 CCP  290  GLU  N    NH1   -0.360000       14.0070           0
    4556 CCP  290  GLU  HN   H      0.260000       1.00800           0
    4557 CCP  290  GLU  CA   CT      0.00000       12.0110           0
    4558 CCP  290  GLU  HA   HA     0.100000       1.00800           0
    4559 CCP  290  GLU  CB   CT    -0.200000       12.0110           0
    4560 CCP  290  GLU  HB1  HA     0.100000       1.00800           0
    4561 CCP  290  GLU  HB2  HA     0.100000       1.00800           0
    4562 CCP  290  GLU  CG   CT    -0.450000       12.0110           0
    4563 CCP  290  GLU  HG1  HA     0.100000       1.00800           0
    4564 CCP  290  GLU  HG2  HA     0.100000       1.00800           0
    4565 CCP  290  GLU  CD   C      0.490000       12.0110           0
    4566 CCP  290  GLU  OE1  OC    -0.620000       15.9990           0
    4567 CCP  290  GLU  OE2  OC    -0.620000       15.9990           0
    4568 CCP  290  GLU  C    C      0.480000       12.0110           0
    4569 CCP  290  GLU  O    O     -0.480000       15.9990           0
    4570 CCP  291  GLU  N    NH1   -0.360000       14.0070           0
    4571 CCP  291  GLU  HN   H      0.260000       1.00800           0
    4572 CCP  291  GLU  CA   CT      0.00000       12.0110           0
    4573 CCP  291  GLU  HA   HA     0.100000       1.00800           0
    4574 CCP  291  GLU  CB   CT    -0.200000       12.0110           0
    4575 CCP  291  GLU  HB1  HA     0.100000       1.00800           0
    4576 CCP  291  GLU  HB2  HA     0.100000       1.00800           0
    4577 CCP  291  GLU  CG   CT    -0.450000       12.0110           0
    4578 CCP  291  GLU  HG1  HA     0.100000       1.00800           0
    4579 CCP  291  GLU  HG2  HA     0.100000       1.00800           0
    4580 CCP  291  GLU  CD   C      0.490000       12.0110           0
    4581 CCP  291  GLU  OE1  OC    -0.620000       15.9990           0
    4582 CCP  291  GLU  OE2  OC    -0.620000       15.9990           0
    4583 CCP  291  GLU  C    C      0.480000       12.0110           0
    4584 CCP  291  GLU  O    O     -0.480000       15.9990           0
    4585 CCP  292  GLN  N    NH1   -0.360000       14.0070           0
    4586 CCP  292  GLN  HN   H      0.260000       1.00800           0
    4587 CCP  292  GLN  CA   CT      0.00000       12.0110           0
    4588 CCP  292  GLN  HA   HA     0.100000       1.00800           0
    4589 CCP  292  GLN  CB   CT    -0.200000       12.0110           0
    4590 CCP  292  GLN  HB1  HA     0.100000       1.00800           0
    4591 CCP  292  GLN  HB2  HA     0.100000       1.00800           0
    4592 CCP  292  GLN  CG   CT    -0.200000       12.0110           0
    4593 CCP  292  GLN  HG1  HA     0.100000       1.00800           0
    4594 CCP  292  GLN  HG2  HA     0.100000       1.00800           0
    4595 CCP  292  GLN  CD   C      0.480000       12.0110           0
    4596 CCP  292  GLN  OE1  O     -0.480000       15.9990           0
    4597 CCP  292  GLN  NE2  NH2   -0.520000       14.0070           0
    4598 CCP  292  GLN  HE21 H      0.260000       1.00800           0
    4599 CCP  292  GLN  HE22 H      0.260000       1.00800           0
    4600 CCP  292  GLN  C    C      0.480000       12.0110           0
    4601 CCP  292  GLN  O    O     -0.480000       15.9990           0
    4602 CCP  293  GLY  N    NH1   -0.360000       14.0070           0
    4603 CCP  293  GLY  HN   H      0.260000       1.00800           0
    4604 CCP  293  GLY  CA   CT    -0.100000       12.0110           0
    4605 CCP  293  GLY  HA1  HA     0.100000       1.00800           0
    4606 CCP  293  GLY  HA2  HA     0.100000       1.00800           0
    4607 CCP  293  GLY  C    C      0.480000       12.0110           0
    4608 CCP  293  GLY  O    O     -0.480000       15.9990           0
    4609 CCP  294  LEU  N    NH1   -0.360000       14.0070           0
    4610 CCP  294  LEU  HN   H      0.260000       1.00800           0
    4611 CCP  294  LEU  CA   CT      0.00000       12.0110           0
    4612 CCP  294  LEU  HA   HA     0.100000       1.00800           0
    4613 CCP  294  LEU  CB   CT    -0.200000       12.0110           0
    4614 CCP  294  LEU  HB1  HA     0.100000       1.00800           0
    4615 CCP  294  LEU  HB2  HA     0.100000       1.00800           0
    4616 CCP  294  LEU  CG   CT    -0.100000       12.0110           0
    4617 CCP  294  LEU  HG   HA     0.100000       1.00800           0
    4618 CCP  294  LEU  CD1  CT    -0.300000       12.0110           0
    4619 CCP  294  LEU  HD11 HA     0.100000       1.00800           0
    4620 CCP  294  LEU  HD12 HA     0.100000       1.00800           0
    4621 CCP  294  LEU  HD13 HA     0.100000       1.00800           0
    4622 CCP  294  LEU  CD2  CT    -0.300000       12.0110           0
    4623 CCP  294  LEU  HD21 HA     0.100000       1.00800           0
    4624 CCP  294  LEU  HD22 HA     0.100000       1.00800           0
    4625 CCP  294  LEU  HD23 HA     0.100000       1.00800           0
    4626 CCP  294  LEU  C    C      0.140000       12.0110           0
    4627 CCP  294  LEU  OT1  OC    -0.570000       15.9990           0
    4628 CCP  294  LEU  OT2  OC    -0.570000       15.9990           0
    4629 CCP  295  HEM  FE   FE     0.240000       55.8470           0
    4630 CCP  295  HEM  NA   NP    -0.180000       14.0067           0
    4631 CCP  295  HEM  NB   NP    -0.180000       14.0067           0
    4632 CCP  295  HEM  NC   NP    -0.180000       14.0067           0
    4633 CCP  295  HEM  ND   NP    -0.180000       14.0067           0
    4634 CCP  295  HEM  C1A  CPA    0.300000E-01   12.0110           0
    4635 CCP  295  HEM  CHA  CPM    0.400000E-01   13.0190           0
    4636 CCP  295  HEM  HA   HM      0.00000       1.00800           0
    4637 CCP  295  HEM  C4D  CPA    0.200000E-01   12.0110           0
    4638 CCP  295  HEM  C1B  CPA    0.300000E-01   12.0110           0
    4639 CCP  295  HEM  CHB  CPM    0.400000E-01   13.0190           0
    4640 CCP  295  HEM  HB   HM      0.00000       1.00800           0
    4641 CCP  295  HEM  C4A  CPA    0.200000E-01   12.0110           0
    4642 CCP  295  HEM  C1C  CPA    0.300000E-01   12.0110           0
    4643 CCP  295  HEM  CHC  CPM    0.400000E-01   13.0190           0
    4644 CCP  295  HEM  HC   HM      0.00000       1.00800           0
    4645 CCP  295  HEM  C4B  CPA    0.200000E-01   12.0110           0
    4646 CCP  295  HEM  C1D  CPA    0.300000E-01   12.0110           0
    4647 CCP  295  HEM  CHD  CPM    0.400000E-01   13.0190           0
    4648 CCP  295  HEM  HD   HM      0.00000       1.00800           0
    4649 CCP  295  HEM  C4C  CPA    0.200000E-01   12.0110           0
    4650 CCP  295  HEM  C2A  CPB   -0.200000E-01   12.0110           0
    4651 CCP  295  HEM  CAA  CT     0.400000E-01   12.0110           0
    4652 CCP  295  HEM  HAA1 HA      0.00000       1.00800           0
    4653 CCP  295  HEM  HAA2 HA      0.00000       1.00800           0
    4654 CCP  295  HEM  C3A  CPB    0.200000E-01   12.0110           0
    4655 CCP  295  HEM  CMA  CT    -0.400000E-01   12.0110           0
    4656 CCP  295  HEM  HMA1 HA      0.00000       1.00800           0
    4657 CCP  295  HEM  HMA2 HA      0.00000       1.00800           0
    4658 CCP  295  HEM  HMA3 HA      0.00000       1.00800           0
    4659 CCP  295  HEM  CBA  CT    -0.100000       12.0110           0
    4660 CCP  295  HEM  HBA1 HA      0.00000       1.00800           0
    4661 CCP  295  HEM  HBA2 HA      0.00000       1.00800           0
    4662 CCP  295  HEM  CGA  C      0.300000       12.0110           0
    4663 CCP  295  HEM  O1A  OC    -0.500000       15.9990           0
    4664 CCP  295  HEM  O2A  OC    -0.500000       15.9990           0
    4665 CCP  295  HEM  C2B  CPB    0.200000E-01   12.0110           0
    4666 CCP  295  HEM  CMB  CT    -0.400000E-01   12.0110           0
    4667 CCP  295  HEM  HMB1 HA      0.00000       1.00800           0
    4668 CCP  295  HEM  HMB2 HA      0.00000       1.00800           0
    4669 CCP  295  HEM  HMB3 HA      0.00000       1.00800           0
    4670 CCP  295  HEM  C3B  CPB   -0.500000E-01   12.0110           0
    4671 CCP  295  HEM  CAB  C1     0.300000E-01   12.0110           0
    4672 CCP  295  HEM  HAB  H1      0.00000       1.00800           0
    4673 CCP  295  HEM  CBB  C2    -0.100000       12.0110           0
    4674 CCP  295  HEM  HBB1 H2      0.00000       1.00800           0
    4675 CCP  295  HEM  HBB2 H2      0.00000       1.00800           0
    4676 CCP  295  HEM  C2C  CPB    0.200000E-01   12.0110           0
    4677 CCP  295  HEM  CMC  CT    -0.400000E-01   12.0110           0
    4678 CCP  295  HEM  HMC1 HA      0.00000       1.00800           0
    4679 CCP  295  HEM  HMC2 HA      0.00000       1.00800           0
    4680 CCP  295  HEM  HMC3 HA      0.00000       1.00800           0
    4681 CCP  295  HEM  C3C  CPB   -0.500000E-01   12.0110           0
    4682 CCP  295  HEM  CAC  C1     0.300000E-01   12.0110           0
    4683 CCP  295  HEM  HAC  H1      0.00000       1.00800           0
    4684 CCP  295  HEM  CBC  C2    -0.100000       12.0110           0
    4685 CCP  295  HEM  HBC1 H2      0.00000       1.00800           0
    4686 CCP  295  HEM  HBC2 H2      0.00000       1.00800           0
    4687 CCP  295  HEM  C2D  CPB    0.200000E-01   12.0110           0
    4688 CCP  295  HEM  CMD  CT    -0.400000E-01   12.0110           0
    4689 CCP  295  HEM  HMD1 HA      0.00000       1.00800           0
    4690 CCP  295  HEM  HMD2 HA      0.00000       1.00800           0
    4691 CCP  295  HEM  HMD3 HA      0.00000       1.00800           0
    4692 CCP  295  HEM  C3D  CPB   -0.200000E-01   12.0110           0
    4693 CCP  295  HEM  CAD  CT     0.400000E-01   12.0110           0
    4694 CCP  295  HEM  HAD1 HA      0.00000       1.00800           0
    4695 CCP  295  HEM  HAD2 HA      0.00000       1.00800           0
    4696 CCP  295  HEM  CBD  CT    -0.100000       12.0110           0
    4697 CCP  295  HEM  HBD1 HA      0.00000       1.00800           0
    4698 CCP  295  HEM  HBD2 HA      0.00000       1.00800           0
    4699 CCP  295  HEM  CGD  C      0.300000       12.0110           0
    4700 CCP  295  HEM  O1D  OC    -0.500000       15.9990           0
    4701 CCP  295  HEM  O2D  OC    -0.500000       15.9990           0

    4776 !NBOND: bonds
       1       5       5       6       5       7       7       8
       7       9       9      10       7      11      11      12
      11      13      11      14       5      15      15      16
       2       1       3       1       4       1      17      18
      17      19      19      20      19      21      21      22
      21      23      23      24      21      25      25      26
      25      27      25      28      19      29      29      30
      15      17      31      32      32      33      32      34
      34      35      34      36      34      37      37      38
      37      39      37      40      40      42      40      41
      40      31      32      43      43      44      29      31
      45      46      45      47      47      48      47      49
      49      50      49      51      49      52      52      53
      52      54      54      55      54      56      54      57
      52      58      58      59      58      60      58      61
      47      62      62      63      43      45      64      65
      64      66      66      67      66      68      68      69
      68      70      70      71      70      72      70      73
      68      74      74      75      74      76      74      77
      66      78      78      79      62      64      80      81
      80      82      82      83      82      84      84      85
      84      86      84      87      87      88      88      89
      88      92      92      93      87      90      90      91
      90      94      92      94      94      95      82      96
      96      97      78      80      98      99      98     100
     100     101     100     102     102     103     102     104
     104     105     104     106     104     107     102     108
     108     109     108     110     108     111     100     112
     112     113      96      98     114     115     114     116
     116     117     116     118     118     119     118     120
     118     121     116     122     122     123     112     114
     124     125     124     126     126     127     126     128
     128     129     128     130     128     131     131     132
     134     133     133     126     122     124     135     136
     135     137     137     138     137     139     139     140
     139     141     141     142     141     143     141     144
     139     145     145     146     145     147     145     148
     137     149     149     150     133     135     151     152
     151     153     153     154     153     155     155     156
     155     157     155     158     158     159     158     160
     158     161     161     162     161     163     153     164
     164     165     149     151     166     167     166     168
     168     169     168     170     170     171     170     172
     170     173     173     174     173     175     173     176
     176     177     176     178     176     179     179     180
     179     181     179     182     182     183     182     184
     182     185     168     186     186     187     164     166
     188     189     188     190     190     191     190     192
     190     193     193     194     186     188     195     196
     195     197     197     198     197     199     199     200
     199     201     199     202     202     203     202     204
     202     205     205     206     205     207     205     208
     208     209     208     210     210     211     211     212
     211     213     210     214     214     215     214     216
     197     217     217     218     193     195     219     220
     219     221     221     222     221     223     223     224
     223     225     223     226     226     227     229     228
     228     221     217     219     230     231     230     232
     232     233     232     234     234     235     234     236
     234     237     237     238     238     239     237     240
     240     241     238     242     242     243     240     244
     244     245     242     246     244     246     246     247
     247     248     232     249     249     250     228     230
     251     252     251     253     253     254     253     255
     255     256     255     257     255     258     258     259
     258     260     258     261     261     262     261     263
     253     264     264     265     249     251     266     267
     266     268     268     269     268     270     270     271
     270     272     270     273     273     274     273     275
     268     276     276     277     264     266     278     279
     278     280     280     281     280     282     282     283
     282     284     282     285     285     286     286     287
     285     288     288     289     286     290     290     291
     288     292     292     293     290     294     294     295
     292     294     280     296     296     297     276     278
     298     299     298     300     300     301     300     302
     302     303     302     304     302     305     305     306
     305     307     305     308     308     309     308     310
     310     311     310     312     300     313     313     314
     296     298     315     316     315     317     317     318
     317     319     319     320     319     321     319     322
     322     323     322     324     322     325     325     326
     325     327     325     328     328     329     328     330
     328     331     331     332     331     333     331     334
     317     335     335     336     313     315     337     338
     337     339     339     340     339     341     341     342
     341     343     343     344     343     345     343     346
     341     347     347     348     347     349     347     350
     339     351     351     352     335     337     353     354
     353     355     355     356     355     357     357     358
     357     359     357     360     360     361     361     362
     360     363     363     364     361     365     365     366
     363     367     367     368     365     369     367     369
     369     370     370     371     355     372     372     373
     351     353     374     375     374     376     376     377
     376     378     378     379     378     380     378     381
     381     382     381     383     383     384     383     385
     376     386     386     387     372     374     388     389
     388     390     390     391     390     392     392     393
     392     394     392     395     390     396     396     397
     386     388     398     399     398     400     400     401
     400     402     402     403     402     404     404     405
     404     406     402     407     407     408     407     409
     407     410     404     411     411     412     411     413
     411     414     400     415     415     416     396     398
     417     418     417     419     419     420     419     421
     421     422     421     423     421     424     419     425
     425     426     415     417     427     428     427     429
     429     430     429     431     431     432     431     433
     431     434     434     435     434     436     436     437
     436     438     436     439     434     440     440     441
     440     442     440     443     429     444     444     445
     425     427     446     447     446     448     448     449
     448     450     450     451     450     452     450     453
     453     454     453     455     453     456     456     457
     456     458     456     459     459     460     459     461
     459     462     462     463     462     464     462     465
     448     466     466     467     444     446     468     469
     468     470     470     471     470     472     472     473
     472     474     472     475     475     476     475     477
     477     478     477     479     477     480     475     481
     481     482     481     483     481     484     470     485
     485     486     466     468     487     488     487     489
     489     490     489     491     491     492     491     493
     491     494     494     495     494     496     494     497
     497     498     497     499     497     500     500     501
     500     502     502     503     503     504     503     505
     502     506     506     507     506     508     489     509
     509     510     485     487     511     512     511     513
     513     514     513     515     515     516     515     517
     515     518     518     519     518     520     518     521
     521     522     521     523     513     524     524     525
     509     511     526     527     526     528     528     529
     528     530     530     531     530     532     530     533
     533     534     533     535     528     536     536     537
     524     526     538     539     538     540     540     541
     540     542     542     543     542     544     542     545
     545     546     545     547     540     548     548     549
     536     538     550     551     550     552     552     553
     552     554     554     555     554     556     554     557
     557     558     557     559     557     560     560     561
     560     562     552     563     563     564     548     550
     565     566     565     567     567     568     567     569
     569     570     569     571     569     572     572     573
     573     574     572     575     575     576     573     577
     577     578     575     579     579     580     577     581
     579     581     581     582     582     583     567     584
     584     585     563     565     586     587     586     588
     588     589     588     590     590     591     590     592
     590     593     593     594     593     595     588     596
     596     597     584     586     598     599     598     600
     600     601     600     602     602     603     602     604
     602     605     605     606     605     607     607     608
     607     609     600     610     610     611     596     598
     612     613     612     614     614     615     614     616
     616     617     616     618     616     619     619     620
     620     621     619     622     622     623     620     624
     624     625     622     626     626     627     624     628
     626     628     628     629     629     630     614     631
     631     632     610     612     633     634     633     635
     635     636     635     637     637     638     637     639
     639     640     639     641     637     642     642     643
     642     644     642     645     639     646     646     647
     646     648     646     649     635     650     650     651
     631     633     652     653     652     654     654     655
     654     656     654     657     657     658     650     652
     659     660     659     661     661     662     661     663
     663     664     663     665     663     666     666     667
     667     668     666     669     669     670     667     671
     671     672     669     673     673     674     671     675
     673     675     675     676     676     677     661     678
     678     679     657     659     680     681     680     682
     682     683     682     684     682     685     685     686
     678     680     687     688     688     689     688     690
     690     691     690     692     690     693     693     694
     693     695     693     696     696     698     696     697
     696     687     688     699     699     700     685     687
     701     702     701     703     703     704     703     705
     705     706     705     707     707     708     707     709
     707     710     705     711     711     712     711     713
     711     714     703     715     715     716     699     701
     717     718     717     719     719     720     719     721
     721     722     721     723     721     724     724     725
     724     726     726     727     726     728     726     729
     724     730     730     731     730     732     730     733
     719     734     734     735     715     717     736     737
     736     738     738     739     738     740     740     741
     740     742     742     743     742     744     742     745
     740     746     746     747     746     748     746     749
     738     750     750     751     734     736     752     753
     752     754     754     755     754     756     756     757
     756     758     756     759     759     760     759     761
     759     762     762     763     762     764     762     765
     765     766     765     767     767     768     768     769
     768     770     767     771     771     772     771     773
     754     774     774     775     750     752     776     777
     776     778     778     779     778     780     780     781
     780     782     780     783     783     784     783     785
     785     786     785     787     785     788     783     789
     789     790     789     791     789     792     778     793
     793     794     774     776     795     796     795     797
     797     798     797     799     799     800     799     801
     799     802     797     803     803     804     793     795
     805     806     805     807     807     808     807     809
     809     810     809     811     809     812     812     813
     813     814     812     815     813     816     816     817
     816     818     815     818     815     819     819     820
     818     821     821     822     819     823     823     824
     821     825     825     826     823     825     807     827
     827     828     803     805     829     830     829     831
     831     832     831     833     833     834     833     835
     833     836     836     837     837     838     837     841
     841     842     836     839     839     840     839     843
     841     843     843     844     831     845     845     846
     827     829     847     848     847     849     849     850
     849     851     851     852     851     853     853     854
     853     855     851     856     856     857     856     858
     856     859     853     860     860     861     860     862
     860     863     849     864     864     865     845     847
     866     867     866     868     868     869     868     870
     870     871     870     872     870     873     873     874
     876     875     875     868     864     866     877     878
     877     879     879     880     879     881     879     882
     882     883     875     877     884     885     884     886
     886     887     886     888     888     889     888     890
     890     891     888     892     892     893     892     894
     892     895     886     896     896     897     882     884
     898     899     898     900     900     901     900     902
     902     903     902     904     902     905     905     906
     906     907     905     908     906     909     909     910
     909     911     908     911     908     912     912     913
     911     914     914     915     912     916     916     917
     914     918     918     919     916     918     900     920
     920     921     896     898     922     923     922     924
     924     925     924     926     926     927     926     928
     926     929     929     930     929     931     924     932
     932     933     920     922     934     935     934     936
     936     937     936     938     938     939     938     940
     938     941     941     942     941     943     941     944
     944     945     944     946     944     947     947     948
     947     949     947     950     950     951     950     952
     950     953     936     954     954     955     932     934
     956     957     956     958     958     959     958     960
     960     961     960     962     960     963     963     964
     964     965     964     968     968     969     963     966
     966     967     966     970     968     970     970     971
     958     972     972     973     954     956     974     975
     974     976     976     977     976     978     978     979
     978     980     978     981     981     982     981     983
     976     984     984     985     972     974     986     987
     986     988     988     989     988     990     990     991
     990     992     990     993     993     994     993     995
     995     996     995     997     988     998     998     999
     984     986    1000    1001    1000    1002    1002    1003
    1002    1004    1004    1005    1004    1006    1006    1007
    1004    1008    1008    1009    1008    1010    1008    1011
    1002    1012    1012    1013     998    1000    1014    1015
    1014    1016    1016    1017    1016    1018    1016    1019
    1019    1020    1012    1014    1021    1022    1021    1023
    1023    1024    1023    1025    1023    1026    1026    1027
    1019    1021    1028    1029    1028    1030    1030    1031
    1030    1032    1032    1033    1032    1034    1032    1035
    1035    1036    1038    1037    1037    1030    1026    1028
    1039    1040    1039    1041    1041    1042    1041    1043
    1043    1044    1043    1045    1043    1046    1046    1047
    1047    1048    1046    1049    1049    1050    1047    1051
    1051    1052    1049    1053    1053    1054    1051    1055
    1053    1055    1055    1056    1056    1057    1041    1058
    1058    1059    1037    1039    1060    1061    1060    1062
    1062    1063    1062    1064    1062    1065    1065    1066
    1058    1060    1067    1068    1067    1069    1069    1070
    1069    1071    1069    1072    1072    1073    1065    1067
    1074    1075    1074    1076    1076    1077    1076    1078
    1078    1079    1078    1080    1080    1081    1078    1082
    1082    1083    1082    1084    1082    1085    1076    1086
    1086    1087    1072    1074    1088    1089    1088    1090
    1090    1091    1090    1092    1092    1093    1092    1094
    1092    1095    1095    1096    1096    1097    1095    1098
    1098    1099    1096    1100    1100    1101    1098    1102
    1102    1103    1100    1104    1102    1104    1104    1105
    1105    1106    1090    1107    1107    1108    1086    1088
    1109    1110    1109    1111    1111    1112    1111    1113
    1113    1114    1113    1115    1113    1116    1116    1117
    1116    1118    1116    1119    1119    1120    1119    1121
    1119    1122    1122    1123    1122    1124    1124    1125
    1125    1126    1125    1127    1124    1128    1128    1129
    1128    1130    1111    1131    1131    1132    1107    1109
    1133    1134    1133    1135    1135    1136    1135    1137
    1137    1138    1137    1139    1137    1140    1140    1141
    1141    1142    1140    1143    1143    1144    1141    1145
    1145    1146    1143    1147    1147    1148    1145    1149
    1149    1150    1147    1149    1135    1151    1151    1152
    1131    1133    1153    1154    1153    1155    1155    1156
    1155    1157    1157    1158    1157    1159    1157    1160
    1160    1161    1160    1162    1160    1163    1163    1164
    1163    1165    1163    1166    1166    1167    1166    1168
    1166    1169    1169    1170    1169    1171    1169    1172
    1155    1173    1173    1174    1151    1153    1175    1176
    1175    1177    1177    1178    1177    1179    1179    1180
    1179    1181    1179    1182    1182    1183    1182    1184
    1182    1185    1185    1186    1185    1187    1185    1188
    1188    1189    1188    1190    1188    1191    1191    1192
    1191    1193    1191    1194    1177    1195    1195    1196
    1173    1175    1197    1198    1197    1199    1199    1200
    1199    1201    1201    1202    1201    1203    1201    1204
    1204    1205    1204    1206    1204    1207    1207    1208
    1207    1209    1199    1210    1210    1211    1195    1197
    1212    1213    1212    1214    1214    1215    1214    1216
    1216    1217    1216    1218    1216    1219    1219    1220
    1220    1221    1219    1222    1222    1223    1220    1224
    1224    1225    1222    1226    1226    1227    1224    1228
    1228    1229    1226    1228    1214    1230    1230    1231
    1210    1212    1232    1233    1232    1234    1234    1235
    1234    1236    1236    1237    1236    1238    1236    1239
    1239    1240    1239    1241    1241    1242    1241    1243
    1234    1244    1244    1245    1230    1232    1246    1247
    1246    1248    1248    1249    1248    1250    1250    1251
    1250    1252    1250    1253    1253    1254    1253    1255
    1248    1256    1256    1257    1244    1246    1258    1259
    1259    1260    1259    1261    1261    1262    1261    1263
    1261    1264    1264    1265    1264    1266    1264    1267
    1267    1269    1267    1268    1267    1258    1259    1270
    1270    1271    1256    1258    1272    1273    1272    1274
    1274    1275    1274    1276    1276    1277    1276    1278
    1276    1279    1279    1280    1282    1281    1281    1274
    1270    1272    1283    1284    1283    1285    1285    1286
    1285    1287    1287    1288    1287    1289    1287    1290
    1290    1291    1290    1292    1292    1293    1292    1294
    1285    1295    1295    1296    1281    1283    1297    1298
    1297    1299    1299    1300    1299    1301    1301    1302
    1301    1303    1301    1304    1299    1305    1305    1306
    1295    1297    1307    1308    1307    1309    1309    1310
    1309    1311    1309    1312    1312    1313    1305    1307
    1314    1315    1314    1316    1316    1317    1316    1318
    1318    1319    1318    1320    1318    1321    1321    1322
    1321    1323    1323    1324    1323    1325    1323    1326
    1321    1327    1327    1328    1327    1329    1327    1330
    1316    1331    1331    1332    1312    1314    1333    1334
    1333    1335    1335    1336    1335    1337    1337    1338
    1337    1339    1337    1340    1340    1341    1340    1342
    1340    1343    1343    1344    1343    1345    1345    1346
    1345    1347    1335    1348    1348    1349    1331    1333
    1350    1351    1350    1352    1352    1353    1352    1354
    1354    1355    1354    1356    1354    1357    1357    1358
    1357    1359    1359    1360    1359    1361    1352    1362
    1362    1363    1348    1350    1364    1365    1364    1366
    1366    1367    1366    1368    1366    1369    1369    1370
    1362    1364    1371    1372    1371    1373    1373    1374
    1373    1375    1375    1376    1375    1377    1375    1378
    1378    1379    1379    1380    1378    1381    1381    1382
    1379    1383    1383    1384    1381    1385    1385    1386
    1383    1387    1387    1388    1385    1387    1373    1389
    1389    1390    1369    1371    1391    1392    1391    1393
    1393    1394    1393    1395    1395    1396    1395    1397
    1395    1398    1398    1399    1398    1400    1398    1401
    1401    1402    1401    1403    1401    1404    1404    1405
    1404    1406    1404    1407    1407    1408    1407    1409
    1407    1410    1393    1411    1411    1412    1389    1391
    1413    1414    1413    1415    1415    1416    1415    1417
    1417    1418    1417    1419    1417    1420    1420    1421
    1421    1422    1420    1423    1423    1424    1421    1425
    1425    1426    1423    1427    1427    1428    1425    1429
    1429    1430    1427    1429    1415    1431    1431    1432
    1411    1413    1433    1434    1433    1435    1435    1436
    1435    1437    1437    1438    1437    1439    1437    1440
    1440    1441    1440    1442    1442    1443    1442    1444
    1442    1445    1440    1446    1446    1447    1446    1448
    1446    1449    1435    1450    1450    1451    1431    1433
    1452    1453    1452    1454    1454    1455    1454    1456
    1456    1457    1456    1458    1456    1459    1459    1460
    1459    1461    1459    1462    1462    1463    1462    1464
    1454    1465    1465    1466    1450    1452    1467    1468
    1468    1469    1468    1470    1470    1471    1470    1472
    1470    1473    1473    1474    1473    1475    1473    1476
    1476    1478    1476    1477    1476    1467    1468    1479
    1479    1480    1465    1467    1481    1482    1481    1483
    1483    1484    1483    1485    1485    1486    1485    1487
    1487    1488    1487    1489    1485    1490    1490    1491
    1490    1492    1490    1493    1487    1494    1494    1495
    1494    1496    1494    1497    1483    1498    1498    1499
    1479    1481    1500    1501    1500    1502    1502    1503
    1502    1504    1504    1505    1504    1506    1504    1507
    1507    1508    1508    1509    1508    1512    1512    1513
    1507    1510    1510    1511    1510    1514    1512    1514
    1514    1515    1502    1516    1516    1517    1498    1500
    1518    1519    1518    1520    1520    1521    1520    1522
    1522    1523    1522    1524    1522    1525    1525    1526
    1525    1527    1525    1528    1528    1529    1528    1530
    1528    1531    1531    1532    1531    1533    1531    1534
    1534    1535    1534    1536    1534    1537    1520    1538
    1538    1539    1516    1518    1540    1541    1540    1542
    1542    1543    1542    1544    1544    1545    1544    1546
    1544    1547    1547    1548    1547    1549    1547    1550
    1550    1551    1550    1552    1542    1553    1553    1554
    1538    1540    1555    1556    1555    1557    1557    1558
    1557    1559    1559    1560    1559    1561    1559    1562
    1562    1563    1563    1564    1562    1565    1565    1566
    1563    1567    1567    1568    1565    1569    1569    1570
    1567    1571    1571    1572    1569    1571    1557    1573
    1573    1574    1553    1555    1575    1576    1576    1577
    1576    1578    1578    1579    1578    1580    1578    1581
    1581    1582    1581    1583    1581    1584    1584    1586
    1584    1585    1584    1575    1576    1587    1587    1588
    1573    1575    1589    1590    1589    1591    1591    1592
    1591    1593    1593    1594    1593    1595    1593    1596
    1596    1597    1597    1598    1596    1599    1597    1600
    1600    1601    1600    1602    1599    1602    1599    1603
    1603    1604    1602    1605    1605    1606    1603    1607
    1607    1608    1605    1609    1609    1610    1607    1609
    1591    1611    1611    1612    1587    1589    1613    1614
    1613    1615    1615    1616    1615    1617    1617    1618
    1617    1619    1619    1620    1619    1621    1617    1622
    1622    1623    1622    1624    1622    1625    1619    1626
    1626    1627    1626    1628    1626    1629    1615    1630
    1630    1631    1611    1613    1632    1633    1632    1634
    1634    1635    1634    1636    1636    1637    1636    1638
    1636    1639    1639    1640    1642    1641    1641    1634
    1630    1632    1643    1644    1643    1645    1645    1646
    1645    1647    1647    1648    1647    1649    1647    1650
    1650    1651    1653    1652    1652    1645    1641    1643
    1654    1655    1654    1656    1656    1657    1656    1658
    1656    1659    1659    1660    1652    1654    1661    1662
    1661    1663    1663    1664    1663    1665    1665    1666
    1665    1667    1665    1668    1668    1669    1668    1670
    1663    1671    1671    1672    1659    1661    1673    1674
    1673    1675    1675    1676    1675    1677    1677    1678
    1677    1679    1677    1680    1680    1681    1680    1682
    1682    1683    1682    1684    1682    1685    1680    1686
    1686    1687    1686    1688    1686    1689    1675    1690
    1690    1691    1671    1673    1692    1693    1692    1694
    1694    1695    1694    1696    1696    1697    1696    1698
    1696    1699    1699    1700    1700    1701    1699    1702
    1702    1703    1700    1704    1704    1705    1702    1706
    1706    1707    1704    1708    1708    1709    1706    1708
    1694    1710    1710    1711    1690    1692    1712    1713
    1712    1714    1714    1715    1714    1716    1716    1717
    1716    1718    1716    1719    1719    1720    1722    1721
    1721    1714    1710    1712    1723    1724    1723    1725
    1725    1726    1725    1727    1727    1728    1727    1729
    1727    1730    1730    1731    1730    1732    1732    1733
    1732    1734    1732    1735    1730    1736    1736    1737
    1736    1738    1736    1739    1725    1740    1740    1741
    1721    1723    1742    1743    1742    1744    1744    1745
    1744    1746    1744    1747    1747    1748    1740    1742
    1749    1750    1749    1751    1751    1752    1751    1753
    1751    1754    1754    1755    1747    1749    1756    1757
    1756    1758    1758    1759    1758    1760    1760    1761
    1760    1762    1762    1763    1762    1764    1762    1765
    1760    1766    1766    1767    1766    1768    1766    1769
    1758    1770    1770    1771    1754    1756    1772    1773
    1772    1774    1774    1775    1774    1776    1776    1777
    1776    1778    1778    1779    1776    1780    1780    1781
    1780    1782    1780    1783    1774    1784    1784    1785
    1770    1772    1786    1787    1786    1788    1788    1789
    1788    1790    1790    1791    1790    1792    1790    1793
    1788    1794    1794    1795    1784    1786    1796    1797
    1796    1798    1798    1799    1798    1800    1800    1801
    1800    1802    1802    1803    1802    1804    1802    1805
    1800    1806    1806    1807    1806    1808    1806    1809
    1798    1810    1810    1811    1794    1796    1812    1813
    1812    1814    1814    1815    1814    1816    1816    1817
    1816    1818    1816    1819    1819    1820    1819    1821
    1819    1822    1822    1823    1822    1824    1824    1825
    1824    1826    1814    1827    1827    1828    1810    1812
    1829    1830    1829    1831    1831    1832    1831    1833
    1833    1834    1833    1835    1833    1836    1836    1837
    1836    1838    1836    1839    1839    1840    1839    1841
    1831    1842    1842    1843    1827    1829    1844    1845
    1844    1846    1846    1847    1846    1848    1848    1849
    1848    1850    1848    1851    1851    1852    1851    1853
    1851    1854    1854    1855    1855    1856    1855    1857
    1855    1858    1846    1859    1859    1860    1842    1844
    1861    1862    1861    1863    1863    1864    1863    1865
    1865    1866    1865    1867    1865    1868    1868    1869
    1868    1870    1868    1871    1871    1872    1871    1873
    1873    1874    1873    1875    1863    1876    1876    1877
    1859    1861    1878    1879    1878    1880    1880    1881
    1880    1882    1880    1883    1883    1884    1876    1878
    1885    1886    1886    1887    1886    1888    1888    1889
    1888    1890    1888    1891    1891    1892    1891    1893
    1891    1894    1894    1896    1894    1895    1894    1885
    1886    1897    1897    1898    1883    1885    1899    1900
    1899    1901    1901    1902    1901    1903    1903    1904
    1903    1905    1903    1906    1906    1907    1906    1908
    1906    1909    1909    1910    1909    1911    1909    1912
    1912    1913    1912    1914    1912    1915    1915    1916
    1915    1917    1915    1918    1901    1919    1919    1920
    1897    1899    1921    1922    1921    1923    1923    1924
    1923    1925    1925    1926    1925    1927    1927    1928
    1927    1929    1925    1930    1930    1931    1930    1932
    1930    1933    1927    1934    1934    1935    1934    1936
    1934    1937    1923    1938    1938    1939    1919    1921
    1940    1941    1941    1942    1941    1943    1943    1944
    1943    1945    1943    1946    1946    1947    1946    1948
    1946    1949    1949    1951    1949    1950    1949    1940
    1941    1952    1952    1953    1938    1940    1954    1955
    1954    1956    1956    1957    1956    1958    1958    1959
    1958    1960    1958    1961    1961    1962    1962    1963
    1961    1964    1962    1965    1965    1966    1965    1967
    1964    1967    1964    1968    1968    1969    1967    1970
    1970    1971    1968    1972    1972    1973    1970    1974
    1974    1975    1972    1974    1956    1976    1976    1977
    1952    1954    1978    1979    1978    1980    1980    1981
    1980    1982    1982    1983    1982    1984    1982    1985
    1985    1986    1985    1987    1985    1988    1988    1989
    1988    1990    1988    1991    1991    1992    1991    1993
    1993    1994    1994    1995    1994    1996    1993    1997
    1997    1998    1997    1999    1980    2000    2000    2001
    1976    1978    2002    2003    2002    2004    2004    2005
    2004    2006    2006    2007    2006    2008    2006    2009
    2009    2010    2004    2011    2011    2012    2000    2002
    2013    2014    2013    2015    2015    2016    2015    2017
    2015    2018    2018    2019    2011    2013    2020    2021
    2020    2022    2022    2023    2022    2024    2024    2025
    2024    2026    2024    2027    2027    2028    2027    2029
    2027    2030    2030    2031    2030    2032    2030    2033
    2033    2034    2033    2035    2035    2036    2036    2037
    2036    2038    2035    2039    2039    2040    2039    2041
    2022    2042    2042    2043    2018    2020    2044    2045
    2044    2046    2046    2047    2046    2048    2048    2049
    2048    2050    2050    2051    2050    2052    2050    2053
    2048    2054    2054    2055    2054    2056    2054    2057
    2046    2058    2058    2059    2042    2044    2060    2061
    2060    2062    2062    2063    2062    2064    2064    2065
    2064    2066    2064    2067    2067    2068    2067    2069
    2062    2070    2070    2071    2058    2060    2072    2073
    2072    2074    2074    2075    2074    2076    2076    2077
    2076    2078    2078    2079    2076    2080    2080    2081
    2080    2082    2080    2083    2074    2084    2084    2085
    2070    2072    2086    2087    2087    2088    2087    2089
    2089    2090    2089    2091    2089    2092    2092    2093
    2092    2094    2092    2095    2095    2097    2095    2096
    2095    2086    2087    2098    2098    2099    2084    2086
    2100    2101    2100    2102    2102    2103    2102    2104
    2104    2105    2104    2106    2104    2107    2107    2108
    2107    2109    2107    2110    2110    2111    2110    2112
    2102    2113    2113    2114    2098    2100    2115    2116
    2115    2117    2117    2118    2117    2119    2119    2120
    2119    2121    2119    2122    2122    2123    2122    2124
    2117    2125    2125    2126    2113    2115    2127    2128
    2127    2129    2129    2130    2129    2131    2131    2132
    2131    2133    2133    2134    2131    2135    2135    2136
    2135    2137    2135    2138    2129    2139    2139    2140
    2125    2127    2141    2142    2141    2143    2143    2144
    2143    2145    2145    2146    2145    2147    2147    2148
    2145    2149    2149    2150    2149    2151    2149    2152
    2143    2153    2153    2154    2139    2141    2155    2156
    2156    2157    2156    2158    2158    2159    2158    2160
    2158    2161    2161    2162    2161    2163    2161    2164
    2164    2166    2164    2165    2164    2155    2156    2167
    2167    2168    2153    2155    2169    2170    2169    2171
    2171    2172    2171    2173    2173    2174    2173    2175
    2173    2176    2176    2177    2176    2178    2171    2179
    2179    2180    2167    2169    2181    2182    2181    2183
    2183    2184    2183    2185    2185    2186    2185    2187
    2185    2188    2188    2189    2188    2190    2190    2191
    2190    2192    2183    2193    2193    2194    2179    2181
    2195    2196    2195    2197    2197    2198    2197    2199
    2197    2200    2200    2201    2193    2195    2202    2203
    2202    2204    2204    2205    2204    2206    2206    2207
    2206    2208    2206    2209    2209    2210    2209    2211
    2209    2212    2212    2213    2212    2214    2212    2215
    2215    2216    2215    2217    2217    2218    2218    2219
    2218    2220    2217    2221    2221    2222    2221    2223
    2204    2224    2224    2225    2200    2202    2226    2227
    2226    2228    2228    2229    2228    2230    2230    2231
    2230    2232    2230    2233    2233    2234    2233    2235
    2235    2236    2235    2237    2235    2238    2233    2239
    2239    2240    2239    2241    2239    2242    2228    2243
    2243    2244    2224    2226    2245    2246    2246    2247
    2246    2248    2248    2249    2248    2250    2248    2251
    2251    2252    2251    2253    2251    2254    2254    2256
    2254    2255    2254    2245    2246    2257    2257    2258
    2243    2245    2259    2260    2259    2261    2261    2262
    2261    2263    2263    2264    2263    2265    2263    2266
    2266    2267    2266    2268    2261    2269    2269    2270
    2257    2259    2271    2272    2271    2273    2273    2274
    2273    2275    2275    2276    2275    2277    2275    2278
    2273    2279    2279    2280    2269    2271    2281    2282
    2281    2283    2283    2284    2283    2285    2285    2286
    2285    2287    2285    2288    2288    2289    2288    2290
    2283    2291    2291    2292    2279    2281    2293    2294
    2293    2295    2295    2296    2295    2297    2297    2298
    2297    2299    2297    2300    2300    2301    2300    2302
    2300    2303    2303    2304    2303    2305    2303    2306
    2306    2307    2306    2308    2306    2309    2309    2310
    2309    2311    2309    2312    2295    2313    2313    2314
    2291    2293    2315    2316    2315    2317    2317    2318
    2317    2319    2319    2320    2319    2321    2319    2322
    2322    2323    2322    2324    2317    2325    2325    2326
    2313    2315    2327    2328    2327    2329    2329    2330
    2329    2331    2331    2332    2331    2333    2331    2334
    2329    2335    2335    2336    2325    2327    2337    2338
    2337    2339    2339    2340    2339    2341    2339    2342
    2342    2343    2335    2337    2344    2345    2344    2346
    2346    2347    2346    2348    2348    2349    2348    2350
    2348    2351    2351    2352    2352    2353    2351    2354
    2354    2355    2352    2356    2356    2357    2354    2358
    2358    2359    2356    2360    2358    2360    2360    2361
    2361    2362    2346    2363    2363    2364    2342    2344
    2365    2366    2365    2367    2367    2368    2367    2369
    2369    2370    2369    2371    2371    2372    2371    2373
    2371    2374    2369    2375    2375    2376    2375    2377
    2375    2378    2367    2379    2379    2380    2363    2365
    2381    2382    2381    2383    2383    2384    2383    2385
    2385    2386    2385    2387    2385    2388    2388    2389
    2388    2390    2388    2391    2391    2392    2391    2393
    2391    2394    2394    2395    2394    2396    2396    2397
    2397    2398    2397    2399    2396    2400    2400    2401
    2400    2402    2383    2403    2403    2404    2379    2381
    2405    2406    2405    2407    2407    2408    2407    2409
    2409    2410    2409    2411    2411    2412    2409    2413
    2413    2414    2413    2415    2413    2416    2407    2417
    2417    2418    2403    2405    2419    2420    2419    2421
    2421    2422    2421    2423    2423    2424    2423    2425
    2423    2426    2426    2427    2427    2428    2426    2429
    2429    2430    2427    2431    2431    2432    2429    2433
    2433    2434    2431    2435    2435    2436    2433    2435
    2421    2437    2437    2438    2417    2419    2439    2440
    2439    2441    2441    2442    2441    2443    2443    2444
    2443    2445    2443    2446    2446    2447    2447    2448
    2446    2449    2449    2450    2447    2451    2451    2452
    2449    2453    2453    2454    2451    2455    2455    2456
    2453    2455    2441    2457    2457    2458    2437    2439
    2459    2460    2459    2461    2461    2462    2461    2463
    2463    2464    2463    2465    2463    2466    2466    2467
    2466    2468    2466    2469    2469    2470    2469    2471
    2471    2472    2471    2473    2461    2474    2474    2475
    2457    2459    2476    2477    2476    2478    2478    2479
    2478    2480    2480    2481    2480    2482    2480    2483
    2483    2484    2483    2485    2483    2486    2486    2487
    2486    2488    2486    2489    2489    2490    2489    2491
    2491    2492    2492    2493    2492    2494    2491    2495
    2495    2496    2495    2497    2478    2498    2498    2499
    2474    2476    2500    2501    2500    2502    2502    2503
    2502    2504    2504    2505    2504    2506    2504    2507
    2507    2508    2507    2509    2509    2510    2509    2511
    2509    2512    2507    2513    2513    2514    2513    2515
    2513    2516    2502    2517    2517    2518    2498    2500
    2519    2520    2519    2521    2521    2522    2521    2523
    2523    2524    2523    2525    2523    2526    2526    2527
    2526    2528    2528    2529    2528    2530    2521    2531
    2531    2532    2517    2519    2533    2534    2533    2535
    2535    2536    2535    2537    2537    2538    2537    2539
    2537    2540    2540    2541    2540    2542    2540    2543
    2543    2544    2544    2545    2544    2546    2544    2547
    2535    2548    2548    2549    2531    2533    2550    2551
    2550    2552    2552    2553    2552    2554    2554    2555
    2554    2556    2554    2557    2557    2558    2557    2559
    2559    2560    2559    2561    2552    2562    2562    2563
    2548    2550    2564    2565    2564    2566    2566    2567
    2566    2568    2568    2569    2568    2570    2568    2571
    2571    2572    2571    2573    2566    2574    2574    2575
    2562    2564    2576    2577    2576    2578    2578    2579
    2578    2580    2580    2581    2580    2582    2580    2583
    2583    2584    2583    2585    2583    2586    2586    2587
    2586    2588    2586    2589    2589    2590    2589    2591
    2591    2592    2592    2593    2592    2594    2591    2595
    2595    2596    2595    2597    2578    2598    2598    2599
    2574    2576    2600    2601    2600    2602    2602    2603
    2602    2604    2604    2605    2604    2606    2604    2607
    2607    2608    2607    2609    2607    2610    2610    2611
    2610    2612    2602    2613    2613    2614    2598    2600
    2615    2616    2615    2617    2617    2618    2617    2619
    2619    2620    2619    2621    2621    2622    2621    2623
    2621    2624    2619    2625    2625    2626    2625    2627
    2625    2628    2617    2629    2629    2630    2613    2615
    2631    2632    2631    2633    2633    2634    2633    2635
    2635    2636    2635    2637    2637    2638    2637    2639
    2637    2640    2635    2641    2641    2642    2641    2643
    2641    2644    2633    2645    2645    2646    2629    2631
    2647    2648    2647    2649    2649    2650    2649    2651
    2651    2652    2651    2653    2651    2654    2649    2655
    2655    2656    2645    2647    2657    2658    2657    2659
    2659    2660    2659    2661    2661    2662    2661    2663
    2661    2664    2664    2665    2664    2666    2666    2667
    2666    2668    2666    2669    2664    2670    2670    2671
    2670    2672    2670    2673    2659    2674    2674    2675
    2655    2657    2676    2677    2676    2678    2678    2679
    2678    2680    2680    2681    2680    2682    2680    2683
    2683    2684    2683    2685    2683    2686    2686    2687
    2687    2688    2687    2689    2687    2690    2678    2691
    2691    2692    2674    2676    2693    2694    2693    2695
    2695    2696    2695    2697    2695    2698    2698    2699
    2691    2693    2700    2701    2700    2702    2702    2703
    2702    2704    2704    2705    2704    2706    2704    2707
    2702    2708    2708    2709    2698    2700    2710    2711
    2710    2712    2712    2713    2712    2714    2714    2715
    2714    2716    2714    2717    2717    2718    2718    2719
    2718    2722    2722    2723    2717    2720    2720    2721
    2720    2724    2722    2724    2712    2725    2725    2726
    2708    2710    2727    2728    2727    2729    2729    2730
    2729    2731    2731    2732    2731    2733    2731    2734
    2729    2735    2735    2736    2725    2727    2737    2738
    2737    2739    2739    2740    2739    2741    2741    2742
    2741    2743    2741    2744    2744    2745    2744    2746
    2746    2747    2746    2748    2746    2749    2744    2750
    2750    2751    2750    2752    2750    2753    2739    2754
    2754    2755    2735    2737    2756    2757    2756    2758
    2758    2759    2758    2760    2758    2761    2761    2762
    2754    2756    2763    2764    2763    2765    2765    2766
    2765    2767    2767    2768    2767    2769    2767    2770
    2770    2771    2770    2772    2770    2773    2773    2774
    2773    2775    2773    2776    2776    2777    2776    2778
    2776    2779    2779    2780    2779    2781    2779    2782
    2765    2783    2783    2784    2761    2763    2785    2786
    2785    2787    2787    2788    2787    2789    2789    2790
    2789    2791    2791    2792    2789    2793    2793    2794
    2793    2795    2793    2796    2787    2797    2797    2798
    2783    2785    2799    2800    2799    2801    2801    2802
    2801    2803    2803    2804    2803    2805    2803    2806
    2806    2807    2807    2808    2807    2811    2811    2812
    2806    2809    2809    2810    2809    2813    2811    2813
    2813    2814    2801    2815    2815    2816    2797    2799
    2817    2818    2817    2819    2819    2820    2819    2821
    2821    2822    2821    2823    2821    2824    2824    2825
    2824    2826    2826    2827    2826    2828    2826    2829
    2824    2830    2830    2831    2830    2832    2830    2833
    2819    2834    2834    2835    2815    2817    2836    2837
    2836    2838    2838    2839    2838    2840    2840    2841
    2840    2842    2840    2843    2843    2844    2843    2845
    2843    2846    2846    2847    2846    2848    2846    2849
    2849    2850    2849    2851    2849    2852    2852    2853
    2852    2854    2852    2855    2838    2856    2856    2857
    2834    2836    2858    2859    2858    2860    2860    2861
    2860    2862    2862    2863    2862    2864    2862    2865
    2865    2866    2865    2867    2867    2868    2867    2869
    2860    2870    2870    2871    2856    2858    2872    2873
    2872    2874    2874    2875    2874    2876    2876    2877
    2876    2878    2876    2879    2879    2880    2882    2881
    2881    2874    2870    2872    2883    2884    2883    2885
    2885    2886    2885    2887    2885    2888    2888    2889
    2881    2883    2890    2891    2890    2892    2892    2893
    2892    2894    2894    2895    2894    2896    2894    2897
    2897    2898    2898    2899    2897    2900    2900    2901
    2898    2902    2902    2903    2900    2904    2904    2905
    2902    2906    2904    2906    2906    2907    2907    2908
    2892    2909    2909    2910    2888    2890    2911    2912
    2911    2913    2913    2914    2913    2915    2915    2916
    2915    2917    2915    2918    2918    2919    2918    2920
    2918    2921    2921    2922    2921    2923    2913    2924
    2924    2925    2909    2911    2926    2927    2926    2928
    2928    2929    2928    2930    2928    2931    2931    2932
    2924    2926    2933    2934    2934    2935    2934    2936
    2936    2937    2936    2938    2936    2939    2939    2940
    2939    2941    2939    2942    2942    2944    2942    2943
    2942    2933    2934    2945    2945    2946    2931    2933
    2947    2948    2947    2949    2949    2950    2949    2951
    2951    2952    2951    2953    2951    2954    2954    2955
    2955    2956    2954    2957    2955    2958    2958    2959
    2958    2960    2957    2960    2957    2961    2961    2962
    2960    2963    2963    2964    2961    2965    2965    2966
    2963    2967    2967    2968    2965    2967    2949    2969
    2969    2970    2945    2947    2971    2972    2971    2973
    2973    2974    2973    2975    2973    2976    2976    2977
    2969    2971    2978    2979    2978    2980    2980    2981
    2980    2982    2982    2983    2982    2984    2982    2985
    2980    2986    2986    2987    2976    2978    2988    2989
    2988    2990    2990    2991    2990    2992    2992    2993
    2992    2994    2992    2995    2990    2996    2996    2997
    2986    2988    2998    2999    2998    3000    3000    3001
    3000    3002    3002    3003    3002    3004    3002    3005
    3005    3006    3005    3007    3007    3008    3007    3009
    3000    3010    3010    3011    2996    2998    3012    3013
    3012    3014    3014    3015    3014    3016    3016    3017
    3016    3018    3016    3019    3019    3020    3019    3021
    3021    3022    3021    3023    3014    3024    3024    3025
    3010    3012    3026    3027    3026    3028    3028    3029
    3028    3030    3030    3031    3030    3032    3032    3033
    3032    3034    3032    3035    3030    3036    3036    3037
    3036    3038    3036    3039    3028    3040    3040    3041
    3024    3026    3042    3043    3042    3044    3044    3045
    3044    3046    3046    3047    3046    3048    3046    3049
    3049    3050    3050    3051    3049    3052    3052    3053
    3050    3054    3054    3055    3052    3056    3056    3057
    3054    3058    3058    3059    3056    3058    3044    3060
    3060    3061    3040    3042    3062    3063    3062    3064
    3064    3065    3064    3066    3066    3067    3066    3068
    3068    3069    3066    3070    3070    3071    3070    3072
    3070    3073    3064    3074    3074    3075    3060    3062
    3076    3077    3076    3078    3078    3079    3078    3080
    3080    3081    3080    3082    3080    3083    3083    3084
    3083    3085    3085    3086    3085    3087    3078    3088
    3088    3089    3074    3076    3090    3091    3090    3092
    3092    3093    3092    3094    3094    3095    3094    3096
    3094    3097    3097    3098    3097    3099    3097    3100
    3100    3101    3100    3102    3092    3103    3103    3104
    3088    3090    3105    3106    3105    3107    3107    3108
    3107    3109    3109    3110    3109    3111    3109    3112
    3112    3113    3113    3114    3112    3115    3115    3116
    3113    3117    3117    3118    3115    3119    3119    3120
    3117    3121    3121    3122    3119    3121    3107    3123
    3123    3124    3103    3105    3125    3126    3125    3127
    3127    3128    3127    3129    3129    3130    3129    3131
    3129    3132    3132    3133    3133    3134    3132    3135
    3135    3136    3133    3137    3137    3138    3135    3139
    3139    3140    3137    3141    3139    3141    3141    3142
    3142    3143    3127    3144    3144    3145    3123    3125
    3146    3147    3146    3148    3148    3149    3148    3150
    3150    3151    3150    3152    3150    3153    3153    3154
    3153    3155    3155    3156    3155    3157    3155    3158
    3153    3159    3159    3160    3159    3161    3159    3162
    3148    3163    3163    3164    3144    3146    3165    3166
    3165    3167    3167    3168    3167    3169    3169    3170
    3169    3171    3169    3172    3172    3173    3172    3174
    3174    3175    3174    3176    3167    3177    3177    3178
    3163    3165    3179    3180    3179    3181    3181    3182
    3181    3183    3183    3184    3183    3185    3183    3186
    3186    3187    3186    3188    3188    3189    3188    3190
    3188    3191    3186    3192    3192    3193    3192    3194
    3192    3195    3181    3196    3196    3197    3177    3179
    3198    3199    3198    3200    3200    3201    3200    3202
    3202    3203    3202    3204    3202    3205    3205    3206
    3205    3207    3207    3208    3207    3209    3207    3210
    3205    3211    3211    3212    3211    3213    3211    3214
    3200    3215    3215    3216    3196    3198    3217    3218
    3217    3219    3219    3220    3219    3221    3221    3222
    3221    3223    3221    3224    3224    3225    3224    3226
    3226    3227    3226    3228    3219    3229    3229    3230
    3215    3217    3231    3232    3231    3233    3233    3234
    3233    3235    3235    3236    3235    3237    3235    3238
    3238    3239    3238    3240    3238    3241    3241    3242
    3241    3243    3233    3244    3244    3245    3229    3231
    3246    3247    3246    3248    3248    3249    3248    3250
    3250    3251    3250    3252    3250    3253    3253    3254
    3253    3255    3248    3256    3256    3257    3244    3246
    3258    3259    3258    3260    3260    3261    3260    3262
    3262    3263    3262    3264    3262    3265    3265    3266
    3266    3267    3265    3268    3266    3269    3269    3270
    3269    3271    3268    3271    3268    3272    3272    3273
    3271    3274    3274    3275    3272    3276    3276    3277
    3274    3278    3278    3279    3276    3278    3260    3280
    3280    3281    3256    3258    3282    3283    3282    3284
    3284    3285    3284    3286    3286    3287    3286    3288
    3286    3289    3289    3290    3289    3291    3289    3292
    3292    3293    3292    3294    3292    3295    3295    3296
    3295    3297    3295    3298    3298    3299    3298    3300
    3298    3301    3284    3302    3302    3303    3280    3282
    3304    3305    3304    3306    3306    3307    3306    3308
    3308    3309    3308    3310    3308    3311    3311    3312
    3311    3313    3313    3314    3313    3315    3313    3316
    3311    3317    3317    3318    3317    3319    3317    3320
    3306    3321    3321    3322    3302    3304    3323    3324
    3323    3325    3325    3326    3325    3327    3327    3328
    3327    3329    3327    3330    3330    3331    3330    3332
    3330    3333    3333    3334    3333    3335    3325    3336
    3336    3337    3321    3323    3338    3339    3338    3340
    3340    3341    3340    3342    3342    3343    3342    3344
    3342    3345    3345    3346    3345    3347    3345    3348
    3348    3349    3348    3350    3348    3351    3351    3352
    3351    3353    3351    3354    3354    3355    3354    3356
    3354    3357    3340    3358    3358    3359    3336    3338
    3360    3361    3360    3362    3362    3363    3362    3364
    3364    3365    3364    3366    3364    3367    3367    3368
    3367    3369    3369    3370    3369    3371    3362    3372
    3372    3373    3358    3360    3374    3375    3374    3376
    3376    3377    3376    3378    3378    3379    3378    3380
    3378    3381    3381    3382    3381    3383    3376    3384
    3384    3385    3372    3374    3386    3387    3386    3388
    3388    3389    3388    3390    3390    3391    3390    3392
    3390    3393    3388    3394    3394    3395    3384    3386
    3396    3397    3396    3398    3398    3399    3398    3400
    3400    3401    3400    3402    3400    3403    3403    3404
    3403    3405    3405    3406    3405    3407    3398    3408
    3408    3409    3394    3396    3410    3411    3410    3412
    3412    3413    3412    3414    3414    3415    3414    3416
    3414    3417    3417    3418    3417    3419    3419    3420
    3419    3421    3412    3422    3422    3423    3408    3410
    3424    3425    3424    3426    3426    3427    3426    3428
    3428    3429    3428    3430    3428    3431    3431    3432
    3431    3433    3431    3434    3434    3435    3434    3436
    3426    3437    3437    3438    3422    3424    3439    3440
    3439    3441    3441    3442    3441    3443    3443    3444
    3443    3445    3443    3446    3446    3447    3446    3448
    3446    3449    3449    3450    3449    3451    3451    3452
    3451    3453    3441    3454    3454    3455    3437    3439
    3456    3457    3456    3458    3458    3459    3458    3460
    3460    3461    3460    3462    3460    3463    3463    3464
    3464    3465    3463    3466    3464    3467    3467    3468
    3467    3469    3466    3469    3466    3470    3470    3471
    3469    3472    3472    3473    3470    3474    3474    3475
    3472    3476    3476    3477    3474    3476    3458    3478
    3478    3479    3454    3456    3480    3481    3480    3482
    3482    3483    3482    3484    3484    3485    3484    3486
    3484    3487    3487    3488    3487    3489    3482    3490
    3490    3491    3478    3480    3492    3493    3492    3494
    3494    3495    3494    3496    3496    3497    3496    3498
    3496    3499    3499    3500    3502    3501    3501    3494
    3490    3492    3503    3504    3503    3505    3505    3506
    3505    3507    3507    3508    3507    3509    3507    3510
    3510    3511    3510    3512    3510    3513    3513    3514
    3513    3515    3513    3516    3516    3517    3516    3518
    3516    3519    3519    3520    3519    3521    3519    3522
    3505    3523    3523    3524    3501    3503    3525    3526
    3525    3527    3527    3528    3527    3529    3529    3530
    3529    3531    3529    3532    3532    3533    3535    3534
    3534    3527    3523    3525    3536    3537    3536    3538
    3538    3539    3538    3540    3538    3541    3541    3542
    3534    3536    3543    3544    3543    3545    3545    3546
    3545    3547    3547    3548    3547    3549    3547    3550
    3550    3551    3551    3552    3550    3553    3553    3554
    3551    3555    3555    3556    3553    3557    3557    3558
    3555    3559    3557    3559    3559    3560    3560    3561
    3545    3562    3562    3563    3541    3543    3564    3565
    3564    3566    3566    3567    3566    3568    3568    3569
    3568    3570    3568    3571    3571    3572    3571    3573
    3571    3574    3574    3575    3575    3576    3575    3577
    3575    3578    3566    3579    3579    3580    3562    3564
    3581    3582    3581    3583    3583    3584    3583    3585
    3585    3586    3585    3587    3585    3588    3588    3589
    3588    3590    3588    3591    3591    3592    3592    3593
    3592    3594    3592    3595    3583    3596    3596    3597
    3579    3581    3598    3599    3598    3600    3600    3601
    3600    3602    3602    3603    3602    3604    3602    3605
    3605    3606    3605    3607    3607    3608    3607    3609
    3607    3610    3605    3611    3611    3612    3611    3613
    3611    3614    3600    3615    3615    3616    3596    3598
    3617    3618    3618    3619    3618    3620    3620    3621
    3620    3622    3620    3623    3623    3624    3623    3625
    3623    3626    3626    3628    3626    3627    3626    3617
    3618    3629    3629    3630    3615    3617    3631    3632
    3631    3633    3633    3634    3633    3635    3635    3636
    3635    3637    3637    3638    3635    3639    3639    3640
    3639    3641    3639    3642    3633    3643    3643    3644
    3629    3631    3645    3646    3645    3647    3647    3648
    3647    3649    3649    3650    3649    3651    3649    3652
    3652    3653    3652    3654    3647    3655    3655    3656
    3643    3645    3657    3658    3657    3659    3659    3660
    3659    3661    3661    3662    3661    3663    3661    3664
    3664    3665    3665    3666    3664    3667    3667    3668
    3665    3669    3669    3670    3667    3671    3671    3672
    3669    3673    3671    3673    3673    3674    3674    3675
    3659    3676    3676    3677    3655    3657    3678    3679
    3678    3680    3680    3681    3680    3682    3682    3683
    3682    3684    3682    3685    3685    3686    3688    3687
    3687    3680    3676    3678    3689    3690    3689    3691
    3691    3692    3691    3693    3693    3694    3693    3695
    3693    3696    3696    3697    3696    3698    3698    3699
    3698    3700    3698    3701    3696    3702    3702    3703
    3702    3704    3702    3705    3691    3706    3706    3707
    3687    3689    3708    3709    3708    3710    3710    3711
    3710    3712    3712    3713    3712    3714    3714    3715
    3714    3716    3712    3717    3717    3718    3717    3719
    3717    3720    3714    3721    3721    3722    3721    3723
    3721    3724    3710    3725    3725    3726    3706    3708
    3727    3728    3727    3729    3729    3730    3729    3731
    3731    3732    3731    3733    3731    3734    3734    3735
    3734    3736    3734    3737    3737    3738    3737    3739
    3739    3740    3739    3741    3729    3742    3742    3743
    3725    3727    3744    3745    3744    3746    3746    3747
    3746    3748    3748    3749    3748    3750    3748    3751
    3751    3752    3751    3753    3746    3754    3754    3755
    3742    3744    3756    3757    3757    3758    3757    3759
    3759    3760    3759    3761    3759    3762    3762    3763
    3762    3764    3762    3765    3765    3767    3765    3766
    3765    3756    3757    3768    3768    3769    3754    3756
    3770    3771    3770    3772    3772    3773    3772    3774
    3774    3775    3774    3776    3774    3777    3777    3778
    3777    3779    3777    3780    3780    3781    3780    3782
    3780    3783    3783    3784    3783    3785    3783    3786
    3786    3787    3786    3788    3786    3789    3772    3790
    3790    3791    3768    3770    3792    3793    3792    3794
    3794    3795    3794    3796    3796    3797    3796    3798
    3796    3799    3799    3800    3800    3801    3799    3802
    3802    3803    3800    3804    3804    3805    3802    3806
    3806    3807    3804    3808    3806    3808    3808    3809
    3809    3810    3794    3811    3811    3812    3790    3792
    3813    3814    3813    3815    3815    3816    3815    3817
    3817    3818    3817    3819    3817    3820    3820    3821
    3820    3822    3822    3823    3822    3824    3822    3825
    3820    3826    3826    3827    3826    3828    3826    3829
    3815    3830    3830    3831    3811    3813    3832    3833
    3832    3834    3834    3835    3834    3836    3836    3837
    3836    3838    3836    3839    3839    3840    3842    3841
    3841    3834    3830    3832    3843    3844    3843    3845
    3845    3846    3845    3847    3847    3848    3847    3849
    3849    3850    3849    3851    3847    3852    3852    3853
    3852    3854    3852    3855    3849    3856    3856    3857
    3856    3858    3856    3859    3845    3860    3860    3861
    3841    3843    3862    3863    3862    3864    3864    3865
    3864    3866    3866    3867    3866    3868    3868    3869
    3868    3870    3868    3871    3866    3872    3872    3873
    3872    3874    3872    3875    3864    3876    3876    3877
    3860    3862    3878    3879    3878    3880    3880    3881
    3880    3882    3882    3883    3882    3884    3882    3885
    3885    3886    3885    3887    3885    3888    3888    3889
    3888    3890    3888    3891    3891    3892    3891    3893
    3891    3894    3894    3895    3894    3896    3894    3897
    3880    3898    3898    3899    3876    3878    3900    3901
    3900    3902    3902    3903    3902    3904    3904    3905
    3904    3906    3904    3907    3907    3908    3907    3909
    3907    3910    3910    3911    3910    3912    3902    3913
    3913    3914    3898    3900    3915    3916    3915    3917
    3917    3918    3917    3919    3919    3920    3919    3921
    3919    3922    3922    3923    3923    3924    3922    3925
    3925    3926    3923    3927    3927    3928    3925    3929
    3929    3930    3927    3931    3929    3931    3931    3932
    3932    3933    3917    3934    3934    3935    3913    3915
    3936    3937    3936    3938    3938    3939    3938    3940
    3940    3941    3940    3942    3940    3943    3938    3944
    3944    3945    3934    3936    3946    3947    3946    3948
    3948    3949    3948    3950    3950    3951    3950    3952
    3950    3953    3953    3954    3953    3955    3955    3956
    3955    3957    3948    3958    3958    3959    3944    3946
    3960    3961    3960    3962    3962    3963    3962    3964
    3964    3965    3964    3966    3964    3967    3967    3968
    3967    3969    3962    3970    3970    3971    3958    3960
    3972    3973    3972    3974    3974    3975    3974    3976
    3976    3977    3976    3978    3976    3979    3979    3980
    3979    3981    3979    3982    3982    3983    3982    3984
    3984    3985    3984    3986    3974    3987    3987    3988
[truncated: 422,714 more chars]
