# Supplementary material for: Electron Transfer Interactome of Cytochrome c
Source: PLoS Comput Biol. 2012 Dec 6;8(12):e1002807. doi: 10.1371/journal.pcbi.1002807 (PMC3516563; doi:10.1371/journal.pcbi.1002807)
Supplement: Dataset S1 — Script files. (BZ2) [file pcbi.1002807.s001.bz2 › scripts/ccp.pdb]

ATOM      1  N   THR A   1      -8.511  55.027  -7.577  1.00 90.71           N  
ATOM      2  CA  THR A   1      -7.163  55.446  -7.159  1.00 89.55           C  
ATOM      3  C   THR A   1      -6.297  54.203  -6.922  1.00 87.45           C  
ATOM      4  O   THR A   1      -5.068  54.309  -6.990  1.00 88.55           O  
ATOM      5  CB  THR A   1      -7.093  56.348  -5.856  1.00 90.34           C  
ATOM      6  OG1 THR A   1      -5.775  56.052  -5.251  1.00 91.01           O  
ATOM      7  CG2 THR A   1      -8.214  56.165  -4.824  1.00 89.54           C  
ATOM      8  N   THR A   2      -7.013  53.128  -6.619  1.00 84.65           N  
ATOM      9  CA  THR A   2      -6.320  51.860  -6.299  1.00 81.04           C  
ATOM     10  C   THR A   2      -5.734  52.096  -4.901  1.00 76.47           C  
ATOM     11  O   THR A   2      -5.698  53.249  -4.414  1.00 76.61           O  
ATOM     12  CB  THR A   2      -5.274  51.460  -7.388  1.00 83.90           C  
ATOM     13  OG1 THR A   2      -5.762  50.224  -8.026  1.00 87.16           O  
ATOM     14  CG2 THR A   2      -3.823  51.293  -6.908  1.00 86.66           C  
ATOM     15  N   PRO A   3      -5.293  51.001  -4.311  1.00 71.28           N  
ATOM     16  CA  PRO A   3      -4.721  51.071  -2.968  1.00 68.12           C  
ATOM     17  C   PRO A   3      -3.417  51.852  -2.943  1.00 65.31           C  
ATOM     18  O   PRO A   3      -2.873  52.368  -3.933  1.00 65.43           O  
ATOM     19  CB  PRO A   3      -4.642  49.624  -2.536  1.00 67.75           C  
ATOM     20  CG  PRO A   3      -4.638  48.801  -3.780  1.00 67.92           C  
ATOM     21  CD  PRO A   3      -5.328  49.635  -4.832  1.00 69.29           C  
ATOM     22  N   LEU A   4      -2.927  51.973  -1.711  1.00 61.31           N  
ATOM     23  CA  LEU A   4      -1.690  52.673  -1.398  1.00 57.62           C  
ATOM     24  C   LEU A   4      -0.555  51.756  -1.901  1.00 54.26           C  
ATOM     25  O   LEU A   4      -0.767  50.539  -1.951  1.00 53.69           O  
ATOM     26  CB  LEU A   4      -1.580  53.003   0.077  1.00 56.87           C  
ATOM     27  CG  LEU A   4      -2.624  52.891   1.130  1.00 57.80           C  
ATOM     28  CD1 LEU A   4      -2.412  51.716   2.089  1.00 58.15           C  
ATOM     29  CD2 LEU A   4      -2.683  54.138   2.024  1.00 58.58           C  
ATOM     30  N   VAL A   5       0.554  52.369  -2.272  1.00 51.72           N  
ATOM     31  CA  VAL A   5       1.742  51.619  -2.684  1.00 49.68           C  
ATOM     32  C   VAL A   5       2.845  52.012  -1.655  1.00 48.88           C  
ATOM     33  O   VAL A   5       3.101  53.206  -1.416  1.00 48.55           O  
ATOM     34  CB  VAL A   5       2.184  51.787  -4.126  1.00 50.23           C  
ATOM     35  CG1 VAL A   5       2.906  50.531  -4.661  1.00 50.50           C  
ATOM     36  CG2 VAL A   5       1.053  52.209  -5.035  1.00 50.00           C  
ATOM     37  N   HIS A   6       3.415  50.969  -1.102  1.00 45.29           N  
ATOM     38  CA  HIS A   6       4.475  50.861  -0.123  1.00 38.32           C  
ATOM     39  C   HIS A   6       5.705  50.175  -0.745  1.00 36.69           C  
ATOM     40  O   HIS A   6       5.785  48.897  -0.847  1.00 34.82           O  
ATOM     41  CB  HIS A   6       4.057  49.934   1.051  1.00 36.45           C  
ATOM     42  CG  HIS A   6       2.922  50.487   1.838  1.00 36.73           C  
ATOM     43  ND1 HIS A   6       2.889  51.748   2.365  1.00 40.84           N  
ATOM     44  CD2 HIS A   6       1.784  49.897   2.264  1.00 39.03           C  
ATOM     45  CE1 HIS A   6       1.785  51.943   3.072  1.00 40.10           C  
ATOM     46  NE2 HIS A   6       1.110  50.814   3.043  1.00 40.89           N  
ATOM     47  N   VAL A   7       6.607  51.056  -1.148  1.00 32.97           N  
ATOM     48  CA  VAL A   7       7.876  50.578  -1.707  1.00 34.42           C  
ATOM     49  C   VAL A   7       8.898  50.437  -0.534  1.00 32.67           C  
ATOM     50  O   VAL A   7       9.033  51.283   0.350  1.00 35.05           O  
ATOM     51  CB  VAL A   7       8.448  51.446  -2.828  1.00 39.25           C  
ATOM     52  CG1 VAL A   7       9.664  50.738  -3.510  1.00 35.99           C  
ATOM     53  CG2 VAL A   7       7.450  51.905  -3.856  1.00 33.95           C  
ATOM     54  N   ALA A   8       9.488  49.297  -0.554  1.00 32.49           N  
ATOM     55  CA  ALA A   8      10.499  48.941   0.451  1.00 39.43           C  
ATOM     56  C   ALA A   8      11.710  49.809   0.078  1.00 44.66           C  
ATOM     57  O   ALA A   8      12.083  49.893  -1.138  1.00 46.64           O  
ATOM     58  CB  ALA A   8      10.748  47.459   0.279  1.00 33.55           C  
ATOM     59  N   SER A   9      12.306  50.479   1.052  1.00 44.56           N  
ATOM     60  CA  SER A   9      13.502  51.293   0.698  1.00 43.93           C  
ATOM     61  C   SER A   9      14.619  50.876   1.619  1.00 43.38           C  
ATOM     62  O   SER A   9      14.450  51.035   2.833  1.00 45.38           O  
ATOM     63  CB  SER A   9      13.181  52.767   0.780  1.00 46.91           C  
ATOM     64  OG  SER A   9      14.121  53.502   0.004  1.00 50.97           O  
ATOM     65  N   VAL A  10      15.684  50.311   1.105  1.00 45.92           N  
ATOM     66  CA  VAL A  10      16.785  49.879   1.992  1.00 46.67           C  
ATOM     67  C   VAL A  10      17.313  51.070   2.804  1.00 48.00           C  
ATOM     68  O   VAL A  10      17.323  52.203   2.293  1.00 49.57           O  
ATOM     69  CB  VAL A  10      17.871  49.137   1.234  1.00 45.39           C  
ATOM     70  CG1 VAL A  10      18.930  48.564   2.207  1.00 46.69           C  
ATOM     71  CG2 VAL A  10      17.308  48.036   0.362  1.00 46.49           C  
ATOM     72  N   GLU A  11      17.710  50.758   4.043  1.00 47.16           N  
ATOM     73  CA  GLU A  11      18.235  51.834   4.943  1.00 46.25           C  
ATOM     74  C   GLU A  11      19.543  52.309   4.339  1.00 46.87           C  
ATOM     75  O   GLU A  11      20.296  51.454   3.855  1.00 47.69           O  
ATOM     76  CB  GLU A  11      18.351  51.401   6.359  1.00 36.63           C  
ATOM     77  CG  GLU A  11      17.005  51.256   7.084  1.00 35.92           C  
ATOM     78  CD  GLU A  11      16.311  49.926   7.033  1.00 31.68           C  
ATOM     79  OE1 GLU A  11      16.738  49.162   6.160  1.00 29.43           O  
ATOM     80  OE2 GLU A  11      15.402  49.639   7.844  1.00 33.08           O  
ATOM     81  N   LYS A  12      19.734  53.610   4.316  1.00 48.44           N  
ATOM     82  CA  LYS A  12      20.889  54.195   3.614  1.00 49.98           C  
ATOM     83  C   LYS A  12      22.177  53.437   3.771  1.00 48.55           C  
ATOM     84  O   LYS A  12      22.826  53.406   4.815  1.00 50.02           O  
ATOM     85  CB  LYS A  12      20.993  55.687   3.793  1.00 54.51           C  
ATOM     86  CG  LYS A  12      21.253  56.391   2.438  1.00 62.10           C  
ATOM     87  CD  LYS A  12      22.700  56.868   2.293  1.00 63.72           C  
ATOM     88  CE  LYS A  12      23.033  58.100   3.086  1.00 64.51           C  
ATOM     89  NZ  LYS A  12      22.859  59.396   2.363  1.00 64.68           N  
ATOM     90  N   GLY A  13      22.541  52.771   2.692  1.00 47.84           N  
ATOM     91  CA  GLY A  13      23.717  51.930   2.513  1.00 45.48           C  
ATOM     92  C   GLY A  13      23.928  50.997   3.700  1.00 45.19           C  
ATOM     93  O   GLY A  13      24.885  51.226   4.479  1.00 47.10           O  
ATOM     94  N   ARG A  14      23.037  50.020   3.869  1.00 39.97           N  
ATOM     95  CA  ARG A  14      23.203  49.043   4.994  1.00 32.48           C  
ATOM     96  C   ARG A  14      23.315  47.759   4.217  1.00 28.89           C  
ATOM     97  O   ARG A  14      23.228  47.835   2.981  1.00 34.04           O  
ATOM     98  CB  ARG A  14      22.134  49.081   6.026  1.00 33.08           C  
ATOM     99  CG  ARG A  14      21.903  50.457   6.638  1.00 37.04           C  
ATOM    100  CD  ARG A  14      22.937  50.730   7.651  1.00 38.97           C  
ATOM    101  NE  ARG A  14      22.838  52.030   8.325  1.00 45.99           N  
ATOM    102  CZ  ARG A  14      23.758  52.284   9.292  1.00 51.62           C  
ATOM    103  NH1 ARG A  14      24.696  51.373   9.606  1.00 50.92           N  
ATOM    104  NH2 ARG A  14      23.763  53.429   9.948  1.00 53.52           N  
ATOM    105  N   SER A  15      23.543  46.643   4.784  1.00 26.39           N  
ATOM    106  CA  SER A  15      23.699  45.446   3.916  1.00 24.94           C  
ATOM    107  C   SER A  15      23.470  44.284   4.887  1.00 22.61           C  
ATOM    108  O   SER A  15      23.096  44.533   6.003  1.00 25.23           O  
ATOM    109  CB  SER A  15      25.062  45.425   3.325  1.00 34.77           C  
ATOM    110  OG  SER A  15      25.977  45.871   4.399  1.00 41.07           O  
ATOM    111  N   TYR A  16      23.633  43.125   4.351  1.00 23.66           N  
ATOM    112  CA  TYR A  16      23.346  41.935   5.152  1.00 27.60           C  
ATOM    113  C   TYR A  16      23.963  42.129   6.515  1.00 33.82           C  
ATOM    114  O   TYR A  16      23.311  42.330   7.575  1.00 34.85           O  
ATOM    115  CB  TYR A  16      23.811  40.816   4.227  1.00 24.78           C  
ATOM    116  CG  TYR A  16      23.913  39.538   5.038  1.00 31.48           C  
ATOM    117  CD1 TYR A  16      22.819  38.950   5.599  1.00 30.76           C  
ATOM    118  CD2 TYR A  16      25.173  38.982   5.284  1.00 35.38           C  
ATOM    119  CE1 TYR A  16      22.935  37.790   6.355  1.00 30.95           C  
ATOM    120  CE2 TYR A  16      25.299  37.849   6.063  1.00 36.57           C  
ATOM    121  CZ  TYR A  16      24.156  37.255   6.574  1.00 33.70           C  
ATOM    122  OH  TYR A  16      24.262  36.120   7.319  1.00 41.88           O  
ATOM    123  N   GLU A  17      25.260  42.100   6.511  1.00 36.81           N  
ATOM    124  CA  GLU A  17      26.149  42.237   7.673  1.00 40.98           C  
ATOM    125  C   GLU A  17      25.614  43.266   8.629  1.00 41.91           C  
ATOM    126  O   GLU A  17      25.506  43.005   9.857  1.00 42.11           O  
ATOM    127  CB  GLU A  17      27.550  42.590   7.176  1.00 46.67           C  
ATOM    128  CG  GLU A  17      27.941  41.902   5.830  1.00 55.04           C  
ATOM    129  CD  GLU A  17      27.183  42.385   4.614  1.00 58.68           C  
ATOM    130  OE1 GLU A  17      26.486  43.434   4.665  1.00 59.70           O  
ATOM    131  OE2 GLU A  17      27.269  41.694   3.560  1.00 60.20           O  
ATOM    132  N   ASP A  18      25.173  44.425   8.151  1.00 41.37           N  
ATOM    133  CA  ASP A  18      24.623  45.402   9.125  1.00 39.69           C  
ATOM    134  C   ASP A  18      23.420  44.748   9.822  1.00 41.12           C  
ATOM    135  O   ASP A  18      23.199  45.081  10.990  1.00 43.64           O  
ATOM    136  CB  ASP A  18      24.222  46.674   8.447  1.00 38.28           C  
ATOM    137  CG  ASP A  18      25.292  47.570   7.917  1.00 38.01           C  
ATOM    138  OD1 ASP A  18      25.722  47.393   6.773  1.00 38.39           O  
ATOM    139  OD2 ASP A  18      25.671  48.537   8.629  1.00 39.28           O  
ATOM    140  N   PHE A  19      22.665  43.941   9.046  1.00 38.50           N  
ATOM    141  CA  PHE A  19      21.461  43.274   9.581  1.00 36.11           C  
ATOM    142  C   PHE A  19      21.786  42.016  10.370  1.00 31.11           C  
ATOM    143  O   PHE A  19      20.948  41.573  11.169  1.00 30.23           O  
ATOM    144  CB  PHE A  19      20.345  43.013   8.524  1.00 32.90           C  
ATOM    145  CG  PHE A  19      19.796  44.268   7.917  1.00 28.58           C  
ATOM    146  CD1 PHE A  19      18.957  45.106   8.693  1.00 26.23           C  
ATOM    147  CD2 PHE A  19      20.160  44.626   6.613  1.00 23.24           C  
ATOM    148  CE1 PHE A  19      18.470  46.309   8.188  1.00 20.87           C  
ATOM    149  CE2 PHE A  19      19.668  45.825   6.097  1.00 21.01           C  
ATOM    150  CZ  PHE A  19      18.845  46.650   6.849  1.00 22.44           C  
ATOM    151  N   GLN A  20      22.912  41.388  10.160  1.00 30.91           N  
ATOM    152  CA  GLN A  20      23.274  40.161  10.947  1.00 29.69           C  
ATOM    153  C   GLN A  20      23.704  40.546  12.386  1.00 28.52           C  
ATOM    154  O   GLN A  20      23.667  39.747  13.349  1.00 28.11           O  
ATOM    155  CB  GLN A  20      24.343  39.353  10.302  1.00 31.57           C  
ATOM    156  CG  GLN A  20      24.851  38.190  11.062  1.00 31.03           C  
ATOM    157  CD  GLN A  20      24.043  36.969  11.156  1.00 30.59           C  
ATOM    158  OE1 GLN A  20      23.646  36.642  12.289  1.00 38.08           O  
ATOM    159  NE2 GLN A  20      23.762  36.317  10.063  1.00 28.88           N  
ATOM    160  N   LYS A  21      24.022  41.834  12.431  1.00 27.53           N  
ATOM    161  CA  LYS A  21      24.474  42.408  13.691  1.00 30.36           C  
ATOM    162  C   LYS A  21      23.269  42.616  14.558  1.00 32.44           C  
ATOM    163  O   LYS A  21      23.417  42.202  15.752  1.00 33.75           O  
ATOM    164  CB  LYS A  21      25.459  43.563  13.525  1.00 31.18           C  
ATOM    165  CG  LYS A  21      26.852  42.854  13.165  1.00 36.72           C  
ATOM    166  CD  LYS A  21      27.845  43.832  12.576  1.00 35.82           C  
ATOM    167  CE  LYS A  21      28.136  44.953  13.589  1.00 35.97           C  
ATOM    168  NZ  LYS A  21      29.248  45.786  13.023  1.00 41.58           N  
ATOM    169  N   VAL A  22      22.173  43.106  13.945  1.00 26.09           N  
ATOM    170  CA  VAL A  22      20.939  43.350  14.734  1.00 22.75           C  
ATOM    171  C   VAL A  22      20.353  42.096  15.353  1.00 18.59           C  
ATOM    172  O   VAL A  22      19.839  42.034  16.472  1.00 21.36           O  
ATOM    173  CB  VAL A  22      19.955  44.229  13.919  1.00 27.05           C  
ATOM    174  CG1 VAL A  22      18.862  44.864  14.814  1.00 23.36           C  
ATOM    175  CG2 VAL A  22      20.634  45.363  13.170  1.00 24.77           C  
ATOM    176  N   TYR A  23      20.467  41.020  14.649  1.00 17.67           N  
ATOM    177  CA  TYR A  23      20.018  39.661  14.899  1.00 18.08           C  
ATOM    178  C   TYR A  23      20.700  39.087  16.090  1.00 19.56           C  
ATOM    179  O   TYR A  23      20.212  38.482  17.046  1.00 18.39           O  
ATOM    180  CB  TYR A  23      20.387  38.927  13.530  1.00 13.42           C  
ATOM    181  CG  TYR A  23      19.978  37.486  13.682  1.00 17.84           C  
ATOM    182  CD1 TYR A  23      20.638  36.751  14.670  1.00 20.22           C  
ATOM    183  CD2 TYR A  23      18.982  36.829  12.972  1.00 14.60           C  
ATOM    184  CE1 TYR A  23      20.394  35.406  14.915  1.00 20.25           C  
ATOM    185  CE2 TYR A  23      18.699  35.489  13.242  1.00 19.66           C  
ATOM    186  CZ  TYR A  23      19.397  34.753  14.186  1.00 17.99           C  
ATOM    187  OH  TYR A  23      19.174  33.455  14.536  1.00 14.30           O  
ATOM    188  N   ASN A  24      22.047  39.256  15.956  1.00 25.07           N  
ATOM    189  CA  ASN A  24      23.026  38.876  17.038  1.00 20.56           C  
ATOM    190  C   ASN A  24      22.641  39.604  18.310  1.00 17.41           C  
ATOM    191  O   ASN A  24      22.521  38.952  19.373  1.00 19.28           O  
ATOM    192  CB  ASN A  24      24.380  39.229  16.495  1.00 24.13           C  
ATOM    193  CG  ASN A  24      24.849  38.180  15.523  1.00 26.92           C  
ATOM    194  OD1 ASN A  24      25.855  38.384  14.873  1.00 30.98           O  
ATOM    195  ND2 ASN A  24      24.156  37.061  15.502  1.00 30.48           N  
ATOM    196  N   ALA A  25      22.399  40.902  18.236  1.00 14.72           N  
ATOM    197  CA  ALA A  25      22.001  41.590  19.459  1.00 18.80           C  
ATOM    198  C   ALA A  25      20.738  40.989  20.033  1.00 23.73           C  
ATOM    199  O   ALA A  25      20.531  40.546  21.203  1.00 26.80           O  
ATOM    200  CB  ALA A  25      21.918  43.062  19.094  1.00 14.30           C  
ATOM    201  N   ILE A  26      19.723  40.888  19.109  1.00 25.73           N  
ATOM    202  CA  ILE A  26      18.459  40.317  19.579  1.00 18.89           C  
ATOM    203  C   ILE A  26      18.746  38.898  20.076  1.00 14.03           C  
ATOM    204  O   ILE A  26      18.310  38.519  21.140  1.00 14.99           O  
ATOM    205  CB  ILE A  26      17.336  40.191  18.489  1.00 16.22           C  
ATOM    206  CG1 ILE A  26      16.840  41.578  18.045  1.00 13.59           C  
ATOM    207  CG2 ILE A  26      16.153  39.315  18.941  1.00 10.82           C  
ATOM    208  CD1 ILE A  26      16.495  41.417  16.540  1.00 15.99           C  
ATOM    209  N   ALA A  27      19.413  38.159  19.239  1.00 13.47           N  
ATOM    210  CA  ALA A  27      19.623  36.725  19.596  1.00 16.42           C  
ATOM    211  C   ALA A  27      20.221  36.516  20.960  1.00 22.72           C  
ATOM    212  O   ALA A  27      19.802  35.591  21.673  1.00 28.43           O  
ATOM    213  CB  ALA A  27      20.393  36.128  18.439  1.00 12.78           C  
ATOM    214  N   LEU A  28      21.229  37.289  21.315  1.00 23.82           N  
ATOM    215  CA  LEU A  28      22.034  37.169  22.516  1.00 25.46           C  
ATOM    216  C   LEU A  28      21.192  37.481  23.741  1.00 26.90           C  
ATOM    217  O   LEU A  28      21.330  36.765  24.769  1.00 26.82           O  
ATOM    218  CB  LEU A  28      23.149  38.202  22.460  1.00 31.51           C  
ATOM    219  CG  LEU A  28      24.610  37.904  22.296  1.00 30.89           C  
ATOM    220  CD1 LEU A  28      25.336  39.221  22.669  1.00 31.49           C  
ATOM    221  CD2 LEU A  28      25.051  36.782  23.269  1.00 28.79           C  
ATOM    222  N   LYS A  29      20.444  38.548  23.447  1.00 23.62           N  
ATOM    223  CA  LYS A  29      19.593  39.015  24.580  1.00 21.98           C  
ATOM    224  C   LYS A  29      18.512  38.060  25.006  1.00 20.72           C  
ATOM    225  O   LYS A  29      18.049  38.074  26.154  1.00 20.86           O  
ATOM    226  CB  LYS A  29      19.108  40.413  24.344  1.00 22.72           C  
ATOM    227  CG  LYS A  29      18.301  40.851  25.598  1.00 20.57           C  
ATOM    228  CD  LYS A  29      17.323  41.894  25.083  1.00 20.02           C  
ATOM    229  CE  LYS A  29      17.612  43.282  25.419  1.00 14.95           C  
ATOM    230  NZ  LYS A  29      16.742  43.728  26.527  1.00 18.47           N  
ATOM    231  N   LEU A  30      18.197  37.184  24.103  1.00 20.64           N  
ATOM    232  CA  LEU A  30      17.192  36.114  24.300  1.00 25.22           C  
ATOM    233  C   LEU A  30      17.963  35.089  25.157  1.00 28.36           C  
ATOM    234  O   LEU A  30      17.345  34.442  26.017  1.00 28.00           O  
ATOM    235  CB  LEU A  30      16.760  35.716  22.930  1.00 26.17           C  
ATOM    236  CG  LEU A  30      15.431  35.337  22.350  1.00 28.33           C  
ATOM    237  CD1 LEU A  30      14.287  36.233  22.797  1.00 22.14           C  
ATOM    238  CD2 LEU A  30      15.565  35.280  20.823  1.00 15.99           C  
ATOM    239  N   ARG A  31      19.266  34.959  24.885  1.00 30.17           N  
ATOM    240  CA  ARG A  31      20.192  34.057  25.656  1.00 28.53           C  
ATOM    241  C   ARG A  31      20.380  34.640  27.052  1.00 28.19           C  
ATOM    242  O   ARG A  31      20.236  34.043  28.127  1.00 25.98           O  
ATOM    243  CB  ARG A  31      21.453  33.985  24.886  1.00 33.36           C  
ATOM    244  CG  ARG A  31      22.332  32.787  24.916  1.00 36.26           C  
ATOM    245  CD  ARG A  31      23.790  33.288  24.888  1.00 40.91           C  
ATOM    246  NE  ARG A  31      24.646  32.069  24.935  1.00 45.16           N  
ATOM    247  CZ  ARG A  31      24.874  31.448  23.758  1.00 46.04           C  
ATOM    248  NH1 ARG A  31      25.060  32.103  22.611  1.00 52.26           N  
ATOM    249  NH2 ARG A  31      24.640  30.140  23.646  1.00 44.55           N  
ATOM    250  N   GLU A  32      20.535  35.952  27.167  1.00 31.21           N  
ATOM    251  CA  GLU A  32      20.653  36.643  28.435  1.00 31.74           C  
ATOM    252  C   GLU A  32      19.468  36.779  29.318  1.00 30.94           C  
ATOM    253  O   GLU A  32      19.585  36.443  30.547  1.00 28.92           O  
ATOM    254  CB  GLU A  32      21.331  38.015  28.232  1.00 38.21           C  
ATOM    255  CG  GLU A  32      22.861  37.972  28.429  1.00 47.92           C  
ATOM    256  CD  GLU A  32      23.616  36.866  27.744  1.00 52.35           C  
ATOM    257  OE1 GLU A  32      23.908  35.693  28.134  1.00 49.04           O  
ATOM    258  OE2 GLU A  32      24.001  37.283  26.612  1.00 55.55           O  
ATOM    259  N   ASP A  33      18.322  37.317  28.874  1.00 29.99           N  
ATOM    260  CA  ASP A  33      17.168  37.475  29.830  1.00 24.27           C  
ATOM    261  C   ASP A  33      16.290  36.257  29.853  1.00 25.31           C  
ATOM    262  O   ASP A  33      15.020  36.334  29.736  1.00 30.78           O  
ATOM    263  CB  ASP A  33      16.513  38.740  29.460  1.00 29.82           C  
ATOM    264  CG  ASP A  33      17.104  40.084  29.401  1.00 36.81           C  
ATOM    265  OD1 ASP A  33      18.341  40.228  29.554  1.00 39.39           O  
ATOM    266  OD2 ASP A  33      16.350  41.102  29.250  1.00 37.91           O  
ATOM    267  N   ASP A  34      16.715  35.060  29.951  1.00 25.39           N  
ATOM    268  CA  ASP A  34      16.055  33.779  29.889  1.00 23.10           C  
ATOM    269  C   ASP A  34      15.131  33.541  31.050  1.00 25.46           C  
ATOM    270  O   ASP A  34      14.547  32.451  31.041  1.00 27.55           O  
ATOM    271  CB  ASP A  34      17.039  32.617  29.787  1.00 25.65           C  
ATOM    272  CG  ASP A  34      17.916  32.478  31.044  1.00 29.80           C  
ATOM    273  OD1 ASP A  34      17.892  33.305  31.980  1.00 33.17           O  
ATOM    274  OD2 ASP A  34      18.623  31.462  31.136  1.00 31.97           O  
ATOM    275  N   GLU A  35      15.024  34.431  32.001  1.00 28.31           N  
ATOM    276  CA  GLU A  35      14.122  34.131  33.143  1.00 30.40           C  
ATOM    277  C   GLU A  35      12.651  34.467  32.830  1.00 27.30           C  
ATOM    278  O   GLU A  35      11.736  34.034  33.564  1.00 28.75           O  
ATOM    279  CB  GLU A  35      14.438  34.958  34.393  1.00 36.77           C  
ATOM    280  CG  GLU A  35      15.749  35.177  35.027  1.00 51.62           C  
ATOM    281  CD  GLU A  35      16.130  34.571  36.344  1.00 60.25           C  
ATOM    282  OE1 GLU A  35      15.507  35.040  37.335  1.00 63.44           O  
ATOM    283  OE2 GLU A  35      17.034  33.690  36.500  1.00 65.78           O  
ATOM    284  N   TYR A  36      12.372  35.288  31.868  1.00 24.69           N  
ATOM    285  CA  TYR A  36      11.052  35.779  31.500  1.00 22.38           C  
ATOM    286  C   TYR A  36      10.055  34.643  31.442  1.00 21.50           C  
ATOM    287  O   TYR A  36      10.314  33.502  31.020  1.00 20.85           O  
ATOM    288  CB  TYR A  36      11.006  36.680  30.279  1.00 24.97           C  
ATOM    289  CG  TYR A  36       9.658  37.163  29.785  1.00 28.85           C  
ATOM    290  CD1 TYR A  36       8.953  38.143  30.468  1.00 30.73           C  
ATOM    291  CD2 TYR A  36       9.076  36.680  28.573  1.00 24.90           C  
ATOM    292  CE1 TYR A  36       7.723  38.633  30.021  1.00 28.28           C  
ATOM    293  CE2 TYR A  36       7.894  37.216  28.093  1.00 22.55           C  
ATOM    294  CZ  TYR A  36       7.201  38.155  28.833  1.00 28.10           C  
ATOM    295  OH  TYR A  36       5.986  38.678  28.428  1.00 32.29           O  
ATOM    296  N   ASP A  37       8.940  35.036  32.040  1.00 20.94           N  
ATOM    297  CA  ASP A  37       7.781  34.153  32.096  1.00 22.29           C  
ATOM    298  C   ASP A  37       8.200  32.783  32.517  1.00 24.76           C  
ATOM    299  O   ASP A  37       8.072  31.881  31.682  1.00 27.32           O  
ATOM    300  CB  ASP A  37       7.135  34.098  30.685  1.00 23.28           C  
ATOM    301  CG  ASP A  37       5.635  33.873  30.613  1.00 24.88           C  
ATOM    302  OD1 ASP A  37       4.865  33.766  31.600  1.00 26.76           O  
ATOM    303  OD2 ASP A  37       5.168  33.729  29.469  1.00 17.34           O  
ATOM    304  N   ASN A  38       8.640  32.548  33.737  1.00 26.64           N  
ATOM    305  CA  ASN A  38       8.945  31.203  34.252  1.00 20.83           C  
ATOM    306  C   ASN A  38       9.897  30.419  33.383  1.00 20.01           C  
ATOM    307  O   ASN A  38       9.810  29.197  33.349  1.00 19.16           O  
ATOM    308  CB  ASN A  38       7.659  30.421  34.500  1.00 23.01           C  
ATOM    309  CG  ASN A  38       6.804  31.099  35.529  1.00 25.40           C  
ATOM    310  OD1 ASN A  38       6.846  30.633  36.685  1.00 33.62           O  
ATOM    311  ND2 ASN A  38       6.093  32.159  35.237  1.00 25.95           N  
ATOM    312  N   TYR A  39      10.777  31.185  32.788  1.00 22.92           N  
ATOM    313  CA  TYR A  39      11.847  30.643  31.961  1.00 25.64           C  
ATOM    314  C   TYR A  39      11.332  30.215  30.600  1.00 25.41           C  
ATOM    315  O   TYR A  39      11.813  29.205  30.046  1.00 30.30           O  
ATOM    316  CB  TYR A  39      12.555  29.477  32.692  1.00 29.48           C  
ATOM    317  CG  TYR A  39      13.425  29.979  33.835  1.00 32.68           C  
ATOM    318  CD1 TYR A  39      14.653  30.545  33.610  1.00 32.28           C  
ATOM    319  CD2 TYR A  39      12.921  29.903  35.150  1.00 34.53           C  
ATOM    320  CE1 TYR A  39      15.398  31.057  34.688  1.00 33.38           C  
ATOM    321  CE2 TYR A  39      13.651  30.404  36.221  1.00 34.99           C  
ATOM    322  CZ  TYR A  39      14.912  30.957  35.961  1.00 33.85           C  
ATOM    323  OH  TYR A  39      15.657  31.433  36.998  1.00 35.19           O  
ATOM    324  N   ILE A  40      10.390  30.966  30.052  1.00 17.55           N  
ATOM    325  CA  ILE A  40       9.974  30.520  28.690  1.00 14.87           C  
ATOM    326  C   ILE A  40      10.925  31.318  27.842  1.00 10.84           C  
ATOM    327  O   ILE A  40      11.289  30.847  26.753  1.00 19.74           O  
ATOM    328  CB  ILE A  40       8.428  30.734  28.319  1.00 11.81           C  
ATOM    329  CG1 ILE A  40       7.639  29.650  29.066  1.00 15.26           C  
ATOM    330  CG2 ILE A  40       8.183  30.638  26.783  1.00  8.96           C  
ATOM    331  CD1 ILE A  40       6.100  29.784  29.150  1.00 21.69           C  
ATOM    332  N   GLY A  41      11.159  32.509  28.299  1.00  8.68           N  
ATOM    333  CA  GLY A  41      12.069  33.392  27.538  1.00 14.67           C  
ATOM    334  C   GLY A  41      11.191  34.355  26.763  1.00 16.38           C  
ATOM    335  O   GLY A  41       9.965  34.261  26.914  1.00 17.31           O  
ATOM    336  N   TYR A  42      11.872  35.175  25.985  1.00 17.59           N  
ATOM    337  CA  TYR A  42      11.188  36.184  25.133  1.00 17.75           C  
ATOM    338  C   TYR A  42      10.873  35.700  23.731  1.00 13.20           C  
ATOM    339  O   TYR A  42      10.437  36.529  22.926  1.00 16.28           O  
ATOM    340  CB  TYR A  42      12.068  37.458  25.059  1.00 17.50           C  
ATOM    341  CG  TYR A  42      12.063  38.298  26.333  1.00 19.69           C  
ATOM    342  CD1 TYR A  42      12.895  38.112  27.410  1.00 24.02           C  
ATOM    343  CD2 TYR A  42      11.106  39.301  26.457  1.00 25.08           C  
ATOM    344  CE1 TYR A  42      12.806  38.929  28.559  1.00 22.54           C  
ATOM    345  CE2 TYR A  42      10.984  40.113  27.589  1.00 24.15           C  
ATOM    346  CZ  TYR A  42      11.867  39.913  28.666  1.00 19.40           C  
ATOM    347  OH  TYR A  42      11.737  40.799  29.657  1.00 20.08           O  
ATOM    348  N   GLY A  43      11.124  34.508  23.411  1.00  9.95           N  
ATOM    349  CA  GLY A  43      10.868  33.795  22.173  1.00 16.68           C  
ATOM    350  C   GLY A  43       9.367  33.943  21.729  1.00 16.93           C  
ATOM    351  O   GLY A  43       9.053  34.739  20.852  1.00 19.97           O  
ATOM    352  N   PRO A  44       8.511  33.218  22.391  1.00 14.92           N  
ATOM    353  CA  PRO A  44       7.082  33.230  22.023  1.00 14.65           C  
ATOM    354  C   PRO A  44       6.565  34.632  21.845  1.00 14.31           C  
ATOM    355  O   PRO A  44       6.127  35.063  20.760  1.00 11.51           O  
ATOM    356  CB  PRO A  44       6.535  32.390  23.196  1.00 18.56           C  
ATOM    357  CG  PRO A  44       7.621  31.319  23.404  1.00 13.57           C  
ATOM    358  CD  PRO A  44       8.829  32.233  23.426  1.00 12.54           C  
ATOM    359  N   VAL A  45       6.719  35.514  22.814  1.00 15.05           N  
ATOM    360  CA  VAL A  45       6.240  36.891  22.694  1.00 16.04           C  
ATOM    361  C   VAL A  45       6.800  37.638  21.522  1.00 18.34           C  
ATOM    362  O   VAL A  45       6.066  38.448  20.855  1.00 25.53           O  
ATOM    363  CB  VAL A  45       6.405  37.665  24.001  1.00 14.32           C  
ATOM    364  CG1 VAL A  45       7.784  38.191  24.129  1.00 11.58           C  
ATOM    365  CG2 VAL A  45       5.416  38.870  23.985  1.00 12.46           C  
ATOM    366  N   LEU A  46       8.045  37.479  21.163  1.00 18.91           N  
ATOM    367  CA  LEU A  46       8.545  38.198  19.966  1.00 14.78           C  
ATOM    368  C   LEU A  46       7.913  37.612  18.725  1.00 14.41           C  
ATOM    369  O   LEU A  46       7.868  38.338  17.732  1.00 16.45           O  
ATOM    370  CB  LEU A  46      10.075  37.940  19.919  1.00 17.42           C  
ATOM    371  CG  LEU A  46      10.995  38.628  20.933  1.00 17.11           C  
ATOM    372  CD1 LEU A  46      12.382  38.618  20.310  1.00 16.83           C  
ATOM    373  CD2 LEU A  46      10.633  40.080  21.168  1.00 16.03           C  
ATOM    374  N   VAL A  47       7.595  36.316  18.681  1.00 16.22           N  
ATOM    375  CA  VAL A  47       6.998  35.788  17.409  1.00 20.82           C  
ATOM    376  C   VAL A  47       5.537  36.253  17.301  1.00 18.67           C  
ATOM    377  O   VAL A  47       5.109  36.603  16.188  1.00 21.89           O  
ATOM    378  CB  VAL A  47       7.243  34.348  17.006  1.00 20.22           C  
ATOM    379  CG1 VAL A  47       8.344  33.629  17.730  1.00 13.91           C  
ATOM    380  CG2 VAL A  47       5.975  33.581  16.807  1.00 19.93           C  
ATOM    381  N   ARG A  48       4.891  36.360  18.431  1.00 15.10           N  
ATOM    382  CA  ARG A  48       3.553  36.922  18.522  1.00 16.09           C  
ATOM    383  C   ARG A  48       3.604  38.399  18.162  1.00 18.19           C  
ATOM    384  O   ARG A  48       2.668  38.888  17.507  1.00 19.44           O  
ATOM    385  CB  ARG A  48       2.980  36.816  19.916  1.00 14.27           C  
ATOM    386  CG  ARG A  48       1.462  37.013  19.843  1.00 11.44           C  
ATOM    387  CD  ARG A  48       0.948  36.848  21.221  1.00 10.33           C  
ATOM    388  NE  ARG A  48      -0.381  37.335  21.345  1.00 18.78           N  
ATOM    389  CZ  ARG A  48      -1.101  38.066  22.146  1.00 21.81           C  
ATOM    390  NH1 ARG A  48      -0.632  38.926  23.055  1.00 14.64           N  
ATOM    391  NH2 ARG A  48      -2.433  37.930  21.973  1.00 27.51           N  
ATOM    392  N   LEU A  49       4.661  39.113  18.554  1.00 17.28           N  
ATOM    393  CA  LEU A  49       4.626  40.548  18.161  1.00 18.74           C  
ATOM    394  C   LEU A  49       4.757  40.616  16.649  1.00 20.72           C  
ATOM    395  O   LEU A  49       4.246  41.536  15.971  1.00 19.61           O  
ATOM    396  CB  LEU A  49       5.677  41.370  18.939  1.00 17.86           C  
ATOM    397  CG  LEU A  49       6.127  42.723  18.441  1.00 17.42           C  
ATOM    398  CD1 LEU A  49       5.060  43.760  18.722  1.00 24.02           C  
ATOM    399  CD2 LEU A  49       7.360  43.241  19.130  1.00 18.84           C  
ATOM    400  N   ALA A  50       5.583  39.724  16.108  1.00 20.24           N  
ATOM    401  CA  ALA A  50       5.860  39.800  14.675  1.00 19.68           C  
ATOM    402  C   ALA A  50       4.525  39.687  13.942  1.00 20.16           C  
ATOM    403  O   ALA A  50       4.259  40.453  13.070  1.00 19.39           O  
ATOM    404  CB  ALA A  50       6.864  38.772  14.213  1.00 23.83           C  
ATOM    405  N   TRP A  51       3.711  38.730  14.314  1.00 22.96           N  
ATOM    406  CA  TRP A  51       2.408  38.352  13.752  1.00 17.79           C  
ATOM    407  C   TRP A  51       1.434  39.462  13.899  1.00 18.46           C  
ATOM    408  O   TRP A  51       0.836  39.898  12.879  1.00 19.47           O  
ATOM    409  CB  TRP A  51       2.025  36.944  14.191  1.00 14.96           C  
ATOM    410  CG  TRP A  51       0.624  36.741  14.625  1.00 18.03           C  
ATOM    411  CD1 TRP A  51       0.144  36.447  15.837  1.00 12.96           C  
ATOM    412  CD2 TRP A  51      -0.537  36.765  13.731  1.00 15.42           C  
ATOM    413  NE1 TRP A  51      -1.237  36.335  15.765  1.00 23.15           N  
ATOM    414  CE2 TRP A  51      -1.645  36.486  14.480  1.00 14.40           C  
ATOM    415  CE3 TRP A  51      -0.668  36.954  12.362  1.00 21.49           C  
ATOM    416  CZ2 TRP A  51      -2.896  36.427  13.912  1.00 21.40           C  
ATOM    417  CZ3 TRP A  51      -1.932  36.913  11.780  1.00 21.75           C  
ATOM    418  CH2 TRP A  51      -3.071  36.663  12.557  1.00 19.13           C  
ATOM    419  N   HIS A  52       1.300  40.046  15.087  1.00 19.60           N  
ATOM    420  CA  HIS A  52       0.356  41.162  15.279  1.00 17.41           C  
ATOM    421  C   HIS A  52       0.540  42.450  14.539  1.00 16.50           C  
ATOM    422  O   HIS A  52      -0.397  43.291  14.581  1.00 16.01           O  
ATOM    423  CB  HIS A  52       0.296  41.610  16.803  1.00 15.80           C  
ATOM    424  CG  HIS A  52      -0.694  40.700  17.508  1.00 10.81           C  
ATOM    425  ND1 HIS A  52      -1.499  41.070  18.535  1.00  9.81           N  
ATOM    426  CD2 HIS A  52      -0.916  39.394  17.272  1.00  6.13           C  
ATOM    427  CE1 HIS A  52      -2.228  39.997  18.931  1.00  5.54           C  
ATOM    428  NE2 HIS A  52      -1.902  38.993  18.157  1.00  6.37           N  
ATOM    429  N   ILE A  53       1.695  42.761  14.081  1.00 14.54           N  
ATOM    430  CA  ILE A  53       2.105  44.036  13.528  1.00 16.30           C  
ATOM    431  C   ILE A  53       1.869  43.790  12.041  1.00 17.99           C  
ATOM    432  O   ILE A  53       1.728  44.782  11.393  1.00 22.98           O  
ATOM    433  CB  ILE A  53       3.531  44.575  13.826  1.00 21.77           C  
ATOM    434  CG1 ILE A  53       4.749  43.693  13.484  1.00 18.22           C  
ATOM    435  CG2 ILE A  53       3.821  45.000  15.321  1.00 16.23           C  
ATOM    436  CD1 ILE A  53       5.412  43.790  12.135  1.00 17.76           C  
ATOM    437  N   SER A  54       1.873  42.517  11.703  1.00 16.33           N  
ATOM    438  CA  SER A  54       1.693  42.176  10.294  1.00 17.99           C  
ATOM    439  C   SER A  54       0.164  41.849  10.067  1.00 20.08           C  
ATOM    440  O   SER A  54      -0.329  42.062   8.975  1.00 22.09           O  
ATOM    441  CB  SER A  54       2.461  40.992   9.859  1.00 12.94           C  
ATOM    442  OG  SER A  54       3.820  40.857   9.868  1.00 17.44           O  
ATOM    443  N   GLY A  55      -0.535  41.299  10.995  1.00 17.68           N  
ATOM    444  CA  GLY A  55      -1.861  40.861  10.896  1.00 20.77           C  
ATOM    445  C   GLY A  55      -2.971  41.874  10.747  1.00 21.25           C  
ATOM    446  O   GLY A  55      -4.134  41.419  10.801  1.00 19.77           O  
ATOM    447  N   THR A  56      -2.625  43.139  10.745  1.00 21.26           N  
ATOM    448  CA  THR A  56      -3.593  44.211  10.550  1.00 17.18           C  
ATOM    449  C   THR A  56      -3.795  44.455   9.042  1.00 18.60           C  
ATOM    450  O   THR A  56      -4.727  45.150   8.602  1.00 22.61           O  
ATOM    451  CB  THR A  56      -3.006  45.515  11.194  1.00 19.98           C  
ATOM    452  OG1 THR A  56      -1.784  45.756  10.430  1.00 21.32           O  
ATOM    453  CG2 THR A  56      -2.808  45.423  12.725  1.00 15.30           C  
ATOM    454  N   TRP A  57      -2.948  43.885   8.215  1.00 17.14           N  
ATOM    455  CA  TRP A  57      -3.035  44.103   6.765  1.00 20.57           C  
ATOM    456  C   TRP A  57      -4.478  43.768   6.322  1.00 18.38           C  
ATOM    457  O   TRP A  57      -5.100  42.861   6.901  1.00 19.75           O  
ATOM    458  CB  TRP A  57      -2.032  43.255   6.001  1.00 15.80           C  
ATOM    459  CG  TRP A  57      -1.906  43.638   4.568  1.00 14.39           C  
ATOM    460  CD1 TRP A  57      -1.672  44.858   4.025  1.00 14.73           C  
ATOM    461  CD2 TRP A  57      -2.022  42.694   3.454  1.00 10.76           C  
ATOM    462  NE1 TRP A  57      -1.605  44.764   2.635  1.00 10.20           N  
ATOM    463  CE2 TRP A  57      -1.829  43.419   2.288  1.00  7.73           C  
ATOM    464  CE3 TRP A  57      -2.296  41.320   3.397  1.00 13.33           C  
ATOM    465  CZ2 TRP A  57      -1.906  42.805   1.036  1.00  6.10           C  
ATOM    466  CZ3 TRP A  57      -2.359  40.661   2.176  1.00  9.34           C  
ATOM    467  CH2 TRP A  57      -2.157  41.421   1.005  1.00  5.75           C  
ATOM    468  N   ASP A  58      -4.863  44.471   5.318  1.00 20.02           N  
ATOM    469  CA  ASP A  58      -6.185  44.307   4.621  1.00 20.70           C  
ATOM    470  C   ASP A  58      -5.902  44.225   3.133  1.00 17.86           C  
ATOM    471  O   ASP A  58      -5.722  45.344   2.619  1.00 20.63           O  
ATOM    472  CB  ASP A  58      -7.156  45.477   4.846  1.00 20.57           C  
ATOM    473  CG  ASP A  58      -8.599  45.046   4.504  1.00 27.90           C  
ATOM    474  OD1 ASP A  58      -8.811  44.463   3.408  1.00 28.31           O  
ATOM    475  OD2 ASP A  58      -9.492  45.357   5.347  1.00 23.19           O  
ATOM    476  N   LYS A  59      -5.887  43.114   2.500  1.00 18.23           N  
ATOM    477  CA  LYS A  59      -5.533  43.168   1.059  1.00 18.97           C  
ATOM    478  C   LYS A  59      -6.420  43.976   0.178  1.00 22.00           C  
ATOM    479  O   LYS A  59      -5.950  44.304  -0.926  1.00 23.07           O  
ATOM    480  CB  LYS A  59      -5.491  41.702   0.507  1.00 15.91           C  
ATOM    481  CG  LYS A  59      -6.934  41.154   0.630  1.00 14.51           C  
ATOM    482  CD  LYS A  59      -7.038  39.860  -0.137  1.00 12.49           C  
ATOM    483  CE  LYS A  59      -8.388  39.315  -0.186  1.00 12.53           C  
ATOM    484  NZ  LYS A  59      -8.336  37.842  -0.438  1.00 20.59           N  
ATOM    485  N   HIS A  60      -7.661  44.274   0.519  1.00 24.36           N  
ATOM    486  CA  HIS A  60      -8.560  45.069  -0.332  1.00 20.92           C  
ATOM    487  C   HIS A  60      -8.111  46.484  -0.535  1.00 24.77           C  
ATOM    488  O   HIS A  60      -8.259  47.033  -1.676  1.00 27.60           O  
ATOM    489  CB  HIS A  60     -10.011  45.154   0.306  1.00 21.18           C  
ATOM    490  CG  HIS A  60     -10.516  43.738   0.475  1.00  4.41           C  
ATOM    491  ND1 HIS A  60     -10.649  43.230   1.746  1.00  7.28           N  
ATOM    492  CD2 HIS A  60     -10.715  42.770  -0.360  1.00  5.51           C  
ATOM    493  CE1 HIS A  60     -11.038  41.936   1.655  1.00  7.07           C  
ATOM    494  NE2 HIS A  60     -11.103  41.633   0.384  1.00 11.85           N  
ATOM    495  N   ASP A  61      -7.642  47.195   0.468  1.00 22.14           N  
ATOM    496  CA  ASP A  61      -7.120  48.548   0.299  1.00 23.87           C  
ATOM    497  C   ASP A  61      -5.603  48.592   0.686  1.00 27.17           C  
ATOM    498  O   ASP A  61      -5.047  49.718   0.613  1.00 28.93           O  
ATOM    499  CB  ASP A  61      -7.826  49.597   1.159  1.00 25.65           C  
ATOM    500  CG  ASP A  61      -7.918  49.001   2.559  1.00 27.18           C  
ATOM    501  OD1 ASP A  61      -7.334  47.919   2.767  1.00 32.82           O  
ATOM    502  OD2 ASP A  61      -8.591  49.601   3.364  1.00 26.63           O  
ATOM    503  N   ASN A  62      -4.959  47.508   1.020  1.00 24.18           N  
ATOM    504  CA  ASN A  62      -3.576  47.471   1.404  1.00 24.38           C  
ATOM    505  C   ASN A  62      -3.222  48.381   2.611  1.00 25.65           C  
ATOM    506  O   ASN A  62      -2.197  49.124   2.488  1.00 27.04           O  
ATOM    507  CB  ASN A  62      -2.720  47.978   0.215  1.00 25.16           C  
ATOM    508  CG  ASN A  62      -1.292  47.528   0.496  1.00 28.82           C  
ATOM    509  OD1 ASN A  62      -1.071  46.456   1.080  1.00 32.57           O  
ATOM    510  ND2 ASN A  62      -0.397  48.405   0.127  1.00 34.48           N  
ATOM    511  N   THR A  63      -3.981  48.452   3.633  1.00 21.46           N  
ATOM    512  CA  THR A  63      -3.627  49.261   4.810  1.00 23.92           C  
ATOM    513  C   THR A  63      -3.176  48.262   5.883  1.00 22.70           C  
ATOM    514  O   THR A  63      -3.500  47.065   5.729  1.00 21.32           O  
ATOM    515  CB  THR A  63      -4.940  49.956   5.329  1.00 25.68           C  
ATOM    516  OG1 THR A  63      -5.693  48.845   5.953  1.00 25.20           O  
ATOM    517  CG2 THR A  63      -5.635  50.611   4.183  1.00 28.33           C  
ATOM    518  N   GLY A  64      -2.538  48.789   6.914  1.00 24.10           N  
ATOM    519  CA  GLY A  64      -2.053  47.845   8.015  1.00 23.47           C  
ATOM    520  C   GLY A  64      -0.863  47.070   7.419  1.00 21.26           C  
ATOM    521  O   GLY A  64      -0.480  47.509   6.322  1.00 18.77           O  
ATOM    522  N   GLY A  65      -0.413  46.019   8.092  1.00 20.43           N  
ATOM    523  CA  GLY A  65       0.763  45.283   7.510  1.00 21.00           C  
ATOM    524  C   GLY A  65       2.004  45.864   8.262  1.00 22.06           C  
ATOM    525  O   GLY A  65       1.875  46.870   8.966  1.00 20.74           O  
ATOM    526  N   SER A  66       3.113  45.224   8.108  1.00 21.36           N  
ATOM    527  CA  SER A  66       4.373  45.460   8.774  1.00 23.41           C  
ATOM    528  C   SER A  66       5.052  46.761   8.358  1.00 25.84           C  
ATOM    529  O   SER A  66       5.556  47.516   9.252  1.00 27.57           O  
ATOM    530  CB  SER A  66       5.304  44.293   8.638  1.00 22.93           C  
ATOM    531  OG  SER A  66       5.623  44.033   7.284  1.00 16.83           O  
ATOM    532  N   TYR A  67       4.946  47.043   7.105  1.00 23.30           N  
ATOM    533  CA  TYR A  67       5.518  48.234   6.513  1.00 25.84           C  
ATOM    534  C   TYR A  67       5.733  49.394   7.448  1.00 26.92           C  
ATOM    535  O   TYR A  67       6.941  49.754   7.667  1.00 34.41           O  
ATOM    536  CB  TYR A  67       4.836  48.649   5.197  1.00 20.59           C  
ATOM    537  CG  TYR A  67       5.558  49.731   4.404  1.00 16.59           C  
ATOM    538  CD1 TYR A  67       6.580  49.388   3.530  1.00 15.22           C  
ATOM    539  CD2 TYR A  67       5.257  51.089   4.560  1.00 14.31           C  
ATOM    540  CE1 TYR A  67       7.292  50.342   2.814  1.00 14.52           C  
ATOM    541  CE2 TYR A  67       5.932  52.060   3.845  1.00 15.72           C  
ATOM    542  CZ  TYR A  67       6.928  51.669   2.957  1.00 18.68           C  
ATOM    543  OH  TYR A  67       7.617  52.643   2.191  1.00 22.63           O  
ATOM    544  N   GLY A  68       4.781  50.095   7.963  1.00 25.24           N  
ATOM    545  CA  GLY A  68       4.804  51.280   8.731  1.00 20.74           C  
ATOM    546  C   GLY A  68       5.250  51.305  10.135  1.00 25.22           C  
ATOM    547  O   GLY A  68       5.232  52.441  10.718  1.00 24.06           O  
ATOM    548  N   GLY A  69       5.572  50.154  10.722  1.00 23.14           N  
ATOM    549  CA  GLY A  69       5.933  50.156  12.160  1.00 24.89           C  
ATOM    550  C   GLY A  69       5.013  51.042  12.964  1.00 26.25           C  
ATOM    551  O   GLY A  69       5.356  51.805  13.888  1.00 29.48           O  
ATOM    552  N   THR A  70       3.730  50.966  12.674  1.00 26.15           N  
ATOM    553  CA  THR A  70       2.742  51.772  13.414  1.00 25.05           C  
ATOM    554  C   THR A  70       2.402  51.187  14.741  1.00 26.48           C  
ATOM    555  O   THR A  70       1.614  51.854  15.459  1.00 29.60           O  
ATOM    556  CB  THR A  70       1.476  51.990  12.493  1.00 26.22           C  
ATOM    557  OG1 THR A  70       1.137  50.676  11.959  1.00 22.61           O  
ATOM    558  CG2 THR A  70       1.770  52.912  11.289  1.00 30.59           C  
ATOM    559  N   TYR A  71       2.871  50.034  15.162  1.00 27.10           N  
ATOM    560  CA  TYR A  71       2.511  49.479  16.485  1.00 25.12           C  
ATOM    561  C   TYR A  71       3.035  50.384  17.575  1.00 27.81           C  
ATOM    562  O   TYR A  71       2.640  50.471  18.766  1.00 30.90           O  
ATOM    563  CB  TYR A  71       2.972  48.028  16.624  1.00 25.13           C  
ATOM    564  CG  TYR A  71       3.019  47.519  18.034  1.00 20.78           C  
ATOM    565  CD1 TYR A  71       1.870  47.075  18.671  1.00 20.74           C  
ATOM    566  CD2 TYR A  71       4.202  47.521  18.765  1.00 20.73           C  
ATOM    567  CE1 TYR A  71       1.917  46.686  20.016  1.00 24.27           C  
ATOM    568  CE2 TYR A  71       4.279  47.100  20.111  1.00 20.43           C  
ATOM    569  CZ  TYR A  71       3.124  46.672  20.723  1.00 21.93           C  
ATOM    570  OH  TYR A  71       3.089  46.196  21.999  1.00 22.60           O  
ATOM    571  N   ARG A  72       3.998  51.168  17.206  1.00 30.59           N  
ATOM    572  CA  ARG A  72       4.638  52.135  18.136  1.00 31.53           C  
ATOM    573  C   ARG A  72       3.725  53.296  18.448  1.00 34.56           C  
ATOM    574  O   ARG A  72       4.187  54.154  19.253  1.00 38.49           O  
ATOM    575  CB  ARG A  72       5.994  52.612  17.594  1.00 22.39           C  
ATOM    576  CG  ARG A  72       5.974  53.875  16.782  1.00 24.72           C  
ATOM    577  CD  ARG A  72       6.656  53.736  15.475  1.00 25.60           C  
ATOM    578  NE  ARG A  72       6.843  55.032  14.824  1.00 29.50           N  
ATOM    579  CZ  ARG A  72       6.557  55.178  13.511  1.00 31.87           C  
ATOM    580  NH1 ARG A  72       6.219  54.111  12.777  1.00 36.33           N  
ATOM    581  NH2 ARG A  72       6.554  56.382  12.989  1.00 30.46           N  
ATOM    582  N   PHE A  73       2.515  53.378  17.894  1.00 34.51           N  
ATOM    583  CA  PHE A  73       1.692  54.594  18.223  1.00 31.28           C  
ATOM    584  C   PHE A  73       0.708  54.013  19.221  1.00 33.01           C  
ATOM    585  O   PHE A  73       0.453  52.818  19.045  1.00 35.12           O  
ATOM    586  CB  PHE A  73       1.153  55.228  16.997  1.00 34.00           C  
ATOM    587  CG  PHE A  73       2.057  55.836  15.978  1.00 38.38           C  
ATOM    588  CD1 PHE A  73       2.735  57.037  16.242  1.00 40.99           C  
ATOM    589  CD2 PHE A  73       2.227  55.236  14.721  1.00 36.70           C  
ATOM    590  CE1 PHE A  73       3.567  57.624  15.278  1.00 37.17           C  
ATOM    591  CE2 PHE A  73       3.017  55.806  13.750  1.00 39.12           C  
ATOM    592  CZ  PHE A  73       3.680  57.016  14.025  1.00 39.43           C  
ATOM    593  N   LYS A  74       0.235  54.748  20.170  1.00 34.90           N  
ATOM    594  CA  LYS A  74      -0.618  54.356  21.274  1.00 36.22           C  
ATOM    595  C   LYS A  74      -1.902  53.638  20.822  1.00 35.62           C  
ATOM    596  O   LYS A  74      -2.359  52.727  21.517  1.00 35.62           O  
ATOM    597  CB  LYS A  74      -1.143  55.491  22.133  1.00 37.54           C  
ATOM    598  CG  LYS A  74      -0.243  56.434  22.876  1.00 44.59           C  
ATOM    599  CD  LYS A  74      -0.584  57.890  22.506  1.00 50.31           C  
ATOM    600  CE  LYS A  74      -0.551  58.851  23.673  1.00 54.02           C  
ATOM    601  NZ  LYS A  74       0.410  58.337  24.706  1.00 58.67           N  
ATOM    602  N   LYS A  75      -2.481  54.202  19.779  1.00 33.06           N  
ATOM    603  CA  LYS A  75      -3.714  53.683  19.254  1.00 30.81           C  
ATOM    604  C   LYS A  75      -3.513  52.197  19.036  1.00 28.42           C  
ATOM    605  O   LYS A  75      -4.179  51.334  19.535  1.00 26.51           O  
ATOM    606  CB  LYS A  75      -4.147  54.237  17.878  1.00 36.60           C  
ATOM    607  CG  LYS A  75      -5.636  53.786  17.673  1.00 34.75           C  
ATOM    608  CD  LYS A  75      -6.256  54.535  16.554  1.00 40.62           C  
ATOM    609  CE  LYS A  75      -6.116  53.854  15.202  1.00 42.15           C  
ATOM    610  NZ  LYS A  75      -6.951  54.641  14.229  1.00 46.45           N  
ATOM    611  N   GLU A  76      -2.478  51.971  18.231  1.00 32.35           N  
ATOM    612  CA  GLU A  76      -2.202  50.549  17.928  1.00 31.45           C  
ATOM    613  C   GLU A  76      -1.694  49.765  19.117  1.00 32.45           C  
ATOM    614  O   GLU A  76      -2.124  48.645  19.439  1.00 33.25           O  
ATOM    615  CB  GLU A  76      -1.240  50.535  16.721  1.00 26.11           C  
ATOM    616  CG  GLU A  76      -1.012  49.077  16.317  1.00 28.15           C  
ATOM    617  CD  GLU A  76      -0.507  48.685  15.006  1.00 22.91           C  
ATOM    618  OE1 GLU A  76      -0.423  49.629  14.215  1.00 27.43           O  
ATOM    619  OE2 GLU A  76      -0.181  47.506  14.763  1.00 18.65           O  
ATOM    620  N   PHE A  77      -0.747  50.318  19.844  1.00 33.09           N  
ATOM    621  CA  PHE A  77      -0.017  49.821  20.990  1.00 31.35           C  
ATOM    622  C   PHE A  77      -1.005  49.424  22.071  1.00 30.42           C  
ATOM    623  O   PHE A  77      -0.778  48.404  22.761  1.00 33.04           O  
ATOM    624  CB  PHE A  77       0.967  50.856  21.506  1.00 34.73           C  
ATOM    625  CG  PHE A  77       1.780  50.465  22.675  1.00 42.30           C  
ATOM    626  CD1 PHE A  77       3.014  49.803  22.499  1.00 44.08           C  
ATOM    627  CD2 PHE A  77       1.364  50.753  23.986  1.00 45.59           C  
ATOM    628  CE1 PHE A  77       3.800  49.426  23.605  1.00 41.20           C  
ATOM    629  CE2 PHE A  77       2.127  50.353  25.087  1.00 42.48           C  
ATOM    630  CZ  PHE A  77       3.353  49.709  24.896  1.00 39.62           C  
ATOM    631  N   ASN A  78      -2.054  50.206  22.110  1.00 26.71           N  
ATOM    632  CA  ASN A  78      -3.096  49.991  23.118  1.00 29.65           C  
ATOM    633  C   ASN A  78      -4.221  49.096  22.694  1.00 30.71           C  
ATOM    634  O   ASN A  78      -5.099  48.824  23.541  1.00 30.35           O  
ATOM    635  CB  ASN A  78      -3.539  51.314  23.734  1.00 38.45           C  
ATOM    636  CG  ASN A  78      -2.368  51.980  24.488  1.00 44.73           C  
ATOM    637  OD1 ASN A  78      -2.045  51.604  25.631  1.00 46.99           O  
ATOM    638  ND2 ASN A  78      -1.709  52.943  23.854  1.00 43.37           N  
ATOM    639  N   ASP A  79      -4.242  48.621  21.467  1.00 31.48           N  
ATOM    640  CA  ASP A  79      -5.310  47.676  21.037  1.00 27.98           C  
ATOM    641  C   ASP A  79      -5.349  46.568  22.056  1.00 28.04           C  
ATOM    642  O   ASP A  79      -4.309  45.934  22.268  1.00 31.21           O  
ATOM    643  CB  ASP A  79      -5.010  47.065  19.662  1.00 28.18           C  
ATOM    644  CG  ASP A  79      -6.072  46.103  19.196  1.00 24.98           C  
ATOM    645  OD1 ASP A  79      -6.935  45.686  19.971  1.00 26.78           O  
ATOM    646  OD2 ASP A  79      -6.007  45.711  18.015  1.00 25.83           O  
ATOM    647  N   PRO A  80      -6.531  46.304  22.588  1.00 28.81           N  
ATOM    648  CA  PRO A  80      -6.685  45.242  23.557  1.00 24.89           C  
ATOM    649  C   PRO A  80      -6.302  43.884  23.029  1.00 26.46           C  
ATOM    650  O   PRO A  80      -6.075  43.015  23.911  1.00 29.38           O  
ATOM    651  CB  PRO A  80      -8.113  45.325  24.008  1.00 25.49           C  
ATOM    652  CG  PRO A  80      -8.652  46.580  23.453  1.00 26.07           C  
ATOM    653  CD  PRO A  80      -7.791  47.013  22.306  1.00 26.82           C  
ATOM    654  N   SER A  81      -6.239  43.619  21.730  1.00 25.17           N  
ATOM    655  CA  SER A  81      -5.857  42.214  21.350  1.00 25.41           C  
ATOM    656  C   SER A  81      -4.340  42.136  21.314  1.00 23.04           C  
ATOM    657  O   SER A  81      -3.721  41.133  20.953  1.00 23.18           O  
ATOM    658  CB  SER A  81      -6.511  41.821  20.050  1.00 26.59           C  
ATOM    659  OG  SER A  81      -6.596  42.894  19.139  1.00 26.12           O  
ATOM    660  N   ASN A  82      -3.792  43.253  21.702  1.00 19.57           N  
ATOM    661  CA  ASN A  82      -2.354  43.429  21.753  1.00 21.56           C  
ATOM    662  C   ASN A  82      -1.856  43.359  23.182  1.00 22.11           C  
ATOM    663  O   ASN A  82      -0.727  43.794  23.446  1.00 25.38           O  
ATOM    664  CB  ASN A  82      -1.963  44.749  21.046  1.00 17.78           C  
ATOM    665  CG  ASN A  82      -1.677  44.463  19.596  1.00 16.50           C  
ATOM    666  OD1 ASN A  82      -1.674  43.308  19.092  1.00 22.14           O  
ATOM    667  ND2 ASN A  82      -1.465  45.517  18.844  1.00 21.61           N  
ATOM    668  N   ALA A  83      -2.701  42.909  24.068  1.00 22.92           N  
ATOM    669  CA  ALA A  83      -2.259  42.880  25.480  1.00 25.99           C  
ATOM    670  C   ALA A  83      -1.116  41.864  25.612  1.00 26.84           C  
ATOM    671  O   ALA A  83      -1.193  40.748  25.074  1.00 27.35           O  
ATOM    672  CB  ALA A  83      -3.402  42.612  26.429  1.00 25.04           C  
ATOM    673  N   GLY A  84      -0.106  42.265  26.337  1.00 26.57           N  
ATOM    674  CA  GLY A  84       1.064  41.424  26.647  1.00 23.16           C  
ATOM    675  C   GLY A  84       2.236  41.672  25.721  1.00 22.38           C  
ATOM    676  O   GLY A  84       3.337  41.161  25.992  1.00 23.36           O  
ATOM    677  N   LEU A  85       2.032  42.371  24.625  1.00 18.11           N  
ATOM    678  CA  LEU A  85       3.098  42.588  23.676  1.00 17.88           C  
ATOM    679  C   LEU A  85       3.944  43.760  24.177  1.00 17.90           C  
ATOM    680  O   LEU A  85       4.988  43.918  23.569  1.00 19.44           O  
ATOM    681  CB  LEU A  85       2.500  42.811  22.279  1.00 12.14           C  
ATOM    682  CG  LEU A  85       1.641  41.722  21.675  1.00 14.47           C  
ATOM    683  CD1 LEU A  85       1.397  42.014  20.185  1.00 14.54           C  
ATOM    684  CD2 LEU A  85       2.361  40.376  21.776  1.00 14.18           C  
ATOM    685  N   GLN A  86       3.492  44.494  25.144  1.00 16.83           N  
ATOM    686  CA  GLN A  86       4.370  45.607  25.606  1.00 23.35           C  
ATOM    687  C   GLN A  86       5.724  44.998  26.070  1.00 24.78           C  
ATOM    688  O   GLN A  86       6.748  45.620  25.832  1.00 24.11           O  
ATOM    689  CB  GLN A  86       3.742  46.430  26.689  1.00 28.95           C  
ATOM    690  CG  GLN A  86       2.290  46.783  26.416  1.00 32.91           C  
ATOM    691  CD  GLN A  86       1.357  45.630  26.705  1.00 42.87           C  
ATOM    692  OE1 GLN A  86       1.774  44.471  26.739  1.00 41.64           O  
ATOM    693  NE2 GLN A  86       0.081  46.023  26.923  1.00 42.00           N  
ATOM    694  N   ASN A  87       5.691  43.816  26.646  1.00 21.54           N  
ATOM    695  CA  ASN A  87       6.813  43.068  27.116  1.00 24.09           C  
ATOM    696  C   ASN A  87       7.786  42.791  25.969  1.00 26.84           C  
ATOM    697  O   ASN A  87       8.997  42.689  26.245  1.00 31.65           O  
ATOM    698  CB  ASN A  87       6.416  41.717  27.736  1.00 25.49           C  
ATOM    699  CG  ASN A  87       5.662  41.909  29.028  1.00 29.79           C  
ATOM    700  OD1 ASN A  87       5.777  42.976  29.666  1.00 36.03           O  
ATOM    701  ND2 ASN A  87       4.914  40.937  29.457  1.00 32.05           N  
ATOM    702  N   GLY A  88       7.235  42.665  24.777  1.00 23.87           N  
ATOM    703  CA  GLY A  88       8.080  42.392  23.582  1.00 18.92           C  
ATOM    704  C   GLY A  88       8.588  43.734  23.136  1.00 18.57           C  
ATOM    705  O   GLY A  88       9.722  43.855  22.716  1.00 21.90           O  
ATOM    706  N   PHE A  89       7.770  44.775  23.257  1.00 19.79           N  
ATOM    707  CA  PHE A  89       8.258  46.100  22.795  1.00 21.34           C  
ATOM    708  C   PHE A  89       9.492  46.587  23.588  1.00 23.53           C  
ATOM    709  O   PHE A  89      10.464  47.127  23.057  1.00 19.34           O  
ATOM    710  CB  PHE A  89       7.121  47.073  22.752  1.00 24.28           C  
ATOM    711  CG  PHE A  89       7.458  48.473  22.295  1.00 25.46           C  
ATOM    712  CD1 PHE A  89       7.471  48.843  20.979  1.00 23.88           C  
ATOM    713  CD2 PHE A  89       7.792  49.423  23.295  1.00 31.58           C  
ATOM    714  CE1 PHE A  89       7.769  50.154  20.543  1.00 18.68           C  
ATOM    715  CE2 PHE A  89       8.077  50.751  22.936  1.00 29.61           C  
ATOM    716  CZ  PHE A  89       8.042  51.075  21.552  1.00 29.66           C  
ATOM    717  N   LYS A  90       9.486  46.486  24.890  1.00 23.09           N  
ATOM    718  CA  LYS A  90      10.487  46.853  25.828  1.00 26.63           C  
ATOM    719  C   LYS A  90      11.815  46.109  25.548  1.00 27.49           C  
ATOM    720  O   LYS A  90      12.866  46.764  25.495  1.00 31.50           O  
ATOM    721  CB  LYS A  90      10.088  46.660  27.269  1.00 29.37           C  
ATOM    722  CG  LYS A  90       8.673  46.959  27.672  1.00 37.95           C  
ATOM    723  CD  LYS A  90       8.324  48.425  27.834  1.00 43.30           C  
ATOM    724  CE  LYS A  90       8.542  48.853  29.283  1.00 47.16           C  
ATOM    725  NZ  LYS A  90       8.659  50.346  29.353  1.00 51.19           N  
ATOM    726  N   PHE A  91      11.729  44.830  25.347  1.00 24.91           N  
ATOM    727  CA  PHE A  91      12.819  43.956  25.051  1.00 19.16           C  
ATOM    728  C   PHE A  91      13.557  44.456  23.830  1.00 24.20           C  
ATOM    729  O   PHE A  91      14.815  44.244  23.738  1.00 25.16           O  
ATOM    730  CB  PHE A  91      12.346  42.537  24.868  1.00 18.05           C  
ATOM    731  CG  PHE A  91      13.390  41.549  24.391  1.00 17.01           C  
ATOM    732  CD1 PHE A  91      13.821  41.573  23.092  1.00 16.65           C  
ATOM    733  CD2 PHE A  91      13.936  40.649  25.302  1.00 17.40           C  
ATOM    734  CE1 PHE A  91      14.783  40.666  22.615  1.00 14.06           C  
ATOM    735  CE2 PHE A  91      14.919  39.747  24.879  1.00 10.62           C  
ATOM    736  CZ  PHE A  91      15.236  39.739  23.547  1.00 10.02           C  
ATOM    737  N   LEU A  92      12.846  45.107  22.912  1.00 20.61           N  
ATOM    738  CA  LEU A  92      13.699  45.570  21.761  1.00 19.88           C  
ATOM    739  C   LEU A  92      13.943  47.055  21.866  1.00 22.50           C  
ATOM    740  O   LEU A  92      14.661  47.520  20.948  1.00 24.57           O  
ATOM    741  CB  LEU A  92      13.067  45.193  20.459  1.00 17.92           C  
ATOM    742  CG  LEU A  92      12.582  43.829  20.045  1.00 16.90           C  
ATOM    743  CD1 LEU A  92      11.241  44.025  19.265  1.00 13.91           C  
ATOM    744  CD2 LEU A  92      13.553  43.182  19.105  1.00  7.95           C  
ATOM    745  N   GLU A  93      13.413  47.845  22.769  1.00 26.87           N  
ATOM    746  CA  GLU A  93      13.733  49.315  22.687  1.00 30.89           C  
ATOM    747  C   GLU A  93      15.230  49.516  22.855  1.00 31.32           C  
ATOM    748  O   GLU A  93      15.808  50.251  22.033  1.00 32.82           O  
ATOM    749  CB  GLU A  93      12.896  50.292  23.342  1.00 36.04           C  
ATOM    750  CG  GLU A  93      12.347  50.557  24.691  1.00 46.13           C  
ATOM    751  CD  GLU A  93      11.560  51.859  24.826  1.00 52.73           C  
ATOM    752  OE1 GLU A  93      11.672  52.906  24.124  1.00 51.40           O  
ATOM    753  OE2 GLU A  93      10.755  51.763  25.801  1.00 57.19           O  
ATOM    754  N   PRO A  94      15.849  48.861  23.791  1.00 30.92           N  
ATOM    755  CA  PRO A  94      17.300  48.916  23.995  1.00 32.49           C  
ATOM    756  C   PRO A  94      18.012  48.766  22.669  1.00 36.53           C  
ATOM    757  O   PRO A  94      18.658  49.766  22.268  1.00 42.07           O  
ATOM    758  CB  PRO A  94      17.554  47.695  24.866  1.00 32.71           C  
ATOM    759  CG  PRO A  94      16.375  47.790  25.811  1.00 32.07           C  
ATOM    760  CD  PRO A  94      15.213  47.999  24.792  1.00 33.33           C  
ATOM    761  N   ILE A  95      17.882  47.605  22.062  1.00 36.12           N  
ATOM    762  CA  ILE A  95      18.454  47.261  20.757  1.00 33.76           C  
ATOM    763  C   ILE A  95      18.136  48.319  19.722  1.00 35.49           C  
ATOM    764  O   ILE A  95      18.873  48.520  18.740  1.00 38.08           O  
ATOM    765  CB  ILE A  95      17.944  45.850  20.245  1.00 30.55           C  
ATOM    766  CG1 ILE A  95      18.447  44.822  21.285  1.00 27.81           C  
ATOM    767  CG2 ILE A  95      18.264  45.455  18.779  1.00 19.22           C  
ATOM    768  CD1 ILE A  95      18.063  43.347  20.999  1.00 33.05           C  
ATOM    769  N   HIS A  96      17.032  48.987  19.881  1.00 35.42           N  
ATOM    770  CA  HIS A  96      16.709  50.014  18.871  1.00 38.87           C  
ATOM    771  C   HIS A  96      17.637  51.206  19.007  1.00 41.87           C  
ATOM    772  O   HIS A  96      18.060  51.772  17.974  1.00 46.45           O  
ATOM    773  CB  HIS A  96      15.224  50.380  18.961  1.00 36.57           C  
ATOM    774  CG  HIS A  96      14.708  50.825  17.633  1.00 36.03           C  
ATOM    775  ND1 HIS A  96      13.575  51.562  17.457  1.00 33.71           N  
ATOM    776  CD2 HIS A  96      15.251  50.599  16.401  1.00 36.59           C  
ATOM    777  CE1 HIS A  96      13.446  51.792  16.169  1.00 34.53           C  
ATOM    778  NE2 HIS A  96      14.418  51.211  15.509  1.00 34.55           N  
ATOM    779  N   LYS A  97      17.990  51.598  20.214  1.00 43.72           N  
ATOM    780  CA  LYS A  97      18.879  52.701  20.600  1.00 41.00           C  
ATOM    781  C   LYS A  97      20.291  52.413  20.113  1.00 40.23           C  
ATOM    782  O   LYS A  97      21.070  53.277  19.704  1.00 42.14           O  
ATOM    783  CB  LYS A  97      18.875  52.919  22.091  1.00 42.10           C  
ATOM    784  CG  LYS A  97      17.842  53.873  22.641  1.00 46.25           C  
ATOM    785  CD  LYS A  97      16.403  53.429  22.450  1.00 54.67           C  
ATOM    786  CE  LYS A  97      15.454  54.573  22.079  1.00 58.54           C  
ATOM    787  NZ  LYS A  97      15.574  54.962  20.633  1.00 55.92           N  
ATOM    788  N   GLU A  98      20.611  51.140  20.169  1.00 38.82           N  
ATOM    789  CA  GLU A  98      21.877  50.606  19.651  1.00 37.75           C  
ATOM    790  C   GLU A  98      21.880  50.870  18.151  1.00 39.98           C  
ATOM    791  O   GLU A  98      22.814  51.507  17.576  1.00 43.06           O  
ATOM    792  CB  GLU A  98      21.999  49.178  20.058  1.00 42.60           C  
ATOM    793  CG  GLU A  98      23.102  48.186  20.020  1.00 48.52           C  
ATOM    794  CD  GLU A  98      23.157  47.047  20.997  1.00 57.11           C  
ATOM    795  OE1 GLU A  98      22.236  47.021  21.854  1.00 59.53           O  
ATOM    796  OE2 GLU A  98      24.060  46.138  21.016  1.00 61.24           O  
ATOM    797  N   PHE A  99      20.875  50.493  17.380  1.00 38.30           N  
ATOM    798  CA  PHE A  99      20.766  50.659  15.932  1.00 35.65           C  
ATOM    799  C   PHE A  99      19.662  51.589  15.491  1.00 36.54           C  
ATOM    800  O   PHE A  99      18.752  51.089  14.801  1.00 38.22           O  
ATOM    801  CB  PHE A  99      20.306  49.250  15.387  1.00 35.49           C  
ATOM    802  CG  PHE A  99      21.338  48.212  15.623  1.00 31.14           C  
ATOM    803  CD1 PHE A  99      22.376  48.071  14.699  1.00 34.79           C  
ATOM    804  CD2 PHE A  99      21.299  47.440  16.758  1.00 32.34           C  
ATOM    805  CE1 PHE A  99      23.378  47.123  14.905  1.00 34.08           C  
ATOM    806  CE2 PHE A  99      22.276  46.477  16.987  1.00 31.75           C  
ATOM    807  CZ  PHE A  99      23.301  46.326  16.081  1.00 34.70           C  
ATOM    808  N   PRO A 100      19.691  52.845  15.798  1.00 36.96           N  
ATOM    809  CA  PRO A 100      18.627  53.749  15.429  1.00 38.58           C  
ATOM    810  C   PRO A 100      18.343  53.932  13.969  1.00 38.29           C  
ATOM    811  O   PRO A 100      17.351  54.666  13.683  1.00 40.67           O  
ATOM    812  CB  PRO A 100      18.942  55.001  16.247  1.00 40.08           C  
ATOM    813  CG  PRO A 100      20.465  55.008  16.352  1.00 39.32           C  
ATOM    814  CD  PRO A 100      20.746  53.519  16.568  1.00 40.41           C  
ATOM    815  N   TRP A 101      19.050  53.341  13.049  1.00 38.12           N  
ATOM    816  CA  TRP A 101      18.824  53.495  11.611  1.00 39.93           C  
ATOM    817  C   TRP A 101      17.735  52.570  11.037  1.00 42.93           C  
ATOM    818  O   TRP A 101      17.017  52.922  10.051  1.00 45.83           O  
ATOM    819  CB  TRP A 101      20.142  53.269  10.846  1.00 36.78           C  
ATOM    820  CG  TRP A 101      20.935  52.096  11.250  1.00 34.99           C  
ATOM    821  CD1 TRP A 101      21.975  52.138  12.153  1.00 35.19           C  
ATOM    822  CD2 TRP A 101      20.861  50.735  10.818  1.00 35.17           C  
ATOM    823  NE1 TRP A 101      22.549  50.903  12.314  1.00 36.18           N  
ATOM    824  CE2 TRP A 101      21.876  50.016  11.488  1.00 36.48           C  
ATOM    825  CE3 TRP A 101      20.057  50.042   9.945  1.00 34.97           C  
ATOM    826  CZ2 TRP A 101      22.084  48.653  11.333  1.00 36.01           C  
ATOM    827  CZ3 TRP A 101      20.284  48.691   9.761  1.00 34.64           C  
ATOM    828  CH2 TRP A 101      21.250  47.987  10.457  1.00 35.25           C  
ATOM    829  N   ILE A 102      17.646  51.381  11.586  1.00 40.34           N  
ATOM    830  CA  ILE A 102      16.679  50.349  11.159  1.00 36.68           C  
ATOM    831  C   ILE A 102      15.304  50.918  11.439  1.00 36.76           C  
ATOM    832  O   ILE A 102      15.247  51.589  12.483  1.00 37.67           O  
ATOM    833  CB  ILE A 102      16.983  49.082  12.047  1.00 31.08           C  
ATOM    834  CG1 ILE A 102      16.613  47.800  11.294  1.00 29.07           C  
ATOM    835  CG2 ILE A 102      16.363  49.176  13.446  1.00 28.79           C  
ATOM    836  CD1 ILE A 102      16.512  46.525  12.161  1.00 24.37           C  
ATOM    837  N   SER A 103      14.305  50.674  10.619  1.00 34.85           N  
ATOM    838  CA  SER A 103      12.927  51.216  10.905  1.00 31.19           C  
ATOM    839  C   SER A 103      12.217  50.328  11.901  1.00 28.07           C  
ATOM    840  O   SER A 103      12.627  49.151  11.949  1.00 29.26           O  
ATOM    841  CB  SER A 103      12.114  51.059   9.600  1.00 29.01           C  
ATOM    842  OG  SER A 103      12.473  49.762   9.105  1.00 28.94           O  
ATOM    843  N   SER A 104      11.158  50.813  12.536  1.00 27.78           N  
ATOM    844  CA  SER A 104      10.382  50.023  13.499  1.00 25.07           C  
ATOM    845  C   SER A 104       9.813  48.724  12.963  1.00 24.92           C  
ATOM    846  O   SER A 104       9.856  47.683  13.625  1.00 26.68           O  
ATOM    847  CB  SER A 104       9.273  50.875  14.041  1.00 25.47           C  
ATOM    848  OG  SER A 104       9.881  52.081  14.398  1.00 31.01           O  
ATOM    849  N   GLY A 105       9.300  48.800  11.746  1.00 22.79           N  
ATOM    850  CA  GLY A 105       8.753  47.723  11.000  1.00 19.41           C  
ATOM    851  C   GLY A 105       9.770  46.672  10.740  1.00 21.56           C  
ATOM    852  O   GLY A 105       9.462  45.459  10.854  1.00 26.55           O  
ATOM    853  N   ASP A 106      10.996  47.063  10.424  1.00 24.00           N  
ATOM    854  CA  ASP A 106      12.121  46.092  10.117  1.00 22.03           C  
ATOM    855  C   ASP A 106      12.606  45.393  11.378  1.00 21.01           C  
ATOM    856  O   ASP A 106      13.066  44.216  11.335  1.00 21.97           O  
ATOM    857  CB  ASP A 106      13.128  46.901   9.339  1.00 26.29           C  
ATOM    858  CG  ASP A 106      13.102  46.774   7.846  1.00 34.85           C  
ATOM    859  OD1 ASP A 106      12.146  46.344   7.138  1.00 34.28           O  
ATOM    860  OD2 ASP A 106      14.172  47.159   7.315  1.00 33.74           O  
ATOM    861  N   LEU A 107      12.508  46.110  12.498  1.00 20.77           N  
ATOM    862  CA  LEU A 107      12.900  45.557  13.833  1.00 22.75           C  
ATOM    863  C   LEU A 107      11.890  44.559  14.369  1.00 23.36           C  
ATOM    864  O   LEU A 107      12.219  43.464  14.882  1.00 22.31           O  
ATOM    865  CB  LEU A 107      13.067  46.775  14.786  1.00 18.08           C  
ATOM    866  CG  LEU A 107      13.431  46.524  16.227  1.00 19.28           C  
ATOM    867  CD1 LEU A 107      14.714  45.736  16.402  1.00 13.60           C  
ATOM    868  CD2 LEU A 107      13.595  47.869  16.969  1.00 17.02           C  
ATOM    869  N   PHE A 108      10.577  44.947  14.313  1.00 24.04           N  
ATOM    870  CA  PHE A 108       9.562  44.010  14.878  1.00 19.28           C  
ATOM    871  C   PHE A 108       9.576  42.737  14.097  1.00 19.99           C  
ATOM    872  O   PHE A 108       9.402  41.657  14.710  1.00 25.08           O  
ATOM    873  CB  PHE A 108       8.185  44.636  14.916  1.00 23.70           C  
ATOM    874  CG  PHE A 108       8.114  45.906  15.685  1.00 23.76           C  
ATOM    875  CD1 PHE A 108       8.859  46.048  16.865  1.00 29.56           C  
ATOM    876  CD2 PHE A 108       7.338  46.958  15.244  1.00 29.03           C  
ATOM    877  CE1 PHE A 108       8.812  47.233  17.593  1.00 27.62           C  
ATOM    878  CE2 PHE A 108       7.273  48.173  15.925  1.00 27.03           C  
ATOM    879  CZ  PHE A 108       8.011  48.288  17.091  1.00 29.51           C  
ATOM    880  N   SER A 109       9.717  42.788  12.782  1.00 18.30           N  
ATOM    881  CA  SER A 109       9.696  41.489  12.041  1.00 17.49           C  
ATOM    882  C   SER A 109      10.995  40.682  12.162  1.00 22.79           C  
ATOM    883  O   SER A 109      10.909  39.413  12.229  1.00 25.40           O  
ATOM    884  CB  SER A 109       9.339  41.808  10.639  1.00 15.84           C  
ATOM    885  OG  SER A 109      10.237  42.686   9.973  1.00 13.40           O  
ATOM    886  N   LEU A 110      12.175  41.349  12.104  1.00 20.92           N  
ATOM    887  CA  LEU A 110      13.475  40.672  12.200  1.00 18.49           C  
ATOM    888  C   LEU A 110      13.492  39.887  13.501  1.00 19.09           C  
ATOM    889  O   LEU A 110      13.895  38.706  13.615  1.00 23.34           O  
ATOM    890  CB  LEU A 110      14.549  41.757  12.129  1.00 21.53           C  
ATOM    891  CG  LEU A 110      15.986  41.207  12.223  1.00 16.17           C  
ATOM    892  CD1 LEU A 110      16.210  40.157  11.185  1.00 15.33           C  
ATOM    893  CD2 LEU A 110      16.966  42.341  12.088  1.00 12.05           C  
ATOM    894  N   GLY A 111      12.891  40.551  14.460  1.00 16.94           N  
ATOM    895  CA  GLY A 111      12.740  39.955  15.798  1.00 19.59           C  
ATOM    896  C   GLY A 111      11.986  38.668  15.793  1.00 21.16           C  
ATOM    897  O   GLY A 111      12.260  37.760  16.678  1.00 23.64           O  
ATOM    898  N   GLY A 112      10.936  38.573  14.902  1.00 17.00           N  
ATOM    899  CA  GLY A 112      10.214  37.279  15.067  1.00 14.07           C  
ATOM    900  C   GLY A 112      11.028  36.209  14.355  1.00 12.08           C  
ATOM    901  O   GLY A 112      10.899  35.066  14.734  1.00 16.72           O  
ATOM    902  N   VAL A 113      11.758  36.586  13.334  1.00 11.88           N  
ATOM    903  CA  VAL A 113      12.604  35.703  12.529  1.00 12.08           C  
ATOM    904  C   VAL A 113      13.750  35.153  13.380  1.00 12.91           C  
ATOM    905  O   VAL A 113      14.110  33.970  13.220  1.00 15.36           O  
ATOM    906  CB  VAL A 113      13.157  36.483  11.324  1.00 12.06           C  
ATOM    907  CG1 VAL A 113      14.360  35.787  10.685  1.00 15.25           C  
ATOM    908  CG2 VAL A 113      12.098  36.619  10.197  1.00 14.14           C  
ATOM    909  N   THR A 114      14.267  36.012  14.223  1.00 14.07           N  
ATOM    910  CA  THR A 114      15.368  35.631  15.136  1.00 17.02           C  
ATOM    911  C   THR A 114      14.906  34.592  16.125  1.00 18.74           C  
ATOM    912  O   THR A 114      15.628  33.637  16.482  1.00 23.39           O  
ATOM    913  CB  THR A 114      15.922  36.862  15.950  1.00 17.40           C  
ATOM    914  OG1 THR A 114      16.209  37.899  14.944  1.00 14.64           O  
ATOM    915  CG2 THR A 114      17.227  36.501  16.756  1.00 15.05           C  
ATOM    916  N   ALA A 115      13.707  34.839  16.649  1.00 16.15           N  
ATOM    917  CA  ALA A 115      13.161  34.000  17.733  1.00 12.75           C  
ATOM    918  C   ALA A 115      12.875  32.644  17.261  1.00 15.57           C  
ATOM    919  O   ALA A 115      13.106  31.630  18.005  1.00 17.07           O  
ATOM    920  CB  ALA A 115      12.156  34.912  18.397  1.00 12.94           C  
ATOM    921  N   VAL A 116      12.363  32.529  16.044  1.00 16.00           N  
ATOM    922  CA  VAL A 116      12.036  31.209  15.423  1.00 12.50           C  
ATOM    923  C   VAL A 116      13.277  30.420  15.169  1.00 14.48           C  
ATOM    924  O   VAL A 116      13.395  29.211  15.434  1.00 18.29           O  
ATOM    925  CB  VAL A 116      11.259  31.422  14.069  1.00 13.81           C  
ATOM    926  CG1 VAL A 116      11.082  30.086  13.338  1.00 12.13           C  
ATOM    927  CG2 VAL A 116       9.852  31.980  14.282  1.00  6.69           C  
ATOM    928  N   GLN A 117      14.224  31.071  14.484  1.00 18.21           N  
ATOM    929  CA  GLN A 117      15.563  30.467  14.173  1.00 14.93           C  
ATOM    930  C   GLN A 117      16.276  30.142  15.496  1.00 17.30           C  
ATOM    931  O   GLN A 117      16.716  29.003  15.609  1.00 16.08           O  
ATOM    932  CB  GLN A 117      16.407  31.321  13.299  1.00 16.66           C  
ATOM    933  CG  GLN A 117      15.850  31.882  12.027  1.00 19.83           C  
ATOM    934  CD  GLN A 117      16.858  32.328  11.037  1.00 23.23           C  
ATOM    935  OE1 GLN A 117      16.655  32.741   9.908  1.00 25.05           O  
ATOM    936  NE2 GLN A 117      18.105  32.242  11.498  1.00 24.91           N  
ATOM    937  N   GLU A 118      16.350  31.109  16.448  1.00 15.65           N  
ATOM    938  CA  GLU A 118      16.976  30.879  17.725  1.00 17.40           C  
ATOM    939  C   GLU A 118      16.327  29.757  18.493  1.00 20.84           C  
ATOM    940  O   GLU A 118      17.054  29.027  19.224  1.00 25.73           O  
ATOM    941  CB  GLU A 118      17.227  32.116  18.533  1.00 12.78           C  
ATOM    942  CG  GLU A 118      18.407  33.056  18.105  1.00 15.86           C  
ATOM    943  CD  GLU A 118      19.690  32.366  17.778  1.00 19.79           C  
ATOM    944  OE1 GLU A 118      20.136  31.714  18.729  1.00 18.21           O  
ATOM    945  OE2 GLU A 118      20.321  32.273  16.700  1.00 22.00           O  
ATOM    946  N   MET A 119      15.055  29.479  18.425  1.00 21.70           N  
ATOM    947  CA  MET A 119      14.365  28.329  19.039  1.00 18.16           C  
ATOM    948  C   MET A 119      14.429  27.071  18.210  1.00 17.40           C  
ATOM    949  O   MET A 119      13.710  26.078  18.405  1.00 18.88           O  
ATOM    950  CB  MET A 119      12.896  28.664  19.374  1.00 16.46           C  
ATOM    951  CG  MET A 119      12.907  29.817  20.318  1.00 17.70           C  
ATOM    952  SD  MET A 119      11.334  30.085  21.101  1.00 20.79           S  
ATOM    953  CE  MET A 119      10.654  31.127  19.799  1.00 12.69           C  
ATOM    954  N   GLN A 120      15.324  27.033  17.242  1.00 21.49           N  
ATOM    955  CA  GLN A 120      15.512  25.856  16.413  1.00 24.32           C  
ATOM    956  C   GLN A 120      14.447  25.603  15.357  1.00 28.79           C  
ATOM    957  O   GLN A 120      14.292  24.413  14.942  1.00 29.69           O  
ATOM    958  CB  GLN A 120      15.568  24.614  17.304  1.00 24.50           C  
ATOM    959  CG  GLN A 120      16.794  24.594  18.181  1.00 25.95           C  
ATOM    960  CD  GLN A 120      16.622  23.403  19.105  1.00 31.08           C  
ATOM    961  OE1 GLN A 120      16.621  23.501  20.304  1.00 38.86           O  
ATOM    962  NE2 GLN A 120      16.358  22.241  18.517  1.00 34.23           N  
ATOM    963  N   GLY A 121      13.782  26.682  14.949  1.00 28.49           N  
ATOM    964  CA  GLY A 121      12.744  26.496  13.874  1.00 26.59           C  
ATOM    965  C   GLY A 121      13.575  26.553  12.589  1.00 23.61           C  
ATOM    966  O   GLY A 121      14.790  26.577  12.730  1.00 21.13           O  
ATOM    967  N   PRO A 122      12.881  26.589  11.479  1.00 20.82           N  
ATOM    968  CA  PRO A 122      13.559  26.638  10.169  1.00 16.88           C  
ATOM    969  C   PRO A 122      14.043  28.049   9.981  1.00 15.32           C  
ATOM    970  O   PRO A 122      13.601  28.899  10.730  1.00 17.97           O  
ATOM    971  CB  PRO A 122      12.398  26.413   9.169  1.00 17.45           C  
ATOM    972  CG  PRO A 122      11.128  26.810   9.863  1.00 15.30           C  
ATOM    973  CD  PRO A 122      11.413  26.564  11.349  1.00 20.20           C  
ATOM    974  N   LYS A 123      14.782  28.259   8.954  1.00 16.50           N  
ATOM    975  CA  LYS A 123      15.343  29.475   8.506  1.00 24.03           C  
ATOM    976  C   LYS A 123      14.246  30.259   7.800  1.00 26.09           C  
ATOM    977  O   LYS A 123      13.431  29.735   7.019  1.00 30.10           O  
ATOM    978  CB  LYS A 123      16.566  29.284   7.571  1.00 29.71           C  
ATOM    979  CG  LYS A 123      17.682  28.435   8.268  1.00 33.09           C  
ATOM    980  CD  LYS A 123      18.522  29.240   9.222  1.00 37.23           C  
ATOM    981  CE  LYS A 123      20.006  28.793   9.154  1.00 41.26           C  
ATOM    982  NZ  LYS A 123      20.827  30.068   9.206  1.00 39.89           N  
ATOM    983  N   ILE A 124      14.269  31.555   8.020  1.00 23.53           N  
ATOM    984  CA  ILE A 124      13.243  32.347   7.400  1.00 20.57           C  
ATOM    985  C   ILE A 124      13.843  33.467   6.653  1.00 16.56           C  
ATOM    986  O   ILE A 124      14.152  34.407   7.342  1.00 24.14           O  
ATOM    987  CB  ILE A 124      12.243  32.785   8.576  1.00 20.22           C  
ATOM    988  CG1 ILE A 124      11.599  31.500   9.033  1.00 14.57           C  
ATOM    989  CG2 ILE A 124      11.282  33.873   8.035  1.00 23.80           C  
ATOM    990  CD1 ILE A 124      10.691  31.225  10.186  1.00 13.42           C  
ATOM    991  N   PRO A 125      13.871  33.372   5.353  1.00 13.69           N  
ATOM    992  CA  PRO A 125      14.436  34.434   4.512  1.00 11.17           C  
ATOM    993  C   PRO A 125      13.874  35.696   4.989  1.00 14.68           C  
ATOM    994  O   PRO A 125      12.715  35.612   5.407  1.00 26.89           O  
ATOM    995  CB  PRO A 125      14.028  34.001   3.144  1.00 12.01           C  
ATOM    996  CG  PRO A 125      14.025  32.468   3.224  1.00 10.33           C  
ATOM    997  CD  PRO A 125      13.478  32.176   4.584  1.00 11.02           C  
ATOM    998  N   TRP A 126      14.474  36.831   4.898  1.00 15.99           N  
ATOM    999  CA  TRP A 126      13.811  38.044   5.431  1.00 14.26           C  
ATOM   1000  C   TRP A 126      14.277  39.199   4.547  1.00 16.29           C  
ATOM   1001  O   TRP A 126      15.380  39.072   3.978  1.00 17.80           O  
ATOM   1002  CB  TRP A 126      14.323  38.181   6.826  1.00 12.71           C  
ATOM   1003  CG  TRP A 126      13.992  39.464   7.455  1.00 13.05           C  
ATOM   1004  CD1 TRP A 126      12.895  39.739   8.201  1.00 14.76           C  
ATOM   1005  CD2 TRP A 126      14.780  40.656   7.473  1.00 18.43           C  
ATOM   1006  NE1 TRP A 126      12.898  41.044   8.607  1.00 20.01           N  
ATOM   1007  CE2 TRP A 126      14.047  41.637   8.123  1.00 11.52           C  
ATOM   1008  CE3 TRP A 126      16.054  40.976   6.941  1.00 21.36           C  
ATOM   1009  CZ2 TRP A 126      14.514  42.908   8.339  1.00 19.09           C  
ATOM   1010  CZ3 TRP A 126      16.498  42.270   7.150  1.00 17.47           C  
ATOM   1011  CH2 TRP A 126      15.733  43.207   7.881  1.00 14.63           C  
ATOM   1012  N   ARG A 127      13.480  40.250   4.518  1.00 14.74           N  
ATOM   1013  CA  ARG A 127      13.875  41.415   3.721  1.00 18.06           C  
ATOM   1014  C   ARG A 127      13.741  42.682   4.459  1.00 15.85           C  
ATOM   1015  O   ARG A 127      12.960  42.880   5.396  1.00 22.88           O  
ATOM   1016  CB  ARG A 127      13.147  41.354   2.378  1.00 21.94           C  
ATOM   1017  CG  ARG A 127      13.215  39.861   1.859  1.00 20.87           C  
ATOM   1018  CD  ARG A 127      12.237  39.770   0.721  1.00 30.04           C  
ATOM   1019  NE  ARG A 127      12.500  40.770  -0.301  1.00 36.69           N  
ATOM   1020  CZ  ARG A 127      12.134  40.529  -1.586  1.00 43.26           C  
ATOM   1021  NH1 ARG A 127      11.169  39.638  -1.792  1.00 41.67           N  
ATOM   1022  NH2 ARG A 127      12.868  41.089  -2.573  1.00 40.72           N  
ATOM   1023  N   CYS A 128      14.492  43.660   4.059  1.00 15.34           N  
ATOM   1024  CA  CYS A 128      14.492  44.953   4.749  1.00 21.93           C  
ATOM   1025  C   CYS A 128      13.780  45.905   3.795  1.00 24.25           C  
ATOM   1026  O   CYS A 128      13.599  45.514   2.635  1.00 26.09           O  
ATOM   1027  CB  CYS A 128      15.934  45.452   4.953  1.00 25.66           C  
ATOM   1028  SG  CYS A 128      17.051  45.466   3.501  1.00 35.92           S  
ATOM   1029  N   GLY A 129      13.574  47.100   4.314  1.00 24.80           N  
ATOM   1030  CA  GLY A 129      13.029  48.159   3.429  1.00 23.56           C  
ATOM   1031  C   GLY A 129      11.807  48.720   4.085  1.00 25.44           C  
ATOM   1032  O   GLY A 129      11.405  49.749   3.571  1.00 26.96           O  
ATOM   1033  N   ARG A 130      11.269  48.067   5.120  1.00 25.95           N  
ATOM   1034  CA  ARG A 130      10.052  48.730   5.701  1.00 29.74           C  
ATOM   1035  C   ARG A 130      10.434  50.177   5.994  1.00 31.84           C  
ATOM   1036  O   ARG A 130      11.606  50.469   6.257  1.00 34.30           O  
ATOM   1037  CB  ARG A 130       9.509  47.953   6.904  1.00 25.50           C  
ATOM   1038  CG  ARG A 130       8.997  46.555   6.431  1.00 20.77           C  
ATOM   1039  CD  ARG A 130       8.699  45.712   7.652  1.00 11.83           C  
ATOM   1040  NE  ARG A 130       8.512  44.332   7.217  1.00 12.94           N  
ATOM   1041  CZ  ARG A 130       9.400  43.573   6.637  1.00 12.45           C  
ATOM   1042  NH1 ARG A 130      10.629  44.099   6.487  1.00 21.54           N  
ATOM   1043  NH2 ARG A 130       9.223  42.310   6.170  1.00 15.69           N  
ATOM   1044  N   VAL A 131       9.529  51.113   5.935  1.00 33.13           N  
ATOM   1045  CA  VAL A 131       9.725  52.558   6.153  1.00 30.42           C  
ATOM   1046  C   VAL A 131       8.643  52.948   7.168  1.00 33.20           C  
ATOM   1047  O   VAL A 131       7.533  52.369   7.128  1.00 36.10           O  
ATOM   1048  CB  VAL A 131       9.662  53.248   4.793  1.00 32.11           C  
ATOM   1049  CG1 VAL A 131       9.626  54.781   4.811  1.00 36.06           C  
ATOM   1050  CG2 VAL A 131      10.743  52.783   3.840  1.00 26.41           C  
ATOM   1051  N   ASP A 132       8.941  53.801   8.074  1.00 30.70           N  
ATOM   1052  CA  ASP A 132       8.128  54.310   9.145  1.00 32.80           C  
ATOM   1053  C   ASP A 132       7.139  55.302   8.552  1.00 35.95           C  
ATOM   1054  O   ASP A 132       7.463  56.040   7.613  1.00 39.50           O  
ATOM   1055  CB  ASP A 132       9.067  54.816  10.219  1.00 36.20           C  
ATOM   1056  CG  ASP A 132       9.623  53.736  11.148  1.00 42.24           C  
ATOM   1057  OD1 ASP A 132       9.795  52.518  10.898  1.00 39.26           O  
ATOM   1058  OD2 ASP A 132       9.896  54.223  12.289  1.00 42.89           O  
ATOM   1059  N   THR A 133       5.908  55.285   9.035  1.00 36.51           N  
ATOM   1060  CA  THR A 133       4.836  56.117   8.510  1.00 35.24           C  
ATOM   1061  C   THR A 133       4.078  56.818   9.626  1.00 36.04           C  
ATOM   1062  O   THR A 133       3.905  56.244  10.703  1.00 37.45           O  
ATOM   1063  CB  THR A 133       3.918  55.274   7.547  1.00 36.19           C  
ATOM   1064  OG1 THR A 133       3.191  54.247   8.300  1.00 35.69           O  
ATOM   1065  CG2 THR A 133       4.728  54.711   6.380  1.00 31.20           C  
ATOM   1066  N   PRO A 134       3.677  58.046   9.310  1.00 35.97           N  
ATOM   1067  CA  PRO A 134       3.011  58.926  10.224  1.00 36.80           C  
ATOM   1068  C   PRO A 134       1.897  58.295  11.031  1.00 39.16           C  
ATOM   1069  O   PRO A 134       1.209  57.334  10.632  1.00 38.07           O  
ATOM   1070  CB  PRO A 134       2.514  60.099   9.355  1.00 37.19           C  
ATOM   1071  CG  PRO A 134       3.406  60.103   8.159  1.00 35.92           C  
ATOM   1072  CD  PRO A 134       3.923  58.696   7.993  1.00 35.44           C  
ATOM   1073  N   GLU A 135       1.747  58.922  12.209  1.00 39.41           N  
ATOM   1074  CA  GLU A 135       0.710  58.486  13.119  1.00 43.48           C  
ATOM   1075  C   GLU A 135      -0.606  58.294  12.386  1.00 44.90           C  
ATOM   1076  O   GLU A 135      -1.518  57.588  12.869  1.00 44.47           O  
ATOM   1077  CB  GLU A 135       0.476  59.508  14.231  1.00 49.13           C  
ATOM   1078  CG  GLU A 135      -0.407  59.091  15.426  1.00 53.02           C  
ATOM   1079  CD  GLU A 135       0.004  59.827  16.688  1.00 56.96           C  
ATOM   1080  OE1 GLU A 135       0.484  60.980  16.555  1.00 60.79           O  
ATOM   1081  OE2 GLU A 135      -0.149  59.192  17.741  1.00 55.28           O  
ATOM   1082  N   ASP A 136      -0.747  58.933  11.225  1.00 45.90           N  
ATOM   1083  CA  ASP A 136      -2.080  58.812  10.567  1.00 47.36           C  
ATOM   1084  C   ASP A 136      -2.292  57.443   9.948  1.00 45.25           C  
ATOM   1085  O   ASP A 136      -3.486  57.104   9.807  1.00 46.38           O  
ATOM   1086  CB  ASP A 136      -2.561  60.001   9.787  1.00 52.06           C  
ATOM   1087  CG  ASP A 136      -1.713  60.722   8.798  1.00 56.98           C  
ATOM   1088  OD1 ASP A 136      -1.364  60.162   7.726  1.00 62.16           O  
ATOM   1089  OD2 ASP A 136      -1.375  61.918   9.032  1.00 58.40           O  
ATOM   1090  N   THR A 137      -1.231  56.730   9.625  1.00 42.78           N  
ATOM   1091  CA  THR A 137      -1.408  55.409   8.988  1.00 39.01           C  
ATOM   1092  C   THR A 137      -1.794  54.372  10.014  1.00 37.80           C  
ATOM   1093  O   THR A 137      -1.887  53.175   9.721  1.00 38.28           O  
ATOM   1094  CB  THR A 137      -0.124  55.058   8.161  1.00 37.82           C  
ATOM   1095  OG1 THR A 137       0.954  54.793   9.102  1.00 39.98           O  
ATOM   1096  CG2 THR A 137       0.327  56.138   7.168  1.00 37.69           C  
ATOM   1097  N   THR A 138      -2.063  54.749  11.258  1.00 37.83           N  
ATOM   1098  CA  THR A 138      -2.343  53.718  12.275  1.00 39.01           C  
ATOM   1099  C   THR A 138      -3.715  53.084  12.133  1.00 38.84           C  
ATOM   1100  O   THR A 138      -4.707  53.797  12.352  1.00 40.85           O  
ATOM   1101  CB  THR A 138      -2.087  54.134  13.778  1.00 36.93           C  
ATOM   1102  OG1 THR A 138      -0.970  55.089  13.765  1.00 38.54           O  
ATOM   1103  CG2 THR A 138      -1.788  52.955  14.716  1.00 37.22           C  
ATOM   1104  N   PRO A 139      -3.714  51.786  11.828  1.00 37.51           N  
ATOM   1105  CA  PRO A 139      -4.907  50.977  11.726  1.00 34.67           C  
ATOM   1106  C   PRO A 139      -5.725  51.028  13.020  1.00 34.01           C  
ATOM   1107  O   PRO A 139      -5.188  50.979  14.143  1.00 32.13           O  
ATOM   1108  CB  PRO A 139      -4.413  49.521  11.554  1.00 34.67           C  
ATOM   1109  CG  PRO A 139      -3.066  49.684  10.927  1.00 34.89           C  
ATOM   1110  CD  PRO A 139      -2.503  50.957  11.572  1.00 37.38           C  
ATOM   1111  N   ASP A 140      -7.037  51.075  12.778  1.00 30.50           N  
ATOM   1112  CA  ASP A 140      -7.946  51.083  13.915  1.00 29.02           C  
ATOM   1113  C   ASP A 140      -7.836  49.683  14.510  1.00 28.25           C  
ATOM   1114  O   ASP A 140      -7.479  48.780  13.760  1.00 25.89           O  
ATOM   1115  CB  ASP A 140      -9.332  51.462  13.433  1.00 38.11           C  
ATOM   1116  CG  ASP A 140      -9.500  52.979  13.603  1.00 45.18           C  
ATOM   1117  OD1 ASP A 140      -9.140  53.750  12.715  1.00 45.33           O  
ATOM   1118  OD2 ASP A 140      -9.937  53.332  14.742  1.00 54.12           O  
ATOM   1119  N   ASN A 141      -8.131  49.613  15.776  1.00 27.57           N  
ATOM   1120  CA  ASN A 141      -8.127  48.413  16.571  1.00 27.50           C  
ATOM   1121  C   ASN A 141      -9.212  47.472  16.082  1.00 28.94           C  
ATOM   1122  O   ASN A 141     -10.265  48.060  15.754  1.00 29.56           O  
ATOM   1123  CB  ASN A 141      -8.638  48.830  17.979  1.00 29.32           C  
ATOM   1124  CG  ASN A 141      -7.528  49.631  18.624  1.00 34.07           C  
ATOM   1125  OD1 ASN A 141      -7.713  49.975  19.800  1.00 39.36           O  
ATOM   1126  ND2 ASN A 141      -6.503  49.907  17.842  1.00 33.41           N  
ATOM   1127  N   GLY A 142      -8.957  46.181  16.188  1.00 27.08           N  
ATOM   1128  CA  GLY A 142     -10.023  45.288  15.731  1.00 21.18           C  
ATOM   1129  C   GLY A 142      -9.756  44.506  14.478  1.00 21.97           C  
ATOM   1130  O   GLY A 142     -10.658  43.690  14.090  1.00 22.22           O  
ATOM   1131  N   ARG A 143      -8.574  44.641  13.856  1.00 17.77           N  
ATOM   1132  CA  ARG A 143      -8.301  43.826  12.701  1.00 10.67           C  
ATOM   1133  C   ARG A 143      -7.723  42.491  13.051  1.00 14.21           C  
ATOM   1134  O   ARG A 143      -7.500  41.701  12.065  1.00 15.23           O  
ATOM   1135  CB  ARG A 143      -7.474  44.525  11.667  1.00 11.11           C  
ATOM   1136  CG  ARG A 143      -7.885  46.009  11.336  1.00  9.87           C  
ATOM   1137  CD  ARG A 143      -7.164  46.153   9.941  1.00  5.91           C  
ATOM   1138  NE  ARG A 143      -7.490  47.552   9.632  1.00 10.59           N  
ATOM   1139  CZ  ARG A 143      -7.008  47.922   8.429  1.00 14.05           C  
ATOM   1140  NH1 ARG A 143      -5.967  47.240   7.922  1.00 10.07           N  
ATOM   1141  NH2 ARG A 143      -7.478  48.996   7.850  1.00 17.94           N  
ATOM   1142  N   LEU A 144      -7.554  42.170  14.317  1.00 17.79           N  
ATOM   1143  CA  LEU A 144      -6.951  40.865  14.707  1.00 18.66           C  
ATOM   1144  C   LEU A 144      -8.017  39.935  15.229  1.00 18.80           C  
ATOM   1145  O   LEU A 144      -9.008  40.386  15.823  1.00 17.17           O  
ATOM   1146  CB  LEU A 144      -5.826  41.074  15.760  1.00 21.87           C  
ATOM   1147  CG  LEU A 144      -4.603  41.828  15.216  1.00 22.72           C  
ATOM   1148  CD1 LEU A 144      -3.928  42.521  16.411  1.00 18.81           C  
ATOM   1149  CD2 LEU A 144      -3.705  40.767  14.594  1.00 21.89           C  
ATOM   1150  N   PRO A 145      -7.693  38.643  15.108  1.00 20.68           N  
ATOM   1151  CA  PRO A 145      -8.604  37.573  15.394  1.00 18.56           C  
ATOM   1152  C   PRO A 145      -9.061  37.387  16.786  1.00 22.47           C  
ATOM   1153  O   PRO A 145      -8.394  37.687  17.761  1.00 28.33           O  
ATOM   1154  CB  PRO A 145      -7.952  36.337  14.771  1.00 18.73           C  
ATOM   1155  CG  PRO A 145      -6.494  36.642  14.668  1.00 18.19           C  
ATOM   1156  CD  PRO A 145      -6.464  38.151  14.445  1.00 19.92           C  
ATOM   1157  N   ASP A 146     -10.235  36.802  16.909  1.00 22.44           N  
ATOM   1158  CA  ASP A 146     -10.904  36.426  18.118  1.00 22.07           C  
ATOM   1159  C   ASP A 146     -10.572  34.938  18.277  1.00 18.56           C  
ATOM   1160  O   ASP A 146     -10.507  34.261  17.254  1.00 14.69           O  
ATOM   1161  CB  ASP A 146     -12.420  36.737  18.108  1.00 29.20           C  
ATOM   1162  CG  ASP A 146     -13.039  36.434  19.451  1.00 38.70           C  
ATOM   1163  OD1 ASP A 146     -13.019  35.288  19.988  1.00 44.42           O  
ATOM   1164  OD2 ASP A 146     -13.575  37.342  20.109  1.00 48.03           O  
ATOM   1165  N   ALA A 147     -10.501  34.470  19.512  1.00 20.40           N  
ATOM   1166  CA  ALA A 147     -10.135  33.083  19.858  1.00 20.33           C  
ATOM   1167  C   ALA A 147     -11.260  32.140  20.013  1.00 18.45           C  
ATOM   1168  O   ALA A 147     -11.176  30.916  19.803  1.00 23.14           O  
ATOM   1169  CB  ALA A 147      -9.389  33.211  21.228  1.00 19.86           C  
ATOM   1170  N   ASP A 148     -12.331  32.769  20.380  1.00 20.72           N  
ATOM   1171  CA  ASP A 148     -13.633  32.181  20.650  1.00 26.53           C  
ATOM   1172  C   ASP A 148     -14.452  31.893  19.404  1.00 28.31           C  
ATOM   1173  O   ASP A 148     -15.672  32.183  19.472  1.00 32.00           O  
ATOM   1174  CB  ASP A 148     -14.364  33.222  21.560  1.00 22.56           C  
ATOM   1175  CG  ASP A 148     -15.348  32.523  22.461  1.00 25.76           C  
ATOM   1176  OD1 ASP A 148     -15.454  31.270  22.327  1.00 23.74           O  
ATOM   1177  OD2 ASP A 148     -16.013  33.221  23.286  1.00 32.70           O  
ATOM   1178  N   LYS A 149     -13.929  31.362  18.346  1.00 26.47           N  
ATOM   1179  CA  LYS A 149     -14.666  31.167  17.082  1.00 26.24           C  
ATOM   1180  C   LYS A 149     -14.424  29.806  16.501  1.00 26.27           C  
ATOM   1181  O   LYS A 149     -13.917  28.961  17.294  1.00 26.90           O  
ATOM   1182  CB  LYS A 149     -14.342  32.357  16.146  1.00 21.88           C  
ATOM   1183  CG  LYS A 149     -15.018  33.518  16.890  1.00 30.87           C  
ATOM   1184  CD  LYS A 149     -15.502  34.648  16.045  1.00 33.39           C  
ATOM   1185  CE  LYS A 149     -15.913  35.805  16.953  1.00 33.54           C  
ATOM   1186  NZ  LYS A 149     -17.374  35.913  16.942  1.00 42.21           N  
ATOM   1187  N   ASP A 150     -14.802  29.539  15.258  1.00 19.77           N  
ATOM   1188  CA  ASP A 150     -14.714  28.174  14.697  1.00 17.75           C  
ATOM   1189  C   ASP A 150     -14.010  28.202  13.363  1.00 13.84           C  
ATOM   1190  O   ASP A 150     -13.712  29.334  12.943  1.00 15.69           O  
ATOM   1191  CB  ASP A 150     -16.174  27.641  14.483  1.00 24.86           C  
ATOM   1192  CG  ASP A 150     -16.951  28.526  13.545  1.00 25.69           C  
ATOM   1193  OD1 ASP A 150     -16.981  29.755  13.695  1.00 31.37           O  
ATOM   1194  OD2 ASP A 150     -17.510  28.048  12.549  1.00 35.08           O  
ATOM   1195  N   ALA A 151     -13.913  27.049  12.736  1.00 11.26           N  
ATOM   1196  CA  ALA A 151     -13.233  26.916  11.468  1.00 10.99           C  
ATOM   1197  C   ALA A 151     -13.602  27.886  10.434  1.00 15.55           C  
ATOM   1198  O   ALA A 151     -12.802  28.321   9.567  1.00 20.00           O  
ATOM   1199  CB  ALA A 151     -13.288  25.452  11.036  1.00 16.67           C  
ATOM   1200  N   GLY A 152     -14.907  28.253  10.425  1.00 15.72           N  
ATOM   1201  CA  GLY A 152     -15.329  29.152   9.366  1.00 13.52           C  
ATOM   1202  C   GLY A 152     -14.978  30.550   9.611  1.00 15.71           C  
ATOM   1203  O   GLY A 152     -14.723  31.354   8.673  1.00 20.91           O  
ATOM   1204  N   TYR A 153     -14.951  31.014  10.842  1.00 17.39           N  
ATOM   1205  CA  TYR A 153     -14.491  32.444  11.017  1.00 17.29           C  
ATOM   1206  C   TYR A 153     -13.016  32.594  10.619  1.00 18.50           C  
ATOM   1207  O   TYR A 153     -12.575  33.683  10.134  1.00 19.91           O  
ATOM   1208  CB  TYR A 153     -14.716  32.715  12.488  1.00 16.60           C  
ATOM   1209  CG  TYR A 153     -13.974  33.945  12.979  1.00 22.44           C  
ATOM   1210  CD1 TYR A 153     -12.694  33.882  13.538  1.00 20.63           C  
ATOM   1211  CD2 TYR A 153     -14.638  35.149  12.986  1.00 18.40           C  
ATOM   1212  CE1 TYR A 153     -12.062  35.049  13.976  1.00 18.86           C  
ATOM   1213  CE2 TYR A 153     -14.005  36.305  13.386  1.00 18.00           C  
ATOM   1214  CZ  TYR A 153     -12.723  36.254  13.897  1.00 20.01           C  
ATOM   1215  OH  TYR A 153     -12.164  37.419  14.348  1.00 22.21           O  
ATOM   1216  N   VAL A 154     -12.241  31.545  10.896  1.00 16.75           N  
ATOM   1217  CA  VAL A 154     -10.812  31.373  10.659  1.00 16.84           C  
ATOM   1218  C   VAL A 154     -10.518  31.415   9.173  1.00 17.23           C  
ATOM   1219  O   VAL A 154      -9.637  32.169   8.776  1.00 22.32           O  
ATOM   1220  CB  VAL A 154     -10.283  30.064  11.326  1.00 15.34           C  
ATOM   1221  CG1 VAL A 154      -8.932  29.549  10.856  1.00 16.53           C  
ATOM   1222  CG2 VAL A 154     -10.265  30.185  12.826  1.00 10.79           C  
ATOM   1223  N   ARG A 155     -11.215  30.594   8.411  1.00 18.48           N  
ATOM   1224  CA  ARG A 155     -10.993  30.507   6.955  1.00 17.62           C  
ATOM   1225  C   ARG A 155     -11.212  31.868   6.359  1.00 18.05           C  
ATOM   1226  O   ARG A 155     -10.581  32.372   5.482  1.00 17.97           O  
ATOM   1227  CB  ARG A 155     -12.015  29.528   6.349  1.00 18.19           C  
ATOM   1228  CG  ARG A 155     -11.860  29.130   4.888  1.00 16.36           C  
ATOM   1229  CD  ARG A 155     -12.493  27.790   4.740  1.00 14.33           C  
ATOM   1230  NE  ARG A 155     -11.688  26.592   4.608  1.00 13.19           N  
ATOM   1231  CZ  ARG A 155     -11.923  25.579   5.473  1.00 10.17           C  
ATOM   1232  NH1 ARG A 155     -12.901  25.824   6.279  1.00 10.83           N  
ATOM   1233  NH2 ARG A 155     -11.224  24.452   5.623  1.00 16.81           N  
ATOM   1234  N   THR A 156     -12.261  32.539   6.831  1.00 20.02           N  
ATOM   1235  CA  THR A 156     -12.576  33.837   6.255  1.00 20.98           C  
ATOM   1236  C   THR A 156     -11.709  34.957   6.761  1.00 18.74           C  
ATOM   1237  O   THR A 156     -11.513  35.910   5.974  1.00 17.88           O  
ATOM   1238  CB  THR A 156     -14.140  34.167   6.298  1.00 20.49           C  
ATOM   1239  OG1 THR A 156     -14.541  33.799   7.613  1.00 29.44           O  
ATOM   1240  CG2 THR A 156     -14.977  33.282   5.354  1.00 26.87           C  
ATOM   1241  N   PHE A 157     -11.390  34.924   8.048  1.00 19.54           N  
ATOM   1242  CA  PHE A 157     -10.538  35.986   8.625  1.00 16.44           C  
ATOM   1243  C   PHE A 157      -9.273  35.882   7.767  1.00 15.91           C  
ATOM   1244  O   PHE A 157      -8.671  36.828   7.207  1.00 17.38           O  
ATOM   1245  CB  PHE A 157     -10.281  35.816  10.141  1.00 19.65           C  
ATOM   1246  CG  PHE A 157      -9.118  36.723  10.590  1.00 18.63           C  
ATOM   1247  CD1 PHE A 157      -7.810  36.290  10.400  1.00 19.01           C  
ATOM   1248  CD2 PHE A 157      -9.340  37.982  11.069  1.00 18.20           C  
ATOM   1249  CE1 PHE A 157      -6.739  37.115  10.625  1.00 20.50           C  
ATOM   1250  CE2 PHE A 157      -8.312  38.842  11.336  1.00 22.91           C  
ATOM   1251  CZ  PHE A 157      -7.002  38.374  11.125  1.00 21.46           C  
ATOM   1252  N   PHE A 158      -8.846  34.654   7.562  1.00 15.17           N  
ATOM   1253  CA  PHE A 158      -7.594  34.658   6.728  1.00 17.56           C  
ATOM   1254  C   PHE A 158      -7.731  35.036   5.294  1.00 23.11           C  
ATOM   1255  O   PHE A 158      -6.612  35.370   4.740  1.00 29.43           O  
ATOM   1256  CB  PHE A 158      -6.879  33.342   6.889  1.00 19.52           C  
ATOM   1257  CG  PHE A 158      -6.061  33.327   8.159  1.00 20.30           C  
ATOM   1258  CD1 PHE A 158      -4.784  33.844   8.165  1.00 18.87           C  
ATOM   1259  CD2 PHE A 158      -6.643  32.841   9.328  1.00 15.83           C  
ATOM   1260  CE1 PHE A 158      -4.061  33.781   9.369  1.00 17.91           C  
ATOM   1261  CE2 PHE A 158      -5.944  32.754  10.495  1.00 17.57           C  
ATOM   1262  CZ  PHE A 158      -4.605  33.214  10.497  1.00 14.59           C  
ATOM   1263  N   GLN A 159      -8.799  34.925   4.533  1.00 19.57           N  
ATOM   1264  CA  GLN A 159      -8.745  35.360   3.151  1.00 15.70           C  
ATOM   1265  C   GLN A 159      -8.352  36.834   3.127  1.00 10.55           C  
ATOM   1266  O   GLN A 159      -7.788  37.316   2.123  1.00 13.81           O  
ATOM   1267  CB  GLN A 159      -9.977  35.120   2.327  1.00 21.81           C  
ATOM   1268  CG  GLN A 159     -10.634  33.770   2.179  1.00 22.97           C  
ATOM   1269  CD  GLN A 159     -12.128  33.963   1.908  1.00 29.83           C  
ATOM   1270  OE1 GLN A 159     -12.911  33.149   2.422  1.00 33.36           O  
ATOM   1271  NE2 GLN A 159     -12.548  35.022   1.170  1.00 22.03           N  
ATOM   1272  N   ARG A 160      -8.614  37.613   4.111  1.00 11.86           N  
ATOM   1273  CA  ARG A 160      -8.241  39.050   4.148  1.00 10.00           C  
ATOM   1274  C   ARG A 160      -6.734  39.245   4.125  1.00 18.02           C  
ATOM   1275  O   ARG A 160      -6.266  40.332   3.612  1.00 21.39           O  
ATOM   1276  CB  ARG A 160      -8.892  39.561   5.447  1.00  5.64           C  
ATOM   1277  CG  ARG A 160      -9.048  41.103   5.274  1.00 15.46           C  
ATOM   1278  CD  ARG A 160      -9.317  41.745   6.633  1.00  9.69           C  
ATOM   1279  NE  ARG A 160      -7.988  42.033   7.240  1.00 20.88           N  
ATOM   1280  CZ  ARG A 160      -7.823  41.885   8.564  1.00 23.84           C  
ATOM   1281  NH1 ARG A 160      -8.913  41.711   9.330  1.00 24.23           N  
ATOM   1282  NH2 ARG A 160      -6.618  41.865   9.058  1.00 21.22           N  
ATOM   1283  N   LEU A 161      -5.923  38.278   4.571  1.00 15.24           N  
ATOM   1284  CA  LEU A 161      -4.445  38.325   4.575  1.00 20.09           C  
ATOM   1285  C   LEU A 161      -3.876  37.637   3.336  1.00 19.26           C  
ATOM   1286  O   LEU A 161      -2.670  37.506   3.092  1.00 20.77           O  
ATOM   1287  CB  LEU A 161      -3.864  37.538   5.827  1.00  8.89           C  
ATOM   1288  CG  LEU A 161      -4.369  38.141   7.160  1.00 13.69           C  
ATOM   1289  CD1 LEU A 161      -3.726  37.385   8.314  1.00 15.70           C  
ATOM   1290  CD2 LEU A 161      -4.017  39.581   7.079  1.00  2.00           C  
ATOM   1291  N   ASN A 162      -4.809  37.003   2.655  1.00 15.47           N  
ATOM   1292  CA  ASN A 162      -4.529  36.359   1.386  1.00 12.33           C  
ATOM   1293  C   ASN A 162      -3.943  35.031   1.598  1.00 13.23           C  
ATOM   1294  O   ASN A 162      -3.112  34.642   0.774  1.00 14.64           O  
ATOM   1295  CB  ASN A 162      -3.608  37.315   0.571  1.00 17.24           C  
ATOM   1296  CG  ASN A 162      -3.444  36.805  -0.824  1.00 22.19           C  
ATOM   1297  OD1 ASN A 162      -4.376  36.053  -1.213  1.00 22.31           O  
ATOM   1298  ND2 ASN A 162      -2.367  37.179  -1.501  1.00 19.71           N  
ATOM   1299  N   MET A 163      -4.420  34.321   2.600  1.00 13.81           N  
ATOM   1300  CA  MET A 163      -3.857  33.020   2.869  1.00 14.36           C  
ATOM   1301  C   MET A 163      -4.871  31.919   2.719  1.00 16.66           C  
ATOM   1302  O   MET A 163      -6.025  32.065   3.157  1.00 17.45           O  
ATOM   1303  CB  MET A 163      -3.350  32.972   4.363  1.00 15.18           C  
ATOM   1304  CG  MET A 163      -2.459  34.150   4.693  1.00 20.95           C  
ATOM   1305  SD  MET A 163      -0.721  33.608   4.503  1.00 20.85           S  
ATOM   1306  CE  MET A 163       0.051  35.042   5.209  1.00 15.17           C  
ATOM   1307  N   ASN A 164      -4.349  30.824   2.219  1.00 15.95           N  
ATOM   1308  CA  ASN A 164      -5.109  29.616   1.999  1.00 18.90           C  
ATOM   1309  C   ASN A 164      -5.092  28.741   3.222  1.00 24.40           C  
ATOM   1310  O   ASN A 164      -4.495  29.063   4.263  1.00 29.70           O  
ATOM   1311  CB  ASN A 164      -4.712  28.940   0.700  1.00 19.62           C  
ATOM   1312  CG  ASN A 164      -3.360  28.313   0.567  1.00 25.15           C  
ATOM   1313  OD1 ASN A 164      -2.826  27.748   1.524  1.00 30.30           O  
ATOM   1314  ND2 ASN A 164      -2.766  28.298  -0.635  1.00 25.31           N  
ATOM   1315  N   ASP A 165      -5.746  27.586   3.045  1.00 23.45           N  
ATOM   1316  CA  ASP A 165      -5.897  26.599   4.077  1.00 22.69           C  
ATOM   1317  C   ASP A 165      -4.585  26.062   4.587  1.00 21.73           C  
ATOM   1318  O   ASP A 165      -4.491  25.824   5.792  1.00 24.65           O  
ATOM   1319  CB  ASP A 165      -6.832  25.437   3.717  1.00 29.34           C  
ATOM   1320  CG  ASP A 165      -8.275  25.777   3.384  1.00 28.49           C  
ATOM   1321  OD1 ASP A 165      -8.642  26.941   3.291  1.00 29.50           O  
ATOM   1322  OD2 ASP A 165      -9.091  24.842   3.233  1.00 33.54           O  
ATOM   1323  N   ARG A 166      -3.677  25.759   3.733  1.00 24.41           N  
ATOM   1324  CA  ARG A 166      -2.367  25.167   4.098  1.00 22.57           C  
ATOM   1325  C   ARG A 166      -1.515  26.188   4.805  1.00 20.00           C  
ATOM   1326  O   ARG A 166      -0.864  25.917   5.833  1.00 20.24           O  
ATOM   1327  CB  ARG A 166      -1.826  24.509   2.885  1.00 26.27           C  
ATOM   1328  CG  ARG A 166      -0.495  23.796   2.967  1.00 32.00           C  
ATOM   1329  CD  ARG A 166      -0.372  23.087   1.614  1.00 33.00           C  
ATOM   1330  NE  ARG A 166      -0.742  21.681   1.861  1.00 35.61           N  
ATOM   1331  CZ  ARG A 166       0.215  20.949   2.452  1.00 34.30           C  
ATOM   1332  NH1 ARG A 166       1.425  21.492   2.488  1.00 37.18           N  
ATOM   1333  NH2 ARG A 166      -0.109  19.848   3.039  1.00 35.38           N  
ATOM   1334  N   GLU A 167      -1.538  27.405   4.348  1.00 16.04           N  
ATOM   1335  CA  GLU A 167      -0.861  28.490   5.010  1.00 12.33           C  
ATOM   1336  C   GLU A 167      -1.465  28.783   6.326  1.00 14.52           C  
ATOM   1337  O   GLU A 167      -0.703  29.321   7.150  1.00 21.20           O  
ATOM   1338  CB  GLU A 167      -0.917  29.801   4.191  1.00  7.13           C  
ATOM   1339  CG  GLU A 167      -0.313  29.534   2.787  1.00 10.37           C  
ATOM   1340  CD  GLU A 167      -0.517  30.686   1.852  1.00 21.82           C  
ATOM   1341  OE1 GLU A 167      -1.688  31.102   1.807  1.00 18.96           O  
ATOM   1342  OE2 GLU A 167       0.418  31.199   1.201  1.00 24.54           O  
ATOM   1343  N   VAL A 168      -2.740  28.546   6.589  1.00 15.80           N  
ATOM   1344  CA  VAL A 168      -3.354  28.894   7.822  1.00 11.18           C  
ATOM   1345  C   VAL A 168      -3.104  27.857   8.877  1.00 12.09           C  
ATOM   1346  O   VAL A 168      -3.086  28.254  10.041  1.00 17.30           O  
ATOM   1347  CB  VAL A 168      -4.772  29.462   7.940  1.00 10.61           C  
ATOM   1348  CG1 VAL A 168      -5.362  30.171   6.839  1.00  5.88           C  
ATOM   1349  CG2 VAL A 168      -5.726  28.653   8.782  1.00 12.93           C  
ATOM   1350  N   VAL A 169      -3.022  26.643   8.483  1.00 14.09           N  
ATOM   1351  CA  VAL A 169      -2.730  25.512   9.319  1.00 14.87           C  
ATOM   1352  C   VAL A 169      -1.216  25.546   9.725  1.00 16.13           C  
ATOM   1353  O   VAL A 169      -0.923  25.093  10.835  1.00 15.88           O  
ATOM   1354  CB  VAL A 169      -3.111  24.174   8.682  1.00 12.54           C  
ATOM   1355  CG1 VAL A 169      -2.776  22.950   9.517  1.00 11.83           C  
ATOM   1356  CG2 VAL A 169      -4.639  24.183   8.505  1.00 18.13           C  
ATOM   1357  N   ALA A 170      -0.336  25.883   8.828  1.00 16.15           N  
ATOM   1358  CA  ALA A 170       1.084  25.995   9.031  1.00 15.74           C  
ATOM   1359  C   ALA A 170       1.326  27.145  10.028  1.00 17.63           C  
ATOM   1360  O   ALA A 170       1.946  26.840  11.075  1.00 15.79           O  
ATOM   1361  CB  ALA A 170       1.862  26.342   7.790  1.00 17.19           C  
ATOM   1362  N   LEU A 171       0.729  28.308   9.750  1.00 15.32           N  
ATOM   1363  CA  LEU A 171       0.943  29.419  10.655  1.00 15.49           C  
ATOM   1364  C   LEU A 171       0.583  29.072  12.111  1.00 22.14           C  
ATOM   1365  O   LEU A 171       1.301  29.460  13.071  1.00 21.93           O  
ATOM   1366  CB  LEU A 171       0.251  30.680  10.227  1.00 13.82           C  
ATOM   1367  CG  LEU A 171       0.809  31.275   8.925  1.00 19.59           C  
ATOM   1368  CD1 LEU A 171      -0.033  32.466   8.466  1.00 14.84           C  
ATOM   1369  CD2 LEU A 171       2.216  31.787   9.263  1.00 18.56           C  
ATOM   1370  N   MET A 172      -0.528  28.354  12.180  1.00 19.76           N  
ATOM   1371  CA  MET A 172      -1.056  28.041  13.527  1.00 18.57           C  
ATOM   1372  C   MET A 172      -0.090  27.155  14.263  1.00 19.37           C  
ATOM   1373  O   MET A 172      -0.069  27.175  15.534  1.00 22.05           O  
ATOM   1374  CB  MET A 172      -2.487  27.504  13.368  1.00 12.44           C  
ATOM   1375  CG  MET A 172      -3.366  27.851  14.544  1.00 15.20           C  
ATOM   1376  SD  MET A 172      -3.871  29.624  14.393  1.00 24.44           S  
ATOM   1377  CE  MET A 172      -4.396  29.488  12.660  1.00 24.52           C  
ATOM   1378  N   GLY A 173       0.735  26.365  13.601  1.00 17.20           N  
ATOM   1379  CA  GLY A 173       1.710  25.494  14.355  1.00 16.93           C  
ATOM   1380  C   GLY A 173       2.610  26.300  15.301  1.00 14.67           C  
ATOM   1381  O   GLY A 173       3.297  25.731  16.169  1.00 17.76           O  
ATOM   1382  N   ALA A 174       2.671  27.591  15.131  1.00 13.49           N  
ATOM   1383  CA  ALA A 174       3.387  28.525  15.959  1.00 14.79           C  
ATOM   1384  C   ALA A 174       2.778  28.431  17.351  1.00 16.37           C  
ATOM   1385  O   ALA A 174       3.308  28.911  18.311  1.00 19.09           O  
ATOM   1386  CB  ALA A 174       3.284  29.950  15.446  1.00 11.12           C  
ATOM   1387  N   HIS A 175       1.596  27.869  17.450  1.00 18.10           N  
ATOM   1388  CA  HIS A 175       0.942  27.697  18.760  1.00 16.63           C  
ATOM   1389  C   HIS A 175       1.684  26.619  19.536  1.00 16.19           C  
ATOM   1390  O   HIS A 175       1.230  26.150  20.606  1.00 18.63           O  
ATOM   1391  CB  HIS A 175      -0.618  27.498  18.715  1.00 10.07           C  
ATOM   1392  CG  HIS A 175      -1.239  28.901  18.683  1.00  7.26           C  
ATOM   1393  ND1 HIS A 175      -2.564  29.134  18.752  1.00  2.17           N  
ATOM   1394  CD2 HIS A 175      -0.662  30.116  18.583  1.00  6.47           C  
ATOM   1395  CE1 HIS A 175      -2.762  30.497  18.799  1.00  7.68           C  
ATOM   1396  NE2 HIS A 175      -1.613  31.114  18.668  1.00  4.26           N  
ATOM   1397  N   ALA A 176       2.840  26.193  19.015  1.00 17.91           N  
ATOM   1398  CA  ALA A 176       3.624  25.201  19.842  1.00 16.09           C  
ATOM   1399  C   ALA A 176       4.356  25.996  20.949  1.00 16.89           C  
ATOM   1400  O   ALA A 176       4.562  25.448  22.040  1.00 20.32           O  
ATOM   1401  CB  ALA A 176       4.560  24.436  18.984  1.00 14.23           C  
ATOM   1402  N   LEU A 177       4.615  27.262  20.778  1.00 16.96           N  
ATOM   1403  CA  LEU A 177       5.340  28.224  21.500  1.00 16.41           C  
ATOM   1404  C   LEU A 177       4.610  29.100  22.481  1.00 17.30           C  
ATOM   1405  O   LEU A 177       3.620  29.728  22.128  1.00 22.43           O  
ATOM   1406  CB  LEU A 177       6.201  29.099  20.522  1.00 15.75           C  
ATOM   1407  CG  LEU A 177       7.000  28.449  19.431  1.00 15.59           C  
ATOM   1408  CD1 LEU A 177       7.433  29.496  18.419  1.00 13.96           C  
ATOM   1409  CD2 LEU A 177       8.210  27.656  19.951  1.00 11.80           C  
ATOM   1410  N   GLY A 178       5.154  29.184  23.700  1.00 15.13           N  
ATOM   1411  CA  GLY A 178       4.522  29.995  24.731  1.00 11.78           C  
ATOM   1412  C   GLY A 178       3.323  29.248  25.354  1.00 11.05           C  
ATOM   1413  O   GLY A 178       3.162  28.024  25.413  1.00 10.39           O  
ATOM   1414  N   LYS A 179       2.401  30.145  25.776  1.00 12.07           N  
ATOM   1415  CA  LYS A 179       1.136  29.664  26.354  1.00 14.80           C  
ATOM   1416  C   LYS A 179       0.140  30.823  26.383  1.00 14.82           C  
ATOM   1417  O   LYS A 179       0.532  31.896  25.932  1.00 11.59           O  
ATOM   1418  CB  LYS A 179       1.521  29.285  27.798  1.00 12.51           C  
ATOM   1419  CG  LYS A 179       2.080  30.685  28.351  1.00 11.65           C  
ATOM   1420  CD  LYS A 179       2.445  30.471  29.819  1.00 15.64           C  
ATOM   1421  CE  LYS A 179       1.285  29.845  30.585  1.00 21.84           C  
ATOM   1422  NZ  LYS A 179       0.805  30.802  31.568  1.00 20.91           N  
ATOM   1423  N   THR A 180      -1.065  30.556  26.974  1.00 14.34           N  
ATOM   1424  CA  THR A 180      -1.976  31.766  27.048  1.00 14.74           C  
ATOM   1425  C   THR A 180      -1.866  32.243  28.478  1.00 17.92           C  
ATOM   1426  O   THR A 180      -1.748  31.279  29.300  1.00 20.24           O  
ATOM   1427  CB  THR A 180      -3.416  31.354  26.610  1.00 15.06           C  
ATOM   1428  OG1 THR A 180      -3.948  30.361  27.531  1.00 21.37           O  
ATOM   1429  CG2 THR A 180      -3.362  30.642  25.229  1.00 17.70           C  
ATOM   1430  N   HIS A 181      -1.958  33.504  28.763  1.00 16.36           N  
ATOM   1431  CA  HIS A 181      -1.912  34.086  30.079  1.00 17.42           C  
ATOM   1432  C   HIS A 181      -3.288  34.667  30.399  1.00 20.06           C  
ATOM   1433  O   HIS A 181      -3.555  35.655  29.674  1.00 21.55           O  
ATOM   1434  CB  HIS A 181      -0.949  35.371  30.008  1.00 14.86           C  
ATOM   1435  CG  HIS A 181       0.402  34.885  29.584  1.00 21.21           C  
ATOM   1436  ND1 HIS A 181       0.834  34.763  28.269  1.00 15.97           N  
ATOM   1437  CD2 HIS A 181       1.440  34.488  30.385  1.00 15.21           C  
ATOM   1438  CE1 HIS A 181       2.054  34.273  28.304  1.00 17.55           C  
ATOM   1439  NE2 HIS A 181       2.415  34.094  29.565  1.00 15.38           N  
ATOM   1440  N   LEU A 182      -4.037  34.227  31.339  1.00 23.95           N  
ATOM   1441  CA  LEU A 182      -5.384  34.723  31.721  1.00 26.96           C  
ATOM   1442  C   LEU A 182      -5.425  36.228  31.897  1.00 30.86           C  
ATOM   1443  O   LEU A 182      -6.416  36.870  31.482  1.00 35.36           O  
ATOM   1444  CB  LEU A 182      -5.875  33.995  32.966  1.00 24.07           C  
ATOM   1445  CG  LEU A 182      -7.277  33.915  33.445  1.00 21.52           C  
ATOM   1446  CD1 LEU A 182      -7.941  32.569  33.072  1.00 21.31           C  
ATOM   1447  CD2 LEU A 182      -7.414  34.028  34.969  1.00 17.25           C  
ATOM   1448  N   LYS A 183      -4.405  36.859  32.449  1.00 32.94           N  
ATOM   1449  CA  LYS A 183      -4.433  38.321  32.655  1.00 31.97           C  
ATOM   1450  C   LYS A 183      -4.335  39.026  31.323  1.00 29.65           C  
ATOM   1451  O   LYS A 183      -4.690  40.211  31.281  1.00 28.98           O  
ATOM   1452  CB  LYS A 183      -3.272  38.854  33.548  1.00 39.77           C  
ATOM   1453  CG  LYS A 183      -1.930  38.351  32.949  1.00 49.38           C  
ATOM   1454  CD  LYS A 183      -0.663  38.857  33.605  1.00 55.43           C  
ATOM   1455  CE  LYS A 183       0.486  39.083  32.624  1.00 57.48           C  
ATOM   1456  NZ  LYS A 183       1.269  37.839  32.345  1.00 55.08           N  
ATOM   1457  N   ASN A 184      -3.763  38.374  30.321  1.00 25.67           N  
ATOM   1458  CA  ASN A 184      -3.623  39.029  29.004  1.00 24.90           C  
ATOM   1459  C   ASN A 184      -4.901  38.845  28.131  1.00 22.57           C  
ATOM   1460  O   ASN A 184      -5.385  39.658  27.372  1.00 19.43           O  
ATOM   1461  CB  ASN A 184      -2.452  38.318  28.300  1.00 24.59           C  
ATOM   1462  CG  ASN A 184      -1.102  38.853  28.738  1.00 29.52           C  
ATOM   1463  OD1 ASN A 184      -1.052  39.875  29.410  1.00 25.37           O  
ATOM   1464  ND2 ASN A 184      -0.040  38.143  28.335  1.00 28.97           N  
ATOM   1465  N   SER A 185      -5.423  37.597  28.226  1.00 20.09           N  
ATOM   1466  CA  SER A 185      -6.458  37.261  27.274  1.00 20.45           C  
ATOM   1467  C   SER A 185      -7.587  36.426  27.715  1.00 21.08           C  
ATOM   1468  O   SER A 185      -8.355  36.117  26.773  1.00 25.51           O  
ATOM   1469  CB  SER A 185      -5.651  36.544  26.129  1.00 14.03           C  
ATOM   1470  OG  SER A 185      -5.378  35.203  26.596  1.00 15.43           O  
ATOM   1471  N   GLY A 186      -7.793  36.082  28.954  1.00 21.18           N  
ATOM   1472  CA  GLY A 186      -8.977  35.246  29.304  1.00 17.11           C  
ATOM   1473  C   GLY A 186      -8.766  33.777  29.153  1.00 14.25           C  
ATOM   1474  O   GLY A 186      -9.620  32.984  29.669  1.00 16.82           O  
ATOM   1475  N   TYR A 187      -7.659  33.354  28.581  1.00 11.97           N  
ATOM   1476  CA  TYR A 187      -7.337  31.929  28.440  1.00 14.77           C  
ATOM   1477  C   TYR A 187      -6.062  31.662  29.247  1.00 19.46           C  
ATOM   1478  O   TYR A 187      -5.246  32.625  29.461  1.00 25.22           O  
ATOM   1479  CB  TYR A 187      -7.154  31.527  26.966  1.00 13.38           C  
ATOM   1480  CG  TYR A 187      -8.435  31.804  26.175  1.00 23.26           C  
ATOM   1481  CD1 TYR A 187      -9.468  30.852  26.225  1.00 22.68           C  
ATOM   1482  CD2 TYR A 187      -8.620  32.997  25.453  1.00 17.96           C  
ATOM   1483  CE1 TYR A 187     -10.671  31.064  25.543  1.00 24.09           C  
ATOM   1484  CE2 TYR A 187      -9.835  33.209  24.798  1.00 23.80           C  
ATOM   1485  CZ  TYR A 187     -10.822  32.243  24.830  1.00 23.12           C  
ATOM   1486  OH  TYR A 187     -11.995  32.504  24.207  1.00 30.05           O  
ATOM   1487  N   GLU A 188      -5.813  30.420  29.609  1.00 15.08           N  
ATOM   1488  CA  GLU A 188      -4.659  30.121  30.397  1.00 14.20           C  
ATOM   1489  C   GLU A 188      -4.053  28.759  30.189  1.00 14.77           C  
ATOM   1490  O   GLU A 188      -4.772  27.811  30.386  1.00 15.94           O  
ATOM   1491  CB  GLU A 188      -5.033  30.111  31.881  1.00 18.44           C  
ATOM   1492  CG  GLU A 188      -3.976  29.735  32.913  1.00 23.49           C  
ATOM   1493  CD  GLU A 188      -2.736  30.552  32.978  1.00 24.59           C  
ATOM   1494  OE1 GLU A 188      -2.834  31.764  33.178  1.00 28.90           O  
ATOM   1495  OE2 GLU A 188      -1.612  30.062  32.787  1.00 31.23           O  
ATOM   1496  N   GLY A 189      -2.731  28.742  29.901  1.00 12.84           N  
ATOM   1497  CA  GLY A 189      -2.098  27.420  29.802  1.00  6.82           C  
ATOM   1498  C   GLY A 189      -1.346  27.454  28.531  1.00 12.62           C  
ATOM   1499  O   GLY A 189      -1.492  28.435  27.719  1.00 18.43           O  
ATOM   1500  N   PRO A 190      -0.544  26.419  28.431  1.00 15.58           N  
ATOM   1501  CA  PRO A 190       0.297  26.166  27.280  1.00 16.52           C  
ATOM   1502  C   PRO A 190      -0.343  25.101  26.351  1.00 14.18           C  
ATOM   1503  O   PRO A 190      -1.050  24.201  26.807  1.00  9.44           O  
ATOM   1504  CB  PRO A 190       1.511  25.447  27.926  1.00 13.45           C  
ATOM   1505  CG  PRO A 190       0.752  24.480  28.873  1.00 14.27           C  
ATOM   1506  CD  PRO A 190      -0.354  25.344  29.447  1.00 15.66           C  
ATOM   1507  N   TRP A 191       0.063  25.200  25.099  1.00 13.65           N  
ATOM   1508  CA  TRP A 191      -0.430  24.184  24.135  1.00 18.24           C  
ATOM   1509  C   TRP A 191       0.292  22.881  24.288  1.00 23.33           C  
ATOM   1510  O   TRP A 191      -0.110  21.812  23.774  1.00 26.84           O  
ATOM   1511  CB  TRP A 191      -0.171  24.751  22.698  1.00 17.32           C  
ATOM   1512  CG  TRP A 191      -1.152  25.856  22.427  1.00 19.13           C  
ATOM   1513  CD1 TRP A 191      -2.436  25.747  21.949  1.00 17.24           C  
ATOM   1514  CD2 TRP A 191      -0.857  27.260  22.557  1.00 20.24           C  
ATOM   1515  NE1 TRP A 191      -2.964  26.994  21.811  1.00 19.89           N  
ATOM   1516  CE2 TRP A 191      -2.031  27.942  22.229  1.00 18.65           C  
ATOM   1517  CE3 TRP A 191       0.270  27.978  22.910  1.00 18.70           C  
ATOM   1518  CZ2 TRP A 191      -2.103  29.331  22.244  1.00 18.69           C  
ATOM   1519  CZ3 TRP A 191       0.163  29.334  22.962  1.00 21.15           C  
ATOM   1520  CH2 TRP A 191      -1.005  30.037  22.629  1.00 19.01           C  
ATOM   1521  N   GLY A 192       1.519  23.017  24.821  1.00 25.06           N  
ATOM   1522  CA  GLY A 192       2.364  21.793  24.899  1.00 24.44           C  
ATOM   1523  C   GLY A 192       3.413  21.932  26.026  1.00 22.85           C  
ATOM   1524  O   GLY A 192       3.383  22.855  26.832  1.00 20.77           O  
ATOM   1525  N   ALA A 193       4.281  20.956  25.920  1.00 21.91           N  
ATOM   1526  CA  ALA A 193       5.402  20.741  26.832  1.00 21.00           C  
ATOM   1527  C   ALA A 193       6.645  21.486  26.403  1.00 19.60           C  
ATOM   1528  O   ALA A 193       7.115  22.144  27.356  1.00 24.52           O  
ATOM   1529  CB  ALA A 193       5.664  19.275  27.021  1.00 17.85           C  
ATOM   1530  N   ALA A 194       7.127  21.544  25.194  1.00 16.53           N  
ATOM   1531  CA  ALA A 194       8.349  22.314  24.881  1.00 14.00           C  
ATOM   1532  C   ALA A 194       8.051  23.724  24.482  1.00 15.97           C  
ATOM   1533  O   ALA A 194       8.377  24.013  23.304  1.00 22.25           O  
ATOM   1534  CB  ALA A 194       9.123  21.596  23.771  1.00  8.76           C  
ATOM   1535  N   ASN A 195       7.500  24.568  25.301  1.00 14.78           N  
ATOM   1536  CA  ASN A 195       7.111  25.904  24.915  1.00 18.47           C  
ATOM   1537  C   ASN A 195       8.093  26.828  24.297  1.00 17.31           C  
ATOM   1538  O   ASN A 195       7.649  27.970  24.009  1.00 17.01           O  
ATOM   1539  CB  ASN A 195       6.565  26.719  26.147  1.00 27.38           C  
ATOM   1540  CG  ASN A 195       6.054  25.738  27.170  1.00 30.78           C  
ATOM   1541  OD1 ASN A 195       5.208  24.923  26.805  1.00 35.11           O  
ATOM   1542  ND2 ASN A 195       6.603  25.770  28.374  1.00 38.06           N  
ATOM   1543  N   ASN A 196       9.345  26.458  24.311  1.00 18.98           N  
ATOM   1544  CA  ASN A 196      10.348  27.398  23.787  1.00 15.77           C  
ATOM   1545  C   ASN A 196      11.167  26.734  22.718  1.00 14.39           C  
ATOM   1546  O   ASN A 196      12.117  27.441  22.319  1.00 19.98           O  
ATOM   1547  CB  ASN A 196      11.141  28.142  24.801  1.00 21.66           C  
ATOM   1548  CG  ASN A 196      11.871  27.305  25.855  1.00 24.27           C  
ATOM   1549  OD1 ASN A 196      12.038  27.934  26.942  1.00 24.32           O  
ATOM   1550  ND2 ASN A 196      12.225  26.031  25.632  1.00 13.63           N  
ATOM   1551  N   VAL A 197      10.858  25.576  22.228  1.00 13.76           N  
ATOM   1552  CA  VAL A 197      11.616  25.007  21.100  1.00 21.27           C  
ATOM   1553  C   VAL A 197      10.559  24.689  20.028  1.00 23.54           C  
ATOM   1554  O   VAL A 197       9.568  24.110  20.496  1.00 29.95           O  
ATOM   1555  CB  VAL A 197      12.671  23.969  21.412  1.00 23.96           C  
ATOM   1556  CG1 VAL A 197      12.738  23.447  22.812  1.00 23.93           C  
ATOM   1557  CG2 VAL A 197      12.877  22.862  20.362  1.00 20.46           C  
ATOM   1558  N   PHE A 198      10.774  25.059  18.822  1.00 22.56           N  
ATOM   1559  CA  PHE A 198       9.921  24.916  17.650  1.00 22.35           C  
ATOM   1560  C   PHE A 198       9.860  23.557  16.977  1.00 22.79           C  
ATOM   1561  O   PHE A 198      10.699  23.079  16.218  1.00 22.17           O  
ATOM   1562  CB  PHE A 198      10.308  25.989  16.649  1.00 19.16           C  
ATOM   1563  CG  PHE A 198       9.320  26.319  15.591  1.00 31.49           C  
ATOM   1564  CD1 PHE A 198       9.237  25.557  14.410  1.00 36.52           C  
ATOM   1565  CD2 PHE A 198       8.491  27.435  15.694  1.00 32.52           C  
ATOM   1566  CE1 PHE A 198       8.320  25.867  13.395  1.00 36.60           C  
ATOM   1567  CE2 PHE A 198       7.592  27.760  14.688  1.00 34.50           C  
ATOM   1568  CZ  PHE A 198       7.494  26.988  13.531  1.00 34.21           C  
ATOM   1569  N   THR A 199       8.769  22.832  17.217  1.00 21.53           N  
ATOM   1570  CA  THR A 199       8.515  21.546  16.613  1.00 23.57           C  
ATOM   1571  C   THR A 199       7.039  21.521  16.144  1.00 25.55           C  
ATOM   1572  O   THR A 199       6.460  22.605  16.036  1.00 24.90           O  
ATOM   1573  CB  THR A 199       8.790  20.379  17.661  1.00 20.52           C  
ATOM   1574  OG1 THR A 199       7.674  20.596  18.582  1.00 26.05           O  
ATOM   1575  CG2 THR A 199      10.154  20.509  18.322  1.00 18.54           C  
ATOM   1576  N   ASN A 200       6.530  20.315  15.913  1.00 25.14           N  
ATOM   1577  CA  ASN A 200       5.167  20.130  15.420  1.00 25.98           C  
ATOM   1578  C   ASN A 200       4.296  19.560  16.525  1.00 26.41           C  
ATOM   1579  O   ASN A 200       3.317  18.860  16.244  1.00 28.70           O  
ATOM   1580  CB  ASN A 200       5.137  19.170  14.231  1.00 22.53           C  
ATOM   1581  CG  ASN A 200       5.667  17.803  14.532  1.00 23.55           C  
ATOM   1582  OD1 ASN A 200       5.450  16.868  13.730  1.00 23.86           O  
ATOM   1583  ND2 ASN A 200       6.393  17.661  15.613  1.00 25.84           N  
ATOM   1584  N   GLU A 201       4.729  19.834  17.735  1.00 23.19           N  
ATOM   1585  CA  GLU A 201       4.005  19.320  18.887  1.00 20.25           C  
ATOM   1586  C   GLU A 201       2.538  19.742  18.800  1.00 21.45           C  
ATOM   1587  O   GLU A 201       1.676  18.934  19.101  1.00 25.17           O  
ATOM   1588  CB  GLU A 201       4.626  19.955  20.139  1.00 19.66           C  
ATOM   1589  CG  GLU A 201       4.488  19.104  21.373  1.00 18.12           C  
ATOM   1590  CD  GLU A 201       4.689  19.776  22.682  1.00 16.95           C  
ATOM   1591  OE1 GLU A 201       5.271  20.855  22.837  1.00 24.96           O  
ATOM   1592  OE2 GLU A 201       4.012  19.152  23.538  1.00 22.72           O  
ATOM   1593  N   PHE A 202       2.252  20.980  18.470  1.00 21.76           N  
ATOM   1594  CA  PHE A 202       0.967  21.594  18.280  1.00 18.91           C  
ATOM   1595  C   PHE A 202      -0.001  20.566  17.641  1.00 17.60           C  
ATOM   1596  O   PHE A 202      -0.959  20.232  18.284  1.00 18.12           O  
ATOM   1597  CB  PHE A 202       1.043  22.819  17.381  1.00 16.55           C  
ATOM   1598  CG  PHE A 202      -0.334  23.421  17.229  1.00 18.09           C  
ATOM   1599  CD1 PHE A 202      -0.917  24.091  18.320  1.00 19.83           C  
ATOM   1600  CD2 PHE A 202      -1.053  23.313  16.056  1.00 20.69           C  
ATOM   1601  CE1 PHE A 202      -2.175  24.639  18.187  1.00 17.40           C  
ATOM   1602  CE2 PHE A 202      -2.330  23.882  15.898  1.00 16.47           C  
ATOM   1603  CZ  PHE A 202      -2.851  24.565  16.975  1.00 13.53           C  
ATOM   1604  N   TYR A 203       0.269  20.060  16.505  1.00 17.15           N  
ATOM   1605  CA  TYR A 203      -0.470  19.051  15.761  1.00 19.36           C  
ATOM   1606  C   TYR A 203      -0.449  17.678  16.433  1.00 23.71           C  
ATOM   1607  O   TYR A 203      -1.485  16.959  16.435  1.00 25.16           O  
ATOM   1608  CB  TYR A 203       0.123  18.923  14.321  1.00 13.44           C  
ATOM   1609  CG  TYR A 203       0.297  20.260  13.638  1.00 17.60           C  
ATOM   1610  CD1 TYR A 203      -0.733  20.998  13.086  1.00 12.23           C  
ATOM   1611  CD2 TYR A 203       1.570  20.843  13.600  1.00 15.29           C  
ATOM   1612  CE1 TYR A 203      -0.526  22.231  12.482  1.00 12.73           C  
ATOM   1613  CE2 TYR A 203       1.786  22.094  13.077  1.00 15.79           C  
ATOM   1614  CZ  TYR A 203       0.727  22.757  12.442  1.00 17.78           C  
ATOM   1615  OH  TYR A 203       0.980  23.957  11.860  1.00 24.60           O  
ATOM   1616  N   LEU A 204       0.652  17.179  17.016  1.00 21.80           N  
ATOM   1617  CA  LEU A 204       0.447  15.832  17.632  1.00 21.95           C  
ATOM   1618  C   LEU A 204      -0.449  15.996  18.806  1.00 18.51           C  
ATOM   1619  O   LEU A 204      -1.145  15.105  19.249  1.00 26.54           O  
ATOM   1620  CB  LEU A 204       1.848  15.296  17.967  1.00 22.42           C  
ATOM   1621  CG  LEU A 204       2.752  15.102  16.757  1.00 26.99           C  
ATOM   1622  CD1 LEU A 204       4.213  15.147  17.188  1.00 27.28           C  
ATOM   1623  CD2 LEU A 204       2.498  13.739  16.123  1.00 31.88           C  
ATOM   1624  N   ASN A 205      -0.405  17.104  19.483  1.00 20.79           N  
ATOM   1625  CA  ASN A 205      -1.183  17.253  20.743  1.00 20.60           C  
ATOM   1626  C   ASN A 205      -2.654  17.290  20.401  1.00 22.22           C  
ATOM   1627  O   ASN A 205      -3.497  16.709  21.022  1.00 26.28           O  
ATOM   1628  CB  ASN A 205      -0.663  18.492  21.447  1.00 24.59           C  
ATOM   1629  CG  ASN A 205       0.459  18.233  22.436  1.00 26.49           C  
ATOM   1630  OD1 ASN A 205       0.861  17.085  22.600  1.00 26.83           O  
ATOM   1631  ND2 ASN A 205       0.994  19.251  23.075  1.00 23.67           N  
ATOM   1632  N   LEU A 206      -2.994  18.078  19.443  1.00 25.58           N  
ATOM   1633  CA  LEU A 206      -4.350  18.344  18.873  1.00 24.69           C  
ATOM   1634  C   LEU A 206      -5.009  17.016  18.614  1.00 25.19           C  
ATOM   1635  O   LEU A 206      -6.045  16.662  19.221  1.00 25.26           O  
ATOM   1636  CB  LEU A 206      -4.041  19.289  17.712  1.00 20.52           C  
ATOM   1637  CG  LEU A 206      -5.142  20.200  17.232  1.00 26.76           C  
ATOM   1638  CD1 LEU A 206      -5.956  20.796  18.382  1.00 24.84           C  
ATOM   1639  CD2 LEU A 206      -4.529  21.239  16.319  1.00 22.17           C  
ATOM   1640  N   LEU A 207      -4.329  16.177  17.848  1.00 27.56           N  
ATOM   1641  CA  LEU A 207      -4.848  14.823  17.586  1.00 32.72           C  
ATOM   1642  C   LEU A 207      -4.509  13.747  18.571  1.00 33.10           C  
ATOM   1643  O   LEU A 207      -5.322  12.775  18.648  1.00 35.63           O  
ATOM   1644  CB  LEU A 207      -4.720  14.485  16.092  1.00 32.41           C  
ATOM   1645  CG  LEU A 207      -3.405  14.492  15.412  1.00 36.57           C  
ATOM   1646  CD1 LEU A 207      -2.689  13.135  15.589  1.00 39.43           C  
ATOM   1647  CD2 LEU A 207      -3.560  14.782  13.934  1.00 29.69           C  
ATOM   1648  N   ASN A 208      -3.521  13.780  19.462  1.00 33.34           N  
ATOM   1649  CA  ASN A 208      -3.369  12.570  20.324  1.00 29.88           C  
ATOM   1650  C   ASN A 208      -3.975  12.790  21.688  1.00 28.67           C  
ATOM   1651  O   ASN A 208      -4.327  11.817  22.401  1.00 31.35           O  
ATOM   1652  CB  ASN A 208      -1.928  12.161  20.290  1.00 32.06           C  
ATOM   1653  CG  ASN A 208      -1.384  11.644  19.010  1.00 34.14           C  
ATOM   1654  OD1 ASN A 208      -0.426  12.201  18.448  1.00 37.99           O  
ATOM   1655  ND2 ASN A 208      -1.912  10.544  18.480  1.00 37.92           N  
ATOM   1656  N   GLU A 209      -4.070  14.018  22.111  1.00 25.72           N  
ATOM   1657  CA  GLU A 209      -4.673  14.259  23.435  1.00 25.80           C  
ATOM   1658  C   GLU A 209      -6.169  14.003  23.341  1.00 28.34           C  
ATOM   1659  O   GLU A 209      -6.788  13.735  22.342  1.00 29.26           O  
ATOM   1660  CB  GLU A 209      -4.433  15.649  23.937  1.00 25.92           C  
ATOM   1661  CG  GLU A 209      -2.980  16.008  24.231  1.00 35.45           C  
ATOM   1662  CD  GLU A 209      -2.338  15.184  25.327  1.00 40.25           C  
ATOM   1663  OE1 GLU A 209      -2.692  15.218  26.534  1.00 45.43           O  
ATOM   1664  OE2 GLU A 209      -1.405  14.490  24.885  1.00 43.59           O  
ATOM   1665  N   ASP A 210      -6.823  14.045  24.436  1.00 30.71           N  
ATOM   1666  CA  ASP A 210      -8.184  13.819  24.831  1.00 31.46           C  
ATOM   1667  C   ASP A 210      -8.640  15.196  25.315  1.00 31.39           C  
ATOM   1668  O   ASP A 210      -8.242  15.534  26.436  1.00 34.69           O  
ATOM   1669  CB  ASP A 210      -8.043  12.905  26.075  1.00 39.31           C  
ATOM   1670  CG  ASP A 210      -9.060  11.782  26.022  1.00 48.52           C  
ATOM   1671  OD1 ASP A 210      -8.678  10.775  25.372  1.00 54.18           O  
ATOM   1672  OD2 ASP A 210     -10.145  11.999  26.616  1.00 48.93           O  
ATOM   1673  N   TRP A 211      -9.352  15.941  24.527  1.00 30.51           N  
ATOM   1674  CA  TRP A 211      -9.760  17.283  24.978  1.00 23.91           C  
ATOM   1675  C   TRP A 211     -11.179  17.283  25.510  1.00 28.85           C  
ATOM   1676  O   TRP A 211     -12.074  16.590  24.988  1.00 29.82           O  
ATOM   1677  CB  TRP A 211      -9.587  18.129  23.749  1.00 23.81           C  
ATOM   1678  CG  TRP A 211      -8.262  18.053  23.110  1.00 20.94           C  
ATOM   1679  CD1 TRP A 211      -7.855  17.432  21.969  1.00 21.61           C  
ATOM   1680  CD2 TRP A 211      -7.103  18.738  23.594  1.00 22.01           C  
ATOM   1681  NE1 TRP A 211      -6.538  17.627  21.693  1.00 17.41           N  
ATOM   1682  CE2 TRP A 211      -6.072  18.450  22.710  1.00 24.62           C  
ATOM   1683  CE3 TRP A 211      -6.906  19.569  24.693  1.00 24.17           C  
ATOM   1684  CZ2 TRP A 211      -4.800  18.966  22.922  1.00 28.51           C  
ATOM   1685  CZ3 TRP A 211      -5.669  20.090  24.890  1.00 28.72           C  
ATOM   1686  CH2 TRP A 211      -4.648  19.822  23.979  1.00 25.99           C  
ATOM   1687  N   LYS A 212     -11.419  18.073  26.540  1.00 27.12           N  
ATOM   1688  CA  LYS A 212     -12.630  18.292  27.239  1.00 26.54           C  
ATOM   1689  C   LYS A 212     -12.739  19.833  27.271  1.00 29.58           C  
ATOM   1690  O   LYS A 212     -11.734  20.494  27.541  1.00 32.71           O  
ATOM   1691  CB  LYS A 212     -12.675  17.947  28.700  1.00 28.44           C  
ATOM   1692  CG  LYS A 212     -13.116  16.626  29.176  1.00 38.32           C  
ATOM   1693  CD  LYS A 212     -13.942  16.520  30.451  1.00 42.65           C  
ATOM   1694  CE  LYS A 212     -14.145  17.749  31.273  1.00 48.78           C  
ATOM   1695  NZ  LYS A 212     -14.841  17.435  32.559  1.00 53.34           N  
ATOM   1696  N   LEU A 213     -13.923  20.272  27.048  1.00 28.79           N  
ATOM   1697  CA  LEU A 213     -14.122  21.749  27.014  1.00 27.99           C  
ATOM   1698  C   LEU A 213     -14.450  22.066  28.460  1.00 27.74           C  
ATOM   1699  O   LEU A 213     -14.900  21.124  29.120  1.00 30.57           O  
ATOM   1700  CB  LEU A 213     -15.150  21.952  25.931  1.00 26.26           C  
ATOM   1701  CG  LEU A 213     -15.788  23.332  25.894  1.00 23.13           C  
ATOM   1702  CD1 LEU A 213     -14.850  24.295  25.207  1.00 18.99           C  
ATOM   1703  CD2 LEU A 213     -17.065  23.068  25.071  1.00 27.17           C  
ATOM   1704  N   GLU A 214     -14.124  23.230  28.885  1.00 24.73           N  
ATOM   1705  CA  GLU A 214     -14.252  23.649  30.255  1.00 25.42           C  
ATOM   1706  C   GLU A 214     -14.089  25.159  30.291  1.00 24.19           C  
ATOM   1707  O   GLU A 214     -13.693  25.605  29.215  1.00 26.66           O  
ATOM   1708  CB  GLU A 214     -12.966  23.186  31.001  1.00 28.24           C  
ATOM   1709  CG  GLU A 214     -13.032  21.670  31.170  1.00 36.13           C  
ATOM   1710  CD  GLU A 214     -12.038  21.152  32.178  1.00 41.92           C  
ATOM   1711  OE1 GLU A 214     -10.951  21.760  32.116  1.00 42.07           O  
ATOM   1712  OE2 GLU A 214     -12.397  20.222  32.950  1.00 47.42           O  
ATOM   1713  N   LYS A 215     -14.385  25.703  31.416  1.00 24.11           N  
ATOM   1714  CA  LYS A 215     -14.304  27.088  31.733  1.00 28.78           C  
ATOM   1715  C   LYS A 215     -13.100  27.344  32.696  1.00 27.00           C  
ATOM   1716  O   LYS A 215     -12.922  26.622  33.677  1.00 28.63           O  
ATOM   1717  CB  LYS A 215     -15.412  27.618  32.663  1.00 31.94           C  
ATOM   1718  CG  LYS A 215     -16.727  26.915  32.446  1.00 42.05           C  
ATOM   1719  CD  LYS A 215     -17.843  27.978  32.719  1.00 49.21           C  
ATOM   1720  CE  LYS A 215     -17.917  28.229  34.231  1.00 51.40           C  
ATOM   1721  NZ  LYS A 215     -16.789  29.185  34.557  1.00 56.52           N  
ATOM   1722  N   ASN A 216     -12.515  28.412  32.325  1.00 24.60           N  
ATOM   1723  CA  ASN A 216     -11.346  28.922  33.061  1.00 26.69           C  
ATOM   1724  C   ASN A 216     -12.026  29.844  34.070  1.00 30.16           C  
ATOM   1725  O   ASN A 216     -13.284  29.684  34.144  1.00 32.84           O  
ATOM   1726  CB  ASN A 216     -10.291  29.347  32.118  1.00 20.63           C  
ATOM   1727  CG  ASN A 216     -10.681  30.572  31.311  1.00 23.09           C  
ATOM   1728  OD1 ASN A 216     -11.506  31.278  31.906  1.00 22.62           O  
ATOM   1729  ND2 ASN A 216     -10.046  30.733  30.145  1.00 18.66           N  
ATOM   1730  N   ASP A 217     -11.263  30.640  34.716  1.00 29.00           N  
ATOM   1731  CA  ASP A 217     -11.551  31.541  35.785  1.00 28.90           C  
ATOM   1732  C   ASP A 217     -11.946  32.895  35.264  1.00 30.54           C  
ATOM   1733  O   ASP A 217     -12.435  33.670  36.098  1.00 31.70           O  
ATOM   1734  CB  ASP A 217     -10.281  31.806  36.649  1.00 33.86           C  
ATOM   1735  CG  ASP A 217      -9.740  30.605  37.362  1.00 34.40           C  
ATOM   1736  OD1 ASP A 217     -10.158  29.458  37.230  1.00 36.88           O  
ATOM   1737  OD2 ASP A 217      -8.768  30.820  38.140  1.00 43.74           O  
ATOM   1738  N   ALA A 218     -11.555  33.046  34.009  1.00 30.25           N  
ATOM   1739  CA  ALA A 218     -11.879  34.380  33.373  1.00 32.55           C  
ATOM   1740  C   ALA A 218     -13.326  34.307  32.874  1.00 32.15           C  
ATOM   1741  O   ALA A 218     -13.911  35.282  32.394  1.00 33.94           O  
ATOM   1742  CB  ALA A 218     -10.877  34.673  32.285  1.00 32.64           C  
ATOM   1743  N   ASN A 219     -13.813  33.088  32.982  1.00 31.51           N  
ATOM   1744  CA  ASN A 219     -15.110  32.591  32.697  1.00 30.99           C  
ATOM   1745  C   ASN A 219     -15.280  32.133  31.276  1.00 31.37           C  
ATOM   1746  O   ASN A 219     -16.461  31.914  30.842  1.00 35.80           O  
ATOM   1747  CB  ASN A 219     -16.164  33.618  33.201  1.00 36.97           C  
ATOM   1748  CG  ASN A 219     -17.577  33.029  33.283  1.00 42.26           C  
ATOM   1749  OD1 ASN A 219     -17.897  32.176  34.166  1.00 44.40           O  
ATOM   1750  ND2 ASN A 219     -18.421  33.488  32.361  1.00 33.67           N  
ATOM   1751  N   ASN A 220     -14.194  31.965  30.539  1.00 27.67           N  
ATOM   1752  CA  ASN A 220     -14.281  31.560  29.133  1.00 21.88           C  
ATOM   1753  C   ASN A 220     -14.115  30.042  29.087  1.00 22.44           C  
ATOM   1754  O   ASN A 220     -13.691  29.434  30.049  1.00 24.14           O  
ATOM   1755  CB  ASN A 220     -13.310  32.191  28.219  1.00 15.51           C  
ATOM   1756  CG  ASN A 220     -13.360  33.673  28.102  1.00 20.11           C  
ATOM   1757  OD1 ASN A 220     -14.365  34.274  27.740  1.00 24.27           O  
ATOM   1758  ND2 ASN A 220     -12.194  34.278  28.368  1.00 16.13           N  
ATOM   1759  N   GLU A 221     -14.495  29.476  27.948  1.00 22.10           N  
ATOM   1760  CA  GLU A 221     -14.346  28.025  27.823  1.00 19.66           C  
ATOM   1761  C   GLU A 221     -13.144  27.791  26.901  1.00 18.65           C  
ATOM   1762  O   GLU A 221     -12.901  28.574  25.970  1.00 15.83           O  
ATOM   1763  CB  GLU A 221     -15.557  27.298  27.254  1.00 19.84           C  
ATOM   1764  CG  GLU A 221     -16.893  27.996  27.673  1.00 27.17           C  
ATOM   1765  CD  GLU A 221     -18.031  27.020  27.666  1.00 23.31           C  
ATOM   1766  OE1 GLU A 221     -18.447  26.414  26.678  1.00 24.80           O  
ATOM   1767  OE2 GLU A 221     -18.461  26.894  28.814  1.00 28.70           O  
ATOM   1768  N   GLN A 222     -12.545  26.675  27.231  1.00 17.87           N  
ATOM   1769  CA  GLN A 222     -11.390  26.175  26.524  1.00 22.31           C  
ATOM   1770  C   GLN A 222     -11.440  24.659  26.710  1.00 25.36           C  
ATOM   1771  O   GLN A 222     -12.240  24.145  27.529  1.00 27.10           O  
ATOM   1772  CB  GLN A 222     -10.090  26.842  26.959  1.00 21.04           C  
ATOM   1773  CG  GLN A 222      -9.891  26.913  28.426  1.00 24.29           C  
ATOM   1774  CD  GLN A 222      -8.517  27.151  28.986  1.00 25.46           C  
ATOM   1775  OE1 GLN A 222      -7.829  26.189  29.383  1.00 29.68           O  
ATOM   1776  NE2 GLN A 222      -8.151  28.411  29.112  1.00 23.69           N  
ATOM   1777  N   TRP A 223     -10.681  24.037  25.866  1.00 24.48           N  
ATOM   1778  CA  TRP A 223     -10.441  22.599  25.773  1.00 25.25           C  
ATOM   1779  C   TRP A 223      -9.177  22.274  26.565  1.00 25.08           C  
ATOM   1780  O   TRP A 223      -8.119  22.834  26.265  1.00 28.38           O  
ATOM   1781  CB  TRP A 223     -10.197  22.262  24.283  1.00 22.15           C  
ATOM   1782  CG  TRP A 223     -11.384  22.586  23.451  1.00 24.83           C  
ATOM   1783  CD1 TRP A 223     -11.628  23.716  22.724  1.00 19.79           C  
ATOM   1784  CD2 TRP A 223     -12.521  21.698  23.261  1.00 23.25           C  
ATOM   1785  NE1 TRP A 223     -12.835  23.607  22.114  1.00 25.10           N  
ATOM   1786  CE2 TRP A 223     -13.395  22.372  22.388  1.00 26.71           C  
ATOM   1787  CE3 TRP A 223     -12.840  20.429  23.703  1.00 26.37           C  
ATOM   1788  CZ2 TRP A 223     -14.619  21.805  21.969  1.00 24.78           C  
ATOM   1789  CZ3 TRP A 223     -14.040  19.855  23.287  1.00 29.26           C  
ATOM   1790  CH2 TRP A 223     -14.931  20.553  22.440  1.00 27.11           C  
ATOM   1791  N   ASP A 224      -9.240  21.428  27.526  1.00 26.28           N  
ATOM   1792  CA  ASP A 224      -8.120  21.080  28.406  1.00 25.78           C  
ATOM   1793  C   ASP A 224      -7.856  19.618  28.186  1.00 28.32           C  
ATOM   1794  O   ASP A 224      -8.901  18.970  28.009  1.00 28.70           O  
ATOM   1795  CB  ASP A 224      -8.610  21.437  29.836  1.00 25.39           C  
ATOM   1796  CG  ASP A 224      -8.665  22.958  29.896  1.00 21.52           C  
ATOM   1797  OD1 ASP A 224      -7.963  23.670  29.177  1.00 24.40           O  
ATOM   1798  OD2 ASP A 224      -9.390  23.470  30.723  1.00 24.62           O  
ATOM   1799  N   SER A 225      -6.595  19.232  28.159  1.00 31.37           N  
ATOM   1800  CA  SER A 225      -6.294  17.779  28.002  1.00 31.78           C  
ATOM   1801  C   SER A 225      -5.844  17.449  29.437  1.00 34.94           C  
ATOM   1802  O   SER A 225      -5.468  18.420  30.101  1.00 34.90           O  
ATOM   1803  CB  SER A 225      -5.197  17.451  27.061  1.00 32.43           C  
ATOM   1804  OG  SER A 225      -3.930  17.559  27.639  1.00 26.23           O  
ATOM   1805  N   LYS A 226      -5.933  16.205  29.772  1.00 39.12           N  
ATOM   1806  CA  LYS A 226      -5.598  15.671  31.099  1.00 42.79           C  
ATOM   1807  C   LYS A 226      -4.152  15.962  31.482  1.00 40.71           C  
ATOM   1808  O   LYS A 226      -3.824  16.128  32.664  1.00 41.92           O  
ATOM   1809  CB  LYS A 226      -5.800  14.156  31.171  1.00 49.43           C  
ATOM   1810  CG  LYS A 226      -4.813  13.365  30.313  1.00 61.38           C  
ATOM   1811  CD  LYS A 226      -3.780  12.600  31.140  1.00 67.49           C  
ATOM   1812  CE  LYS A 226      -4.388  11.409  31.869  1.00 72.14           C  
ATOM   1813  NZ  LYS A 226      -3.340  10.427  32.265  1.00 75.33           N  
ATOM   1814  N   SER A 227      -3.345  15.989  30.449  1.00 38.61           N  
ATOM   1815  CA  SER A 227      -1.926  16.244  30.508  1.00 35.90           C  
ATOM   1816  C   SER A 227      -1.551  17.643  30.902  1.00 33.75           C  
ATOM   1817  O   SER A 227      -0.331  17.831  30.944  1.00 35.81           O  
ATOM   1818  CB  SER A 227      -1.247  15.992  29.156  1.00 36.88           C  
ATOM   1819  OG  SER A 227      -0.846  14.636  29.116  1.00 42.59           O  
ATOM   1820  N   GLY A 228      -2.464  18.524  31.128  1.00 33.12           N  
ATOM   1821  CA  GLY A 228      -2.176  19.914  31.481  1.00 31.38           C  
ATOM   1822  C   GLY A 228      -2.208  20.872  30.306  1.00 31.82           C  
ATOM   1823  O   GLY A 228      -2.011  22.110  30.493  1.00 34.98           O  
ATOM   1824  N   TYR A 229      -2.406  20.435  29.074  1.00 27.94           N  
ATOM   1825  CA  TYR A 229      -2.440  21.481  27.997  1.00 27.12           C  
ATOM   1826  C   TYR A 229      -3.895  21.952  27.838  1.00 26.46           C  
ATOM   1827  O   TYR A 229      -4.823  21.319  28.401  1.00 27.74           O  
ATOM   1828  CB  TYR A 229      -1.821  20.921  26.715  1.00 24.82           C  
ATOM   1829  CG  TYR A 229      -0.641  19.989  26.899  1.00 24.30           C  
ATOM   1830  CD1 TYR A 229       0.415  20.314  27.773  1.00 23.59           C  
ATOM   1831  CD2 TYR A 229      -0.576  18.791  26.250  1.00 25.59           C  
ATOM   1832  CE1 TYR A 229       1.486  19.469  27.977  1.00 23.68           C  
ATOM   1833  CE2 TYR A 229       0.486  17.916  26.411  1.00 30.62           C  
ATOM   1834  CZ  TYR A 229       1.535  18.282  27.281  1.00 29.03           C  
ATOM   1835  OH  TYR A 229       2.584  17.428  27.438  1.00 34.39           O  
ATOM   1836  N   MET A 230      -4.058  23.006  27.092  1.00 22.52           N  
ATOM   1837  CA  MET A 230      -5.245  23.685  26.668  1.00 20.03           C  
ATOM   1838  C   MET A 230      -5.208  23.912  25.139  1.00 22.15           C  
ATOM   1839  O   MET A 230      -4.156  23.910  24.484  1.00 19.90           O  
ATOM   1840  CB  MET A 230      -5.386  25.054  27.379  1.00 14.13           C  
ATOM   1841  CG  MET A 230      -4.415  26.025  26.880  1.00 18.27           C  
ATOM   1842  SD  MET A 230      -4.904  27.116  25.570  1.00 26.43           S  
ATOM   1843  CE  MET A 230      -6.342  27.745  26.392  1.00 17.07           C  
ATOM   1844  N   MET A 231      -6.373  24.136  24.487  1.00 21.36           N  
ATOM   1845  CA  MET A 231      -6.423  24.481  23.046  1.00 18.00           C  
ATOM   1846  C   MET A 231      -7.443  25.583  22.940  1.00 19.49           C  
ATOM   1847  O   MET A 231      -8.416  25.537  23.713  1.00 18.94           O  
ATOM   1848  CB  MET A 231      -6.667  23.333  22.127  1.00 16.95           C  
ATOM   1849  CG  MET A 231      -5.498  22.363  22.037  1.00 15.61           C  
ATOM   1850  SD  MET A 231      -4.400  22.804  20.730  1.00 16.12           S  
ATOM   1851  CE  MET A 231      -3.271  21.405  20.860  1.00 16.11           C  
ATOM   1852  N   LEU A 232      -7.215  26.651  22.208  1.00 18.58           N  
ATOM   1853  CA  LEU A 232      -8.297  27.625  22.066  1.00 18.41           C  
ATOM   1854  C   LEU A 232      -9.346  27.082  21.013  1.00 15.72           C  
ATOM   1855  O   LEU A 232      -8.958  26.391  20.091  1.00 17.50           O  
ATOM   1856  CB  LEU A 232      -7.732  28.901  21.453  1.00 12.12           C  
ATOM   1857  CG  LEU A 232      -6.537  29.549  22.070  1.00 11.92           C  
ATOM   1858  CD1 LEU A 232      -6.059  30.665  21.144  1.00  8.69           C  
ATOM   1859  CD2 LEU A 232      -7.060  30.178  23.349  1.00 14.07           C  
ATOM   1860  N   PRO A 233     -10.566  27.542  21.118  1.00 16.74           N  
ATOM   1861  CA  PRO A 233     -11.649  27.251  20.123  1.00 14.17           C  
ATOM   1862  C   PRO A 233     -11.104  27.270  18.760  1.00 11.29           C  
ATOM   1863  O   PRO A 233     -11.079  26.247  18.010  1.00 16.08           O  
ATOM   1864  CB  PRO A 233     -12.494  28.530  20.399  1.00 16.91           C  
ATOM   1865  CG  PRO A 233     -12.653  28.301  21.939  1.00 15.72           C  
ATOM   1866  CD  PRO A 233     -11.087  28.382  22.243  1.00 16.10           C  
ATOM   1867  N   THR A 234     -10.534  28.423  18.373  1.00 12.92           N  
ATOM   1868  CA  THR A 234      -9.874  28.472  17.032  1.00 11.46           C  
ATOM   1869  C   THR A 234      -8.868  27.389  16.783  1.00 16.34           C  
ATOM   1870  O   THR A 234      -8.708  27.016  15.551  1.00 18.49           O  
ATOM   1871  CB  THR A 234      -9.349  29.897  16.713  1.00 10.05           C  
ATOM   1872  OG1 THR A 234      -8.582  30.261  17.931  1.00 12.98           O  
ATOM   1873  CG2 THR A 234     -10.529  30.894  16.667  1.00 13.37           C  
ATOM   1874  N   ASP A 235      -8.178  26.805  17.780  1.00 13.21           N  
ATOM   1875  CA  ASP A 235      -7.201  25.739  17.445  1.00 10.21           C  
ATOM   1876  C   ASP A 235      -7.966  24.448  17.249  1.00 11.52           C  
ATOM   1877  O   ASP A 235      -7.733  23.600  16.393  1.00  8.21           O  
ATOM   1878  CB  ASP A 235      -6.182  25.499  18.638  1.00 12.45           C  
ATOM   1879  CG  ASP A 235      -5.513  26.721  19.176  1.00  8.65           C  
ATOM   1880  OD1 ASP A 235      -5.053  27.539  18.359  1.00 10.40           O  
ATOM   1881  OD2 ASP A 235      -5.507  27.010  20.388  1.00  9.41           O  
ATOM   1882  N   TYR A 236      -8.842  24.198  18.218  1.00  8.68           N  
ATOM   1883  CA  TYR A 236      -9.649  22.948  18.099  1.00 15.32           C  
ATOM   1884  C   TYR A 236     -10.404  22.846  16.771  1.00 16.43           C  
ATOM   1885  O   TYR A 236     -10.547  21.801  16.099  1.00 17.96           O  
ATOM   1886  CB  TYR A 236     -10.575  22.875  19.323  1.00 20.05           C  
ATOM   1887  CG  TYR A 236     -11.004  21.420  19.544  1.00 23.45           C  
ATOM   1888  CD1 TYR A 236     -10.159  20.477  20.071  1.00 21.51           C  
ATOM   1889  CD2 TYR A 236     -12.302  21.021  19.213  1.00 24.18           C  
ATOM   1890  CE1 TYR A 236     -10.555  19.162  20.267  1.00 19.27           C  
ATOM   1891  CE2 TYR A 236     -12.708  19.704  19.405  1.00 24.36           C  
ATOM   1892  CZ  TYR A 236     -11.820  18.776  19.909  1.00 24.53           C  
ATOM   1893  OH  TYR A 236     -12.193  17.449  20.029  1.00 31.52           O  
ATOM   1894  N   SER A 237     -10.856  24.008  16.319  1.00 13.78           N  
ATOM   1895  CA  SER A 237     -11.621  24.105  15.091  1.00 13.91           C  
ATOM   1896  C   SER A 237     -10.898  23.566  13.929  1.00 18.98           C  
ATOM   1897  O   SER A 237     -11.555  23.232  12.894  1.00 23.41           O  
ATOM   1898  CB  SER A 237     -12.232  25.495  14.886  1.00 13.24           C  
ATOM   1899  OG  SER A 237     -11.403  26.240  14.032  1.00 17.80           O  
ATOM   1900  N   LEU A 238      -9.581  23.405  14.081  1.00 20.89           N  
ATOM   1901  CA  LEU A 238      -8.689  22.936  13.009  1.00 18.05           C  
ATOM   1902  C   LEU A 238      -8.907  21.445  12.846  1.00 19.02           C  
ATOM   1903  O   LEU A 238      -8.671  20.959  11.731  1.00 23.67           O  
ATOM   1904  CB  LEU A 238      -7.228  23.327  13.185  1.00 20.03           C  
ATOM   1905  CG  LEU A 238      -6.635  24.697  13.075  1.00 19.72           C  
ATOM   1906  CD1 LEU A 238      -5.142  24.691  12.861  1.00 18.69           C  
ATOM   1907  CD2 LEU A 238      -7.234  25.521  11.902  1.00 18.52           C  
ATOM   1908  N   ILE A 239      -9.299  20.751  13.885  1.00 20.59           N  
ATOM   1909  CA  ILE A 239      -9.543  19.324  13.644  1.00 23.97           C  
ATOM   1910  C   ILE A 239     -11.024  19.031  13.409  1.00 26.00           C  
ATOM   1911  O   ILE A 239     -11.301  17.873  13.016  1.00 30.32           O  
ATOM   1912  CB  ILE A 239      -8.982  18.360  14.710  1.00 21.37           C  
ATOM   1913  CG1 ILE A 239      -9.400  18.838  16.119  1.00 16.06           C  
ATOM   1914  CG2 ILE A 239      -7.485  18.087  14.564  1.00 19.14           C  
ATOM   1915  CD1 ILE A 239      -9.299  17.617  17.083  1.00 15.87           C  
ATOM   1916  N   GLN A 240     -11.906  19.943  13.617  1.00 25.02           N  
ATOM   1917  CA  GLN A 240     -13.333  19.730  13.325  1.00 24.31           C  
ATOM   1918  C   GLN A 240     -13.623  20.016  11.835  1.00 28.63           C  
ATOM   1919  O   GLN A 240     -14.683  19.576  11.381  1.00 31.46           O  
ATOM   1920  CB  GLN A 240     -14.209  20.559  14.196  1.00 17.14           C  
ATOM   1921  CG  GLN A 240     -14.277  20.355  15.651  1.00 14.48           C  
ATOM   1922  CD  GLN A 240     -14.684  21.594  16.368  1.00 21.91           C  
ATOM   1923  OE1 GLN A 240     -14.489  22.715  15.911  1.00 26.26           O  
ATOM   1924  NE2 GLN A 240     -15.309  21.498  17.536  1.00 25.80           N  
ATOM   1925  N   ASP A 241     -12.801  20.708  11.099  1.00 28.72           N  
ATOM   1926  CA  ASP A 241     -12.965  20.999   9.687  1.00 29.14           C  
ATOM   1927  C   ASP A 241     -12.171  19.921   8.946  1.00 32.92           C  
ATOM   1928  O   ASP A 241     -10.958  19.738   9.025  1.00 34.44           O  
ATOM   1929  CB  ASP A 241     -12.684  22.410   9.297  1.00 31.26           C  
ATOM   1930  CG  ASP A 241     -12.583  22.838   7.873  1.00 31.19           C  
ATOM   1931  OD1 ASP A 241     -11.825  22.306   7.041  1.00 33.90           O  
ATOM   1932  OD2 ASP A 241     -13.187  23.827   7.444  1.00 32.52           O  
ATOM   1933  N   PRO A 242     -12.930  19.161   8.185  1.00 34.13           N  
ATOM   1934  CA  PRO A 242     -12.406  18.028   7.445  1.00 33.29           C  
ATOM   1935  C   PRO A 242     -11.205  18.376   6.639  1.00 30.46           C  
ATOM   1936  O   PRO A 242     -10.426  17.504   6.271  1.00 33.38           O  
ATOM   1937  CB  PRO A 242     -13.567  17.643   6.458  1.00 34.25           C  
ATOM   1938  CG  PRO A 242     -14.516  18.797   6.519  1.00 33.61           C  
ATOM   1939  CD  PRO A 242     -14.412  19.271   7.989  1.00 33.66           C  
ATOM   1940  N   LYS A 243     -11.159  19.629   6.285  1.00 30.44           N  
ATOM   1941  CA  LYS A 243     -10.139  20.093   5.342  1.00 29.55           C  
ATOM   1942  C   LYS A 243      -8.882  20.583   6.013  1.00 28.89           C  
ATOM   1943  O   LYS A 243      -7.822  20.535   5.340  1.00 31.00           O  
ATOM   1944  CB  LYS A 243     -10.733  21.177   4.419  1.00 33.08           C  
ATOM   1945  CG  LYS A 243     -12.078  20.788   3.835  1.00 43.48           C  
ATOM   1946  CD  LYS A 243     -13.034  21.941   3.656  1.00 47.84           C  
ATOM   1947  CE  LYS A 243     -14.182  22.067   4.655  1.00 45.98           C  
ATOM   1948  NZ  LYS A 243     -14.895  23.367   4.320  1.00 46.46           N  
ATOM   1949  N   TYR A 244      -9.024  21.093   7.168  1.00 25.52           N  
ATOM   1950  CA  TYR A 244      -8.004  21.636   8.079  1.00 22.51           C  
ATOM   1951  C   TYR A 244      -7.338  20.387   8.664  1.00 22.56           C  
ATOM   1952  O   TYR A 244      -6.124  20.215   8.635  1.00 22.43           O  
ATOM   1953  CB  TYR A 244      -8.673  22.555   9.108  1.00  7.70           C  
ATOM   1954  CG  TYR A 244      -8.847  24.004   8.675  1.00  3.58           C  
ATOM   1955  CD1 TYR A 244      -8.188  24.538   7.587  1.00  3.73           C  
ATOM   1956  CD2 TYR A 244      -9.619  24.896   9.372  1.00  5.28           C  
ATOM   1957  CE1 TYR A 244      -8.257  25.894   7.233  1.00  2.00           C  
ATOM   1958  CE2 TYR A 244      -9.746  26.258   9.006  1.00  3.65           C  
ATOM   1959  CZ  TYR A 244      -9.031  26.725   7.944  1.00  5.18           C  
ATOM   1960  OH  TYR A 244      -9.170  28.079   7.544  1.00 12.23           O  
ATOM   1961  N   LEU A 245      -8.160  19.449   9.045  1.00 26.80           N  
ATOM   1962  CA  LEU A 245      -7.758  18.147   9.636  1.00 28.54           C  
ATOM   1963  C   LEU A 245      -6.859  17.316   8.771  1.00 29.93           C  
ATOM   1964  O   LEU A 245      -6.102  16.421   9.233  1.00 33.71           O  
ATOM   1965  CB  LEU A 245      -9.002  17.460  10.093  1.00 25.40           C  
ATOM   1966  CG  LEU A 245      -9.069  16.119  10.774  1.00 31.88           C  
ATOM   1967  CD1 LEU A 245      -9.592  15.037   9.809  1.00 27.06           C  
ATOM   1968  CD2 LEU A 245      -7.777  15.681  11.417  1.00 24.61           C  
ATOM   1969  N   SER A 246      -6.865  17.445   7.464  1.00 30.90           N  
ATOM   1970  CA  SER A 246      -5.925  16.537   6.753  1.00 29.74           C  
ATOM   1971  C   SER A 246      -4.584  17.216   6.687  1.00 30.34           C  
ATOM   1972  O   SER A 246      -3.594  16.522   6.429  1.00 30.35           O  
ATOM   1973  CB  SER A 246      -6.472  16.086   5.428  1.00 35.63           C  
ATOM   1974  OG  SER A 246      -6.961  17.142   4.639  1.00 39.65           O  
ATOM   1975  N   ILE A 247      -4.574  18.556   6.845  1.00 31.05           N  
ATOM   1976  CA  ILE A 247      -3.284  19.306   6.796  1.00 27.04           C  
ATOM   1977  C   ILE A 247      -2.638  19.106   8.186  1.00 25.03           C  
ATOM   1978  O   ILE A 247      -1.449  18.835   8.342  1.00 27.17           O  
ATOM   1979  CB  ILE A 247      -3.411  20.747   6.296  1.00 27.17           C  
ATOM   1980  CG1 ILE A 247      -4.039  20.815   4.888  1.00 21.98           C  
ATOM   1981  CG2 ILE A 247      -2.046  21.526   6.331  1.00 24.18           C  
ATOM   1982  CD1 ILE A 247      -4.923  22.103   4.740  1.00 22.37           C  
ATOM   1983  N   VAL A 248      -3.491  19.108   9.178  1.00 20.95           N  
ATOM   1984  CA  VAL A 248      -3.038  18.851  10.533  1.00 19.96           C  
ATOM   1985  C   VAL A 248      -2.417  17.490  10.596  1.00 24.43           C  
ATOM   1986  O   VAL A 248      -1.486  17.304  11.406  1.00 31.35           O  
ATOM   1987  CB  VAL A 248      -4.179  18.941  11.562  1.00 15.54           C  
ATOM   1988  CG1 VAL A 248      -3.788  18.273  12.878  1.00 14.20           C  
ATOM   1989  CG2 VAL A 248      -4.653  20.366  11.738  1.00 13.48           C  
ATOM   1990  N   LYS A 249      -2.909  16.527   9.865  1.00 28.50           N  
ATOM   1991  CA  LYS A 249      -2.338  15.139   9.989  1.00 27.66           C  
ATOM   1992  C   LYS A 249      -1.030  15.038   9.218  1.00 27.12           C  
ATOM   1993  O   LYS A 249      -0.045  14.340   9.526  1.00 27.96           O  
ATOM   1994  CB  LYS A 249      -3.295  14.098   9.532  1.00 30.88           C  
ATOM   1995  CG  LYS A 249      -4.418  13.614  10.418  1.00 28.35           C  
ATOM   1996  CD  LYS A 249      -5.448  12.958   9.466  1.00 37.16           C  
ATOM   1997  CE  LYS A 249      -6.614  12.394  10.239  1.00 43.57           C  
ATOM   1998  NZ  LYS A 249      -7.568  11.703   9.335  1.00 51.12           N  
ATOM   1999  N   GLU A 250      -1.016  15.714   8.096  1.00 23.11           N  
ATOM   2000  CA  GLU A 250       0.207  15.750   7.297  1.00 22.79           C  
ATOM   2001  C   GLU A 250       1.336  16.170   8.256  1.00 25.41           C  
ATOM   2002  O   GLU A 250       2.269  15.465   8.615  1.00 26.85           O  
ATOM   2003  CB  GLU A 250      -0.063  16.920   6.347  1.00 22.30           C  
ATOM   2004  CG  GLU A 250       0.940  17.130   5.236  1.00 32.71           C  
ATOM   2005  CD  GLU A 250       0.330  17.480   3.926  1.00 35.90           C  
ATOM   2006  OE1 GLU A 250      -0.904  17.375   3.682  1.00 38.62           O  
ATOM   2007  OE2 GLU A 250       1.225  17.844   3.127  1.00 43.18           O  
ATOM   2008  N   TYR A 251       1.213  17.416   8.760  1.00 23.38           N  
ATOM   2009  CA  TYR A 251       2.131  18.024   9.634  1.00 19.76           C  
ATOM   2010  C   TYR A 251       2.454  17.216  10.863  1.00 21.84           C  
ATOM   2011  O   TYR A 251       3.555  17.364  11.376  1.00 28.47           O  
ATOM   2012  CB  TYR A 251       1.791  19.459  10.018  1.00 11.31           C  
ATOM   2013  CG  TYR A 251       1.742  20.437   8.867  1.00 10.74           C  
ATOM   2014  CD1 TYR A 251       2.479  20.204   7.751  1.00  9.15           C  
ATOM   2015  CD2 TYR A 251       0.883  21.553   8.907  1.00 12.34           C  
ATOM   2016  CE1 TYR A 251       2.367  21.010   6.620  1.00 13.07           C  
ATOM   2017  CE2 TYR A 251       0.796  22.406   7.792  1.00 10.78           C  
ATOM   2018  CZ  TYR A 251       1.540  22.118   6.680  1.00 15.34           C  
ATOM   2019  OH  TYR A 251       1.597  22.927   5.569  1.00 19.35           O  
ATOM   2020  N   ALA A 252       1.637  16.472  11.475  1.00 25.17           N  
ATOM   2021  CA  ALA A 252       1.938  15.758  12.724  1.00 25.04           C  
ATOM   2022  C   ALA A 252       2.904  14.618  12.422  1.00 28.79           C  
ATOM   2023  O   ALA A 252       3.493  14.045  13.316  1.00 27.75           O  
ATOM   2024  CB  ALA A 252       0.627  15.128  13.140  1.00 18.04           C  
ATOM   2025  N   ASN A 253       2.897  14.291  11.155  1.00 33.22           N  
ATOM   2026  CA  ASN A 253       3.612  13.184  10.566  1.00 36.94           C  
ATOM   2027  C   ASN A 253       4.967  13.581   9.983  1.00 34.98           C  
ATOM   2028  O   ASN A 253       5.827  12.689   9.940  1.00 37.66           O  
ATOM   2029  CB  ASN A 253       2.878  12.619   9.319  1.00 43.13           C  
ATOM   2030  CG  ASN A 253       1.827  11.590   9.634  1.00 48.62           C  
ATOM   2031  OD1 ASN A 253       1.517  11.335  10.818  1.00 47.62           O  
ATOM   2032  ND2 ASN A 253       1.301  11.048   8.506  1.00 49.05           N  
ATOM   2033  N   ASP A 254       4.988  14.765   9.458  1.00 33.18           N  
ATOM   2034  CA  ASP A 254       6.212  15.241   8.807  1.00 30.88           C  
ATOM   2035  C   ASP A 254       6.590  16.673   9.126  1.00 29.55           C  
ATOM   2036  O   ASP A 254       6.163  17.638   8.473  1.00 27.89           O  
ATOM   2037  CB  ASP A 254       6.041  14.910   7.354  1.00 31.27           C  
ATOM   2038  CG  ASP A 254       7.177  15.406   6.498  1.00 39.38           C  
ATOM   2039  OD1 ASP A 254       8.240  15.811   7.019  1.00 46.31           O  
ATOM   2040  OD2 ASP A 254       6.984  15.358   5.272  1.00 41.35           O  
ATOM   2041  N   GLN A 255       7.548  16.757  10.078  1.00 28.68           N  
ATOM   2042  CA  GLN A 255       8.067  18.063  10.530  1.00 25.78           C  
ATOM   2043  C   GLN A 255       8.752  18.849   9.462  1.00 24.21           C  
ATOM   2044  O   GLN A 255       8.660  20.112   9.379  1.00 25.03           O  
ATOM   2045  CB  GLN A 255       8.941  17.897  11.780  1.00 30.39           C  
ATOM   2046  CG  GLN A 255       9.185  19.207  12.518  1.00 32.17           C  
ATOM   2047  CD  GLN A 255       9.813  19.064  13.884  1.00 34.18           C  
ATOM   2048  OE1 GLN A 255       9.409  18.456  14.847  1.00 32.77           O  
ATOM   2049  NE2 GLN A 255      10.906  19.818  14.045  1.00 38.48           N  
ATOM   2050  N   ASP A 256       9.441  18.186   8.571  1.00 24.63           N  
ATOM   2051  CA  ASP A 256      10.185  18.944   7.526  1.00 27.64           C  
ATOM   2052  C   ASP A 256       9.233  19.800   6.736  1.00 28.20           C  
ATOM   2053  O   ASP A 256       9.464  21.019   6.524  1.00 28.80           O  
ATOM   2054  CB  ASP A 256      11.201  18.011   6.837  1.00 34.17           C  
ATOM   2055  CG  ASP A 256      12.311  17.700   7.866  1.00 42.04           C  
ATOM   2056  OD1 ASP A 256      12.726  18.649   8.594  1.00 43.46           O  
ATOM   2057  OD2 ASP A 256      12.706  16.523   8.012  1.00 45.21           O  
ATOM   2058  N   LYS A 257       8.157  19.140   6.376  1.00 26.87           N  
ATOM   2059  CA  LYS A 257       7.057  19.720   5.574  1.00 26.34           C  
ATOM   2060  C   LYS A 257       6.481  20.934   6.267  1.00 23.26           C  
ATOM   2061  O   LYS A 257       6.378  22.042   5.711  1.00 25.32           O  
ATOM   2062  CB  LYS A 257       5.985  18.635   5.304  1.00 26.75           C  
ATOM   2063  CG  LYS A 257       4.789  19.273   4.579  1.00 32.21           C  
ATOM   2064  CD  LYS A 257       4.958  19.031   3.095  1.00 38.11           C  
ATOM   2065  CE  LYS A 257       4.652  20.289   2.308  1.00 44.33           C  
ATOM   2066  NZ  LYS A 257       4.668  20.020   0.844  1.00 46.91           N  
ATOM   2067  N   PHE A 258       6.127  20.699   7.521  1.00 21.40           N  
ATOM   2068  CA  PHE A 258       5.614  21.790   8.370  1.00 17.53           C  
ATOM   2069  C   PHE A 258       6.662  22.879   8.310  1.00 20.51           C  
ATOM   2070  O   PHE A 258       6.369  24.051   8.054  1.00 22.47           O  
ATOM   2071  CB  PHE A 258       5.331  21.264   9.777  1.00 16.63           C  
ATOM   2072  CG  PHE A 258       5.258  22.299  10.854  1.00 22.50           C  
ATOM   2073  CD1 PHE A 258       4.568  23.500  10.690  1.00 22.20           C  
ATOM   2074  CD2 PHE A 258       5.949  22.101  12.085  1.00 25.19           C  
ATOM   2075  CE1 PHE A 258       4.524  24.495  11.649  1.00 16.42           C  
ATOM   2076  CE2 PHE A 258       5.869  23.086  13.105  1.00 20.58           C  
ATOM   2077  CZ  PHE A 258       5.200  24.285  12.848  1.00 22.24           C  
ATOM   2078  N   PHE A 259       7.933  22.424   8.594  1.00 20.12           N  
ATOM   2079  CA  PHE A 259       8.995  23.427   8.633  1.00 17.80           C  
ATOM   2080  C   PHE A 259       9.019  24.138   7.322  1.00 17.73           C  
ATOM   2081  O   PHE A 259       9.141  25.386   7.308  1.00 20.58           O  
ATOM   2082  CB  PHE A 259      10.345  22.933   9.137  1.00 24.12           C  
ATOM   2083  CG  PHE A 259      10.616  22.773  10.599  1.00 22.39           C  
ATOM   2084  CD1 PHE A 259       9.607  22.771  11.554  1.00 22.15           C  
ATOM   2085  CD2 PHE A 259      11.927  22.596  11.082  1.00 25.66           C  
ATOM   2086  CE1 PHE A 259       9.759  22.590  12.880  1.00 17.22           C  
ATOM   2087  CE2 PHE A 259      12.159  22.474  12.452  1.00 20.99           C  
ATOM   2088  CZ  PHE A 259      11.104  22.451  13.353  1.00 21.75           C  
ATOM   2089  N   LYS A 260       8.941  23.494   6.197  1.00 20.48           N  
ATOM   2090  CA  LYS A 260       8.925  24.234   4.922  1.00 20.99           C  
ATOM   2091  C   LYS A 260       7.676  25.074   4.723  1.00 24.54           C  
ATOM   2092  O   LYS A 260       7.827  26.202   4.145  1.00 25.24           O  
ATOM   2093  CB  LYS A 260       9.042  23.320   3.730  1.00 29.06           C  
ATOM   2094  CG  LYS A 260      10.481  22.957   3.420  1.00 42.22           C  
ATOM   2095  CD  LYS A 260      10.982  21.777   4.263  1.00 49.41           C  
ATOM   2096  CE  LYS A 260      12.039  20.976   3.470  1.00 54.33           C  
ATOM   2097  NZ  LYS A 260      11.437  19.790   2.771  1.00 56.72           N  
ATOM   2098  N   ASP A 261       6.474  24.573   5.105  1.00 18.63           N  
ATOM   2099  CA  ASP A 261       5.333  25.493   4.815  1.00 17.90           C  
ATOM   2100  C   ASP A 261       5.358  26.686   5.725  1.00 15.81           C  
ATOM   2101  O   ASP A 261       5.096  27.813   5.186  1.00 17.63           O  
ATOM   2102  CB  ASP A 261       3.991  24.777   4.861  1.00 21.15           C  
ATOM   2103  CG  ASP A 261       4.030  23.659   3.825  1.00 18.93           C  
ATOM   2104  OD1 ASP A 261       4.805  23.793   2.873  1.00 18.38           O  
ATOM   2105  OD2 ASP A 261       3.251  22.758   4.130  1.00 23.05           O  
ATOM   2106  N   PHE A 262       5.628  26.395   7.004  1.00 13.04           N  
ATOM   2107  CA  PHE A 262       5.704  27.559   7.915  1.00 12.03           C  
ATOM   2108  C   PHE A 262       6.608  28.645   7.412  1.00 14.20           C  
ATOM   2109  O   PHE A 262       6.252  29.857   7.470  1.00 17.76           O  
ATOM   2110  CB  PHE A 262       6.064  27.127   9.339  1.00 12.63           C  
ATOM   2111  CG  PHE A 262       6.194  28.316  10.293  1.00 15.04           C  
ATOM   2112  CD1 PHE A 262       7.356  29.061  10.366  1.00 15.16           C  
ATOM   2113  CD2 PHE A 262       5.155  28.639  11.178  1.00 11.28           C  
ATOM   2114  CE1 PHE A 262       7.479  30.164  11.221  1.00 15.16           C  
ATOM   2115  CE2 PHE A 262       5.202  29.736  12.009  1.00 11.55           C  
ATOM   2116  CZ  PHE A 262       6.382  30.467  12.073  1.00 17.37           C  
ATOM   2117  N   SER A 263       7.834  28.315   6.971  1.00 16.57           N  
ATOM   2118  CA  SER A 263       8.759  29.417   6.618  1.00 19.46           C  
ATOM   2119  C   SER A 263       8.218  30.215   5.473  1.00 16.15           C  
ATOM   2120  O   SER A 263       8.382  31.428   5.401  1.00 17.09           O  
ATOM   2121  CB  SER A 263      10.194  28.948   6.261  1.00 20.71           C  
ATOM   2122  OG  SER A 263      10.174  27.546   6.406  1.00 30.70           O  
ATOM   2123  N   LYS A 264       7.664  29.452   4.538  1.00 20.44           N  
ATOM   2124  CA  LYS A 264       7.054  30.155   3.318  1.00 16.06           C  
ATOM   2125  C   LYS A 264       5.961  31.061   3.786  1.00 12.31           C  
ATOM   2126  O   LYS A 264       5.894  32.267   3.478  1.00 14.52           O  
ATOM   2127  CB  LYS A 264       6.460  29.021   2.495  1.00 24.73           C  
ATOM   2128  CG  LYS A 264       7.386  28.585   1.356  1.00 31.54           C  
ATOM   2129  CD  LYS A 264       6.571  27.621   0.483  1.00 41.64           C  
ATOM   2130  CE  LYS A 264       7.363  26.696  -0.417  1.00 48.08           C  
ATOM   2131  NZ  LYS A 264       7.505  25.322   0.210  1.00 51.97           N  
ATOM   2132  N   ALA A 265       5.056  30.473   4.649  1.00  9.51           N  
ATOM   2133  CA  ALA A 265       3.984  31.399   5.137  1.00 11.67           C  
ATOM   2134  C   ALA A 265       4.436  32.526   5.973  1.00 13.63           C  
ATOM   2135  O   ALA A 265       4.082  33.735   5.843  1.00 15.27           O  
ATOM   2136  CB  ALA A 265       2.993  30.540   5.955  1.00 13.92           C  
ATOM   2137  N   PHE A 266       5.291  32.139   7.042  1.00 13.73           N  
ATOM   2138  CA  PHE A 266       5.640  33.288   7.943  1.00  6.28           C  
ATOM   2139  C   PHE A 266       6.187  34.377   7.150  1.00  2.58           C  
ATOM   2140  O   PHE A 266       6.019  35.601   7.410  1.00 11.08           O  
ATOM   2141  CB  PHE A 266       6.544  32.861   9.068  1.00 16.83           C  
ATOM   2142  CG  PHE A 266       6.654  33.765  10.244  1.00 18.27           C  
ATOM   2143  CD1 PHE A 266       5.535  34.026  11.034  1.00 15.49           C  
ATOM   2144  CD2 PHE A 266       7.901  34.236  10.657  1.00 21.24           C  
ATOM   2145  CE1 PHE A 266       5.654  34.861  12.161  1.00 25.66           C  
ATOM   2146  CE2 PHE A 266       8.055  35.013  11.806  1.00 25.87           C  
ATOM   2147  CZ  PHE A 266       6.910  35.343  12.557  1.00 26.17           C  
ATOM   2148  N   GLU A 267       7.116  34.042   6.224  1.00  4.81           N  
ATOM   2149  CA  GLU A 267       7.655  35.251   5.489  1.00  2.00           C  
ATOM   2150  C   GLU A 267       6.608  35.936   4.659  1.00 10.24           C  
ATOM   2151  O   GLU A 267       6.647  37.146   4.330  1.00 15.42           O  
ATOM   2152  CB  GLU A 267       8.643  34.616   4.443  1.00  6.41           C  
ATOM   2153  CG  GLU A 267       9.368  35.845   3.761  1.00 11.98           C  
ATOM   2154  CD  GLU A 267      10.361  35.501   2.696  1.00 12.11           C  
ATOM   2155  OE1 GLU A 267      10.387  34.307   2.376  1.00 16.68           O  
ATOM   2156  OE2 GLU A 267      11.004  36.341   2.061  1.00 10.55           O  
ATOM   2157  N   LYS A 268       5.694  35.136   4.063  1.00 10.73           N  
ATOM   2158  CA  LYS A 268       4.676  35.799   3.257  1.00 13.39           C  
ATOM   2159  C   LYS A 268       3.937  36.717   4.160  1.00 12.72           C  
ATOM   2160  O   LYS A 268       3.592  37.838   3.721  1.00 22.10           O  
ATOM   2161  CB  LYS A 268       3.593  34.826   2.744  1.00 17.20           C  
ATOM   2162  CG  LYS A 268       2.666  35.695   1.799  1.00 18.81           C  
ATOM   2163  CD  LYS A 268       1.415  34.937   1.583  1.00 24.63           C  
ATOM   2164  CE  LYS A 268       0.646  34.985   0.295  1.00 22.60           C  
ATOM   2165  NZ  LYS A 268      -0.184  33.713   0.311  1.00 28.42           N  
ATOM   2166  N   LEU A 269       3.728  36.269   5.362  1.00 10.37           N  
ATOM   2167  CA  LEU A 269       2.971  37.154   6.321  1.00 12.26           C  
ATOM   2168  C   LEU A 269       3.607  38.481   6.550  1.00 16.11           C  
ATOM   2169  O   LEU A 269       2.978  39.568   6.829  1.00 15.80           O  
ATOM   2170  CB  LEU A 269       2.937  36.294   7.615  1.00 16.49           C  
ATOM   2171  CG  LEU A 269       1.754  36.263   8.568  1.00 23.61           C  
ATOM   2172  CD1 LEU A 269       2.124  36.067  10.039  1.00 17.19           C  
ATOM   2173  CD2 LEU A 269       0.911  37.486   8.506  1.00 17.97           C  
ATOM   2174  N   LEU A 270       4.981  38.423   6.635  1.00 15.93           N  
ATOM   2175  CA  LEU A 270       5.723  39.636   7.048  1.00 13.76           C  
ATOM   2176  C   LEU A 270       5.982  40.648   5.947  1.00 13.48           C  
ATOM   2177  O   LEU A 270       6.224  41.823   6.351  1.00 11.46           O  
ATOM   2178  CB  LEU A 270       7.120  39.143   7.594  1.00 15.07           C  
ATOM   2179  CG  LEU A 270       7.002  38.218   8.786  1.00 18.38           C  
ATOM   2180  CD1 LEU A 270       8.363  37.662   9.198  1.00 15.94           C  
ATOM   2181  CD2 LEU A 270       6.236  38.967   9.844  1.00 11.91           C  
ATOM   2182  N   GLU A 271       5.986  40.143   4.752  1.00 10.07           N  
ATOM   2183  CA  GLU A 271       6.150  40.990   3.581  1.00 15.53           C  
ATOM   2184  C   GLU A 271       4.857  41.473   2.929  1.00 19.44           C  
ATOM   2185  O   GLU A 271       4.904  42.358   2.059  1.00 20.35           O  
ATOM   2186  CB  GLU A 271       6.926  40.152   2.568  1.00 17.94           C  
ATOM   2187  CG  GLU A 271       8.140  39.428   3.189  1.00 24.85           C  
ATOM   2188  CD  GLU A 271       9.117  38.838   2.219  1.00 27.47           C  
ATOM   2189  OE1 GLU A 271       8.651  38.879   1.047  1.00 32.88           O  
ATOM   2190  OE2 GLU A 271      10.206  38.305   2.465  1.00 19.15           O  
ATOM   2191  N   ASN A 272       3.661  41.008   3.278  1.00 21.53           N  
ATOM   2192  CA  ASN A 272       2.411  41.486   2.750  1.00 20.03           C  
ATOM   2193  C   ASN A 272       2.294  42.998   2.748  1.00 21.91           C  
ATOM   2194  O   ASN A 272       2.421  43.644   3.802  1.00 25.94           O  
ATOM   2195  CB  ASN A 272       1.122  41.022   3.488  1.00 16.56           C  
ATOM   2196  CG  ASN A 272       0.688  39.662   3.080  1.00 12.33           C  
ATOM   2197  OD1 ASN A 272       1.088  39.299   1.962  1.00 10.77           O  
ATOM   2198  ND2 ASN A 272       0.033  38.861   3.918  1.00 13.50           N  
ATOM   2199  N   GLY A 273       1.945  43.487   1.555  1.00 21.28           N  
ATOM   2200  CA  GLY A 273       1.602  44.877   1.319  1.00 17.25           C  
ATOM   2201  C   GLY A 273       2.669  45.754   0.859  1.00 18.53           C  
ATOM   2202  O   GLY A 273       2.519  46.986   0.728  1.00 19.63           O  
ATOM   2203  N   ILE A 274       3.813  45.125   0.677  1.00 24.07           N  
ATOM   2204  CA  ILE A 274       5.090  45.845   0.429  1.00 25.09           C  
ATOM   2205  C   ILE A 274       5.541  45.505  -0.982  1.00 27.24           C  
ATOM   2206  O   ILE A 274       5.594  44.312  -1.304  1.00 27.14           O  
ATOM   2207  CB  ILE A 274       6.232  45.280   1.379  1.00 23.86           C  
ATOM   2208  CG1 ILE A 274       5.999  45.527   2.855  1.00 21.35           C  
ATOM   2209  CG2 ILE A 274       7.660  45.714   0.955  1.00 26.67           C  
ATOM   2210  CD1 ILE A 274       6.992  44.834   3.816  1.00 11.31           C  
ATOM   2211  N   THR A 275       5.923  46.595  -1.635  1.00 30.45           N  
ATOM   2212  CA  THR A 275       6.409  46.374  -3.010  1.00 30.68           C  
ATOM   2213  C   THR A 275       7.921  46.579  -2.976  1.00 28.38           C  
ATOM   2214  O   THR A 275       8.300  47.689  -2.584  1.00 27.19           O  
ATOM   2215  CB  THR A 275       5.723  47.383  -4.024  1.00 29.44           C  
ATOM   2216  OG1 THR A 275       4.290  47.417  -3.760  1.00 32.77           O  
ATOM   2217  CG2 THR A 275       5.945  46.885  -5.448  1.00 34.62           C  
ATOM   2218  N   PHE A 276       8.630  45.589  -3.416  1.00 29.64           N  
ATOM   2219  CA  PHE A 276      10.095  45.585  -3.536  1.00 33.10           C  
ATOM   2220  C   PHE A 276      10.529  45.925  -4.940  1.00 38.71           C  
ATOM   2221  O   PHE A 276      10.311  45.108  -5.889  1.00 42.96           O  
ATOM   2222  CB  PHE A 276      10.565  44.154  -3.154  1.00 29.31           C  
ATOM   2223  CG  PHE A 276      10.275  43.758  -1.750  1.00 31.67           C  
ATOM   2224  CD1 PHE A 276      10.976  44.384  -0.701  1.00 32.85           C  
ATOM   2225  CD2 PHE A 276       9.328  42.804  -1.427  1.00 30.12           C  
ATOM   2226  CE1 PHE A 276      10.689  44.079   0.635  1.00 34.47           C  
ATOM   2227  CE2 PHE A 276       9.009  42.483  -0.108  1.00 27.73           C  
ATOM   2228  CZ  PHE A 276       9.715  43.122   0.921  1.00 32.04           C  
ATOM   2229  N   PRO A 277      11.161  47.047  -5.192  1.00 41.10           N  
ATOM   2230  CA  PRO A 277      11.623  47.387  -6.561  1.00 44.28           C  
ATOM   2231  C   PRO A 277      12.427  46.239  -7.112  1.00 47.93           C  
ATOM   2232  O   PRO A 277      12.877  45.428  -6.297  1.00 49.04           O  
ATOM   2233  CB  PRO A 277      12.486  48.623  -6.376  1.00 43.57           C  
ATOM   2234  CG  PRO A 277      12.081  49.194  -5.068  1.00 43.95           C  
ATOM   2235  CD  PRO A 277      11.489  48.066  -4.222  1.00 42.74           C  
ATOM   2236  N   LYS A 278      12.667  46.142  -8.412  1.00 54.60           N  
ATOM   2237  CA  LYS A 278      13.438  45.000  -8.955  1.00 58.88           C  
ATOM   2238  C   LYS A 278      14.924  45.122  -8.663  1.00 59.05           C  
ATOM   2239  O   LYS A 278      15.711  44.193  -8.928  1.00 59.40           O  
ATOM   2240  CB  LYS A 278      13.179  44.741 -10.425  1.00 65.07           C  
ATOM   2241  CG  LYS A 278      13.775  43.445 -10.987  1.00 69.12           C  
ATOM   2242  CD  LYS A 278      13.273  43.097 -12.389  1.00 72.25           C  
ATOM   2243  CE  LYS A 278      13.983  43.789 -13.529  1.00 72.96           C  
ATOM   2244  NZ  LYS A 278      13.204  43.761 -14.810  1.00 71.73           N  
ATOM   2245  N   ASP A 279      15.312  46.233  -8.076  1.00 60.65           N  
ATOM   2246  CA  ASP A 279      16.711  46.486  -7.704  1.00 61.18           C  
ATOM   2247  C   ASP A 279      17.016  46.125  -6.250  1.00 60.07           C  
ATOM   2248  O   ASP A 279      18.204  46.220  -5.856  1.00 59.19           O  
ATOM   2249  CB  ASP A 279      17.067  47.940  -8.049  1.00 68.03           C  
ATOM   2250  CG  ASP A 279      16.957  48.834  -6.811  1.00 73.46           C  
ATOM   2251  OD1 ASP A 279      15.873  48.935  -6.222  1.00 75.88           O  
ATOM   2252  OD2 ASP A 279      18.004  49.408  -6.408  1.00 77.67           O  
ATOM   2253  N   ALA A 280      16.042  45.765  -5.435  1.00 58.54           N  
ATOM   2254  CA  ALA A 280      16.326  45.414  -4.012  1.00 57.56           C  
ATOM   2255  C   ALA A 280      17.070  44.082  -3.918  1.00 56.45           C  
ATOM   2256  O   ALA A 280      17.027  43.210  -4.831  1.00 56.45           O  
ATOM   2257  CB  ALA A 280      15.026  45.417  -3.227  1.00 55.18           C  
ATOM   2258  N   PRO A 281      17.780  43.905  -2.803  1.00 54.20           N  
ATOM   2259  CA  PRO A 281      18.584  42.700  -2.599  1.00 52.47           C  
ATOM   2260  C   PRO A 281      17.717  41.486  -2.343  1.00 50.56           C  
ATOM   2261  O   PRO A 281      16.664  41.627  -1.708  1.00 51.73           O  
ATOM   2262  CB  PRO A 281      19.477  43.044  -1.411  1.00 51.46           C  
ATOM   2263  CG  PRO A 281      18.952  44.275  -0.762  1.00 51.20           C  
ATOM   2264  CD  PRO A 281      17.934  44.876  -1.696  1.00 53.94           C  
ATOM   2265  N   SER A 282      18.166  40.347  -2.783  1.00 48.71           N  
ATOM   2266  CA  SER A 282      17.483  39.049  -2.514  1.00 48.12           C  
ATOM   2267  C   SER A 282      17.332  38.959  -0.977  1.00 45.83           C  
ATOM   2268  O   SER A 282      18.029  39.603  -0.185  1.00 44.71           O  
ATOM   2269  CB  SER A 282      18.299  37.950  -3.146  1.00 52.98           C  
ATOM   2270  OG  SER A 282      17.734  36.646  -3.304  1.00 56.63           O  
ATOM   2271  N   PRO A 283      16.303  38.249  -0.538  1.00 43.86           N  
ATOM   2272  CA  PRO A 283      16.008  38.078   0.890  1.00 41.61           C  
ATOM   2273  C   PRO A 283      17.263  37.466   1.528  1.00 39.57           C  
ATOM   2274  O   PRO A 283      17.867  36.663   0.795  1.00 39.40           O  
ATOM   2275  CB  PRO A 283      14.895  37.034   0.958  1.00 40.18           C  
ATOM   2276  CG  PRO A 283      14.847  36.429  -0.392  1.00 41.20           C  
ATOM   2277  CD  PRO A 283      15.367  37.476  -1.381  1.00 41.52           C  
ATOM   2278  N   PHE A 284      17.475  37.835   2.768  1.00 36.34           N  
ATOM   2279  CA  PHE A 284      18.621  37.393   3.573  1.00 29.92           C  
ATOM   2280  C   PHE A 284      18.309  36.141   4.372  1.00 29.55           C  
ATOM   2281  O   PHE A 284      17.196  35.953   4.873  1.00 32.62           O  
ATOM   2282  CB  PHE A 284      19.026  38.509   4.529  1.00 25.82           C  
ATOM   2283  CG  PHE A 284      19.389  39.898   4.119  1.00 24.84           C  
ATOM   2284  CD1 PHE A 284      20.252  40.167   3.070  1.00 25.04           C  
ATOM   2285  CD2 PHE A 284      18.877  41.001   4.803  1.00 25.10           C  
ATOM   2286  CE1 PHE A 284      20.543  41.473   2.694  1.00 26.56           C  
ATOM   2287  CE2 PHE A 284      19.200  42.320   4.532  1.00 24.24           C  
ATOM   2288  CZ  PHE A 284      20.043  42.552   3.446  1.00 28.05           C  
ATOM   2289  N   ILE A 285      19.230  35.290   4.616  1.00 28.15           N  
ATOM   2290  CA  ILE A 285      19.206  34.134   5.505  1.00 29.22           C  
ATOM   2291  C   ILE A 285      20.276  34.434   6.574  1.00 31.79           C  
ATOM   2292  O   ILE A 285      21.484  34.478   6.200  1.00 32.97           O  
ATOM   2293  CB  ILE A 285      19.531  32.816   4.771  1.00 31.65           C  
ATOM   2294  CG1 ILE A 285      18.354  32.579   3.745  1.00 35.42           C  
ATOM   2295  CG2 ILE A 285      19.759  31.571   5.653  1.00 26.02           C  
ATOM   2296  CD1 ILE A 285      17.210  31.738   4.433  1.00 35.13           C  
ATOM   2297  N   PHE A 286      19.887  34.669   7.803  1.00 30.81           N  
ATOM   2298  CA  PHE A 286      20.812  34.959   8.903  1.00 26.83           C  
ATOM   2299  C   PHE A 286      21.261  33.669   9.575  1.00 28.05           C  
ATOM   2300  O   PHE A 286      20.586  32.660   9.539  1.00 29.00           O  
ATOM   2301  CB  PHE A 286      20.280  35.918   9.894  1.00 24.37           C  
ATOM   2302  CG  PHE A 286      19.814  37.217   9.357  1.00 24.16           C  
ATOM   2303  CD1 PHE A 286      20.694  38.133   8.863  1.00 27.15           C  
ATOM   2304  CD2 PHE A 286      18.433  37.481   9.353  1.00 27.90           C  
ATOM   2305  CE1 PHE A 286      20.277  39.362   8.371  1.00 30.50           C  
ATOM   2306  CE2 PHE A 286      17.992  38.733   8.896  1.00 24.43           C  
ATOM   2307  CZ  PHE A 286      18.915  39.644   8.394  1.00 29.93           C  
ATOM   2308  N   LYS A 287      22.458  33.794  10.160  1.00 30.03           N  
ATOM   2309  CA  LYS A 287      23.094  32.647  10.846  1.00 28.33           C  
ATOM   2310  C   LYS A 287      22.688  32.714  12.320  1.00 24.36           C  
ATOM   2311  O   LYS A 287      22.506  33.814  12.817  1.00 24.61           O  
ATOM   2312  CB  LYS A 287      24.596  32.811  10.920  1.00 35.47           C  
ATOM   2313  CG  LYS A 287      25.326  33.267   9.670  1.00 42.43           C  
ATOM   2314  CD  LYS A 287      25.648  32.040   8.807  1.00 48.63           C  
ATOM   2315  CE  LYS A 287      26.835  31.265   9.301  1.00 55.81           C  
ATOM   2316  NZ  LYS A 287      26.984  29.926   8.612  1.00 63.77           N  
ATOM   2317  N   THR A 288      22.609  31.570  12.918  1.00 24.68           N  
ATOM   2318  CA  THR A 288      22.270  31.520  14.359  1.00 26.12           C  
ATOM   2319  C   THR A 288      23.551  31.714  15.170  1.00 22.93           C  
ATOM   2320  O   THR A 288      24.654  31.969  14.709  1.00 24.59           O  
ATOM   2321  CB  THR A 288      21.431  30.213  14.601  1.00 27.23           C  
ATOM   2322  OG1 THR A 288      22.297  29.166  14.174  1.00 26.27           O  
ATOM   2323  CG2 THR A 288      20.163  30.141  13.687  1.00 28.95           C  
ATOM   2324  N   LEU A 289      23.389  31.797  16.429  1.00 22.05           N  
ATOM   2325  CA  LEU A 289      24.418  32.002  17.455  1.00 23.17           C  
ATOM   2326  C   LEU A 289      25.099  30.643  17.355  1.00 24.44           C  
ATOM   2327  O   LEU A 289      26.261  30.661  17.009  1.00 28.93           O  
ATOM   2328  CB  LEU A 289      23.716  32.471  18.675  1.00 15.85           C  
ATOM   2329  CG  LEU A 289      23.947  33.851  19.250  1.00 16.10           C  
ATOM   2330  CD1 LEU A 289      23.834  34.973  18.271  1.00  8.60           C  
ATOM   2331  CD2 LEU A 289      23.012  33.978  20.454  1.00  9.63           C  
ATOM   2332  N   GLU A 290      24.388  29.543  17.423  1.00 25.24           N  
ATOM   2333  CA  GLU A 290      25.037  28.249  17.239  1.00 26.62           C  
ATOM   2334  C   GLU A 290      25.945  28.172  16.025  1.00 29.96           C  
ATOM   2335  O   GLU A 290      27.099  27.722  16.049  1.00 31.62           O  
ATOM   2336  CB  GLU A 290      24.077  27.118  17.088  1.00 30.33           C  
ATOM   2337  CG  GLU A 290      24.674  25.743  16.691  1.00 36.29           C  
ATOM   2338  CD  GLU A 290      23.844  24.684  17.373  1.00 40.39           C  
ATOM   2339  OE1 GLU A 290      23.448  24.943  18.540  1.00 43.55           O  
ATOM   2340  OE2 GLU A 290      23.600  23.687  16.665  1.00 47.15           O  
ATOM   2341  N   GLU A 291      25.398  28.527  14.877  1.00 30.63           N  
ATOM   2342  CA  GLU A 291      26.247  28.507  13.686  1.00 32.70           C  
ATOM   2343  C   GLU A 291      27.419  29.471  13.897  1.00 33.52           C  
ATOM   2344  O   GLU A 291      28.361  29.387  13.081  1.00 31.56           O  
ATOM   2345  CB  GLU A 291      25.529  28.926  12.420  1.00 31.19           C  
ATOM   2346  CG  GLU A 291      24.185  28.275  12.086  1.00 39.98           C  
ATOM   2347  CD  GLU A 291      23.496  28.717  10.819  1.00 37.60           C  
ATOM   2348  OE1 GLU A 291      23.160  29.915  10.754  1.00 35.10           O  
ATOM   2349  OE2 GLU A 291      23.292  27.902   9.897  1.00 45.16           O  
ATOM   2350  N   GLN A 292      27.416  30.407  14.832  1.00 32.25           N  
ATOM   2351  CA  GLN A 292      28.599  31.312  14.906  1.00 33.12           C  
ATOM   2352  C   GLN A 292      29.473  30.976  16.098  1.00 34.51           C  
ATOM   2353  O   GLN A 292      30.120  31.875  16.684  1.00 37.22           O  
ATOM   2354  CB  GLN A 292      28.255  32.791  14.897  1.00 29.29           C  
ATOM   2355  CG  GLN A 292      27.481  33.232  13.680  1.00 31.08           C  
ATOM   2356  CD  GLN A 292      26.756  34.517  14.039  1.00 34.95           C  
ATOM   2357  OE1 GLN A 292      25.562  34.517  14.381  1.00 34.79           O  
ATOM   2358  NE2 GLN A 292      27.548  35.573  13.972  1.00 37.07           N  
ATOM   2359  N   GLY A 293      29.482  29.729  16.535  1.00 35.07           N  
ATOM   2360  CA  GLY A 293      30.301  29.312  17.678  1.00 35.09           C  
ATOM   2361  C   GLY A 293      29.721  29.528  19.043  1.00 37.62           C  
ATOM   2362  O   GLY A 293      30.157  28.878  20.045  1.00 38.72           O  
ATOM   2363  N   LEU A 294      28.724  30.406  19.159  1.00 37.41           N  
ATOM   2364  CA  LEU A 294      28.026  30.716  20.387  1.00 31.75           C  
ATOM   2365  C   LEU A 294      27.000  29.671  20.781  1.00 32.91           C  
ATOM   2366  OT1 LEU A 294      26.866  28.545  20.258  1.00 32.55           O  
ATOM   2367  CB  LEU A 294      27.450  32.115  20.319  1.00 29.44           C  
ATOM   2368  CG  LEU A 294      28.495  33.199  20.159  1.00 32.69           C  
ATOM   2369  CD1 LEU A 294      28.923  33.367  18.712  1.00 37.32           C  
ATOM   2370  CD2 LEU A 294      27.892  34.528  20.591  1.00 38.17           C  
ATOM   2371  OT2 LEU A 294      26.359  30.076  21.758  1.00 36.16           O  
