# Supplementary material for: Electron Transfer Interactome of Cytochrome c
Source: PLoS Comput Biol. 2012 Dec 6;8(12):e1002807. doi: 10.1371/journal.pcbi.1002807 (PMC3516563; doi:10.1371/journal.pcbi.1002807)
Supplement: Dataset S1 — Script files. (BZ2) [file pcbi.1002807.s001.bz2 › scripts/ccp_hem.pdb]

ATOM   6443 FE   HEM A 295      -1.679  33.021  18.640  1.00 17.31          FE  
ATOM   6444  CHA HEM A 295      -0.510  33.431  21.867  1.00 17.46           C  
ATOM   6445  CHB HEM A 295      -4.835  33.711  19.680  1.00 17.44           C  
ATOM   6446  CHC HEM A 295      -2.861  32.955  15.358  1.00 18.66           C  
ATOM   6447  CHD HEM A 295       1.525  33.075  17.511  1.00 15.09           C  
ATOM   6448  NA  HEM A 295      -2.502  33.414  20.369  1.00 18.04           N  
ATOM   6449  C1A HEM A 295      -1.844  33.577  21.596  1.00 19.87           C  
ATOM   6450  C2A HEM A 295      -2.836  33.872  22.613  1.00 18.41           C  
ATOM   6451  C3A HEM A 295      -4.013  33.991  22.043  1.00 17.40           C  
ATOM   6452  C4A HEM A 295      -3.835  33.700  20.632  1.00 19.52           C  
ATOM   6453  CMA HEM A 295      -5.417  34.310  22.660  1.00 15.60           C  
ATOM   6454  CAA HEM A 295      -2.370  34.114  24.089  1.00 16.86           C  
ATOM   6455  CBA HEM A 295      -2.192  35.555  24.495  1.00  9.90           C  
ATOM   6456  CGA HEM A 295      -1.615  35.789  25.858  1.00 12.22           C  
ATOM   6457  O1A HEM A 295      -2.174  35.402  26.914  1.00 11.86           O  
ATOM   6458  O2A HEM A 295      -0.527  36.423  25.876  1.00 16.51           O  
ATOM   6459  NB  HEM A 295      -3.532  33.308  17.687  1.00 20.46           N  
ATOM   6460  C1B HEM A 295      -4.714  33.571  18.303  1.00 19.15           C  
ATOM   6461  C2B HEM A 295      -5.803  33.518  17.317  1.00 18.37           C  
ATOM   6462  C3B HEM A 295      -5.264  33.312  16.153  1.00 18.10           C  
ATOM   6463  C4B HEM A 295      -3.837  33.202  16.342  1.00 17.04           C  
ATOM   6464  CMB HEM A 295      -7.297  33.694  17.745  1.00 14.89           C  
ATOM   6465  CAB HEM A 295      -5.945  33.184  14.763  1.00 17.24           C  
ATOM   6466  CBB HEM A 295      -7.053  32.498  14.570  1.00 16.86           C  
ATOM   6467  NC  HEM A 295      -0.853  33.052  16.855  1.00 17.14           N  
ATOM   6468  C1C HEM A 295      -1.466  32.983  15.590  1.00 20.16           C  
ATOM   6469  C2C HEM A 295      -0.477  32.992  14.538  1.00 19.58           C  
ATOM   6470  C3C HEM A 295       0.750  33.024  15.092  1.00 19.65           C  
ATOM   6471  C4C HEM A 295       0.530  33.086  16.562  1.00 21.58           C  
ATOM   6472  CMC HEM A 295      -0.852  32.984  13.050  1.00 20.62           C  
ATOM   6473  CAC HEM A 295       2.095  33.097  14.519  1.00 17.81           C  
ATOM   6474  CBC HEM A 295       2.832  32.997  13.494  1.00 18.90           C  
ATOM   6475  ND  HEM A 295       0.160  33.280  19.542  1.00 19.77           N  
ATOM   6476  C1D HEM A 295       1.360  33.007  18.884  1.00 19.05           C  
ATOM   6477  C2D HEM A 295       2.398  32.745  19.902  1.00 19.72           C  
ATOM   6478  C3D HEM A 295       1.821  32.885  21.073  1.00 18.72           C  
ATOM   6479  C4D HEM A 295       0.436  33.260  20.875  1.00 17.55           C  
ATOM   6480  CMD HEM A 295       3.861  32.441  19.502  1.00 13.89           C  
ATOM   6481  CAD HEM A 295       2.472  32.760  22.483  1.00 20.17           C  
ATOM   6482  CBD HEM A 295       2.881  34.144  23.079  1.00 20.48           C  
ATOM   6483  CGD HEM A 295       3.469  34.125  24.464  1.00 20.61           C  
ATOM   6484  O1D HEM A 295       3.483  35.224  25.067  1.00 24.08           O  
ATOM   6485  O2D HEM A 295       3.938  33.037  24.858  1.00 19.07           O  
