# Supplementary material for: Electron Transfer Interactome of Cytochrome c
Source: PLoS Comput Biol. 2012 Dec 6;8(12):e1002807. doi: 10.1371/journal.pcbi.1002807 (PMC3516563; doi:10.1371/journal.pcbi.1002807)
Supplement: Dataset S1 — Script files. (BZ2) [file pcbi.1002807.s001.bz2 › scripts/cm_hem.pml]

# cm_hem.pml
# Last updated on 27 March 2012 by Alex Volkov
#
# Visualizes the distribution of Cc CMs around CcP
# coloured by the edge-to-edge heme-heme distances
# (the hotter the colour, the shorter the distance).
#
# Run with "pymol cm_hem.pml"
#

load ref.cc_ccp.pdb
load cm_hem.pdb
hi ev
sh sph, cm_hem
set sphere_scale=0.4
spectrum b, rainbow_rev, cm_hem, minimum=11.0, maximum=20.0
sh cart, ref.cc_ccp
sh st, resname hem+hec
sh sph, ref.cc_ccp and name fe
sh sph, ref.cc_ccp and name g*
color magenta, ref.cc_ccp and name g*
set sphere_scale=0.7, ref.cc_ccp and name g*
rotate x, -90
rotate y, 180
