# Supplementary material for: Electron Transfer Interactome of Cytochrome c
Source: PLoS Comput Biol. 2012 Dec 6;8(12):e1002807. doi: 10.1371/journal.pcbi.1002807 (PMC3516563; doi:10.1371/journal.pcbi.1002807)
Supplement: Dataset S1 — Script files. (BZ2) [file pcbi.1002807.s001.bz2 › scripts/cm_trp.pdb]

ATOM   6477  G   GB      2       0.000   0.000  30.170  1.00 14.44      CC  
ATOM   6477  G   GB      2       0.838   0.484  30.154  1.00 14.58      CC  
ATOM   6477  G   GB      2       0.838  -0.484  30.154  1.00 14.80      CC  
ATOM   6477  G   GB      2       0.000  -0.968  30.154  1.00 14.87      CC  
ATOM   6477  G   GB      2      -0.838  -0.483  30.154  1.00 14.58      CC  
ATOM   6477  G   GB      2      -0.837   0.485  30.154  1.00 14.53      CC  
ATOM   6477  G   GB      2       0.001   0.968  30.154  1.00 14.85      CC  
ATOM   6477  G   GB      2       0.937   1.693  30.108  1.00 14.24      CC  
ATOM   6477  G   GB      2       1.640   1.027  30.108  1.00 14.60      CC  
ATOM   6477  G   GB      2       1.932   0.104  30.108  1.00 14.88      CC  
ATOM   6477  G   GB      2       1.740  -0.845  30.108  1.00 15.10      CC  
ATOM   6477  G   GB      2       1.113  -1.582  30.108  1.00 15.18      CC  
ATOM   6477  G   GB      2       0.200  -1.860  29.110  1.00 15.05      CC  
ATOM   6477  G   GB      2      -0.725  -1.724  29.110  1.00 14.74      CC  
ATOM   6477  G   GB      2      -1.520  -1.197  30.108  1.00 14.59      CC  
ATOM   6477  G   GB      2      -1.910  -0.311  30.108  1.00 14.65      CC  
ATOM   6477  G   GB      2      -1.821   0.654  30.108  1.00 14.71      CC  
ATOM   6477  G   GB      2      -1.277   1.454  30.108  1.00 14.63      CC  
ATOM   6477  G   GB      2      -0.412   1.890  30.108  1.00 14.66      CC  
ATOM   6477  G   GB      2       0.954   2.738  30.030  1.00 14.16      CC  
ATOM   6477  G   GB      2       1.802   2.271  30.030  1.00 14.42      CC  
ATOM   6477  G   GB      2       2.449   1.552  30.030  1.00 14.71      CC  
ATOM   6477  G   GB      2       2.824   0.659  30.030  1.00 15.03      CC  
ATOM   6477  G   GB      2       2.787  -0.297  29.035  1.00 14.94      CC  
ATOM   6477  G   GB      2       2.621  -1.239  30.030  1.00 15.41      CC  
ATOM   6477  G   GB      2       1.999  -1.965  29.035  1.00 14.95      CC  
ATOM   6477  G   GB      2       1.240  -2.514  29.035  1.00 15.35      CC  
ATOM   6477  G   GB      2       0.344  -2.782  29.035  1.00 15.25      CC  
ATOM   6477  G   GB      2      -0.592  -2.740  29.035  1.00 15.08      CC  
ATOM   6477  G   GB      2      -1.510  -2.475  30.030  1.00 14.79      CC  
ATOM   6477  G   GB      2      -2.241  -1.840  30.030  1.00 14.42      CC  
ATOM   6477  G   GB      2      -2.631  -0.967  29.035  1.00 14.55      CC  
ATOM   6477  G   GB      2      -2.899  -0.048  30.030  1.00 14.49      CC  
ATOM   6477  G   GB      2      -2.754   0.908  30.030  1.00 14.52      CC  
ATOM   6477  G   GB      2      -2.377   1.822  31.026  1.00 14.57      CC  
ATOM   6477  G   GB      2      -1.645   2.503  31.026  1.00 14.37      CC  
ATOM   6477  G   GB      2      -0.729   2.905  31.026  1.00 14.48      CC  
ATOM   6477  G   GB      2       0.268   2.984  31.026  1.00 14.74      CC  
ATOM   6477  G   GB      2       0.961   3.740  29.922  1.00 13.82      CC  
ATOM   6477  G   GB      2       1.860   3.383  29.922  1.00 14.15      CC  
ATOM   6477  G   GB      2       2.643   2.815  29.922  1.00 14.50      CC  
ATOM   6477  G   GB      2       3.260   2.068  29.922  1.00 14.84      CC  
ATOM   6477  G   GB      2       3.672   1.193  29.922  1.00 15.15      CC  
ATOM   6477  G   GB      2       3.726   0.234  28.930  1.00 15.36      CC  
ATOM   6477  G   GB      2       3.667  -0.700  28.930  1.00 15.50      CC  
ATOM   6477  G   GB      2       3.493  -1.645  29.922  1.00 15.76      CC  
ATOM   6477  G   GB      2       2.975  -2.462  29.922  1.00 15.84      CC  
ATOM   6477  G   GB      2       2.194  -3.020  28.930  1.00 15.00      CC  
ATOM   6477  G   GB      2       1.421  -3.590  29.922  1.00 15.72      CC  
ATOM   6477  G   GB      2       0.468  -3.704  28.930  1.00 15.15      CC  
ATOM   6477  G   GB      2      -0.468  -3.704  28.930  1.00 14.86      CC  
ATOM   6477  G   GB      2      -1.375  -3.471  28.930  1.00 14.90      CC  
ATOM   6477  G   GB      2      -2.270  -3.123  29.922  1.00 14.69      CC  
ATOM   6477  G   GB      2      -2.976  -2.460  29.922  1.00 14.49      CC  
ATOM   6477  G   GB      2      -3.378  -1.589  28.930  1.00 14.63      CC  
ATOM   6477  G   GB      2      -3.793  -0.722  29.922  1.00 14.32      CC  
ATOM   6477  G   GB      2      -3.853   0.244  29.922  1.00 14.25      CC  
ATOM   6477  G   GB      2      -3.672   1.194  29.922  1.00 14.25      CC  
ATOM   6477  G   GB      2      -3.260   2.070  29.922  1.00 14.17      CC  
ATOM   6477  G   GB      2      -2.642   2.816  29.922  1.00 14.08      CC  
ATOM   6477  G   GB      2      -1.859   3.384  29.922  1.00 14.18      CC  
ATOM   6477  G   GB      2      -0.991   3.864  30.914  1.00 14.22      CC  
ATOM   6477  G   GB      2       0.001   3.989  30.914  1.00 14.46      CC  
ATOM   6477  G   GB      2       0.995   4.878  30.770  1.00 14.56      CC  
ATOM   6477  G   GB      2       1.887   4.434  29.783  1.00 14.03      CC  
ATOM   6477  G   GB      2       2.735   3.968  29.782  1.00 14.34      CC  
ATOM   6477  G   GB      2       3.473   3.341  29.782  1.00 14.64      CC  
ATOM   6477  G   GB      2       4.070   2.580  29.783  1.00 14.98      CC  
ATOM   6477  G   GB      2       4.504   1.714  29.783  1.00 15.29      CC  
ATOM   6477  G   GB      2       4.598   0.754  28.795  1.00 15.46      CC  
ATOM   6477  G   GB      2       4.656  -0.180  28.795  1.00 15.56      CC  
ATOM   6477  G   GB      2       4.526  -1.107  28.795  1.00 15.95      CC  
ATOM   6477  G   GB      2       4.214  -1.989  28.795  1.00 15.94      CC  
ATOM   6477  G   GB      2       3.731  -2.791  28.795  1.00 15.54      CC  
ATOM   6477  G   GB      2       3.098  -3.480  28.795  1.00 15.42      CC  
ATOM   6477  G   GB      2       2.340  -4.029  28.795  1.00 16.03      CC  
ATOM   6477  G   GB      2       1.487  -4.416  28.795  1.00 15.52      CC  
ATOM   6477  G   GB      2       0.575  -4.624  28.796  1.00 15.32      CC  
ATOM   6477  G   GB      2      -0.360  -4.645  28.795  1.00 15.08      CC  
ATOM   6477  G   GB      2      -1.281  -4.480  28.795  1.00 14.69      CC  
ATOM   6477  G   GB      2      -2.151  -4.133  28.795  1.00 14.32      CC  
ATOM   6477  G   GB      2      -3.034  -3.744  29.783  1.00 14.56      CC  
ATOM   6477  G   GB      2      -3.721  -3.062  29.783  1.00 14.17      CC  
ATOM   6477  G   GB      2      -4.399  -2.331  30.770  1.00 14.65      CC  
ATOM   6477  G   GB      2      -4.776  -1.405  30.770  1.00 14.34      CC  
ATOM   6477  G   GB      2      -4.802  -0.409  29.783  1.00 14.22      CC  
ATOM   6477  G   GB      2      -4.787   0.559  29.783  1.00 13.98      CC  
ATOM   6477  G   GB      2      -4.578   1.504  29.783  1.00 14.28      CC  
ATOM   6477  G   GB      2      -4.324   2.467  30.770  1.00 14.02      CC  
ATOM   6477  G   GB      2      -3.744   3.282  30.770  1.00 13.96      CC  
ATOM   6477  G   GB      2      -2.819   3.710  28.795  1.00 13.73      CC  
ATOM   6477  G   GB      2      -2.091   4.342  29.783  1.00 13.93      CC  
ATOM   6477  G   GB      2      -1.219   4.827  30.770  1.00 14.00      CC  
ATOM   6477  G   GB      2      -0.230   4.973  30.770  1.00 14.23      CC  
ATOM   6477  G   GB      2       0.964   5.691  29.613  1.00 13.44      CC  
ATOM   6477  G   GB      2       1.902   5.450  29.613  1.00 13.86      CC  
ATOM   6477  G   GB      2       2.786   5.055  29.613  1.00 14.13      CC  
ATOM   6477  G   GB      2       3.591   4.519  29.613  1.00 14.46      CC  
ATOM   6477  G   GB      2       4.296   3.855  29.613  1.00 14.80      CC  
ATOM   6477  G   GB      2       4.880   3.083  29.613  1.00 15.15      CC  
ATOM   6477  G   GB      2       5.327   2.223  29.613  1.00 15.46      CC  
ATOM   6477  G   GB      2       5.623   1.302  29.613  1.00 15.78      CC  
ATOM   6477  G   GB      2       5.571   0.333  28.631  1.00 15.24      CC  
ATOM   6477  G   GB      2       5.548  -0.602  28.631  1.00 15.54      CC  
ATOM   6477  G   GB      2       5.553  -1.573  29.613  1.00 16.40      CC  
ATOM   6477  G   GB      2       5.212  -2.479  29.613  1.00 16.48      CC  
ATOM   6477  G   GB      2       4.725  -3.315  29.613  1.00 16.55      CC  
ATOM   6477  G   GB      2       3.968  -3.924  28.631  1.00 15.69      CC  
ATOM   6477  G   GB      2       3.368  -4.687  29.613  1.00 16.51      CC  
ATOM   6477  G   GB      2       2.453  -5.012  28.631  1.00 15.54      CC  
ATOM   6477  G   GB      2       1.582  -5.352  28.631  1.00 15.69      CC  
ATOM   6477  G   GB      2       0.665  -5.541  28.631  1.00 15.65      CC  
ATOM   6477  G   GB      2      -0.270  -5.574  28.631  1.00 15.32      CC  
ATOM   6477  G   GB      2      -1.198  -5.450  28.631  1.00 14.99      CC  
ATOM   6477  G   GB      2      -2.092  -5.174  28.631  1.00 14.58      CC  
ATOM   6477  G   GB      2      -2.927  -4.752  28.631  1.00 14.20      CC  
ATOM   6477  G   GB      2      -3.680  -4.196  28.631  1.00 14.15      CC  
ATOM   6477  G   GB      2      -4.477  -3.643  29.613  1.00 14.09      CC  
ATOM   6477  G   GB      2      -5.023  -2.844  29.613  1.00 14.45      CC  
ATOM   6477  G   GB      2      -5.427  -1.965  29.613  1.00 14.02      CC  
ATOM   6477  G   GB      2      -5.680  -1.030  29.613  1.00 13.88      CC  
ATOM   6477  G   GB      2      -5.772  -0.066  29.613  1.00 14.07      CC  
ATOM   6477  G   GB      2      -5.702   0.899  29.613  1.00 13.89      CC  
ATOM   6477  G   GB      2      -5.471   1.839  29.613  1.00 13.85      CC  
ATOM   6477  G   GB      2      -5.255   2.819  30.594  1.00 13.91      CC  
ATOM   6477  G   GB      2      -4.710   3.657  30.594  1.00 13.81      CC  
ATOM   6477  G   GB      2      -3.903   4.252  29.613  1.00 13.55      CC  
ATOM   6477  G   GB      2      -3.138   4.844  29.613  1.00 13.59      CC  
ATOM   6477  G   GB      2      -2.360   5.476  30.594  1.00 13.89      CC  
ATOM   6477  G   GB      2      -1.412   5.794  30.594  1.00 13.78      CC  
ATOM   6477  G   GB      2      -0.424   5.948  30.594  1.00 13.98      CC  
ATOM   6477  G   GB      2       0.999   6.869  30.387  1.00 14.21      CC  
ATOM   6477  G   GB      2       1.975   6.654  30.387  1.00 14.51      CC  
ATOM   6477  G   GB      2       2.817   6.100  29.412  1.00 13.98      CC  
ATOM   6477  G   GB      2       3.664   5.632  29.412  1.00 14.48      CC  
ATOM   6477  G   GB      2       4.435   5.047  29.412  1.00 14.65      CC  
ATOM   6477  G   GB      2       5.115   4.357  29.412  1.00 14.97      CC  
ATOM   6477  G   GB      2       5.688   3.576  29.412  1.00 15.30      CC  
ATOM   6477  G   GB      2       6.143   2.722  29.412  1.00 15.62      CC  
ATOM   6477  G   GB      2       6.470   1.811  29.412  1.00 15.94      CC  
ATOM   6477  G   GB      2       6.663   0.864  29.412  1.00 16.17      CC  
ATOM   6477  G   GB      2       6.495  -0.100  28.437  1.00 15.68      CC  
ATOM   6477  G   GB      2       6.413  -1.032  28.437  1.00 15.98      CC  
ATOM   6477  G   GB      2       6.199  -1.943  28.437  1.00 16.01      CC  
ATOM   6477  G   GB      2       5.855  -2.814  28.437  1.00 16.10      CC  
ATOM   6477  G   GB      2       5.390  -3.626  28.437  1.00 17.00      CC  
ATOM   6477  G   GB      2       4.813  -4.363  28.437  1.00 16.18      CC  
ATOM   6477  G   GB      2       4.137  -5.009  28.437  1.00 16.00      CC  
ATOM   6477  G   GB      2       3.374  -5.551  28.437  1.00 16.00      CC  
ATOM   6477  G   GB      2       2.540  -5.978  28.437  1.00 15.98      CC  
ATOM   6477  G   GB      2       1.656  -6.281  28.437  1.00 15.97      CC  
ATOM   6477  G   GB      2       0.736  -6.454  28.437  1.00 15.82      CC  
ATOM   6477  G   GB      2      -0.199  -6.493  28.437  1.00 15.50      CC  
ATOM   6477  G   GB      2      -1.129  -6.397  28.437  1.00 15.19      CC  
ATOM   6477  G   GB      2      -2.037  -6.168  28.437  1.00 14.93      CC  
ATOM   6477  G   GB      2      -2.902  -5.811  28.437  1.00 14.44      CC  
ATOM   6477  G   GB      2      -3.707  -5.334  28.437  1.00 14.00      CC  
ATOM   6477  G   GB      2      -4.435  -4.746  28.437  1.00 14.33      CC  
ATOM   6477  G   GB      2      -5.071  -4.060  28.437  1.00 14.04      CC  
ATOM   6477  G   GB      2      -5.602  -3.289  28.437  1.00 13.46      CC  
ATOM   6477  G   GB      2      -6.223  -2.534  29.412  1.00 14.09      CC  
ATOM   6477  G   GB      2      -6.522  -1.614  29.412  1.00 13.74      CC  
ATOM   6477  G   GB      2      -6.686  -0.661  29.412  1.00 13.68      CC  
ATOM   6477  G   GB      2      -6.712   0.306  29.412  1.00 13.53      CC  
ATOM   6477  G   GB      2      -6.817   1.310  30.387  1.00 14.15      CC  
ATOM   6477  G   GB      2      -6.558   2.276  30.387  1.00 14.07      CC  
ATOM   6477  G   GB      2      -6.162   3.195  30.387  1.00 14.02      CC  
ATOM   6477  G   GB      2      -5.639   4.048  30.387  1.00 13.56      CC  
ATOM   6477  G   GB      2      -4.998   4.817  30.387  1.00 13.48      CC  
ATOM   6477  G   GB      2      -4.255   5.484  30.387  1.00 13.73      CC  
ATOM   6477  G   GB      2      -3.423   6.039  30.387  1.00 13.46      CC  
ATOM   6477  G   GB      2      -2.520   6.468  30.387  1.00 13.59      CC  
ATOM   6477  G   GB      2      -1.564   6.763  30.387  1.00 13.75      CC  
ATOM   6477  G   GB      2      -0.577   6.918  30.387  1.00 13.77      CC  
ATOM   6477  G   GB      2       0.409   6.706  29.412  1.00 13.07      CC  
ATOM   6477  G   GB      2       0.966   7.598  29.182  1.00 13.38      CC  
ATOM   6477  G   GB      2       1.980   7.661  30.149  1.00 14.35      CC  
ATOM   6477  G   GB      2       2.836   7.114  29.182  1.00 14.05      CC  
ATOM   6477  G   GB      2       3.711   6.700  29.182  1.00 14.17      CC  
ATOM   6477  G   GB      2       4.527   6.178  29.182  1.00 15.35      CC  
ATOM   6477  G   GB      2       5.269   5.558  29.182  1.00 14.96      CC  
ATOM   6477  G   GB      2       5.928   4.849  29.182  1.00 15.15      CC  
ATOM   6477  G   GB      2       6.492   4.063  29.182  1.00 15.60      CC  
ATOM   6477  G   GB      2       6.953   3.211  29.182  1.00 15.79      CC  
ATOM   6477  G   GB      2       7.303   2.309  29.182  1.00 16.40      CC  
ATOM   6477  G   GB      2       7.535   1.370  29.182  1.00 16.49      CC  
ATOM   6477  G   GB      2       7.648   0.407  29.182  1.00 16.69      CC  
ATOM   6477  G   GB      2       7.638  -0.560  29.182  1.00 16.92      CC  
ATOM   6477  G   GB      2       7.258  -1.469  28.214  1.00 16.57      CC  
ATOM   6477  G   GB      2       7.255  -2.454  29.182  1.00 17.22      CC  
ATOM   6477  G   GB      2       6.888  -3.349  29.182  1.00 17.35      CC  
ATOM   6477  G   GB      2       6.198  -4.052  28.215  1.00 17.38      CC  
ATOM   6477  G   GB      2       5.638  -4.801  28.215  1.00 16.94      CC  
ATOM   6477  G   GB      2       5.158  -5.662  29.182  1.00 17.40      CC  
ATOM   6477  G   GB      2       4.256  -6.060  28.214  1.00 16.44      CC  
ATOM   6477  G   GB      2       3.459  -6.548  28.214  1.00 16.39      CC  
ATOM   6477  G   GB      2       2.605  -6.932  28.214  1.00 16.11      CC  
ATOM   6477  G   GB      2       1.710  -7.205  28.215  1.00 16.14      CC  
ATOM   6477  G   GB      2       0.787  -7.363  28.214  1.00 15.89      CC  
ATOM   6477  G   GB      2      -0.148  -7.404  28.215  1.00 15.75      CC  
ATOM   6477  G   GB      2      -1.080  -7.326  28.214  1.00 15.51      CC  
ATOM   6477  G   GB      2      -1.996  -7.131  28.215  1.00 15.21      CC  
ATOM   6477  G   GB      2      -2.879  -6.823  28.214  1.00 14.76      CC  
ATOM   6477  G   GB      2      -3.716  -6.405  28.215  1.00 14.34      CC  
ATOM   6477  G   GB      2      -4.495  -5.885  28.214  1.00 13.90      CC  
ATOM   6477  G   GB      2      -5.201  -5.271  28.214  1.00 13.90      CC  
ATOM   6477  G   GB      2      -6.024  -4.730  29.182  1.00 13.85      CC  
ATOM   6477  G   GB      2      -6.572  -3.933  29.182  1.00 13.60      CC  
ATOM   6477  G   GB      2      -7.016  -3.072  29.182  1.00 13.71      CC  
ATOM   6477  G   GB      2      -7.347  -2.162  29.182  1.00 13.41      CC  
ATOM   6477  G   GB      2      -7.561  -1.218  29.182  1.00 13.21      CC  
ATOM   6477  G   GB      2      -7.908  -0.263  30.149  1.00 13.94      CC  
ATOM   6477  G   GB      2      -7.878   0.737  30.149  1.00 13.88      CC  
ATOM   6477  G   GB      2      -7.723   1.724  30.149  1.00 13.90      CC  
ATOM   6477  G   GB      2      -7.682   2.770  31.116  1.00 13.86      CC  
ATOM   6477  G   GB      2      -7.272   3.717  31.116  1.00 13.75      CC  
ATOM   6477  G   GB      2      -6.535   4.461  30.149  1.00 13.58      CC  
ATOM   6477  G   GB      2      -6.111   5.418  31.116  1.00 13.51      CC  
ATOM   6477  G   GB      2      -5.211   5.955  30.149  1.00 13.34      CC  
ATOM   6477  G   GB      2      -4.419   6.564  30.149  1.00 13.51      CC  
ATOM   6477  G   GB      2      -3.555   7.069  30.149  1.00 13.19      CC  
ATOM   6477  G   GB      2      -2.720   7.701  31.116  1.00 14.06      CC  
ATOM   6477  G   GB      2      -1.673   7.734  30.149  1.00 13.58      CC  
ATOM   6477  G   GB      2      -0.684   7.883  30.149  1.00 13.62      CC  
ATOM   6477  G   GB      2       0.305   7.653  29.182  1.00 12.88      CC  
ATOM   6477  G   GB      2       0.998   8.820  29.880  1.00 13.91      CC  
ATOM   6477  G   GB      2       1.984   8.651  29.880  1.00 14.24      CC  
ATOM   6477  G   GB      2       2.945   8.373  29.880  1.00 14.59      CC  
ATOM   6477  G   GB      2       3.868   7.989  29.880  1.00 14.87      CC  
ATOM   6477  G   GB      2       4.742   7.503  29.880  1.00 15.25      CC  
ATOM   6477  G   GB      2       5.556   6.922  29.880  1.00 15.59      CC  
ATOM   6477  G   GB      2       6.299   6.253  29.880  1.00 15.97      CC  
ATOM   6477  G   GB      2       6.963   5.504  29.880  1.00 16.28      CC  
ATOM   6477  G   GB      2       7.538   4.687  29.880  1.00 16.59      CC  
ATOM   6477  G   GB      2       8.017   3.809  29.880  1.00 16.91      CC  
ATOM   6477  G   GB      2       8.395   2.883  29.880  1.00 17.31      CC  
ATOM   6477  G   GB      2       8.666   1.921  29.880  1.00 17.56      CC  
ATOM   6477  G   GB      2       8.827   0.933  29.880  1.00 17.75      CC  
ATOM   6477  G   GB      2       8.591  -0.063  28.921  1.00 17.44      CC  
ATOM   6477  G   GB      2       8.529  -1.029  28.921  1.00 17.50      CC  
ATOM   6477  G   GB      2       8.359  -1.982  28.921  1.00 17.68      CC  
ATOM   6477  G   GB      2       8.351  -3.007  29.880  1.00 18.44      CC  
ATOM   6477  G   GB      2       7.705  -3.801  28.921  1.00 18.46      CC  
ATOM   6477  G   GB      2       7.228  -4.643  28.921  1.00 18.36      CC  
ATOM   6477  G   GB      2       6.439  -5.247  27.962  1.00 17.32      CC  
ATOM   6477  G   GB      2       6.007  -6.142  28.921  1.00 18.01      CC  
ATOM   6477  G   GB      2       5.278  -6.778  28.921  1.00 17.65      CC  
ATOM   6477  G   GB      2       4.482  -7.329  28.921  1.00 17.61      CC  
ATOM   6477  G   GB      2       3.509  -7.529  27.962  1.00 16.66      CC  
ATOM   6477  G   GB      2       2.640  -7.876  27.962  1.00 16.40      CC  
ATOM   6477  G   GB      2       1.737  -8.123  27.962  1.00 16.24      CC  
ATOM   6477  G   GB      2       0.813  -8.266  27.962  1.00 16.08      CC  
ATOM   6477  G   GB      2      -0.122  -8.305  27.962  1.00 15.93      CC  
ATOM   6477  G   GB      2      -1.056  -8.239  27.962  1.00 15.65      CC  
ATOM   6477  G   GB      2      -1.975  -8.068  27.962  1.00 15.38      CC  
ATOM   6477  G   GB      2      -2.871  -7.794  27.962  1.00 15.13      CC  
ATOM   6477  G   GB      2      -3.729  -7.422  27.962  1.00 14.67      CC  
ATOM   6477  G   GB      2      -4.540  -6.956  27.962  1.00 14.24      CC  
ATOM   6477  G   GB      2      -5.294  -6.401  27.962  1.00 14.29      CC  
ATOM   6477  G   GB      2      -5.981  -5.764  27.962  1.00 14.04      CC  
ATOM   6477  G   GB      2      -6.591  -5.055  27.962  1.00 13.66      CC  
ATOM   6477  G   GB      2      -7.362  -4.429  28.921  1.00 13.34      CC  
ATOM   6477  G   GB      2      -7.813  -3.572  28.921  1.00 13.63      CC  
ATOM   6477  G   GB      2      -8.165  -2.670  28.921  1.00 13.07      CC  
ATOM   6477  G   GB      2      -8.414  -1.735  28.921  1.00 12.86      CC  
ATOM   6477  G   GB      2      -8.839  -0.803  29.880  1.00 13.58      CC  
ATOM   6477  G   GB      2      -8.874   0.196  29.880  1.00 13.49      CC  
ATOM   6477  G   GB      2      -8.795   1.193  29.880  1.00 13.53      CC  
ATOM   6477  G   GB      2      -8.881   2.244  30.838  1.00 13.84      CC  
ATOM   6477  G   GB      2      -8.573   3.229  30.838  1.00 13.73      CC  
ATOM   6477  G   GB      2      -8.155   4.173  30.838  1.00 13.57      CC  
ATOM   6477  G   GB      2      -7.634   5.064  30.838  1.00 13.48      CC  
ATOM   6477  G   GB      2      -7.016   5.891  30.838  1.00 13.48      CC  
ATOM   6477  G   GB      2      -6.308   6.642  30.838  1.00 13.60      CC  
ATOM   6477  G   GB      2      -5.522   7.309  30.838  1.00 13.53      CC  
ATOM   6477  G   GB      2      -4.664   7.884  30.838  1.00 13.59      CC  
ATOM   6477  G   GB      2      -3.747   8.359  30.838  1.00 13.71      CC  
ATOM   6477  G   GB      2      -2.783   8.727  30.838  1.00 13.88      CC  
ATOM   6477  G   GB      2      -1.784   8.985  30.838  1.00 14.10      CC  
ATOM   6477  G   GB      2      -0.738   8.845  29.880  1.00 13.43      CC  
ATOM   6477  G   GB      2       0.261   8.872  29.880  1.00 13.67      CC  
ATOM   6477  G   GB      2       0.967   9.465  28.631  1.00 13.96      CC  
ATOM   6477  G   GB      2       1.987   9.627  29.580  1.00 14.10      CC  
ATOM   6477  G   GB      2       2.955   9.375  29.580  1.00 14.73      CC  
ATOM   6477  G   GB      2       3.892   9.026  29.580  1.00 14.76      CC  
ATOM   6477  G   GB      2       4.789   8.584  29.579  1.00 15.27      CC  
ATOM   6477  G   GB      2       5.637   8.053  29.580  1.00 15.60      CC  
ATOM   6477  G   GB      2       6.425   7.439  29.580  1.00 16.16      CC  
ATOM   6477  G   GB      2       7.148   6.748  29.579  1.00 16.26      CC  
ATOM   6477  G   GB      2       7.797   5.987  29.579  1.00 16.57      CC  
ATOM   6477  G   GB      2       8.364   5.163  29.580  1.00 16.86      CC  
ATOM   6477  G   GB      2       8.846   4.286  29.579  1.00 17.21      CC  
ATOM   6477  G   GB      2       9.532   3.473  30.528  1.00 18.36      CC  
ATOM   6477  G   GB      2       9.530   2.409  29.579  1.00 18.17      CC  
ATOM   6477  G   GB      2       9.726   1.432  29.579  1.00 18.09      CC  
ATOM   6477  G   GB      2       9.820   0.434  29.580  1.00 18.28      CC  
ATOM   6477  G   GB      2       9.499  -0.547  28.630  1.00 18.19      CC  
ATOM   6477  G   GB      2       9.705  -1.560  29.579  1.00 18.80      CC  
ATOM   6477  G   GB      2       9.192  -2.457  28.631  1.00 19.01      CC  
ATOM   6477  G   GB      2       9.189  -3.491  29.579  1.00 19.29      CC  
ATOM   6477  G   GB      2       8.787  -4.405  29.579  1.00 19.17      CC  
ATOM   6477  G   GB      2       8.294  -5.275  29.580  1.00 19.10      CC  
ATOM   6477  G   GB      2       7.715  -6.091  29.580  1.00 19.03      CC  
ATOM   6477  G   GB      2       6.831  -6.623  28.630  1.00 18.46      CC  
ATOM   6477  G   GB      2       6.122  -7.283  28.631  1.00 18.20      CC  
ATOM   6477  G   GB      2       5.350  -7.867  28.631  1.00 18.15      CC  
ATOM   6477  G   GB      2       4.524  -8.370  28.630  1.00 17.89      CC  
ATOM   6477  G   GB      2       3.529  -8.496  27.682  1.00 17.58      CC  
ATOM   6477  G   GB      2       2.647  -8.810  27.681  1.00 16.70      CC  
ATOM   6477  G   GB      2       1.738  -9.033  27.682  1.00 16.53      CC  
ATOM   6477  G   GB      2       0.811  -9.163  27.681  1.00 16.33      CC  
ATOM   6477  G   GB      2      -0.124  -9.198  27.681  1.00 16.23      CC  
ATOM   6477  G   GB      2      -1.057  -9.138  27.681  1.00 15.95      CC  
ATOM   6477  G   GB      2      -1.980  -8.983  27.681  1.00 15.61      CC  
ATOM   6477  G   GB      2      -2.882  -8.736  27.681  1.00 15.26      CC  
ATOM   6477  G   GB      2      -3.755  -8.397  27.681  1.00 14.83      CC  
ATOM   6477  G   GB      2      -4.589  -7.973  27.681  1.00 14.52      CC  
ATOM   6477  G   GB      2      -5.376  -7.465  27.681  1.00 14.13      CC  
ATOM   6477  G   GB      2      -6.106  -6.881  27.681  1.00 14.44      CC  
ATOM   6477  G   GB      2      -6.774  -6.224  27.681  1.00 13.85      CC  
ATOM   6477  G   GB      2      -7.624  -5.693  28.630  1.00 13.69      CC  
ATOM   6477  G   GB      2      -8.163  -4.889  28.630  1.00 13.91      CC  
ATOM   6477  G   GB      2      -8.617  -4.034  28.630  1.00 13.61      CC  
ATOM   6477  G   GB      2      -8.982  -3.137  28.630  1.00 13.05      CC  
ATOM   6477  G   GB      2      -9.255  -2.209  28.631  1.00 12.86      CC  
ATOM   6477  G   GB      2      -9.744  -1.298  29.580  1.00 13.17      CC  
ATOM   6477  G   GB      2      -9.825  -0.302  29.579  1.00 13.37      CC  
ATOM   6477  G   GB      2      -9.805   0.697  29.579  1.00 13.24      CC  
ATOM   6477  G   GB      2      -9.994   1.746  30.528  1.00 13.73      CC  
ATOM   6477  G   GB      2      -9.765   2.752  30.529  1.00 13.54      CC  
ATOM   6477  G   GB      2      -9.728   3.846  31.477  1.00 13.82      CC  
ATOM   6477  G   GB      2      -9.287   4.813  31.478  1.00 13.69      CC  
ATOM   6477  G   GB      2      -8.750   5.732  31.477  1.00 13.70      CC  
ATOM   6477  G   GB      2      -8.123   6.591  31.477  1.00 13.73      CC  
ATOM   6477  G   GB      2      -7.411   7.382  31.477  1.00 13.79      CC  
ATOM   6477  G   GB      2      -6.623   8.097  31.477  1.00 13.91      CC  
ATOM   6477  G   GB      2      -5.418   8.202  29.579  1.00 13.44      CC  
ATOM   6477  G   GB      2      -4.703   8.989  30.529  1.00 13.39      CC  
ATOM   6477  G   GB      2      -3.649   9.128  29.580  1.00 12.83      CC  
ATOM   6477  G   GB      2      -2.788   9.755  30.529  1.00 13.74      CC  
ATOM   6477  G   GB      2      -1.783   9.987  30.528  1.00 13.98      CC  
ATOM   6477  G   GB      2      -0.734   9.802  29.579  1.00 13.32      CC  
ATOM   6477  G   GB      2       0.265   9.826  29.579  1.00 13.55      CC  
ATOM   6477  G   GB      2       0.999  10.727  29.249  1.00 13.70      CC  
ATOM   6477  G   GB      2       1.989  10.588  29.249  1.00 14.54      CC  
ATOM   6477  G   GB      2       2.962  10.358  29.249  1.00 14.75      CC  
ATOM   6477  G   GB      2       3.911  10.039  29.249  1.00 14.91      CC  
ATOM   6477  G   GB      2       4.823   9.633  29.249  1.00 15.52      CC  
ATOM   6477  G   GB      2       5.697   9.144  29.249  1.00 15.77      CC  
ATOM   6477  G   GB      2       6.520   8.577  29.249  1.00 16.53      CC  
ATOM   6477  G   GB      2       7.520   8.191  30.187  1.00 16.98      CC  
ATOM   6477  G   GB      2       8.248   7.457  30.187  1.00 17.41      CC  
ATOM   6477  G   GB      2       8.904   6.661  30.187  1.00 17.69      CC  
ATOM   6477  G   GB      2       9.483   5.806  30.187  1.00 18.04      CC  
ATOM   6477  G   GB      2       9.980   4.902  30.187  1.00 18.34      CC  
ATOM   6477  G   GB      2      10.392   3.956  30.187  1.00 18.63      CC  
ATOM   6477  G   GB      2      10.714   2.976  30.187  1.00 18.83      CC  
ATOM   6477  G   GB      2      10.603   1.907  29.249  1.00 18.21      CC  
ATOM   6477  G   GB      2      10.734   0.915  29.249  1.00 18.47      CC  
ATOM   6477  G   GB      2      10.773  -0.084  29.249  1.00 18.74      CC  
ATOM   6477  G   GB      2      10.719  -1.081  29.249  1.00 19.09      CC  
ATOM   6477  G   GB      2      10.912  -2.138  30.187  1.00 19.86      CC  
ATOM   6477  G   GB      2      10.335  -3.042  29.249  1.00 19.67      CC  
ATOM   6477  G   GB      2      10.330  -4.116  30.187  1.00 20.27      CC  
ATOM   6477  G   GB      2       9.596  -4.898  29.249  1.00 20.08      CC  
ATOM   6477  G   GB      2       9.100  -5.766  29.249  1.00 19.69      CC  
ATOM   6477  G   GB      2       8.253  -6.374  28.310  1.00 18.98      CC  
ATOM   6477  G   GB      2       7.879  -7.348  29.249  1.00 19.45      CC  
ATOM   6477  G   GB      2       6.934  -7.789  28.311  1.00 18.64      CC  
ATOM   6477  G   GB      2       6.181  -8.398  28.311  1.00 18.54      CC  
ATOM   6477  G   GB      2       5.376  -8.935  28.311  1.00 18.48      CC  
ATOM   6477  G   GB      2       4.524  -9.395  28.311  1.00 18.29      CC  
ATOM   6477  G   GB      2       3.633  -9.774  28.311  1.00 18.10      CC  
ATOM   6477  G   GB      2       2.622  -9.735  27.372  1.00 16.99      CC  
ATOM   6477  G   GB      2       1.709  -9.936  27.372  1.00 16.82      CC  
ATOM   6477  G   GB      2       0.781 -10.052  27.372  1.00 16.61      CC  
ATOM   6477  G   GB      2      -0.150  -9.735  26.434  1.00 15.76      CC  
ATOM   6477  G   GB      2      -1.088 -10.023  27.372  1.00 16.15      CC  
ATOM   6477  G   GB      2      -2.014  -9.879  27.372  1.00 15.88      CC  
ATOM   6477  G   GB      2      -2.922  -9.650  27.372  1.00 15.51      CC  
ATOM   6477  G   GB      2      -3.803  -9.337  27.372  1.00 15.11      CC  
ATOM   6477  G   GB      2      -4.653  -8.945  27.372  1.00 14.72      CC  
ATOM   6477  G   GB      2      -5.463  -8.474  27.372  1.00 14.42      CC  
ATOM   6477  G   GB      2      -6.225  -7.931  27.372  1.00 14.07      CC  
ATOM   6477  G   GB      2      -6.933  -7.320  27.372  1.00 13.91      CC  
ATOM   6477  G   GB      2      -7.842  -6.874  28.310  1.00 13.94      CC  
ATOM   6477  G   GB      2      -8.445  -6.117  28.311  1.00 13.65      CC  
ATOM   6477  G   GB      2      -8.977  -5.308  28.310  1.00 13.39      CC  
ATOM   6477  G   GB      2      -9.430  -4.453  28.311  1.00 13.57      CC  
ATOM   6477  G   GB      2      -9.802  -3.559  28.310  1.00 12.60      CC  
ATOM   6477  G   GB      2     -10.090  -2.634  28.311  1.00 12.39      CC  
ATOM   6477  G   GB      2     -10.290  -1.688  28.310  1.00 12.24      CC  
ATOM   6477  G   GB      2     -10.747  -0.749  29.249  1.00 13.18      CC  
ATOM   6477  G   GB      2     -11.116   0.258  30.187  1.00 13.17      CC  
ATOM   6477  G   GB      2     -11.388   1.326  31.126  1.00 13.76      CC  
ATOM   6477  G   GB      2     -11.216   2.377  31.126  1.00 13.62      CC  
ATOM   6477  G   GB      2     -10.947   3.407  31.126  1.00 13.51      CC  
ATOM   6477  G   GB      2     -10.584   4.408  31.126  1.00 13.38      CC  
ATOM   6477  G   GB      2     -10.130   5.368  31.126  1.00 13.37      CC  
ATOM   6477  G   GB      2      -9.588   6.285  31.126  1.00 13.39      CC  
ATOM   6477  G   GB      2      -8.964   7.148  31.126  1.00 13.53      CC  
ATOM   6477  G   GB      2      -8.263   7.947  31.126  1.00 13.50      CC  
ATOM   6477  G   GB      2      -7.491   8.679  31.125  1.00 13.58      CC  
ATOM   6477  G   GB      2      -6.653   9.337  31.126  1.00 13.74      CC  
ATOM   6477  G   GB      2      -5.586   9.614  30.187  1.00 13.27      CC  
ATOM   6477  G   GB      2      -4.668  10.091  30.188  1.00 13.53      CC  
ATOM   6477  G   GB      2      -3.713  10.480  30.188  1.00 13.48      CC  
ATOM   6477  G   GB      2      -2.725  10.779  30.187  1.00 13.80      CC  
ATOM   6477  G   GB      2      -1.715  10.986  30.187  1.00 13.89      CC  
ATOM   6477  G   GB      2      -0.668  10.753  29.249  1.00 14.08      CC  
ATOM   6477  G   GB      2       0.332  10.768  29.249  1.00 13.94      CC  
ATOM   6477  G   GB      2       0.999  11.663  28.888  1.00 14.34      CC  
ATOM   6477  G   GB      2       2.055  11.906  29.815  1.00 14.87      CC  
ATOM   6477  G   GB      2       3.063  11.687  29.815  1.00 15.21      CC  
ATOM   6477  G   GB      2       4.050  11.383  29.815  1.00 15.52      CC  
ATOM   6477  G   GB      2       5.006  10.996  29.815  1.00 15.82      CC  
ATOM   6477  G   GB      2       5.927  10.528  29.815  1.00 16.16      CC  
ATOM   6477  G   GB      2       6.803   9.984  29.815  1.00 16.63      CC  
ATOM   6477  G   GB      2       7.631   9.367  29.815  1.00 17.01      CC  
ATOM   6477  G   GB      2       8.402   8.681  29.815  1.00 17.31      CC  
ATOM   6477  G   GB      2       9.113   7.933  29.815  1.00 17.72      CC  
ATOM   6477  G   GB      2       9.756   7.126  29.815  1.00 18.01      CC  
ATOM   6477  G   GB      2      10.329   6.268  29.815  1.00 18.28      CC  
ATOM   6477  G   GB      2      10.826   5.362  29.815  1.00 19.21      CC  
ATOM   6477  G   GB      2      11.245   4.420  29.815  1.00 18.85      CC  
ATOM   6477  G   GB      2      11.580   3.444  29.815  1.00 19.04      CC  
ATOM   6477  G   GB      2      11.832   2.443  29.815  1.00 19.34      CC  
ATOM   6477  G   GB      2      11.997   1.424  29.815  1.00 19.50      CC  
ATOM   6477  G   GB      2      11.700   0.382  28.888  1.00 19.03      CC  
ATOM   6477  G   GB      2      12.065  -0.637  29.815  1.00 19.92      CC  
ATOM   6477  G   GB      2      11.967  -1.665  29.815  1.00 20.19      CC  
ATOM   6477  G   GB      2      11.781  -2.680  29.815  1.00 20.84      CC  
ATOM   6477  G   GB      2      11.509  -3.676  29.815  1.00 20.57      CC  
ATOM   6477  G   GB      2      11.153  -4.644  29.815  1.00 20.70      CC  
ATOM   6477  G   GB      2      10.716  -5.580  29.815  1.00 20.66      CC  
ATOM   6477  G   GB      2      10.201  -6.473  29.815  1.00 20.69      CC  
ATOM   6477  G   GB      2       9.611  -7.321  29.815  1.00 20.69      CC  
ATOM   6477  G   GB      2       8.951  -8.114  29.815  1.00 20.67      CC  
ATOM   6477  G   GB      2       7.970  -8.574  28.888  1.00 19.81      CC  
ATOM   6477  G   GB      2       7.210  -9.223  28.888  1.00 19.81      CC  
ATOM   6477  G   GB      2       6.396  -9.804  28.888  1.00 19.67      CC  
ATOM   6477  G   GB      2       5.359  -9.983  27.962  1.00 18.89      CC  
ATOM   6477  G   GB      2       4.487 -10.404  27.962  1.00 18.66      CC  
ATOM   6477  G   GB      2       3.582 -10.749  27.962  1.00 18.40      CC  
ATOM   6477  G   GB      2       2.564 -10.651  27.035  1.00 17.97      CC  
ATOM   6477  G   GB      2       1.645 -10.831  27.035  1.00 17.12      CC  
ATOM   6477  G   GB      2       0.715 -10.932  27.035  1.00 16.89      CC  
ATOM   6477  G   GB      2      -0.212 -10.577  26.108  1.00 16.40      CC  
ATOM   6477  G   GB      2      -1.155 -10.894  27.035  1.00 16.52      CC  
ATOM   6477  G   GB      2      -2.078 -10.756  27.035  1.00 16.16      CC  
ATOM   6477  G   GB      2      -2.990 -10.539  27.035  1.00 15.79      CC  
ATOM   6477  G   GB      2      -3.878 -10.246  27.035  1.00 15.39      CC  
ATOM   6477  G   GB      2      -4.739  -9.877  27.035  1.00 15.00      CC  
ATOM   6477  G   GB      2      -5.564  -9.437  27.035  1.00 14.76      CC  
ATOM   6477  G   GB      2      -6.349  -8.927  27.035  1.00 14.31      CC  
ATOM   6477  G   GB      2      -7.088  -8.353  27.035  1.00 14.04      CC  
ATOM   6477  G   GB      2      -7.775  -7.717  27.035  1.00 14.11      CC  
ATOM   6477  G   GB      2      -8.694  -7.266  27.962  1.00 13.83      CC  
ATOM   6477  G   GB      2      -9.282  -6.498  27.962  1.00 13.60      CC  
ATOM   6477  G   GB      2      -9.803  -5.683  27.962  1.00 13.47      CC  
ATOM   6477  G   GB      2     -10.252  -4.825  27.962  1.00 13.51      CC  
ATOM   6477  G   GB      2     -10.979  -4.062  28.888  1.00 13.19      CC  
ATOM   6477  G   GB      2     -11.285  -3.110  28.888  1.00 12.97      CC  
ATOM   6477  G   GB      2     -11.510  -2.136  28.888  1.00 12.77      CC  
ATOM   6477  G   GB      2     -12.024  -1.182  29.815  1.00 13.16      CC  
ATOM   6477  G   GB      2     -12.081  -0.152  29.815  1.00 12.92      CC  
ATOM   6477  G   GB      2     -12.050   0.880  29.815  1.00 13.51      CC  
ATOM   6477  G   GB      2     -12.302   1.964  30.742  1.00 13.38      CC  
ATOM   6477  G   GB      2     -12.089   3.006  30.742  1.00 13.30      CC  
ATOM   6477  G   GB      2     -11.788   4.027  30.742  1.00 13.70      CC  
ATOM   6477  G   GB      2     -11.402   5.019  30.742  1.00 13.42      CC  
ATOM   6477  G   GB      2     -10.931   5.974  30.742  1.00 13.50      CC  
ATOM   6477  G   GB      2     -10.695   7.092  31.669  1.00 13.94      CC  
ATOM   6477  G   GB      2     -10.051   7.979  31.669  1.00 14.00      CC  
ATOM   6477  G   GB      2      -9.332   8.809  31.669  1.00 14.06      CC  
ATOM   6477  G   GB      2      -8.297   9.292  30.742  1.00 13.34      CC  
ATOM   6477  G   GB      2      -7.474   9.966  30.742  1.00 13.57      CC  
ATOM   6477  G   GB      2      -6.397  10.249  29.815  1.00 13.63      CC  
ATOM   6477  G   GB      2      -5.499  10.758  29.815  1.00 13.81      CC  
ATOM   6477  G   GB      2      -4.561  11.188  29.815  1.00 13.33      CC  
ATOM   6477  G   GB      2      -3.589  11.536  29.815  1.00 13.36      CC  
ATOM   6477  G   GB      2      -2.511  11.434  28.888  1.00 13.36      CC  
ATOM   6477  G   GB      2      -1.575  11.979  29.815  1.00 13.77      CC  
ATOM   6477  G   GB      2      -0.530  11.694  28.888  1.00 13.87      CC  
ATOM   6477  G   GB      2       0.484  12.072  29.815  1.00 14.35      CC  
ATOM   6477  G   GB      2       1.029  12.991  29.412  1.00 14.44      CC  
ATOM   6477  G   GB      2       2.056  12.869  29.412  1.00 14.70      CC  
ATOM   6477  G   GB      2       3.068  12.666  29.412  1.00 15.02      CC  
ATOM   6477  G   GB      2       4.061  12.383  29.412  1.00 15.47      CC  
ATOM   6477  G   GB      2       5.029  12.023  29.412  1.00 15.90      CC  
ATOM   6477  G   GB      2       5.965  11.588  29.412  1.00 16.34      CC  
ATOM   6477  G   GB      2       6.862  11.079  29.412  1.00 16.58      CC  
ATOM   6477  G   GB      2       7.717  10.502  29.412  1.00 16.92      CC  
ATOM   6477  G   GB      2       8.526   9.858  29.412  1.00 17.35      CC  
ATOM   6477  G   GB      2       9.564   9.436  30.327  1.00 18.35      CC  
ATOM   6477  G   GB      2      10.283   8.652  30.326  1.00 18.72      CC  
ATOM   6477  G   GB      2      10.935   7.810  30.326  1.00 19.11      CC  
ATOM   6477  G   GB      2      11.518   6.921  30.326  1.00 19.32      CC  
ATOM   6477  G   GB      2      12.030   5.986  30.326  1.00 19.58      CC  
ATOM   6477  G   GB      2      12.090   4.865  29.412  1.00 19.82      CC  
ATOM   6477  G   GB      2      12.437   3.893  29.412  1.00 19.37      CC  
ATOM   6477  G   GB      2      12.706   2.897  29.412  1.00 19.48      CC  
ATOM   6477  G   GB      2      12.495   1.822  28.498  1.00 18.91      CC  
ATOM   6477  G   GB      2      13.004   0.856  29.412  1.00 19.96      CC  
ATOM   6477  G   GB      2      13.031  -0.176  29.412  1.00 20.15      CC  
ATOM   6477  G   GB      2      12.976  -1.208  29.412  1.00 20.62      CC  
ATOM   6477  G   GB      2      12.840  -2.231  29.412  1.00 20.75      CC  
ATOM   6477  G   GB      2      13.015  -3.340  30.327  1.00 21.60      CC  
ATOM   6477  G   GB      2      12.327  -4.229  29.412  1.00 21.34      CC  
ATOM   6477  G   GB      2      11.954  -5.191  29.412  1.00 21.74      CC  
ATOM   6477  G   GB      2      11.863  -6.310  30.326  1.00 21.88      CC  
ATOM   6477  G   GB      2      10.985  -7.012  29.412  1.00 21.48      CC  
ATOM   6477  G   GB      2      10.396  -7.859  29.412  1.00 21.08      CC  
ATOM   6477  G   GB      2       9.741  -8.657  29.412  1.00 21.69      CC  
ATOM   6477  G   GB      2       9.024  -9.400  29.413  1.00 21.04      CC  
ATOM   6477  G   GB      2       8.254 -10.085  29.412  1.00 21.12      CC  
ATOM   6477  G   GB      2       7.200 -10.374  28.498  1.00 20.12      CC  
ATOM   6477  G   GB      2       6.150 -10.561  27.584  1.00 20.17      CC  
ATOM   6477  G   GB      2       5.295 -11.014  27.584  1.00 19.33      CC  
ATOM   6477  G   GB      2       4.408 -11.399  27.584  1.00 18.93      CC  
ATOM   6477  G   GB      2       3.492 -11.712  27.584  1.00 18.68      CC  
ATOM   6477  G   GB      2       2.554 -11.952  27.584  1.00 18.50      CC  
ATOM   6477  G   GB      2       1.547 -11.715  26.669  1.00 17.44      CC  
ATOM   6477  G   GB      2       0.594 -11.396  25.755  1.00 16.42      CC  
ATOM   6477  G   GB      2      -0.309 -11.407  25.755  1.00 16.39      CC  
ATOM   6477  G   GB      2      -1.254 -11.750  26.669  1.00 16.73      CC  
ATOM   6477  G   GB      2      -2.180 -11.614  26.669  1.00 16.43      CC  
ATOM   6477  G   GB      2      -2.986 -11.014  25.755  1.00 15.74      CC  
ATOM   6477  G   GB      2      -3.987 -11.125  26.669  1.00 15.67      CC  
ATOM   6477  G   GB      2      -4.854 -10.774  26.669  1.00 15.28      CC  
ATOM   6477  G   GB      2      -5.690 -10.357  26.669  1.00 15.02      CC  
ATOM   6477  G   GB      2      -6.492  -9.874  26.669  1.00 14.81      CC  
ATOM   6477  G   GB      2      -7.253  -9.329  26.669  1.00 14.62      CC  
ATOM   6477  G   GB      2      -8.242  -9.025  27.583  1.00 14.54      CC  
ATOM   6477  G   GB      2      -8.930  -8.344  27.584  1.00 14.12      CC  
ATOM   6477  G   GB      2      -9.562  -7.612  27.584  1.00 13.73      CC  
ATOM   6477  G   GB      2     -10.134  -6.833  27.583  1.00 13.35      CC  
ATOM   6477  G   GB      2     -10.643  -6.009  27.584  1.00 13.26      CC  
ATOM   6477  G   GB      2     -11.453  -5.318  28.498  1.00 13.43      CC  
ATOM   6477  G   GB      2     -11.838  -4.395  28.498  1.00 13.05      CC  
ATOM   6477  G   GB      2     -12.148  -3.446  28.498  1.00 12.87      CC  
ATOM   6477  G   GB      2     -12.780  -2.552  29.412  1.00 13.30      CC  
ATOM   6477  G   GB      2     -12.942  -1.531  29.412  1.00 13.03      CC  
ATOM   6477  G   GB      2     -13.022  -0.503  29.412  1.00 12.71      CC  
ATOM   6477  G   GB      2     -13.426   0.546  30.326  1.00 13.40      CC  
ATOM   6477  G   GB      2     -13.341   1.608  30.326  1.00 13.20      CC  
ATOM   6477  G   GB      2     -13.172   2.658  30.326  1.00 13.03      CC  
ATOM   6477  G   GB      2     -13.310   3.802  31.241  1.00 13.82      CC  
ATOM   6477  G   GB      2     -12.588   4.701  30.326  1.00 13.37      CC  
ATOM   6477  G   GB      2     -12.176   5.684  30.326  1.00 13.10      CC  
ATOM   6477  G   GB      2     -12.041   6.828  31.241  1.00 13.64      CC  
ATOM   6477  G   GB      2     -11.462   7.761  31.241  1.00 13.65      CC  
ATOM   6477  G   GB      2     -10.813   8.642  31.241  1.00 13.79      CC  
ATOM   6477  G   GB      2     -10.094   9.470  31.242  1.00 13.86      CC  
ATOM   6477  G   GB      2      -9.041   9.941  30.327  1.00 13.09      CC  
ATOM   6477  G   GB      2      -8.227  10.625  30.326  1.00 13.19      CC  
ATOM   6477  G   GB      2      -7.358  11.243  30.327  1.00 13.47      CC  
ATOM   6477  G   GB      2      -6.448  11.790  30.326  1.00 13.59      CC  
ATOM   6477  G   GB      2      -5.328  11.893  29.412  1.00 13.66      CC  
ATOM   6477  G   GB      2      -4.369  12.277  29.412  1.00 13.34      CC  
ATOM   6477  G   GB      2      -3.385  12.585  29.412  1.00 13.62      CC  
ATOM   6477  G   GB      2      -2.378  12.813  29.412  1.00 13.68      CC  
ATOM   6477  G   GB      2      -1.357  12.961  29.412  1.00 13.81      CC  
ATOM   6477  G   GB      2      -0.326  13.028  29.412  1.00 14.01      CC  
ATOM   6477  G   GB      2       1.032  13.931  28.979  1.00 14.30      CC  
ATOM   6477  G   GB      2       2.057  13.817  28.979  1.00 14.61      CC  
ATOM   6477  G   GB      2       3.072  13.627  28.979  1.00 14.96      CC  
ATOM   6477  G   GB      2       4.069  13.363  28.979  1.00 15.73      CC  
ATOM   6477  G   GB      2       5.042  13.026  28.979  1.00 15.90      CC  
ATOM   6477  G   GB      2       5.992  12.618  28.979  1.00 16.26      CC  
ATOM   6477  G   GB      2       6.907  12.141  28.979  1.00 16.77      CC  
ATOM   6477  G   GB      2       7.784  11.598  28.979  1.00 17.17      CC  
ATOM   6477  G   GB      2       8.622  10.992  28.978  1.00 17.87      CC  
ATOM   6477  G   GB      2       9.701  10.645  29.880  1.00 18.43      CC  
ATOM   6477  G   GB      2      10.460   9.901  29.880  1.00 18.58      CC  
ATOM   6477  G   GB      2      11.163   9.102  29.880  1.00 19.03      CC  
ATOM   6477  G   GB      2      11.804   8.252  29.880  1.00 19.39      CC  
ATOM   6477  G   GB      2      12.382   7.357  29.880  1.00 19.89      CC  
ATOM   6477  G   GB      2      12.891   6.423  29.880  1.00 19.80      CC  
ATOM   6477  G   GB      2      13.330   5.455  29.880  1.00 20.09      CC  
ATOM   6477  G   GB      2      13.284   4.320  28.979  1.00 20.23      CC  
ATOM   6477  G   GB      2      13.567   3.327  28.979  1.00 19.82      CC  
ATOM   6477  G   GB      2      13.775   2.318  28.979  1.00 20.08      CC  
ATOM   6477  G   GB      2      13.909   1.295  28.979  1.00 20.28      CC  
ATOM   6477  G   GB      2      13.966   0.263  28.979  1.00 20.38      CC  
ATOM   6477  G   GB      2      13.948  -0.768  28.979  1.00 20.68      CC  
ATOM   6477  G   GB      2      14.283  -1.849  29.880  1.00 21.85      CC  
ATOM   6477  G   GB      2      14.107  -2.900  29.880  1.00 21.93      CC  
ATOM   6477  G   GB      2      13.855  -3.934  29.880  1.00 22.21      CC  
ATOM   6477  G   GB      2      13.527  -4.947  29.880  1.00 22.09      CC  
ATOM   6477  G   GB      2      13.124  -5.932  29.880  1.00 22.28      CC  
ATOM   6477  G   GB      2      12.651  -6.885  29.880  1.00 22.29      CC  
ATOM   6477  G   GB      2      12.107  -7.801  29.880  1.00 22.77      CC  
ATOM   6477  G   GB      2      11.498  -8.673  29.880  1.00 22.92      CC  
ATOM   6477  G   GB      2      10.828  -9.499  29.879  1.00 23.33      CC  
ATOM   6477  G   GB      2      10.400 -10.582  30.781  1.00 23.29      CC  
ATOM   6477  G   GB      2       9.309 -10.990  29.880  1.00 22.65      CC  
ATOM   6477  G   GB      2       8.471 -11.648  29.880  1.00 22.27      CC  
ATOM   6477  G   GB      2       7.132 -11.503  28.078  1.00 21.16      CC  
ATOM   6477  G   GB      2       6.465 -12.383  28.979  1.00 21.18      CC  
ATOM   6477  G   GB      2       5.359 -12.428  28.079  1.00 20.15      CC  
ATOM   6477  G   GB      2       4.428 -12.790  28.078  1.00 20.02      CC  
ATOM   6477  G   GB      2       3.362 -12.662  27.177  1.00 19.09      CC  
ATOM   6477  G   GB      2       2.418 -12.875  27.177  1.00 18.77      CC  
ATOM   6477  G   GB      2       1.413 -12.587  26.277  1.00 17.63      CC  
ATOM   6477  G   GB      2       0.463 -12.223  25.376  1.00 16.74      CC  
ATOM   6477  G   GB      2      -0.442 -12.224  25.376  1.00 16.47      CC  
ATOM   6477  G   GB      2      -1.393 -12.589  26.277  1.00 17.00      CC  
ATOM   6477  G   GB      2      -2.238 -12.025  25.376  1.00 16.35      CC  
ATOM   6477  G   GB      2      -3.119 -11.828  25.376  1.00 15.93      CC  
ATOM   6477  G   GB      2      -3.984 -11.565  25.376  1.00 15.70      CC  
ATOM   6477  G   GB      2      -4.827 -11.239  25.376  1.00 15.25      CC  
ATOM   6477  G   GB      2      -5.843 -11.238  26.277  1.00 15.34      CC  
ATOM   6477  G   GB      2      -6.658 -10.775  26.277  1.00 15.01      CC  
ATOM   6477  G   GB      2      -7.435 -10.254  26.277  1.00 15.03      CC  
ATOM   6477  G   GB      2      -8.172  -9.677  26.276  1.00 14.81      CC  
ATOM   6477  G   GB      2      -8.865  -9.048  26.277  1.00 13.79      CC  
ATOM   6477  G   GB      2      -9.508  -8.368  26.276  1.00 13.48      CC  
ATOM   6477  G   GB      2     -10.447  -7.904  27.178  1.00 13.81      CC  
ATOM   6477  G   GB      2     -11.002  -7.110  27.178  1.00 13.37      CC  
ATOM   6477  G   GB      2     -11.878  -6.487  28.078  1.00 13.70      CC  
ATOM   6477  G   GB      2     -12.324  -5.593  28.078  1.00 13.44      CC  
ATOM   6477  G   GB      2     -12.704  -4.669  28.078  1.00 13.54      CC  
ATOM   6477  G   GB      2     -13.431  -3.838  28.979  1.00 13.50      CC  
ATOM   6477  G   GB      2     -13.678  -2.835  28.979  1.00 13.27      CC  
ATOM   6477  G   GB      2     -13.850  -1.818  28.979  1.00 13.02      CC  
ATOM   6477  G   GB      2     -14.380  -0.814  29.880  1.00 13.51      CC  
ATOM   6477  G   GB      2     -14.401   0.250  29.880  1.00 13.25      CC  
ATOM   6477  G   GB      2     -14.343   1.312  29.880  1.00 13.07      CC  
ATOM   6477  G   GB      2     -14.635   2.438  30.781  1.00 13.78      CC  
ATOM   6477  G   GB      2     -14.415   3.512  30.781  1.00 13.64      CC  
ATOM   6477  G   GB      2     -14.117   4.567  30.781  1.00 13.58      CC  
ATOM   6477  G   GB      2     -13.741   5.596  30.781  1.00 13.55      CC  
ATOM   6477  G   GB      2     -13.290   6.596  30.781  1.00 13.42      CC  
ATOM   6477  G   GB      2     -12.767   7.559  30.781  1.00 13.66      CC  
ATOM   6477  G   GB      2     -12.174   8.483  30.780  1.00 13.73      CC  
ATOM   6477  G   GB      2     -11.513   9.358  30.781  1.00 13.68      CC  
ATOM   6477  G   GB      2     -10.791  10.182  30.781  1.00 13.69      CC  
ATOM   6477  G   GB      2     -10.011  10.952  30.780  1.00 13.72      CC  
ATOM   6477  G   GB      2      -9.175  11.660  30.781  1.00 13.84      CC  
ATOM   6477  G   GB      2      -8.045  11.946  29.880  1.00 13.27      CC  
ATOM   6477  G   GB      2      -7.141  12.508  29.880  1.00 13.30      CC  
ATOM   6477  G   GB      2      -6.199  13.001  29.880  1.00 13.55      CC  
ATOM   6477  G   GB      2      -5.064  13.018  28.979  1.00 13.83      CC  
ATOM   6477  G   GB      2      -4.090  13.357  28.979  1.00 13.24      CC  
ATOM   6477  G   GB      2      -2.997  13.199  28.078  1.00 13.36      CC  
ATOM   6477  G   GB      2      -2.079  13.813  28.979  1.00 13.53      CC  
ATOM   6477  G   GB      2      -1.054  13.929  28.979  1.00 13.75      CC  
ATOM   6477  G   GB      2      -0.021  13.535  28.078  1.00 13.18      CC  
ATOM   6477  G   GB      2       1.032  14.856  28.516  1.00 14.24      CC  
ATOM   6477  G   GB      2       2.058  14.748  28.516  1.00 14.53      CC  
ATOM   6477  G   GB      2       3.073  14.570  28.516  1.00 15.18      CC  
ATOM   6477  G   GB      2       4.075  14.322  28.516  1.00 15.28      CC  
ATOM   6477  G   GB      2       5.059  14.005  28.516  1.00 16.16      CC  
ATOM   6477  G   GB      2       6.015  13.622  28.516  1.00 16.19      CC  
ATOM   6477  G   GB      2       6.946  13.171  28.516  1.00 16.86      CC  
ATOM   6477  G   GB      2       7.841  12.659  28.517  1.00 17.09      CC  
ATOM   6477  G   GB      2       8.971  12.462  29.402  1.00 17.88      CC  
ATOM   6477  G   GB      2       9.811  11.810  29.402  1.00 18.35      CC  
ATOM   6477  G   GB      2      10.605  11.103  29.403  1.00 18.82      CC  
ATOM   6477  G   GB      2      11.350  10.340  29.403  1.00 19.03      CC  
ATOM   6477  G   GB      2      12.402   9.817  30.289  1.00 20.09      CC  
ATOM   6477  G   GB      2      12.670   8.674  29.402  1.00 19.98      CC  
ATOM   6477  G   GB      2      13.240   7.775  29.402  1.00 19.85      CC  
ATOM   6477  G   GB      2      13.747   6.840  29.402  1.00 20.05      CC  
ATOM   6477  G   GB      2      14.188   5.869  29.403  1.00 20.32      CC  
ATOM   6477  G   GB      2      14.121   4.725  28.516  1.00 20.47      CC  
ATOM   6477  G   GB      2      14.414   3.734  28.516  1.00 20.69      CC  
ATOM   6477  G   GB      2      14.639   2.725  28.516  1.00 20.31      CC  
ATOM   6477  G   GB      2      14.793   1.711  28.516  1.00 20.77      CC  
ATOM   6477  G   GB      2      15.338   0.702  29.402  1.00 21.55      CC  
ATOM   6477  G   GB      2      15.350  -0.363  29.402  1.00 21.75      CC  
ATOM   6477  G   GB      2      15.288  -1.424  29.402  1.00 22.02      CC  
ATOM   6477  G   GB      2      15.609  -2.555  30.289  1.00 23.03      CC  
ATOM   6477  G   GB      2      14.944  -3.523  29.402  1.00 22.66      CC  
ATOM   6477  G   GB      2      14.664  -4.551  29.402  1.00 22.60      CC  
ATOM   6477  G   GB      2      14.313  -5.556  29.402  1.00 22.72      CC  
ATOM   6477  G   GB      2      13.894  -6.534  29.402  1.00 23.24      CC  
ATOM   6477  G   GB      2      13.813  -7.706  30.289  1.00 23.74      CC  
ATOM   6477  G   GB      2      13.247  -8.644  30.288  1.00 24.10      CC  
ATOM   6477  G   GB      2      12.615  -9.541  30.289  1.00 24.01      CC  
ATOM   6477  G   GB      2      11.925 -10.392  30.289  1.00 23.94      CC  
ATOM   6477  G   GB      2      11.176 -11.195  30.288  1.00 23.73      CC  
ATOM   6477  G   GB      2      10.373 -11.942  30.289  1.00 23.72      CC  
ATOM   6477  G   GB      2       9.521 -12.629  30.289  1.00 23.60      CC  
ATOM   6477  G   GB      2       8.371 -12.871  29.402  1.00 22.63      CC  
ATOM   6477  G   GB      2       7.234 -13.015  28.516  1.00 21.88      CC  
ATOM   6477  G   GB      2       6.120 -13.066  27.630  1.00 21.31      CC  
ATOM   6477  G   GB      2       5.199 -13.459  27.630  1.00 20.54      CC  
ATOM   6477  G   GB      2       4.256 -13.787  27.630  1.00 20.42      CC  
ATOM   6477  G   GB      2       3.184 -13.597  26.743  1.00 19.35      CC  
ATOM   6477  G   GB      2       2.236 -13.785  26.743  1.00 19.00      CC  
ATOM   6477  G   GB      2       1.234 -13.446  25.857  1.00 17.89      CC  
ATOM   6477  G   GB      2       0.298 -13.499  25.857  1.00 17.69      CC  
ATOM   6477  G   GB      2      -0.638 -13.487  25.857  1.00 17.46      CC  
ATOM   6477  G   GB      2      -1.570 -13.411  25.857  1.00 17.23      CC  
ATOM   6477  G   GB      2      -2.406 -12.815  24.971  1.00 16.07      CC  
ATOM   6477  G   GB      2      -3.291 -12.617  24.970  1.00 16.16      CC  
ATOM   6477  G   GB      2      -4.302 -12.799  25.857  1.00 16.19      CC  
ATOM   6477  G   GB      2      -5.180 -12.469  25.857  1.00 15.79      CC  
ATOM   6477  G   GB      2      -6.031 -12.080  25.857  1.00 15.40      CC  
ATOM   6477  G   GB      2      -6.854 -11.633  25.857  1.00 15.41      CC  
ATOM   6477  G   GB      2      -7.643 -11.130  25.857  1.00 14.95      CC  
ATOM   6477  G   GB      2      -8.687 -10.936  26.743  1.00 15.10      CC  
ATOM   6477  G   GB      2      -9.421 -10.308  26.744  1.00 14.67      CC  
ATOM   6477  G   GB      2     -10.114  -9.632  26.742  1.00 14.31      CC  
ATOM   6477  G   GB      2     -10.756  -8.908  26.743  1.00 13.93      CC  
ATOM   6477  G   GB      2     -11.347  -8.140  26.744  1.00 13.57      CC  
ATOM   6477  G   GB      2     -11.884  -7.335  26.743  1.00 13.30      CC  
ATOM   6477  G   GB      2     -12.773  -6.710  27.629  1.00 13.56      CC  
ATOM   6477  G   GB      2     -13.207  -5.808  27.630  1.00 13.46      CC  
ATOM   6477  G   GB      2     -13.578  -4.881  27.630  1.00 13.01      CC  
ATOM   6477  G   GB      2     -14.328  -4.055  28.516  1.00 13.38      CC  
ATOM   6477  G   GB      2     -14.575  -3.053  28.516  1.00 13.14      CC  
ATOM   6477  G   GB      2     -14.751  -2.034  28.516  1.00 13.06      CC  
ATOM   6477  G   GB      2     -15.319  -1.039  29.402  1.00 13.39      CC  
ATOM   6477  G   GB      2     -15.354   0.024  29.402  1.00 13.22      CC  
ATOM   6477  G   GB      2     -15.777   1.119  30.289  1.00 13.86      CC  
ATOM   6477  G   GB      2     -15.662   2.208  30.289  1.00 13.70      CC  
ATOM   6477  G   GB      2     -15.471   3.289  30.289  1.00 13.52      CC  
ATOM   6477  G   GB      2     -15.651   4.480  31.175  1.00 14.32      CC  
ATOM   6477  G   GB      2     -14.868   5.396  30.289  1.00 13.39      CC  
ATOM   6477  G   GB      2     -14.882   6.600  31.175  1.00 14.23      CC  
ATOM   6477  G   GB      2     -14.389   7.615  31.175  1.00 14.20      CC  
ATOM   6477  G   GB      2     -13.827   8.595  31.175  1.00 14.17      CC  
ATOM   6477  G   GB      2     -13.199   9.530  31.175  1.00 14.22      CC  
ATOM   6477  G   GB      2     -12.507  10.423  31.175  1.00 14.32      CC  
ATOM   6477  G   GB      2     -11.755  11.263  31.176  1.00 14.39      CC  
ATOM   6477  G   GB      2     -10.946  12.050  31.175  1.00 14.40      CC  
ATOM   6477  G   GB      2      -9.798  12.417  30.289  1.00 13.97      CC  
ATOM   6477  G   GB      2      -8.915  13.065  30.289  1.00 13.80      CC  
ATOM   6477  G   GB      2      -7.520  12.853  28.516  1.00 13.70      CC  
ATOM   6477  G   GB      2      -6.818  13.757  29.402  1.00 13.30      CC  
ATOM   6477  G   GB      2      -5.673  13.768  28.516  1.00 13.27      CC  
ATOM   6477  G   GB      2      -4.704  14.128  28.516  1.00 13.72      CC  
ATOM   6477  G   GB      2      -3.714  14.421  28.516  1.00 13.54      CC  
ATOM   6477  G   GB      2      -2.707  14.643  28.516  1.00 13.30      CC  
ATOM   6477  G   GB      2      -1.684  14.795  28.516  1.00 13.48      CC  
ATOM   6477  G   GB      2      -0.658  14.877  28.516  1.00 13.77      CC  
ATOM   6477  G   GB      2       0.376  14.886  28.516  1.00 14.04      CC  
ATOM   6477  G   GB      2       1.000  15.275  27.153  1.00 13.49      CC  
ATOM   6477  G   GB      2       2.058  15.663  28.024  1.00 14.96      CC  
ATOM   6477  G   GB      2       3.079  15.495  28.024  1.00 15.30      CC  
ATOM   6477  G   GB      2       4.081  15.262  28.024  1.00 15.98      CC  
ATOM   6477  G   GB      2       5.068  14.963  28.024  1.00 16.13      CC  
ATOM   6477  G   GB      2       6.035  14.599  28.024  1.00 16.46      CC  
ATOM   6477  G   GB      2       6.975  14.174  28.024  1.00 17.07      CC  
ATOM   6477  G   GB      2       7.888  13.689  28.024  1.00 17.21      CC  
ATOM   6477  G   GB      2       8.765  13.144  28.023  1.00 17.49      CC  
ATOM   6477  G   GB      2       9.903  12.934  28.895  1.00 18.41      CC  
ATOM   6477  G   GB      2      10.727  12.259  28.894  1.00 18.76      CC  
ATOM   6477  G   GB      2      11.851  11.881  29.766  1.00 19.71      CC  
ATOM   6477  G   GB      2      12.600  11.082  29.766  1.00 20.01      CC  
ATOM   6477  G   GB      2      13.296  10.236  29.766  1.00 20.35      CC  
ATOM   6477  G   GB      2      13.938   9.344  29.766  1.00 20.65      CC  
ATOM   6477  G   GB      2      14.093   8.169  28.895  1.00 20.41      CC  
ATOM   6477  G   GB      2      14.597   7.229  28.895  1.00 20.38      CC  
ATOM   6477  G   GB      2      15.037   6.262  28.895  1.00 20.57      CC  
ATOM   6477  G   GB      2      15.414   5.267  28.895  1.00 20.89      CC  
ATOM   6477  G   GB      2      15.725   4.248  28.895  1.00 21.27      CC  
ATOM   6477  G   GB      2      15.969   3.211  28.895  1.00 21.51      CC  
ATOM   6477  G   GB      2      16.145   2.162  28.895  1.00 21.70      CC  
ATOM   6477  G   GB      2      16.252   1.109  28.895  1.00 21.81      CC  
ATOM   6477  G   GB      2      16.289   0.043  28.895  1.00 22.00      CC  
ATOM   6477  G   GB      2      16.257  -1.021  28.895  1.00 22.19      CC  
ATOM   6477  G   GB      2      16.643  -2.141  29.766  1.00 23.29      CC  
ATOM   6477  G   GB      2      16.467  -3.227  29.766  1.00 23.65      CC  
ATOM   6477  G   GB      2      16.222  -4.293  29.766  1.00 23.60      CC  
ATOM   6477  G   GB      2      15.907  -5.341  29.766  1.00 23.72      CC  
ATOM   6477  G   GB      2      15.524  -6.370  29.766  1.00 23.90      CC  
ATOM   6477  G   GB      2      15.075  -7.370  29.766  1.00 24.37      CC  
ATOM   6477  G   GB      2      14.563  -8.338  29.766  1.00 24.41      CC  
ATOM   6477  G   GB      2      14.395  -9.543  30.637  1.00 25.17      CC  
ATOM   6477  G   GB      2      13.740 -10.463  30.637  1.00 25.34      CC  
ATOM   6477  G   GB      2      13.030 -11.337  30.637  1.00 24.99      CC  
ATOM   6477  G   GB      2      12.261 -12.164  30.637  1.00 25.04      CC  
ATOM   6477  G   GB      2      11.442 -12.939  30.637  1.00 24.96      CC  
ATOM   6477  G   GB      2      10.271 -13.270  29.766  1.00 23.99      CC  
ATOM   6477  G   GB      2       9.381 -13.913  29.766  1.00 23.91      CC  
ATOM   6477  G   GB      2       8.206 -14.072  28.895  1.00 22.90      CC  
ATOM   6477  G   GB      2       7.050 -14.137  28.024  1.00 22.60      CC  
ATOM   6477  G   GB      2       5.922 -14.115  27.153  1.00 21.33      CC  
ATOM   6477  G   GB      2       4.989 -14.472  27.153  1.00 21.06      CC  
ATOM   6477  G   GB      2       4.034 -14.766  27.153  1.00 20.56      CC  
ATOM   6477  G   GB      2       2.961 -14.517  26.281  1.00 19.47      CC  
ATOM   6477  G   GB      2       2.009 -14.679  26.281  1.00 19.26      CC  
ATOM   6477  G   GB      2       1.011 -14.289  25.410  1.00 18.15      CC  
ATOM   6477  G   GB      2       0.075 -14.325  25.410  1.00 17.93      CC  
ATOM   6477  G   GB      2      -0.863 -14.299  25.410  1.00 17.70      CC  
ATOM   6477  G   GB      2      -1.790 -14.213  25.410  1.00 17.48      CC  
ATOM   6477  G   GB      2      -2.716 -14.065  25.410  1.00 17.14      CC  
ATOM   6477  G   GB      2      -3.503 -13.383  24.539  1.00 16.73      CC  
ATOM   6477  G   GB      2      -4.525 -13.591  25.410  1.00 16.42      CC  
ATOM   6477  G   GB      2      -5.403 -13.267  25.410  1.00 16.03      CC  
ATOM   6477  G   GB      2      -6.258 -12.885  25.411  1.00 15.64      CC  
ATOM   6477  G   GB      2      -7.086 -12.449  25.410  1.00 16.02      CC  
ATOM   6477  G   GB      2      -7.883 -11.960  25.410  1.00 15.45      CC  
ATOM   6477  G   GB      2      -8.945 -11.810  26.282  1.00 15.36      CC  
ATOM   6477  G   GB      2      -9.376 -10.831  25.410  1.00 14.46      CC  
ATOM   6477  G   GB      2     -10.408 -10.544  26.282  1.00 14.55      CC  
ATOM   6477  G   GB      2     -11.075  -9.842  26.281  1.00 14.16      CC  
ATOM   6477  G   GB      2     -11.693  -9.098  26.281  1.00 13.88      CC  
ATOM   6477  G   GB      2     -12.669  -8.592  27.152  1.00 14.19      CC  
ATOM   6477  G   GB      2     -13.203  -7.746  27.152  1.00 13.79      CC  
ATOM   6477  G   GB      2     -13.680  -6.865  27.153  1.00 13.50      CC  
ATOM   6477  G   GB      2     -14.099  -5.960  27.153  1.00 13.14      CC  
ATOM   6477  G   GB      2     -14.458  -5.026  27.153  1.00 12.85      CC  
ATOM   6477  G   GB      2     -15.229  -4.202  28.024  1.00 13.25      CC  
ATOM   6477  G   GB      2     -15.471  -3.199  28.024  1.00 13.09      CC  
ATOM   6477  G   GB      2     -15.647  -2.183  28.024  1.00 12.88      CC  
ATOM   6477  G   GB      2     -16.246  -1.191  28.895  1.00 13.37      CC  
ATOM   6477  G   GB      2     -16.780  -0.132  29.766  1.00 13.92      CC  
ATOM   6477  G   GB      2     -16.752   0.965  29.766  1.00 13.91      CC  
ATOM   6477  G   GB      2     -17.141   2.117  30.637  1.00 14.58      CC  
ATOM   6477  G   GB      2     -16.967   3.229  30.637  1.00 14.38      CC  
ATOM   6477  G   GB      2     -16.720   4.331  30.637  1.00 14.22      CC  
ATOM   6477  G   GB      2     -16.868   5.567  31.508  1.00 14.95      CC  
ATOM   6477  G   GB      2     -16.468   6.657  31.508  1.00 14.95      CC  
ATOM   6477  G   GB      2     -15.998   7.718  31.508  1.00 15.01      CC  
ATOM   6477  G   GB      2     -15.034   8.504  30.637  1.00 14.49      CC  
ATOM   6477  G   GB      2     -14.445   9.468  30.637  1.00 14.50      CC  
ATOM   6477  G   GB      2     -13.796  10.391  30.637  1.00 14.54      CC  
ATOM   6477  G   GB      2     -13.088  11.270  30.637  1.00 14.63      CC  
ATOM   6477  G   GB      2     -12.324  12.100  30.637  1.00 14.57      CC  
ATOM   6477  G   GB      2     -11.507  12.878  30.638  1.00 14.59      CC  
ATOM   6477  G   GB      2     -10.340  13.217  29.766  1.00 14.36      CC  
ATOM   6477  G   GB      2      -9.455  13.863  29.766  1.00 13.72      CC  
ATOM   6477  G   GB      2      -8.529  14.451  29.766  1.00 13.76      CC  
ATOM   6477  G   GB      2      -7.345  14.539  28.895  1.00 13.20      CC  
ATOM   6477  G   GB      2      -6.189  14.536  28.024  1.00 13.04      CC  
ATOM   6477  G   GB      2      -5.226  14.909  28.024  1.00 13.26      CC  
ATOM   6477  G   GB      2      -4.239  15.218  28.024  1.00 13.29      CC  
ATOM   6477  G   GB      2      -3.240  15.463  28.024  1.00 13.18      CC  
ATOM   6477  G   GB      2      -2.224  15.641  28.024  1.00 13.29      CC  
ATOM   6477  G   GB      2      -1.160  15.263  27.153  1.00 12.62      CC  
ATOM   6477  G   GB      2      -0.161  15.306  27.153  1.00 12.96      CC  
ATOM   6477  G   GB      2       1.032  16.657  27.502  1.00 14.18      CC  
ATOM   6477  G   GB      2       2.056  16.562  27.502  1.00 14.49      CC  
ATOM   6477  G   GB      2       3.079  16.403  27.502  1.00 14.82      CC  
ATOM   6477  G   GB      2       4.087  16.181  27.502  1.00 15.58      CC  
ATOM   6477  G   GB      2       5.080  15.897  27.503  1.00 16.31      CC  
ATOM   6477  G   GB      2       6.053  15.552  27.503  1.00 16.52      CC  
ATOM   6477  G   GB      2       7.002  15.149  27.502  1.00 17.03      CC  
ATOM   6477  G   GB      2       7.925  14.688  27.502  1.00 17.16      CC  
ATOM   6477  G   GB      2       9.092  14.608  28.358  1.00 17.80      CC  
ATOM   6477  G   GB      2       9.977  14.019  28.357  1.00 18.58      CC  
ATOM   6477  G   GB      2      10.825  13.377  28.357  1.00 19.03      CC  
ATOM   6477  G   GB      2      11.983  13.063  29.212  1.00 19.68      CC  
ATOM   6477  G   GB      2      12.767  12.299  29.212  1.00 19.96      CC  
ATOM   6477  G   GB      2      13.503  11.486  29.212  1.00 20.30      CC  
ATOM   6477  G   GB      2      14.188  10.630  29.211  1.00 20.65      CC  
ATOM   6477  G   GB      2      14.386   9.445  28.356  1.00 20.32      CC  
ATOM   6477  G   GB      2      14.939   8.540  28.357  1.00 20.51      CC  
ATOM   6477  G   GB      2      15.439   7.600  28.357  1.00 20.63      CC  
ATOM   6477  G   GB      2      15.400   6.429  27.503  1.00 20.79      CC  
ATOM   6477  G   GB      2      16.258   5.636  28.358  1.00 21.28      CC  
ATOM   6477  G   GB      2      16.576   4.621  28.357  1.00 21.62      CC  
ATOM   6477  G   GB      2      16.830   3.587  28.357  1.00 21.99      CC  
ATOM   6477  G   GB      2      17.019   2.540  28.357  1.00 21.95      CC  
ATOM   6477  G   GB      2      17.144   1.484  28.357  1.00 22.06      CC  
ATOM   6477  G   GB      2      17.203   0.423  28.357  1.00 22.25      CC  
ATOM   6477  G   GB      2      17.196  -0.642  28.357  1.00 22.50      CC  
ATOM   6477  G   GB      2      17.640  -1.754  29.212  1.00 23.55      CC  
ATOM   6477  G   GB      2      17.497  -2.842  29.212  1.00 23.93      CC  
ATOM   6477  G   GB      2      17.288  -3.917  29.212  1.00 24.14      CC  
ATOM   6477  G   GB      2      17.013  -4.978  29.212  1.00 24.11      CC  
ATOM   6477  G   GB      2      16.672  -6.021  29.212  1.00 24.44      CC  
ATOM   6477  G   GB      2      16.268  -7.040  29.212  1.00 24.86      CC  
ATOM   6477  G   GB      2      16.265  -8.267  30.067  1.00 25.38      CC  
ATOM   6477  G   GB      2      15.723  -9.257  30.067  1.00 25.41      CC  
ATOM   6477  G   GB      2      15.121 -10.211  30.067  1.00 25.54      CC  
ATOM   6477  G   GB      2      14.459 -11.127  30.067  1.00 25.78      CC  
ATOM   6477  G   GB      2      14.133 -12.343  30.922  1.00 26.32      CC  
ATOM   6477  G   GB      2      13.346 -13.191  30.922  1.00 26.35      CC  
ATOM   6477  G   GB      2      12.160 -13.603  30.067  1.00 25.90      CC  
ATOM   6477  G   GB      2      11.295 -14.329  30.067  1.00 25.36      CC  
ATOM   6477  G   GB      2      10.092 -14.573  29.212  1.00 24.84      CC  
ATOM   6477  G   GB      2       9.172 -15.169  29.212  1.00 24.22      CC  
ATOM   6477  G   GB      2       7.976 -15.247  28.357  1.00 23.24      CC  
ATOM   6477  G   GB      2       6.805 -15.238  27.503  1.00 22.43      CC  
ATOM   6477  G   GB      2       5.852 -15.630  27.502  1.00 22.14      CC  
ATOM   6477  G   GB      2       4.724 -15.465  26.648  1.00 21.61      CC  
ATOM   6477  G   GB      2       3.759 -15.727  26.648  1.00 20.81      CC  
ATOM   6477  G   GB      2       2.690 -15.419  25.793  1.00 19.70      CC  
ATOM   6477  G   GB      2       1.733 -15.555  25.793  1.00 19.51      CC  
ATOM   6477  G   GB      2       0.742 -15.115  24.938  1.00 18.39      CC  
ATOM   6477  G   GB      2      -0.195 -15.131  24.938  1.00 18.18      CC  
ATOM   6477  G   GB      2      -1.128 -15.091  24.938  1.00 17.95      CC  
ATOM   6477  G   GB      2      -2.059 -14.992  24.938  1.00 17.70      CC  
ATOM   6477  G   GB      2      -2.983 -14.836  24.938  1.00 17.34      CC  
ATOM   6477  G   GB      2      -3.893 -14.623  24.938  1.00 17.00      CC  
ATOM   6477  G   GB      2      -4.790 -14.354  24.938  1.00 16.64      CC  
ATOM   6477  G   GB      2      -5.667 -14.031  24.938  1.00 16.29      CC  
ATOM   6477  G   GB      2      -6.525 -13.653  24.938  1.00 15.99      CC  
ATOM   6477  G   GB      2      -7.356 -13.224  24.938  1.00 16.35      CC  
ATOM   6477  G   GB      2      -8.162 -12.743  24.938  1.00 15.86      CC  
ATOM   6477  G   GB      2      -9.240 -12.634  25.792  1.00 15.59      CC  
ATOM   6477  G   GB      2     -10.001 -12.039  25.793  1.00 15.30      CC  
ATOM   6477  G   GB      2     -10.729 -11.397  25.792  1.00 15.04      CC  
ATOM   6477  G   GB      2     -11.413 -10.713  25.791  1.00 14.50      CC  
ATOM   6477  G   GB      2     -12.051  -9.988  25.792  1.00 14.13      CC  
ATOM   6477  G   GB      2     -13.064  -9.530  26.647  1.00 14.47      CC  
ATOM   6477  G   GB      2     -13.628  -8.702  26.647  1.00 14.09      CC  
ATOM   6477  G   GB      2     -14.140  -7.844  26.647  1.00 13.79      CC  
ATOM   6477  G   GB      2     -15.066  -7.178  27.502  1.00 14.17      CC  
ATOM   6477  G   GB      2     -15.481  -6.232  27.502  1.00 13.80      CC  
ATOM   6477  G   GB      2     -15.837  -5.264  27.502  1.00 13.42      CC  
ATOM   6477  G   GB      2     -16.132  -4.274  27.502  1.00 13.17      CC  
ATOM   6477  G   GB      2     -16.365  -3.267  27.503  1.00 12.94      CC  
ATOM   6477  G   GB      2     -17.050  -2.322  28.357  1.00 13.61      CC  
ATOM   6477  G   GB      2     -17.161  -1.264  28.357  1.00 13.60      CC  
ATOM   6477  G   GB      2     -17.725  -0.207  29.212  1.00 14.03      CC  
ATOM   6477  G   GB      2     -18.222   0.915  30.067  1.00 14.62      CC  
ATOM   6477  G   GB      2     -18.131   2.041  30.067  1.00 14.93      CC  
ATOM   6477  G   GB      2     -17.970   3.155  30.067  1.00 14.26      CC  
ATOM   6477  G   GB      2     -18.245   4.382  30.922  1.00 14.97      CC  
ATOM   6477  G   GB      2     -17.940   5.500  30.922  1.00 14.97      CC  
ATOM   6477  G   GB      2     -17.565   6.601  30.922  1.00 15.02      CC  
ATOM   6477  G   GB      2     -17.597   7.885  31.777  1.00 15.72      CC  
ATOM   6477  G   GB      2     -16.616   8.717  30.922  1.00 15.13      CC  
ATOM   6477  G   GB      2     -16.045   9.728  30.922  1.00 15.27      CC  
ATOM   6477  G   GB      2     -15.414  10.701  30.922  1.00 15.14      CC  
ATOM   6477  G   GB      2     -14.723  11.632  30.922  1.00 15.02      CC  
ATOM   6477  G   GB      2     -13.974  12.521  30.922  1.00 15.22      CC  
ATOM   6477  G   GB      2     -12.810  12.992  30.067  1.00 14.52      CC  
ATOM   6477  G   GB      2     -11.984  13.759  30.067  1.00 14.53      CC  
ATOM   6477  G   GB      2     -10.793  14.063  29.212  1.00 14.23      CC  
ATOM   6477  G   GB      2      -9.613  14.272  28.357  1.00 13.86      CC  
ATOM   6477  G   GB      2      -8.975  15.286  29.213  1.00 13.69      CC  
ATOM   6477  G   GB      2      -7.544  14.886  27.503  1.00 13.08      CC  
ATOM   6477  G   GB      2      -6.817  15.800  28.357  1.00 13.15      CC  
ATOM   6477  G   GB      2      -5.651  15.703  27.502  1.00 12.83      CC  
ATOM   6477  G   GB      2      -4.669  16.022  27.503  1.00 13.28      CC  
ATOM   6477  G   GB      2      -3.669  16.280  27.503  1.00 13.24      CC  
ATOM   6477  G   GB      2      -2.575  15.964  26.648  1.00 12.41      CC  
ATOM   6477  G   GB      2      -1.581  16.093  26.648  1.00 12.46      CC  
ATOM   6477  G   GB      2      -0.585  16.160  26.648  1.00 12.81      CC  
ATOM   6477  G   GB      2       0.416  16.165  26.648  1.00 13.27      CC  
ATOM   6477  G   GB      2       1.033  17.532  26.953  1.00 14.17      CC  
ATOM   6477  G   GB      2       1.996  16.899  26.115  1.00 14.31      CC  
ATOM   6477  G   GB      2       3.080  17.290  26.953  1.00 14.96      CC  
ATOM   6477  G   GB      2       4.090  17.080  26.953  1.00 15.58      CC  
ATOM   6477  G   GB      2       5.087  16.809  26.953  1.00 15.87      CC  
ATOM   6477  G   GB      2       6.064  16.482  26.953  1.00 16.49      CC  
ATOM   6477  G   GB      2       7.024  16.097  26.953  1.00 17.01      CC  
ATOM   6477  G   GB      2       8.204  16.143  27.791  1.00 17.55      CC  
ATOM   6477  G   GB      2       9.138  15.633  27.791  1.00 17.91      CC  
ATOM   6477  G   GB      2      10.042  15.070  27.791  1.00 18.41      CC  
ATOM   6477  G   GB      2      10.908  14.455  27.790  1.00 18.83      CC  
ATOM   6477  G   GB      2      12.094  14.204  28.628  1.00 19.58      CC  
ATOM   6477  G   GB      2      12.907  13.470  28.628  1.00 19.86      CC  
ATOM   6477  G   GB      2      13.675  12.687  28.629  1.00 20.20      CC  
ATOM   6477  G   GB      2      14.397  11.861  28.629  1.00 20.53      CC  
ATOM   6477  G   GB      2      15.069  10.997  28.628  1.00 20.89      CC  
ATOM   6477  G   GB      2      15.229   9.796  27.791  1.00 20.54      CC  
ATOM   6477  G   GB      2      15.778   8.883  27.792  1.00 20.77      CC  
ATOM   6477  G   GB      2      16.274   7.942  27.791  1.00 21.05      CC  
ATOM   6477  G   GB      2      16.712   6.973  27.791  1.00 21.32      CC  
ATOM   6477  G   GB      2      17.093   5.978  27.791  1.00 21.83      CC  
ATOM   6477  G   GB      2      17.415   4.963  27.791  1.00 22.23      CC  
ATOM   6477  G   GB      2      17.676   3.934  27.791  1.00 22.22      CC  
ATOM   6477  G   GB      2      17.877   2.888  27.791  1.00 22.21      CC  
ATOM   6477  G   GB      2      18.016   1.834  27.791  1.00 22.47      CC  
ATOM   6477  G   GB      2      18.092   0.773  27.791  1.00 22.51      CC  
ATOM   6477  G   GB      2      18.106  -0.292  27.791  1.00 23.30      CC  
ATOM   6477  G   GB      2      18.602  -1.394  28.628  1.00 23.88      CC  
ATOM   6477  G   GB      2      18.488  -2.487  28.628  1.00 24.67      CC  
ATOM   6477  G   GB      2      18.310  -3.568  28.629  1.00 24.56      CC  
ATOM   6477  G   GB      2      18.069  -4.637  28.629  1.00 24.74      CC  
ATOM   6477  G   GB      2      17.765  -5.691  28.628  1.00 24.90      CC  
ATOM   6477  G   GB      2      17.401  -6.724  28.628  1.00 24.95      CC  
ATOM   6477  G   GB      2      17.472  -7.960  29.467  1.00 25.64      CC  
ATOM   6477  G   GB      2      16.975  -8.973  29.466  1.00 25.86      CC  
ATOM   6477  G   GB      2      16.418  -9.955  29.466  1.00 25.78      CC  
ATOM   6477  G   GB      2      16.253 -11.213  30.305  1.00 26.68      CC  
ATOM   6477  G   GB      2      15.569 -12.147  30.304  1.00 26.71      CC  
ATOM   6477  G   GB      2      14.827 -13.042  30.304  1.00 26.78      CC  
ATOM   6477  G   GB      2      14.037 -13.889  30.304  1.00 26.72      CC  
ATOM   6477  G   GB      2      13.195 -14.690  30.304  1.00 26.74      CC  
ATOM   6477  G   GB      2      11.970 -15.013  29.466  1.00 25.89      CC  
ATOM   6477  G   GB      2      11.067 -15.689  29.467  1.00 25.77      CC  
ATOM   6477  G   GB      2       9.839 -15.849  28.629  1.00 24.63      CC  
ATOM   6477  G   GB      2       8.891 -16.400  28.628  1.00 24.54      CC  
ATOM   6477  G   GB      2       7.680 -16.399  27.791  1.00 23.65      CC  
ATOM   6477  G   GB      2       6.501 -16.315  26.953  1.00 22.55      CC  
ATOM   6477  G   GB      2       5.533 -16.669  26.953  1.00 22.40      CC  
ATOM   6477  G   GB      2       4.402 -16.437  26.115  1.00 21.47      CC  
ATOM   6477  G   GB      2       3.429 -16.668  26.115  1.00 21.05      CC  
ATOM   6477  G   GB      2       2.365 -16.300  25.277  1.00 20.02      CC  
ATOM   6477  G   GB      2       1.357 -15.867  24.439  1.00 18.89      CC  
ATOM   6477  G   GB      2       0.422 -15.919  24.440  1.00 18.62      CC  
ATOM   6477  G   GB      2      -0.513 -15.917  24.440  1.00 18.41      CC  
ATOM   6477  G   GB      2      -1.448 -15.859  24.440  1.00 18.18      CC  
ATOM   6477  G   GB      2      -2.374 -15.747  24.440  1.00 17.89      CC  
ATOM   6477  G   GB      2      -3.295 -15.580  24.440  1.00 17.60      CC  
ATOM   6477  G   GB      2      -4.063 -14.833  23.602  1.00 16.65      CC  
ATOM   6477  G   GB      2      -5.102 -15.085  24.439  1.00 16.99      CC  
ATOM   6477  G   GB      2      -5.978 -14.760  24.440  1.00 16.98      CC  
ATOM   6477  G   GB      2      -6.835 -14.383  24.440  1.00 16.68      CC  
ATOM   6477  G   GB      2      -7.932 -14.435  25.277  1.00 16.59      CC  
ATOM   6477  G   GB      2      -8.767 -13.944  25.277  1.00 16.38      CC  
ATOM   6477  G   GB      2      -9.569 -13.406  25.278  1.00 15.97      CC  
ATOM   6477  G   GB      2     -10.340 -12.820  25.278  1.00 15.67      CC  
ATOM   6477  G   GB      2     -11.442 -12.596  26.115  1.00 15.90      CC  
ATOM   6477  G   GB      2     -11.774 -11.521  25.276  1.00 14.69      CC  
ATOM   6477  G   GB      2     -12.840 -11.166  26.115  1.00 15.13      CC  
ATOM   6477  G   GB      2     -13.474 -10.392  26.115  1.00 14.79      CC  
ATOM   6477  G   GB      2     -14.061  -9.583  26.115  1.00 14.49      CC  
ATOM   6477  G   GB      2     -15.069  -9.021  26.953  1.00 14.79      CC  
ATOM   6477  G   GB      2     -15.572  -8.120  26.953  1.00 14.40      CC  
ATOM   6477  G   GB      2     -16.023  -7.191  26.953  1.00 14.13      CC  
ATOM   6477  G   GB      2     -16.418  -6.240  26.952  1.00 13.87      CC  
ATOM   6477  G   GB      2     -16.756  -5.262  26.953  1.00 13.33      CC  
ATOM   6477  G   GB      2     -17.036  -4.270  26.953  1.00 13.28      CC  
ATOM   6477  G   GB      2     -17.794  -3.363  27.791  1.00 13.53      CC  
ATOM   6477  G   GB      2     -17.960  -2.311  27.791  1.00 13.54      CC  
ATOM   6477  G   GB      2     -18.610  -1.290  28.629  1.00 14.01      CC  
ATOM   6477  G   GB      2     -18.654  -0.196  28.629  1.00 14.54      CC  
ATOM   6477  G   GB      2     -18.633   0.900  28.629  1.00 14.68      CC  
ATOM   6477  G   GB      2     -19.633   2.109  30.304  1.00 15.25      CC  
ATOM   6477  G   GB      2     -19.475   3.260  30.304  1.00 15.36      CC  
ATOM   6477  G   GB      2     -19.250   4.399  30.304  1.00 15.72      CC  
ATOM   6477  G   GB      2     -19.483   5.675  31.142  1.00 15.72      CC  
ATOM   6477  G   GB      2     -19.116   6.809  31.142  1.00 15.60      CC  
ATOM   6477  G   GB      2     -18.683   7.920  31.142  1.00 15.88      CC  
ATOM   6477  G   GB      2     -17.697   8.762  30.304  1.00 15.64      CC  
ATOM   6477  G   GB      2     -17.150   9.787  30.304  1.00 15.39      CC  
ATOM   6477  G   GB      2     -16.548  10.776  30.304  1.00 15.20      CC  
ATOM   6477  G   GB      2     -15.884  11.730  30.305  1.00 15.33      CC  
ATOM   6477  G   GB      2     -15.168  12.642  30.305  1.00 15.29      CC  
ATOM   6477  G   GB      2     -14.400  13.512  30.305  1.00 15.22      CC  
ATOM   6477  G   GB      2     -13.582  14.334  30.304  1.00 15.14      CC  
ATOM   6477  G   GB      2     -12.366  14.690  29.466  1.00 14.76      CC  
ATOM   6477  G   GB      2     -11.479  15.391  29.467  1.00 14.59      CC  
ATOM   6477  G   GB      2     -10.256  15.583  28.628  1.00 14.22      CC  
ATOM   6477  G   GB      2      -9.051  15.685  27.790  1.00 13.38      CC  
ATOM   6477  G   GB      2      -7.868  15.701  26.953  1.00 12.91      CC  
ATOM   6477  G   GB      2      -7.147  16.638  27.791  1.00 13.07      CC  
ATOM   6477  G   GB      2      -5.972  16.516  26.953  1.00 12.67      CC  
ATOM   6477  G   GB      2      -4.992  16.838  26.953  1.00 12.60      CC  
ATOM   6477  G   GB      2      -3.995  17.103  26.953  1.00 12.79      CC  
ATOM   6477  G   GB      2      -2.890  16.769  26.115  1.00 12.33      CC  
ATOM   6477  G   GB      2      -1.901  16.911  26.115  1.00 12.30      CC  
ATOM   6477  G   GB      2      -0.904  16.993  26.115  1.00 12.58      CC  
ATOM   6477  G   GB      2       0.096  17.017  26.115  1.00 12.92      CC  
ATOM   6477  G   GB      2       0.999  17.818  25.556  1.00 13.19      CC  
ATOM   6477  G   GB      2       1.995  17.734  25.556  1.00 13.68      CC  
ATOM   6477  G   GB      2       3.084  18.158  26.376  1.00 14.92      CC  
ATOM   6477  G   GB      2       4.098  17.957  26.375  1.00 15.59      CC  
ATOM   6477  G   GB      2       5.097  17.700  26.375  1.00 15.95      CC  
ATOM   6477  G   GB      2       6.079  17.386  26.376  1.00 16.59      CC  
ATOM   6477  G   GB      2       7.040  17.020  26.375  1.00 16.91      CC  
ATOM   6477  G   GB      2       7.984  16.598  26.375  1.00 17.37      CC  
ATOM   6477  G   GB      2       9.179  16.627  27.195  1.00 17.88      CC  
ATOM   6477  G   GB      2      10.095  16.086  27.195  1.00 18.60      CC  
ATOM   6477  G   GB      2      10.981  15.493  27.196  1.00 19.11      CC  
ATOM   6477  G   GB      2      12.189  15.304  28.015  1.00 19.53      CC  
ATOM   6477  G   GB      2      13.025  14.595  28.016  1.00 19.82      CC  
ATOM   6477  G   GB      2      13.822  13.844  28.016  1.00 20.11      CC  
ATOM   6477  G   GB      2      14.147  12.668  27.196  1.00 20.36      CC  
ATOM   6477  G   GB      2      14.835  11.856  27.195  1.00 20.71      CC  
ATOM   6477  G   GB      2      15.478  11.004  27.195  1.00 20.41      CC  
ATOM   6477  G   GB      2      16.070  10.120  27.195  1.00 20.70      CC  
ATOM   6477  G   GB      2      16.611   9.204  27.196  1.00 21.09      CC  
ATOM   6477  G   GB      2      17.101   8.259  27.196  1.00 21.28      CC  
ATOM   6477  G   GB      2      17.536   7.289  27.196  1.00 21.58      CC  
ATOM   6477  G   GB      2      17.917   6.297  27.195  1.00 22.09      CC  
ATOM   6477  G   GB      2      18.242   5.282  27.195  1.00 21.94      CC  
ATOM   6477  G   GB      2      18.509   4.254  27.195  1.00 22.80      CC  
ATOM   6477  G   GB      2      18.718   3.212  27.195  1.00 22.82      CC  
ATOM   6477  G   GB      2      18.868   2.157  27.195  1.00 22.80      CC  
ATOM   6477  G   GB      2      18.959   1.093  27.196  1.00 22.77      CC  
ATOM   6477  G   GB      2      18.991   0.030  27.196  1.00 22.97      CC  
ATOM   6477  G   GB      2      19.534  -1.063  28.015  1.00 24.25      CC  
ATOM   6477  G   GB      2      20.013  -2.222  28.835  1.00 25.37      CC  
ATOM   6477  G   GB      2      19.857  -3.337  28.835  1.00 25.58      CC  
ATOM   6477  G   GB      2      19.081  -4.318  28.015  1.00 25.08      CC  
ATOM   6477  G   GB      2      18.809  -5.381  28.015  1.00 25.11      CC  
ATOM   6477  G   GB      2      18.478  -6.425  28.015  1.00 25.25      CC  
ATOM   6477  G   GB      2      18.618  -7.670  28.835  1.00 25.96      CC  
ATOM   6477  G   GB      2      18.160  -8.699  28.835  1.00 26.26      CC  
ATOM   6477  G   GB      2      17.644  -9.702  28.836  1.00 26.48      CC  
ATOM   6477  G   GB      2      17.557 -10.980  29.656  1.00 27.09      CC  
ATOM   6477  G   GB      2      16.916 -11.947  29.654  1.00 27.13      CC  
ATOM   6477  G   GB      2      16.220 -12.876  29.655  1.00 27.17      CC  
ATOM   6477  G   GB      2      15.901 -14.144  30.475  1.00 28.05      CC  
ATOM   6477  G   GB      2      14.678 -14.609  29.655  1.00 27.78      CC  
ATOM   6477  G   GB      2      13.837 -15.407  29.655  1.00 27.27      CC  
ATOM   6477  G   GB      2      12.950 -16.159  29.655  1.00 27.45      CC  
ATOM   6477  G   GB      2      11.694 -16.392  28.835  1.00 26.45      CC  
ATOM   6477  G   GB      2      10.758 -17.022  28.835  1.00 26.10      CC  
ATOM   6477  G   GB      2       9.509 -17.098  28.015  1.00 24.98      CC  
ATOM   6477  G   GB      2       8.537 -17.602  28.016  1.00 24.86      CC  
ATOM   6477  G   GB      2       7.315 -17.525  27.196  1.00 23.77      CC  
ATOM   6477  G   GB      2       6.324 -17.907  27.195  1.00 23.62      CC  
ATOM   6477  G   GB      2       5.150 -17.684  26.375  1.00 22.66      CC  
ATOM   6477  G   GB      2       4.024 -17.387  25.556  1.00 21.78      CC  
ATOM   6477  G   GB      2       2.944 -17.020  24.736  1.00 20.66      CC  
ATOM   6477  G   GB      2       1.987 -17.159  24.736  1.00 20.19      CC  
ATOM   6477  G   GB      2       0.989 -16.671  23.916  1.00 19.05      CC  
ATOM   6477  G   GB      2       0.053 -16.701  23.916  1.00 18.84      CC  
ATOM   6477  G   GB      2      -0.882 -16.677  23.916  1.00 18.64      CC  
ATOM   6477  G   GB      2      -1.814 -16.602  23.916  1.00 18.41      CC  
ATOM   6477  G   GB      2      -2.742 -16.474  23.916  1.00 18.10      CC  
ATOM   6477  G   GB      2      -3.661 -16.294  23.916  1.00 17.86      CC  
ATOM   6477  G   GB      2      -4.569 -16.064  23.916  1.00 17.42      CC  
ATOM   6477  G   GB      2      -5.462 -15.782  23.916  1.00 17.40      CC  
ATOM   6477  G   GB      2      -6.338 -15.452  23.916  1.00 17.47      CC  
ATOM   6477  G   GB      2      -7.439 -15.590  24.736  1.00 17.17      CC  
ATOM   6477  G   GB      2      -8.299 -15.148  24.736  1.00 16.78      CC  
ATOM   6477  G   GB      2      -9.134 -14.661  24.736  1.00 16.60      CC  
ATOM   6477  G   GB      2      -9.942 -14.126  24.735  1.00 16.80      CC  
ATOM   6477  G   GB      2     -11.072 -13.995  25.556  1.00 16.48      CC  
ATOM   6477  G   GB      2     -11.838 -13.354  25.556  1.00 16.13      CC  
ATOM   6477  G   GB      2     -12.570 -12.668  25.556  1.00 15.72      CC  
ATOM   6477  G   GB      2     -13.258 -11.945  25.556  1.00 15.36      CC  
ATOM   6477  G   GB      2     -13.907 -11.185  25.555  1.00 15.33      CC  
ATOM   6477  G   GB      2     -14.512 -10.387  25.555  1.00 14.88      CC  
ATOM   6477  G   GB      2     -15.554  -9.865  26.376  1.00 15.02      CC  
ATOM   6477  G   GB      2     -16.082  -8.978  26.375  1.00 14.81      CC  
ATOM   6477  G   GB      2     -16.560  -8.064  26.375  1.00 14.47      CC  
ATOM   6477  G   GB      2     -16.985  -7.122  26.376  1.00 14.70      CC  
ATOM   6477  G   GB      2     -17.897  -6.351  27.196  1.00 14.48      CC  
ATOM   6477  G   GB      2     -17.676  -5.178  26.376  1.00 13.46      CC  
ATOM   6477  G   GB      2     -18.495  -4.310  27.196  1.00 13.86      CC  
ATOM   6477  G   GB      2     -18.708  -3.267  27.196  1.00 13.95      CC  
ATOM   6477  G   GB      2     -18.861  -2.215  27.196  1.00 13.88      CC  
ATOM   6477  G   GB      2     -19.527  -1.188  28.015  1.00 14.05      CC  
ATOM   6477  G   GB      2     -20.136  -0.096  28.835  1.00 14.62      CC  
ATOM   6477  G   GB      2     -20.681   1.063  29.655  1.00 15.22      CC  
ATOM   6477  G   GB      2     -20.589   2.217  29.655  1.00 15.88      CC  
ATOM   6477  G   GB      2     -20.998   3.464  30.475  1.00 16.13      CC  
ATOM   6477  G   GB      2     -20.771   4.634  30.475  1.00 16.09      CC  
ATOM   6477  G   GB      2     -20.479   5.789  30.475  1.00 16.34      CC  
ATOM   6477  G   GB      2     -20.122   6.926  30.475  1.00 15.98      CC  
ATOM   6477  G   GB      2     -20.232   8.260  31.295  1.00 16.40      CC  
ATOM   6477  G   GB      2     -19.739   9.378  31.295  1.00 16.43      CC  
ATOM   6477  G   GB      2     -18.680  10.195  30.475  1.00 16.27      CC  
ATOM   6477  G   GB      2     -17.593  10.925  29.655  1.00 15.47      CC  
ATOM   6477  G   GB      2     -16.953  11.891  29.656  1.00 15.36      CC  
ATOM   6477  G   GB      2     -16.711  13.176  30.475  1.00 15.84      CC  
ATOM   6477  G   GB      2     -15.517  13.715  29.654  1.00 15.39      CC  
ATOM   6477  G   GB      2     -14.724  14.560  29.656  1.00 15.35      CC  
ATOM   6477  G   GB      2     -13.886  15.364  29.654  1.00 15.10      CC  
ATOM   6477  G   GB      2     -13.003  16.116  29.656  1.00 14.88      CC  
ATOM   6477  G   GB      2     -11.746  16.355  28.835  1.00 14.63      CC  
ATOM   6477  G   GB      2     -10.504  16.504  28.016  1.00 14.19      CC  
ATOM   6477  G   GB      2      -9.283  16.565  27.197  1.00 13.42      CC  
ATOM   6477  G   GB      2      -8.341  17.061  27.196  1.00 13.33      CC  
ATOM   6477  G   GB      2      -7.150  16.974  26.375  1.00 12.66      CC  
ATOM   6477  G   GB      2      -6.186  17.348  26.376  1.00 12.75      CC  
ATOM   6477  G   GB      2      -5.206  17.667  26.376  1.00 12.65      CC  
ATOM   6477  G   GB      2      -4.208  17.931  26.376  1.00 12.82      CC  
ATOM   6477  G   GB      2      -3.099  17.575  25.556  1.00 12.26      CC  
ATOM   6477  G   GB      2      -2.109  17.721  25.556  1.00 12.23      CC  
ATOM   6477  G   GB      2      -1.114  17.811  25.556  1.00 12.50      CC  
ATOM   6477  G   GB      2      -0.114  17.845  25.556  1.00 12.88      CC  
ATOM   6477  G   GB      2       0.999  18.629  24.970  1.00 13.39      CC  
ATOM   6477  G   GB      2       1.996  18.549  24.970  1.00 13.76      CC  
ATOM   6477  G   GB      2       2.987  18.416  24.970  1.00 14.06      CC  
ATOM   6477  G   GB      2       3.969  18.229  24.970  1.00 15.26      CC  
ATOM   6477  G   GB      2       5.099  18.567  25.771  1.00 15.96      CC  
ATOM   6477  G   GB      2       6.088  18.267  25.771  1.00 16.40      CC  
ATOM   6477  G   GB      2       7.058  17.915  25.771  1.00 16.72      CC  
ATOM   6477  G   GB      2       8.007  17.512  25.771  1.00 17.33      CC  
ATOM   6477  G   GB      2       8.935  17.055  25.772  1.00 17.75      CC  
ATOM   6477  G   GB      2      10.140  17.068  26.573  1.00 18.40      CC  
ATOM   6477  G   GB      2      11.040  16.502  26.572  1.00 18.88      CC  
ATOM   6477  G   GB      2      11.908  15.888  26.571  1.00 19.36      CC  
ATOM   6477  G   GB      2      13.127  15.682  27.374  1.00 19.77      CC  
ATOM   6477  G   GB      2      13.541  14.519  26.573  1.00 19.88      CC  
ATOM   6477  G   GB      2      14.297  13.775  26.573  1.00 19.96      CC  
ATOM   6477  G   GB      2      15.016  12.989  26.571  1.00 20.55      CC  
ATOM   6477  G   GB      2      15.690  12.165  26.572  1.00 20.44      CC  
ATOM   6477  G   GB      2      16.319  11.307  26.572  1.00 20.74      CC  
ATOM   6477  G   GB      2      16.903  10.416  26.572  1.00 21.08      CC  
ATOM   6477  G   GB      2      17.436   9.494  26.573  1.00 21.36      CC  
ATOM   6477  G   GB      2      17.920   8.546  26.572  1.00 21.64      CC  
ATOM   6477  G   GB      2      18.352   7.574  26.572  1.00 22.01      CC  
ATOM   6477  G   GB      2      18.731   6.580  26.572  1.00 22.38      CC  
ATOM   6477  G   GB      2      19.057   5.566  26.572  1.00 22.67      CC  
ATOM   6477  G   GB      2      19.327   4.540  26.572  1.00 23.06      CC  
ATOM   6477  G   GB      2      19.543   3.497  26.572  1.00 23.27      CC  
ATOM   6477  G   GB      2      19.702   2.443  26.572  1.00 23.03      CC  
ATOM   6477  G   GB      2      19.805   1.383  26.572  1.00 23.55      CC  
ATOM   6477  G   GB      2      20.449   0.331  27.373  1.00 24.15      CC  
ATOM   6477  G   GB      2      20.438  -0.765  27.374  1.00 24.36      CC  
ATOM   6477  G   GB      2      20.963  -1.915  28.175  1.00 25.55      CC  
ATOM   6477  G   GB      2      20.830  -3.036  28.175  1.00 25.75      CC  
ATOM   6477  G   GB      2      20.051  -4.028  27.373  1.00 25.17      CC  
ATOM   6477  G   GB      2      19.807  -5.097  27.374  1.00 25.55      CC  
ATOM   6477  G   GB      2      19.505  -6.151  27.374  1.00 25.76      CC  
ATOM   6477  G   GB      2      19.708  -7.398  28.175  1.00 26.33      CC  
ATOM   6477  G   GB      2      19.284  -8.441  28.175  1.00 26.76      CC  
ATOM   6477  G   GB      2      19.337  -9.733  28.976  1.00 27.26      CC  
ATOM   6477  G   GB      2      18.788 -10.756  28.976  1.00 27.37      CC  
ATOM   6477  G   GB      2      18.184 -11.748  28.976  1.00 27.49      CC  
ATOM   6477  G   GB      2      17.528 -12.705  28.976  1.00 27.98      CC  
ATOM   6477  G   GB      2      16.823 -13.625  28.976  1.00 27.95      CC  
ATOM   6477  G   GB      2      16.514 -14.909  29.776  1.00 28.42      CC  
ATOM   6477  G   GB      2      15.690 -15.771  29.777  1.00 28.39      CC  
ATOM   6477  G   GB      2      14.423 -16.144  28.976  1.00 27.90      CC  
ATOM   6477  G   GB      2      13.539 -16.892  28.976  1.00 28.15      CC  
ATOM   6477  G   GB      2      12.268 -17.106  28.175  1.00 27.71      CC  
ATOM   6477  G   GB      2      11.333 -17.740  28.174  1.00 26.72      CC  
ATOM   6477  G   GB      2      10.363 -18.323  28.174  1.00 26.45      CC  
ATOM   6477  G   GB      2       9.103 -18.314  27.373  1.00 25.35      CC  
ATOM   6477  G   GB      2       8.107 -18.776  27.374  1.00 25.09      CC  
ATOM   6477  G   GB      2       6.882 -18.622  26.572  1.00 24.00      CC  
ATOM   6477  G   GB      2       5.697 -18.393  25.771  1.00 23.31      CC  
ATOM   6477  G   GB      2       4.557 -18.091  24.970  1.00 21.96      CC  
ATOM   6477  G   GB      2       3.581 -18.309  24.970  1.00 21.77      CC  
ATOM   6477  G   GB      2       2.511 -17.882  24.169  1.00 20.60      CC  
ATOM   6477  G   GB      2       1.499 -17.395  23.368  1.00 19.46      CC  
ATOM   6477  G   GB      2       0.565 -17.450  23.368  1.00 19.26      CC  
ATOM   6477  G   GB      2      -0.371 -17.455  23.368  1.00 19.07      CC  
ATOM   6477  G   GB      2      -1.306 -17.410  23.368  1.00 18.84      CC  
ATOM   6477  G   GB      2      -2.236 -17.315  23.368  1.00 18.68      CC  
ATOM   6477  G   GB      2      -3.162 -17.171  23.368  1.00 18.43      CC  
ATOM   6477  G   GB      2      -4.077 -16.977  23.368  1.00 17.92      CC  
ATOM   6477  G   GB      2      -4.981 -16.734  23.368  1.00 17.58      CC  
ATOM   6477  G   GB      2      -6.073 -17.007  24.169  1.00 18.08      CC  
ATOM   6477  G   GB      2      -6.975 -16.657  24.169  1.00 17.72      CC  
ATOM   6477  G   GB      2      -7.855 -16.260  24.169  1.00 17.35      CC  
ATOM   6477  G   GB      2      -9.007 -16.339  24.970  1.00 17.86      CC  
ATOM   6477  G   GB      2      -9.551 -15.325  24.169  1.00 17.05      CC  
ATOM   6477  G   GB      2     -10.700 -15.283  24.970  1.00 17.18      CC  
ATOM   6477  G   GB      2     -11.505 -14.687  24.970  1.00 16.74      CC  
ATOM   6477  G   GB      2     -12.276 -14.049  24.970  1.00 16.81      CC  
ATOM   6477  G   GB      2     -13.011 -13.370  24.970  1.00 16.52      CC  
ATOM   6477  G   GB      2     -13.709 -12.654  24.971  1.00 15.74      CC  
ATOM   6477  G   GB      2     -14.828 -12.284  25.771  1.00 15.97      CC  
ATOM   6477  G   GB      2     -15.466 -11.470  25.771  1.00 15.57      CC  
ATOM   6477  G   GB      2     -16.057 -10.627  25.771  1.00 15.58      CC  
ATOM   6477  G   GB      2     -16.606  -9.751  25.770  1.00 15.24      CC  
ATOM   6477  G   GB      2     -17.102  -8.846  25.771  1.00 14.94      CC  
ATOM   6477  G   GB      2     -18.097  -8.164  26.572  1.00 14.97      CC  
ATOM   6477  G   GB      2     -17.951  -6.965  25.771  1.00 14.95      CC  
ATOM   6477  G   GB      2     -18.867  -6.180  26.572  1.00 14.47      CC  
ATOM   6477  G   GB      2     -19.171  -5.161  26.572  1.00 14.11      CC  
ATOM   6477  G   GB      2     -19.420  -4.126  26.572  1.00 14.12      CC  
ATOM   6477  G   GB      2     -19.613  -3.078  26.572  1.00 14.14      CC  
ATOM   6477  G   GB      2     -20.345  -2.085  27.374  1.00 14.26      CC  
ATOM   6477  G   GB      2     -20.428  -0.992  27.374  1.00 14.09      CC  
ATOM   6477  G   GB      2     -21.050   0.106  28.175  1.00 14.49      CC  
ATOM   6477  G   GB      2     -21.612   1.270  28.976  1.00 15.07      CC  
ATOM   6477  G   GB      2     -22.107   2.495  29.777  1.00 15.75      CC  
ATOM   6477  G   GB      2     -21.942   3.674  29.777  1.00 16.01      CC  
ATOM   6477  G   GB      2     -21.714   4.844  29.777  1.00 16.11      CC  
ATOM   6477  G   GB      2     -21.999   6.163  30.578  1.00 16.39      CC  
ATOM   6477  G   GB      2     -21.637   7.333  30.578  1.00 16.50      CC  
ATOM   6477  G   GB      2     -21.214   8.481  30.578  1.00 16.87      CC  
ATOM   6477  G   GB      2     -20.730   9.604  30.578  1.00 16.95      CC  
ATOM   6477  G   GB      2     -19.656  10.421  29.777  1.00 16.63      CC  
ATOM   6477  G   GB      2     -19.068  11.462  29.777  1.00 16.39      CC  
ATOM   6477  G   GB      2     -18.427  12.466  29.778  1.00 16.09      CC  
ATOM   6477  G   GB      2     -17.733  13.435  29.777  1.00 15.97      CC  
ATOM   6477  G   GB      2     -16.986  14.367  29.777  1.00 15.82      CC  
ATOM   6477  G   GB      2     -16.195  15.254  29.777  1.00 15.75      CC  
ATOM   6477  G   GB      2     -15.352  16.100  29.778  1.00 15.74      CC  
ATOM   6477  G   GB      2     -14.078  16.446  28.976  1.00 15.42      CC  
ATOM   6477  G   GB      2     -13.178  17.176  28.976  1.00 14.97      CC  
ATOM   6477  G   GB      2     -11.898  17.366  28.174  1.00 14.36      CC  
ATOM   6477  G   GB      2     -10.952  17.979  28.174  1.00 14.24      CC  
ATOM   6477  G   GB      2      -9.406  17.484  26.573  1.00 13.14      CC  
ATOM   6477  G   GB      2      -8.456  17.962  26.572  1.00 13.27      CC  
ATOM   6477  G   GB      2      -7.256  17.835  25.771  1.00 12.93      CC  
ATOM   6477  G   GB      2      -6.290  18.199  25.771  1.00 12.31      CC  
ATOM   6477  G   GB      2      -5.305  18.510  25.771  1.00 12.59      CC  
ATOM   6477  G   GB      2      -4.172  18.184  24.970  1.00 12.63      CC  
ATOM   6477  G   GB      2      -3.192  18.381  24.970  1.00 12.04      CC  
ATOM   6477  G   GB      2      -2.202  18.526  24.970  1.00 12.25      CC  
ATOM   6477  G   GB      2      -1.167  18.020  24.169  1.00 11.61      CC  
ATOM   6477  G   GB      2      -0.200  18.057  24.169  1.00 11.88      CC  
ATOM   6477  G   GB      2       0.967  18.799  23.577  1.00 13.05      CC  
ATOM   6477  G   GB      2       1.933  18.724  23.577  1.00 13.37      CC  
ATOM   6477  G   GB      2       2.988  19.217  24.359  1.00 14.08      CC  
ATOM   6477  G   GB      2       3.973  19.038  24.359  1.00 15.25      CC  
ATOM   6477  G   GB      2       5.105  19.412  25.140  1.00 15.81      CC  
ATOM   6477  G   GB      2       6.095  19.124  25.140  1.00 16.42      CC  
ATOM   6477  G   GB      2       7.072  18.785  25.140  1.00 16.73      CC  
ATOM   6477  G   GB      2       8.026  18.397  25.140  1.00 17.20      CC  
ATOM   6477  G   GB      2       8.961  17.960  25.140  1.00 17.71      CC  
ATOM   6477  G   GB      2       9.873  17.476  25.140  1.00 18.02      CC  
ATOM   6477  G   GB      2      11.092  17.472  25.922  1.00 18.65      CC  
ATOM   6477  G   GB      2      11.976  16.877  25.923  1.00 18.96      CC  
ATOM   6477  G   GB      2      12.826  16.242  25.922  1.00 19.27      CC  
ATOM   6477  G   GB      2      13.646  15.560  25.921  1.00 19.46      CC  
ATOM   6477  G   GB      2      14.429  14.839  25.921  1.00 19.74      CC  
ATOM   6477  G   GB      2      15.171  14.075  25.922  1.00 20.03      CC  
ATOM   6477  G   GB      2      15.875  13.277  25.923  1.00 20.43      CC  
ATOM   6477  G   GB      2      16.536  12.445  25.921  1.00 20.69      CC  
ATOM   6477  G   GB      2      17.154  11.578  25.921  1.00 21.12      CC  
ATOM   6477  G   GB      2      17.726  10.684  25.921  1.00 21.32      CC  
ATOM   6477  G   GB      2      18.251   9.754  25.923  1.00 21.60      CC  
ATOM   6477  G   GB      2      18.730   8.803  25.922  1.00 21.88      CC  
ATOM   6477  G   GB      2      19.157   7.832  25.921  1.00 22.43      CC  
ATOM   6477  G   GB      2      19.534   6.835  25.922  1.00 22.74      CC  
ATOM   6477  G   GB      2      19.860   5.823  25.921  1.00 22.40      CC  
ATOM   6477  G   GB      2      20.133   4.796  25.921  1.00 23.18      CC  
ATOM   6477  G   GB      2      20.966   3.867  26.703  1.00 23.70      CC  
ATOM   6477  G   GB      2      20.518   2.703  25.922  1.00 23.93      CC  
ATOM   6477  G   GB      2      21.252   1.692  26.703  1.00 24.16      CC  
ATOM   6477  G   GB      2      21.311   0.596  26.703  1.00 24.44      CC  
ATOM   6477  G   GB      2      21.314  -0.498  26.703  1.00 24.64      CC  
ATOM   6477  G   GB      2      21.259  -1.595  26.703  1.00 24.98      CC  
ATOM   6477  G   GB      2      21.768  -2.764  27.485  1.00 25.98      CC  
ATOM   6477  G   GB      2      21.598  -3.877  27.485  1.00 26.12      CC  
ATOM   6477  G   GB      2      20.762  -4.842  26.703  1.00 25.58      CC  
ATOM   6477  G   GB      2      20.486  -5.902  26.703  1.00 25.76      CC  
ATOM   6477  G   GB      2      20.746  -7.150  27.485  1.00 26.62      CC  
ATOM   6477  G   GB      2      20.351  -8.206  27.485  1.00 26.81      CC  
ATOM   6477  G   GB      2      19.902  -9.243  27.485  1.00 27.11      CC  
ATOM   6477  G   GB      2      19.401 -10.254  27.484  1.00 27.50      CC  
ATOM   6477  G   GB      2      19.381 -11.558  28.267  1.00 27.99      CC  
ATOM   6477  G   GB      2      18.765 -12.537  28.266  1.00 28.51      CC  
ATOM   6477  G   GB      2      18.095 -13.486  28.266  1.00 28.37      CC  
ATOM   6477  G   GB      2      17.857 -14.796  29.049  1.00 28.75      CC  
ATOM   6477  G   GB      2      17.073 -15.695  29.049  1.00 29.49      CC  
ATOM   6477  G   GB      2      16.243 -16.554  29.047  1.00 28.76      CC  
ATOM   6477  G   GB      2      15.372 -17.367  29.047  1.00 28.76      CC  
ATOM   6477  G   GB      2      14.458 -18.133  29.047  1.00 28.76      CC  
ATOM   6477  G   GB      2      13.142 -18.344  28.268  1.00 28.62      CC  
ATOM   6477  G   GB      2      12.186 -18.995  28.266  1.00 28.15      CC  
ATOM   6477  G   GB      2      10.882 -19.053  27.486  1.00 27.42      CC  
ATOM   6477  G   GB      2       9.608 -19.032  26.703  1.00 26.32      CC  
ATOM   6477  G   GB      2       8.616 -19.501  26.703  1.00 25.49      CC  
ATOM   6477  G   GB      2       7.378 -19.335  25.922  1.00 24.39      CC  
ATOM   6477  G   GB      2       6.183 -19.095  25.141  1.00 23.61      CC  
ATOM   6477  G   GB      2       5.194 -19.388  25.140  1.00 23.16      CC  
ATOM   6477  G   GB      2       4.061 -19.019  24.359  1.00 22.19      CC  
ATOM   6477  G   GB      2       3.079 -19.203  24.359  1.00 21.90      CC  
ATOM   6477  G   GB      2       2.020 -18.715  23.577  1.00 20.78      CC  
ATOM   6477  G   GB      2       1.020 -18.171  22.796  1.00 19.71      CC  
ATOM   6477  G   GB      2       0.084 -18.200  22.796  1.00 19.46      CC  
ATOM   6477  G   GB      2      -0.852 -18.180  22.796  1.00 19.26      CC  
ATOM   6477  G   GB      2      -1.783 -18.112  22.796  1.00 19.03      CC  
ATOM   6477  G   GB      2      -2.714 -17.997  22.796  1.00 18.94      CC  
ATOM   6477  G   GB      2      -3.634 -17.834  22.796  1.00 18.64      CC  
ATOM   6477  G   GB      2      -4.546 -17.623  22.795  1.00 18.07      CC  
ATOM   6477  G   GB      2      -5.447 -17.366  22.796  1.00 17.73      CC  
ATOM   6477  G   GB      2      -6.550 -17.648  23.577  1.00 18.23      CC  
ATOM   6477  G   GB      2      -7.448 -17.288  23.577  1.00 17.87      CC  
ATOM   6477  G   GB      2      -8.327 -16.882  23.578  1.00 17.79      CC  
ATOM   6477  G   GB      2      -9.487 -16.976  24.359  1.00 18.02      CC  
ATOM   6477  G   GB      2     -10.349 -16.466  24.359  1.00 17.96      CC  
ATOM   6477  G   GB      2     -11.180 -15.913  24.359  1.00 17.35      CC  
ATOM   6477  G   GB      2     -11.984 -15.317  24.359  1.00 17.55      CC  
ATOM   6477  G   GB      2     -13.165 -15.152  25.140  1.00 17.39      CC  
ATOM   6477  G   GB      2     -13.926 -14.456  25.140  1.00 16.99      CC  
ATOM   6477  G   GB      2     -14.648 -13.720  25.142  1.00 16.60      CC  
ATOM   6477  G   GB      2     -15.336 -12.949  25.141  1.00 16.25      CC  
ATOM   6477  G   GB      2     -15.982 -12.143  25.140  1.00 16.11      CC  
ATOM   6477  G   GB      2     -16.584 -11.307  25.141  1.00 16.00      CC  
ATOM   6477  G   GB      2     -17.144 -10.439  25.140  1.00 15.67      CC  
ATOM   6477  G   GB      2     -18.207  -9.841  25.921  1.00 15.69      CC  
ATOM   6477  G   GB      2     -18.688  -8.892  25.922  1.00 15.35      CC  
ATOM   6477  G   GB      2     -19.120  -7.920  25.922  1.00 15.37      CC  
ATOM   6477  G   GB      2     -20.090  -7.134  26.703  1.00 15.30      CC  
ATOM   6477  G   GB      2     -20.431  -6.092  26.704  1.00 15.03      CC  
ATOM   6477  G   GB      2     -20.717  -5.034  26.704  1.00 14.96      CC  
ATOM   6477  G   GB      2     -20.335  -3.847  25.922  1.00 14.27      CC  
ATOM   6477  G   GB      2     -21.124  -2.881  26.703  1.00 14.55      CC  
ATOM   6477  G   GB      2     -21.866  -1.844  27.485  1.00 15.10      CC  
ATOM   6477  G   GB      2     -21.932  -0.716  27.485  1.00 14.63      CC  
ATOM   6477  G   GB      2     -22.563   0.423  28.266  1.00 15.11      CC  
ATOM   6477  G   GB      2     -23.134   1.629  29.048  1.00 15.82      CC  
ATOM   6477  G   GB      2     -23.020   2.813  29.048  1.00 16.13      CC  
ATOM   6477  G   GB      2     -23.460   4.101  29.829  1.00 16.68      CC  
ATOM   6477  G   GB      2     -23.218   5.301  29.829  1.00 16.44      CC  
ATOM   6477  G   GB      2     -22.914   6.487  29.829  1.00 16.42      CC  
ATOM   6477  G   GB      2     -22.551   7.656  29.829  1.00 16.53      CC  
ATOM   6477  G   GB      2     -22.127   8.805  29.830  1.00 16.81      CC  
ATOM   6477  G   GB      2     -22.212  10.192  30.611  1.00 17.09      CC  
ATOM   6477  G   GB      2     -20.554  10.742  29.047  1.00 16.75      CC  
ATOM   6477  G   GB      2     -19.974  11.784  29.048  1.00 16.51      CC  
ATOM   6477  G   GB      2     -19.343  12.793  29.047  1.00 16.34      CC  
ATOM   6477  G   GB      2     -18.659  13.773  29.047  1.00 16.02      CC  
ATOM   6477  G   GB      2     -17.927  14.714  29.047  1.00 15.81      CC  
ATOM   6477  G   GB      2     -17.145  15.615  29.048  1.00 15.77      CC  
ATOM   6477  G   GB      2     -16.321  16.476  29.047  1.00 15.63      CC  
ATOM   6477  G   GB      2     -15.036  16.828  28.267  1.00 15.25      CC  
ATOM   6477  G   GB      2     -14.151  17.580  28.266  1.00 15.15      CC  
ATOM   6477  G   GB      2     -13.227  18.284  28.266  1.00 14.98      CC  
ATOM   6477  G   GB      2     -11.933  18.416  27.485  1.00 14.52      CC  
ATOM   6477  G   GB      2     -10.658  18.465  26.703  1.00 14.10      CC  
ATOM   6477  G   GB      2      -9.413  18.431  25.922  1.00 12.99      CC  
ATOM   6477  G   GB      2      -8.450  18.891  25.922  1.00 13.06      CC  
ATOM   6477  G   GB      2      -7.244  18.719  25.140  1.00 12.94      CC  
ATOM   6477  G   GB      2      -6.272  19.066  25.141  1.00 12.79      CC  
ATOM   6477  G   GB      2      -5.283  19.364  25.140  1.00 12.59      CC  
ATOM   6477  G   GB      2      -4.149  19.000  24.359  1.00 12.44      CC  
ATOM   6477  G   GB      2      -3.168  19.188  24.359  1.00 12.12      CC  
ATOM   6477  G   GB      2      -2.177  19.326  24.359  1.00 12.26      CC  
ATOM   6477  G   GB      2      -1.142  18.789  23.577  1.00 11.67      CC  
ATOM   6477  G   GB      2      -0.174  18.823  23.577  1.00 12.01      CC  
ATOM   6477  G   GB      2       0.968  19.546  22.961  1.00 12.74      CC  
ATOM   6477  G   GB      2       1.932  19.475  22.961  1.00 13.06      CC  
ATOM   6477  G   GB      2       2.989  19.997  23.722  1.00 14.01      CC  
ATOM   6477  G   GB      2       3.973  19.825  23.722  1.00 14.57      CC  
ATOM   6477  G   GB      2       5.108  20.233  24.483  1.00 15.84      CC  
ATOM   6477  G   GB      2       6.101  19.956  24.484  1.00 16.25      CC  
ATOM   6477  G   GB      2       7.083  19.629  24.483  1.00 16.54      CC  
ATOM   6477  G   GB      2       8.043  19.255  24.484  1.00 16.95      CC  
ATOM   6477  G   GB      2       8.988  18.833  24.483  1.00 17.43      CC  
ATOM   6477  G   GB      2       9.907  18.366  24.484  1.00 17.73      CC  
ATOM   6477  G   GB      2      11.138  18.408  25.245  1.00 18.55      CC  
ATOM   6477  G   GB      2      12.034  17.835  25.245  1.00 18.90      CC  
ATOM   6477  G   GB      2      12.901  17.220  25.244  1.00 19.20      CC  
ATOM   6477  G   GB      2      13.739  16.560  25.244  1.00 19.70      CC  
ATOM   6477  G   GB      2      14.541  15.861  25.244  1.00 20.00      CC  
ATOM   6477  G   GB      2      15.305  15.124  25.244  1.00 19.99      CC  
ATOM   6477  G   GB      2      16.035  14.347  25.245  1.00 20.45      CC  
ATOM   6477  G   GB      2      16.218  13.129  24.484  1.00 20.31      CC  
ATOM   6477  G   GB      2      17.374  12.694  25.244  1.00 21.22      CC  
ATOM   6477  G   GB      2      17.979  11.819  25.245  1.00 21.69      CC  
ATOM   6477  G   GB      2      18.542  10.916  25.244  1.00 21.80      CC  
ATOM   6477  G   GB      2      19.059   9.984  25.245  1.00 22.07      CC  
ATOM   6477  G   GB      2      19.530   9.031  25.245  1.00 22.52      CC  
ATOM   6477  G   GB      2      19.952   8.056  25.244  1.00 22.68      CC  
ATOM   6477  G   GB      2      20.326   7.058  25.245  1.00 22.96      CC  
ATOM   6477  G   GB      2      20.650   6.046  25.244  1.00 22.64      CC  
ATOM   6477  G   GB      2      20.924   5.017  25.245  1.00 23.12      CC  
ATOM   6477  G   GB      2      21.146   3.976  25.244  1.00 23.12      CC  
ATOM   6477  G   GB      2      21.959   3.012  26.006  1.00 24.18      CC  
ATOM   6477  G   GB      2      22.082   1.925  26.005  1.00 24.42      CC  
ATOM   6477  G   GB      2      22.150   0.830  26.006  1.00 24.69      CC  
ATOM   6477  G   GB      2      22.164  -0.266  26.006  1.00 25.12      CC  
ATOM   6477  G   GB      2      22.771  -1.400  26.767  1.00 26.07      CC  
ATOM   6477  G   GB      2      22.673  -2.528  26.767  1.00 26.27      CC  
ATOM   6477  G   GB      2      22.521  -3.643  26.767  1.00 26.46      CC  
ATOM   6477  G   GB      2      22.313  -4.753  26.767  1.00 26.51      CC  
ATOM   6477  G   GB      2      22.051  -5.851  26.767  1.00 26.64      CC  
ATOM   6477  G   GB      2      21.734  -6.934  26.767  1.00 26.78      CC  
ATOM   6477  G   GB      2      21.365  -7.999  26.767  1.00 26.89      CC  
ATOM   6477  G   GB      2      20.943  -9.046  26.768  1.00 27.08      CC  
ATOM   6477  G   GB      2      21.052 -10.356  27.529  1.00 28.00      CC  
ATOM   6477  G   GB      2      20.515 -11.386  27.528  1.00 28.21      CC  
ATOM   6477  G   GB      2      19.928 -12.384  27.528  1.00 28.81      CC  
ATOM   6477  G   GB      2      19.822 -13.725  28.290  1.00 29.12      CC  
ATOM   6477  G   GB      2      19.121 -14.689  28.289  1.00 29.15      CC  
ATOM   6477  G   GB      2      18.370 -15.617  28.290  1.00 29.76      CC  
ATOM   6477  G   GB      2      17.576 -16.504  28.289  1.00 29.87      CC  
ATOM   6477  G   GB      2      16.738 -17.354  28.289  1.00 30.00      CC  
ATOM   6477  G   GB      2      15.860 -18.161  28.289  1.00 29.98      CC  
ATOM   6477  G   GB      2      14.945 -18.923  28.288  1.00 29.12      CC  
ATOM   6477  G   GB      2      13.989 -19.638  28.289  1.00 29.00      CC  
ATOM   6477  G   GB      2      12.302 -19.213  26.767  1.00 28.26      CC  
ATOM   6477  G   GB      2      11.336 -19.799  26.766  1.00 28.12      CC  
ATOM   6477  G   GB      2      10.344 -20.333  26.768  1.00 27.07      CC  
ATOM   6477  G   GB      2       9.062 -20.228  26.006  1.00 26.21      CC  
ATOM   6477  G   GB      2       8.050 -20.652  26.006  1.00 25.70      CC  
ATOM   6477  G   GB      2       6.814 -20.409  25.244  1.00 24.72      CC  
ATOM   6477  G   GB      2       5.620 -20.096  24.484  1.00 23.53      CC  
ATOM   6477  G   GB      2       4.476 -19.717  23.723  1.00 22.46      CC  
ATOM   6477  G   GB      2       3.496 -19.915  23.723  1.00 22.28      CC  
ATOM   6477  G   GB      2       2.427 -19.419  22.962  1.00 21.20      CC  
ATOM   6477  G   GB      2       1.464 -19.516  22.961  1.00 20.98      CC  
ATOM   6477  G   GB      2       0.480 -18.916  22.200  1.00 19.89      CC  
ATOM   6477  G   GB      2      -0.455 -18.916  22.200  1.00 19.67      CC  
ATOM   6477  G   GB      2      -1.390 -18.871  22.200  1.00 19.44      CC  
ATOM   6477  G   GB      2      -2.321 -18.779  22.200  1.00 19.25      CC  
ATOM   6477  G   GB      2      -3.247 -18.641  22.200  1.00 19.32      CC  
ATOM   6477  G   GB      2      -4.164 -18.458  22.200  1.00 19.36      CC  
ATOM   6477  G   GB      2      -5.245 -18.855  22.961  1.00 19.05      CC  
ATOM   6477  G   GB      2      -6.171 -18.572  22.961  1.00 18.71      CC  
ATOM   6477  G   GB      2      -7.083 -18.244  22.961  1.00 18.40      CC  
ATOM   6477  G   GB      2      -7.976 -17.871  22.962  1.00 18.17      CC  
ATOM   6477  G   GB      2      -9.143 -18.035  23.722  1.00 18.56      CC  
ATOM   6477  G   GB      2     -10.024 -17.560  23.722  1.00 18.33      CC  
ATOM   6477  G   GB      2     -10.878 -17.043  23.723  1.00 18.02      CC  
ATOM   6477  G   GB      2     -11.708 -16.484  23.723  1.00 18.06      CC  
ATOM   6477  G   GB      2     -12.510 -15.885  23.722  1.00 17.68      CC  
ATOM   6477  G   GB      2     -13.705 -15.736  24.483  1.00 17.78      CC  
ATOM   6477  G   GB      2     -14.467 -15.039  24.483  1.00 17.65      CC  
ATOM   6477  G   GB      2     -15.193 -14.305  24.484  1.00 17.20      CC  
ATOM   6477  G   GB      2     -15.880 -13.537  24.484  1.00 16.51      CC  
ATOM   6477  G   GB      2     -16.531 -12.735  24.484  1.00 16.45      CC  
ATOM   6477  G   GB      2     -17.139 -11.902  24.485  1.00 16.08      CC  
ATOM   6477  G   GB      2     -18.259 -11.384  25.244  1.00 16.04      CC  
ATOM   6477  G   GB      2     -18.800 -10.468  25.244  1.00 16.02      CC  
ATOM   6477  G   GB      2     -19.294  -9.523  25.245  1.00 15.71      CC  
ATOM   6477  G   GB      2     -20.335  -8.818  26.006  1.00 15.90      CC  
ATOM   6477  G   GB      2     -20.747  -7.800  26.006  1.00 16.23      CC  
ATOM   6477  G   GB      2     -21.108  -6.765  26.006  1.00 15.53      CC  
ATOM   6477  G   GB      2     -21.416  -5.713  26.006  1.00 15.19      CC  
ATOM   6477  G   GB      2     -21.672  -4.649  26.005  1.00 15.31      CC  
ATOM   6477  G   GB      2     -22.516  -3.674  26.767  1.00 15.28      CC  
ATOM   6477  G   GB      2     -22.670  -2.555  26.767  1.00 15.14      CC  
ATOM   6477  G   GB      2     -23.416  -1.474  27.528  1.00 15.52      CC  
ATOM   6477  G   GB      2     -23.460  -0.314  27.528  1.00 15.17      CC  
ATOM   6477  G   GB      2     -24.095   0.870  28.289  1.00 15.87      CC  
ATOM   6477  G   GB      2     -24.023   2.061  28.289  1.00 15.64      CC  
ATOM   6477  G   GB      2     -24.534   3.333  29.050  1.00 16.53      CC  
ATOM   6477  G   GB      2     -24.339   4.542  29.050  1.00 16.43      CC  
ATOM   6477  G   GB      2     -24.085   5.740  29.050  1.00 16.32      CC  
ATOM   6477  G   GB      2     -23.772   6.924  29.050  1.00 17.01      CC  
ATOM   6477  G   GB      2     -24.014   8.303  29.811  1.00 16.92      CC  
ATOM   6477  G   GB      2     -23.573   9.480  29.811  1.00 17.04      CC  
ATOM   6477  G   GB      2     -23.076  10.633  29.811  1.00 17.32      CC  
ATOM   6477  G   GB      2     -22.522  11.762  29.812  1.00 17.63      CC  
ATOM   6477  G   GB      2     -20.794  12.204  28.289  1.00 16.71      CC  
ATOM   6477  G   GB      2     -20.165  13.217  28.289  1.00 16.55      CC  
ATOM   6477  G   GB      2     -19.487  14.197  28.289  1.00 16.17      CC  
ATOM   6477  G   GB      2     -18.762  15.144  28.289  1.00 15.89      CC  
ATOM   6477  G   GB      2     -17.990  16.054  28.289  1.00 16.25      CC  
ATOM   6477  G   GB      2     -17.175  16.923  28.289  1.00 15.74      CC  
ATOM   6477  G   GB      2     -16.317  17.751  28.289  1.00 15.65      CC  
ATOM   6477  G   GB      2     -15.420  18.537  28.288  1.00 15.56      CC  
ATOM   6477  G   GB      2     -14.094  18.757  27.529  1.00 15.22      CC  
ATOM   6477  G   GB      2     -12.786  18.894  26.767  1.00 14.39      CC  
ATOM   6477  G   GB      2     -11.836  19.504  26.767  1.00 14.38      CC  
ATOM   6477  G   GB      2     -10.549  19.495  26.004  1.00 13.85      CC  
ATOM   6477  G   GB      2      -9.291  19.406  25.245  1.00 12.90      CC  
ATOM   6477  G   GB      2      -8.068  19.244  24.484  1.00 12.89      CC  
ATOM   6477  G   GB      2      -7.110  19.620  24.483  1.00 12.59      CC  
ATOM   6477  G   GB      2      -6.130  19.947  24.483  1.00 12.60      CC  
ATOM   6477  G   GB      2      -4.974  19.597  23.723  1.00 12.62      CC  
ATOM   6477  G   GB      2      -4.001  19.819  23.723  1.00 12.46      CC  
ATOM   6477  G   GB      2      -3.016  19.993  23.722  1.00 12.07      CC  
ATOM   6477  G   GB      2      -2.024  20.118  23.722  1.00 12.33      CC  
ATOM   6477  G   GB      2      -0.995  19.545  22.961  1.00 11.94      CC  
ATOM   6477  G   GB      2      -0.027  19.570  22.961  1.00 12.27      CC  
ATOM   6477  G   GB      2       0.969  20.274  22.322  1.00 12.46      CC  
ATOM   6477  G   GB      2       1.998  20.874  23.062  1.00 13.58      CC  
ATOM   6477  G   GB      2       2.895  20.089  22.322  1.00 13.28      CC  
ATOM   6477  G   GB      2       3.977  20.589  23.062  1.00 14.51      CC  
ATOM   6477  G   GB      2       4.952  20.376  23.062  1.00 15.30      CC  
ATOM   6477  G   GB      2       6.108  20.762  23.802  1.00 15.98      CC  
ATOM   6477  G   GB      2       7.092  20.447  23.801  1.00 16.55      CC  
ATOM   6477  G   GB      2       8.058  20.086  23.802  1.00 16.94      CC  
ATOM   6477  G   GB      2       9.006  19.680  23.801  1.00 17.22      CC  
ATOM   6477  G   GB      2       9.937  19.228  23.801  1.00 17.63      CC  
ATOM   6477  G   GB      2      10.840  18.731  23.802  1.00 18.22      CC  
ATOM   6477  G   GB      2      12.085  18.759  24.541  1.00 18.82      CC  
ATOM   6477  G   GB      2      12.963  18.164  24.542  1.00 19.12      CC  
ATOM   6477  G   GB      2      13.817  17.523  24.542  1.00 19.51      CC  
ATOM   6477  G   GB      2      14.194  16.338  23.801  1.00 19.19      CC  
ATOM   6477  G   GB      2      14.957  15.641  23.802  1.00 19.73      CC  
ATOM   6477  G   GB      2      15.689  14.911  23.800  1.00 20.04      CC  
ATOM   6477  G   GB      2      16.380  14.143  23.803  1.00 20.35      CC  
ATOM   6477  G   GB      2      17.037  13.347  23.802  1.00 20.66      CC  
ATOM   6477  G   GB      2      18.201  12.911  24.541  1.00 21.67      CC  
ATOM   6477  G   GB      2      18.796  12.027  24.542  1.00 21.95      CC  
ATOM   6477  G   GB      2      19.348  11.117  24.542  1.00 22.33      CC  
ATOM   6477  G   GB      2      20.456  10.491  25.280  1.00 22.71      CC  
ATOM   6477  G   GB      2      20.319   9.224  24.542  1.00 22.84      CC  
ATOM   6477  G   GB      2      20.735   8.247  24.541  1.00 22.36      CC  
ATOM   6477  G   GB      2      21.105   7.248  24.542  1.00 22.61      CC  
ATOM   6477  G   GB      2      21.427   6.234  24.542  1.00 22.98      CC  
ATOM   6477  G   GB      2      21.699   5.206  24.541  1.00 23.74      CC  
ATOM   6477  G   GB      2      22.584   4.290  25.281  1.00 24.34      CC  
ATOM   6477  G   GB      2      22.763   3.206  25.282  1.00 24.52      CC  
ATOM   6477  G   GB      2      22.220   2.055  24.542  1.00 24.05      CC  
ATOM   6477  G   GB      2      22.965   1.026  25.281  1.00 24.95      CC  
ATOM   6477  G   GB      2      22.988  -0.070  25.281  1.00 25.33      CC  
ATOM   6477  G   GB      2      23.630  -1.201  26.021  1.00 26.24      CC  
ATOM   6477  G   GB      2      23.546  -2.325  26.021  1.00 26.44      CC  
ATOM   6477  G   GB      2      23.409  -3.445  26.021  1.00 26.61      CC  
ATOM   6477  G   GB      2      23.218  -4.556  26.021  1.00 26.78      CC  
ATOM   6477  G   GB      2      22.974  -5.658  26.021  1.00 26.92      CC  
ATOM   6477  G   GB      2      22.033  -6.556  25.281  1.00 26.92      CC  
ATOM   6477  G   GB      2      21.695  -7.600  25.282  1.00 27.09      CC  
ATOM   6477  G   GB      2      21.932  -8.879  26.020  1.00 27.35      CC  
ATOM   6477  G   GB      2      21.485  -9.913  26.021  1.00 28.22      CC  
ATOM   6477  G   GB      2      21.584 -11.236  26.761  1.00 28.52      CC  
ATOM   6477  G   GB      2      21.024 -12.253  26.761  1.00 29.42      CC  
ATOM   6477  G   GB      2      20.414 -13.242  26.762  1.00 29.21      CC  
ATOM   6477  G   GB      2      20.308 -14.591  27.501  1.00 29.62      CC  
ATOM   6477  G   GB      2      19.589 -15.542  27.501  1.00 30.03      CC  
ATOM   6477  G   GB      2      18.825 -16.460  27.501  1.00 30.43      CC  
ATOM   6477  G   GB      2      18.503 -17.806  28.240  1.00 30.48      CC  
ATOM   6477  G   GB      2      17.634 -18.667  28.241  1.00 30.41      CC  
ATOM   6477  G   GB      2      16.723 -19.486  28.241  1.00 30.38      CC  
ATOM   6477  G   GB      2      15.364 -19.731  27.500  1.00 29.47      CC  
ATOM   6477  G   GB      2      14.405 -20.440  27.501  1.00 29.37      CC  
ATOM   6477  G   GB      2      12.692 -19.968  26.021  1.00 29.00      CC  
ATOM   6477  G   GB      2      11.727 -20.550  26.021  1.00 28.49      CC  
ATOM   6477  G   GB      2      10.733 -21.086  26.021  1.00 27.57      CC  
ATOM   6477  G   GB      2       9.438 -20.960  25.282  1.00 26.52      CC  
ATOM   6477  G   GB      2       8.429 -21.387  25.281  1.00 26.16      CC  
ATOM   6477  G   GB      2       7.183 -21.127  24.541  1.00 25.03      CC  
ATOM   6477  G   GB      2       5.981 -20.799  23.802  1.00 23.96      CC  
ATOM   6477  G   GB      2       4.828 -20.406  23.062  1.00 22.81      CC  
ATOM   6477  G   GB      2       3.849 -20.613  23.062  1.00 22.66      CC  
ATOM   6477  G   GB      2       2.771 -20.107  22.322  1.00 21.81      CC  
ATOM   6477  G   GB      2       1.808 -20.216  22.322  1.00 21.39      CC  
ATOM   6477  G   GB      2       0.816 -19.607  21.582  1.00 20.34      CC  
ATOM   6477  G   GB      2      -0.120 -19.624  21.582  1.00 20.06      CC  
ATOM   6477  G   GB      2      -1.057 -19.596  21.582  1.00 19.89      CC  
ATOM   6477  G   GB      2      -1.988 -19.523  21.582  1.00 19.59      CC  
ATOM   6477  G   GB      2      -2.918 -19.406  21.582  1.00 20.04      CC  
ATOM   6477  G   GB      2      -3.972 -19.905  22.322  1.00 19.85      CC  
ATOM   6477  G   GB      2      -4.915 -19.693  22.322  1.00 19.52      CC  
ATOM   6477  G   GB      2      -5.849 -19.436  22.322  1.00 19.17      CC  
ATOM   6477  G   GB      2      -6.768 -19.135  22.322  1.00 18.82      CC  
ATOM   6477  G   GB      2      -7.926 -19.414  23.062  1.00 19.35      CC  
ATOM   6477  G   GB      2      -8.844 -19.014  23.061  1.00 19.03      CC  
ATOM   6477  G   GB      2      -9.740 -18.571  23.061  1.00 18.67      CC  
ATOM   6477  G   GB      2     -10.614 -18.085  23.062  1.00 18.51      CC  
ATOM   6477  G   GB      2     -11.464 -17.559  23.061  1.00 18.13      CC  
ATOM   6477  G   GB      2     -12.682 -17.537  23.802  1.00 18.62      CC  
ATOM   6477  G   GB      2     -13.504 -16.913  23.802  1.00 18.62      CC  
ATOM   6477  G   GB      2     -14.296 -16.249  23.801  1.00 17.90      CC  
ATOM   6477  G   GB      2     -15.521 -16.033  24.542  1.00 18.20      CC  
ATOM   6477  G   GB      2     -16.268 -15.274  24.542  1.00 17.89      CC  
ATOM   6477  G   GB      2     -16.977 -14.482  24.542  1.00 17.36      CC  
ATOM   6477  G   GB      2     -17.649 -13.656  24.541  1.00 16.93      CC  
ATOM   6477  G   GB      2     -18.280 -12.800  24.541  1.00 16.54      CC  
ATOM   6477  G   GB      2     -18.871 -11.912  24.541  1.00 16.16      CC  
ATOM   6477  G   GB      2     -19.414 -10.999  24.543  1.00 16.40      CC  
ATOM   6477  G   GB      2     -19.917 -10.061  24.542  1.00 16.11      CC  
ATOM   6477  G   GB      2     -20.990  -9.373  25.282  1.00 16.22      CC  
ATOM   6477  G   GB      2     -21.413  -8.363  25.282  1.00 16.45      CC  
ATOM   6477  G   GB      2     -22.424  -7.548  26.021  1.00 16.18      CC  
ATOM   6477  G   GB      2     -22.759  -6.471  26.021  1.00 15.95      CC  
ATOM   6477  G   GB      2     -23.041  -5.379  26.021  1.00 15.69      CC  
ATOM   6477  G   GB      2     -23.271  -4.274  26.021  1.00 15.63      CC  
ATOM   6477  G   GB      2     -23.449  -3.159  26.021  1.00 15.31      CC  
ATOM   6477  G   GB      2     -23.573  -2.037  26.021  1.00 15.76      CC  
ATOM   6477  G   GB      2     -24.316  -0.938  26.761  1.00 15.42      CC  
ATOM   6477  G   GB      2     -25.005   0.229  27.501  1.00 15.96      CC  
ATOM   6477  G   GB      2     -24.966   1.423  27.501  1.00 15.74      CC  
ATOM   6477  G   GB      2     -25.538   2.681  28.241  1.00 16.49      CC  
ATOM   6477  G   GB      2     -25.382   3.895  28.241  1.00 16.42      CC  
ATOM   6477  G   GB      2     -25.167   5.099  28.241  1.00 16.42      CC  
ATOM   6477  G   GB      2     -25.548   6.459  28.981  1.00 16.94      CC  
ATOM   6477  G   GB      2     -25.211   7.670  28.981  1.00 16.96      CC  
ATOM   6477  G   GB      2     -24.816   8.864  28.981  1.00 16.99      CC  
ATOM   6477  G   GB      2     -24.365  10.037  28.981  1.00 17.29      CC  
ATOM   6477  G   GB      2     -24.469  11.473  29.720  1.00 17.74      CC  
ATOM   6477  G   GB      2     -23.298  12.310  28.982  1.00 17.74      CC  
ATOM   6477  G   GB      2     -22.106  13.065  28.242  1.00 17.64      CC  
ATOM   6477  G   GB      2     -21.458  14.105  28.241  1.00 17.46      CC  
ATOM   6477  G   GB      2     -20.217  14.716  27.501  1.00 16.40      CC  
ATOM   6477  G   GB      2     -19.493  15.663  27.501  1.00 16.35      CC  
ATOM   6477  G   GB      2     -18.725  16.574  27.501  1.00 16.07      CC  
ATOM   6477  G   GB      2     -18.394  17.918  28.241  1.00 16.56      CC  
ATOM   6477  G   GB      2     -17.060  18.283  27.501  1.00 15.63      CC  
ATOM   6477  G   GB      2     -16.170  19.074  27.501  1.00 15.84      CC  
ATOM   6477  G   GB      2     -14.832  19.291  26.760  1.00 15.21      CC  
ATOM   6477  G   GB      2     -13.895  19.976  26.761  1.00 14.89      CC  
ATOM   6477  G   GB      2     -12.570  20.045  26.021  1.00 14.38      CC  
ATOM   6477  G   GB      2     -11.269  20.036  25.282  1.00 13.44      CC  
ATOM   6477  G   GB      2     -10.001  19.950  24.540  1.00 13.11      CC  
ATOM   6477  G   GB      2      -9.038  20.403  24.541  1.00 12.81      CC  
ATOM   6477  G   GB      2      -8.054  20.810  24.542  1.00 12.96      CC  
ATOM   6477  G   GB      2      -6.841  20.533  23.802  1.00 12.86      CC  
ATOM   6477  G   GB      2      -5.855  20.836  23.802  1.00 12.87      CC  
ATOM   6477  G   GB      2      -4.853  21.091  23.802  1.00 12.72      CC  
ATOM   6477  G   GB      2      -3.724  20.637  23.062  1.00 12.49      CC  
ATOM   6477  G   GB      2      -2.736  20.790  23.062  1.00 12.17      CC  
ATOM   6477  G   GB      2      -1.742  20.897  23.062  1.00 12.43      CC  
ATOM   6477  G   GB      2      -0.721  20.284  22.322  1.00 12.59      CC  
ATOM   6477  G   GB      2       0.247  20.295  22.322  1.00 12.31      CC  
ATOM   6477  G   GB      2       0.968  20.980  21.659  1.00 12.86      CC  
ATOM   6477  G   GB      2       1.934  20.913  21.659  1.00 12.75      CC  
ATOM   6477  G   GB      2       2.895  20.802  21.659  1.00 13.05      CC  
ATOM   6477  G   GB      2       3.976  21.331  22.377  1.00 14.56      CC  
ATOM   6477  G   GB      2       4.956  21.125  22.377  1.00 15.02      CC  
ATOM   6477  G   GB      2       5.924  20.874  22.377  1.00 15.61      CC  
ATOM   6477  G   GB      2       7.099  21.239  23.095  1.00 16.28      CC  
ATOM   6477  G   GB      2       8.071  20.890  23.095  1.00 16.58      CC  
ATOM   6477  G   GB      2       9.026  20.494  23.096  1.00 17.00      CC  
ATOM   6477  G   GB      2       9.959  20.057  23.096  1.00 17.50      CC  
ATOM   6477  G   GB      2      10.876  19.576  23.095  1.00 17.80      CC  
ATOM   6477  G   GB      2      12.129  19.648  23.814  1.00 18.65      CC  
ATOM   6477  G   GB      2      13.022  19.069  23.813  1.00 19.11      CC  
ATOM   6477  G   GB      2      13.469  17.891  23.096  1.00 18.88      CC  
ATOM   6477  G   GB      2      14.279  17.253  23.095  1.00 19.18      CC  
ATOM   6477  G   GB      2      15.527  17.093  23.812  1.00 19.86      CC  
ATOM   6477  G   GB      2      16.296  16.358  23.814  1.00 20.21      CC  
ATOM   6477  G   GB      2      16.520  15.120  23.095  1.00 19.96      CC  
ATOM   6477  G   GB      2      17.198  14.341  23.096  1.00 20.41      CC  
ATOM   6477  G   GB      2      18.396  13.955  23.813  1.00 21.66      CC  
ATOM   6477  G   GB      2      19.019  13.094  23.813  1.00 22.06      CC  
ATOM   6477  G   GB      2      19.603  12.204  23.812  1.00 22.33      CC  
ATOM   6477  G   GB      2      20.142  11.288  23.814  1.00 22.59      CC  
ATOM   6477  G   GB      2      20.644  10.346  23.813  1.00 22.86      CC  
ATOM   6477  G   GB      2      21.098   9.384  23.813  1.00 22.85      CC  
ATOM   6477  G   GB      2      21.508   8.401  23.813  1.00 23.11      CC  
ATOM   6477  G   GB      2      21.872   7.403  23.813  1.00 22.98      CC  
ATOM   6477  G   GB      2      22.189   6.390  23.813  1.00 23.62      CC  
ATOM   6477  G   GB      2      22.461   5.356  23.813  1.00 24.16      CC  
ATOM   6477  G   GB      2      22.684   4.315  23.813  1.00 24.68      CC  
ATOM   6477  G   GB      2      22.859   3.268  23.813  1.00 24.17      CC  
ATOM   6477  G   GB      2      23.678   2.278  24.531  1.00 25.05      CC  
ATOM   6477  G   GB      2      23.757   1.185  24.531  1.00 25.31      CC  
ATOM   6477  G   GB      2      23.787   0.090  24.531  1.00 25.58      CC  
ATOM   6477  G   GB      2      23.766  -1.006  24.531  1.00 25.80      CC  
ATOM   6477  G   GB      2      24.388  -2.160  25.249  1.00 26.68      CC  
ATOM   6477  G   GB      2      24.262  -3.282  25.249  1.00 26.86      CC  
ATOM   6477  G   GB      2      24.085  -4.397  25.249  1.00 27.03      CC  
ATOM   6477  G   GB      2      23.857  -5.502  25.249  1.00 27.18      CC  
ATOM   6477  G   GB      2      22.907  -6.409  24.531  1.00 27.13      CC  
ATOM   6477  G   GB      2      23.249  -7.676  25.249  1.00 27.54      CC  
ATOM   6477  G   GB      2      22.870  -8.739  25.248  1.00 28.29      CC  
ATOM   6477  G   GB      2      22.444  -9.782  25.249  1.00 28.12      CC  
ATOM   6477  G   GB      2      21.970 -10.806  25.248  1.00 28.58      CC  
ATOM   6477  G   GB      2      21.447 -11.808  25.249  1.00 29.12      CC  
ATOM   6477  G   GB      2      21.476 -13.145  25.966  1.00 29.83      CC  
ATOM   6477  G   GB      2      20.847 -14.122  25.966  1.00 29.97      CC  
ATOM   6477  G   GB      2      20.732 -15.484  26.684  1.00 30.40      CC  
ATOM   6477  G   GB      2      19.997 -16.423  26.684  1.00 30.78      CC  
ATOM   6477  G   GB      2      19.736 -17.793  27.402  1.00 31.08      CC  
ATOM   6477  G   GB      2      18.894 -18.684  27.402  1.00 30.97      CC  
ATOM   6477  G   GB      2      18.013 -19.534  27.403  1.00 30.89      CC  
ATOM   6477  G   GB      2      17.095 -20.343  27.402  1.00 30.75      CC  
ATOM   6477  G   GB      2      15.716 -20.556  26.684  1.00 29.91      CC  
ATOM   6477  G   GB      2      14.752 -21.258  26.685  1.00 29.69      CC  
ATOM   6477  G   GB      2      13.757 -21.918  26.683  1.00 29.74      CC  
ATOM   6477  G   GB      2      12.046 -21.315  25.249  1.00 29.14      CC  
ATOM   6477  G   GB      2      11.053 -21.846  25.249  1.00 28.00      CC  
ATOM   6477  G   GB      2       9.749 -21.696  24.532  1.00 27.54      CC  
ATOM   6477  G   GB      2       8.737 -22.124  24.531  1.00 26.50      CC  
ATOM   6477  G   GB      2       7.484 -21.844  23.813  1.00 25.31      CC  
ATOM   6477  G   GB      2       6.276 -21.497  23.095  1.00 24.23      CC  
ATOM   6477  G   GB      2       5.278 -21.764  23.095  1.00 24.10      CC  
ATOM   6477  G   GB      2       4.137 -21.301  22.377  1.00 23.02      CC  
ATOM   6477  G   GB      2       3.050 -20.780  21.659  1.00 21.97      CC  
ATOM   6477  G   GB      2       2.021 -20.206  20.941  1.00 21.32      CC  
ATOM   6477  G   GB      2       1.125 -20.972  21.659  1.00 21.53      CC  
ATOM   6477  G   GB      2       0.152 -20.306  20.941  1.00 20.50      CC  
ATOM   6477  G   GB      2      -0.783 -20.291  20.941  1.00 20.28      CC  
ATOM   6477  G   GB      2      -1.717 -20.234  20.941  1.00 19.99      CC  
ATOM   6477  G   GB      2      -2.648 -20.133  20.941  1.00 20.00      CC  
ATOM   6477  G   GB      2      -3.696 -20.675  21.659  1.00 20.26      CC  
ATOM   6477  G   GB      2      -4.645 -20.483  21.659  1.00 19.94      CC  
ATOM   6477  G   GB      2      -5.583 -20.247  21.659  1.00 19.60      CC  
ATOM   6477  G   GB      2      -6.509 -19.968  21.659  1.00 19.26      CC  
ATOM   6477  G   GB      2      -7.421 -19.647  21.659  1.00 18.90      CC  
ATOM   6477  G   GB      2      -8.596 -19.924  22.377  1.00 19.44      CC  
ATOM   6477  G   GB      2      -9.506 -19.505  22.377  1.00 19.81      CC  
ATOM   6477  G   GB      2     -10.395 -19.047  22.377  1.00 19.27      CC  
ATOM   6477  G   GB      2     -11.620 -19.144  23.095  1.00 19.31      CC  
ATOM   6477  G   GB      2     -12.491 -18.587  23.096  1.00 19.09      CC  
ATOM   6477  G   GB      2     -13.333 -17.992  23.096  1.00 18.86      CC  
ATOM   6477  G   GB      2     -14.589 -17.898  23.814  1.00 19.24      CC  
ATOM   6477  G   GB      2     -15.398 -17.207  23.814  1.00 18.85      CC  
ATOM   6477  G   GB      2     -16.174 -16.481  23.812  1.00 18.63      CC  
ATOM   6477  G   GB      2     -16.918 -15.715  23.813  1.00 18.25      CC  
ATOM   6477  G   GB      2     -17.623 -14.920  23.813  1.00 17.84      CC  
ATOM   6477  G   GB      2     -18.291 -14.094  23.813  1.00 17.03      CC  
ATOM   6477  G   GB      2     -18.922 -13.235  23.813  1.00 16.86      CC  
ATOM   6477  G   GB      2     -19.510 -12.351  23.814  1.00 16.48      CC  
ATOM   6477  G   GB      2     -20.663 -11.782  24.532  1.00 16.79      CC  
ATOM   6477  G   GB      2     -21.185 -10.820  24.529  1.00 16.49      CC  
ATOM   6477  G   GB      2     -22.295 -10.117  25.249  1.00 16.97      CC  
ATOM   6477  G   GB      2     -22.737  -9.080  25.249  1.00 16.65      CC  
ATOM   6477  G   GB      2     -23.131  -8.022  25.249  1.00 16.43      CC  
ATOM   6477  G   GB      2     -23.477  -6.949  25.249  1.00 16.10      CC  
ATOM   6477  G   GB      2     -23.096  -5.691  24.531  1.00 15.99      CC  
ATOM   6477  G   GB      2     -24.016  -4.757  25.249  1.00 15.88      CC  
ATOM   6477  G   GB      2     -24.898  -3.749  25.967  1.00 16.34      CC  
ATOM   6477  G   GB      2     -25.045  -2.599  25.967  1.00 15.88      CC  
ATOM   6477  G   GB      2     -25.833  -1.481  26.685  1.00 16.32      CC  
ATOM   6477  G   GB      2     -25.874  -0.289  26.685  1.00 16.19      CC  
ATOM   6477  G   GB      2     -26.555   0.925  27.403  1.00 16.71      CC  
ATOM   6477  G   GB      2     -26.485   2.148  27.403  1.00 16.63      CC  
ATOM   6477  G   GB      2     -26.358   3.365  27.403  1.00 16.65      CC  
ATOM   6477  G   GB      2     -26.860   4.697  28.120  1.00 17.05      CC  
ATOM   6477  G   GB      2     -26.615   5.929  28.120  1.00 16.90      CC  
ATOM   6477  G   GB      2     -26.314   7.149  28.120  1.00 16.78      CC  
ATOM   6477  G   GB      2     -25.956   8.354  28.121  1.00 16.77      CC  
ATOM   6477  G   GB      2     -26.196   9.785  28.839  1.00 17.50      CC  
ATOM   6477  G   GB      2     -25.076  10.709  28.121  1.00 17.61      CC  
ATOM   6477  G   GB      2     -23.930  11.549  27.403  1.00 17.80      CC  
ATOM   6477  G   GB      2     -24.596  13.302  28.839  1.00 18.21      CC  
ATOM   6477  G   GB      2     -23.364  14.062  28.119  1.00 17.67      CC  
ATOM   6477  G   GB      2     -22.112  14.738  27.401  1.00 17.72      CC  
ATOM   6477  G   GB      2     -21.407  15.741  27.403  1.00 17.17      CC  
ATOM   6477  G   GB      2     -20.658  16.711  27.403  1.00 16.87      CC  
ATOM   6477  G   GB      2     -19.868  17.644  27.402  1.00 16.70      CC  
ATOM   6477  G   GB      2     -19.032  18.543  27.402  1.00 16.71      CC  
ATOM   6477  G   GB      2     -17.683  18.891  26.685  1.00 15.85      CC  
ATOM   6477  G   GB      2     -16.794  19.685  26.685  1.00 15.51      CC  
ATOM   6477  G   GB      2     -15.441  19.890  25.966  1.00 15.11      CC  
ATOM   6477  G   GB      2     -14.510  20.578  25.967  1.00 14.64      CC  
ATOM   6477  G   GB      2     -13.171  20.638  25.250  1.00 14.27      CC  
ATOM   6477  G   GB      2     -12.206  21.223  25.249  1.00 14.13      CC  
ATOM   6477  G   GB      2     -10.896  21.144  24.532  1.00 13.42      CC  
ATOM   6477  G   GB      2      -9.623  20.991  23.813  1.00 13.09      CC  
ATOM   6477  G   GB      2      -8.644  21.412  23.813  1.00 13.05      CC  
ATOM   6477  G   GB      2      -7.648  21.788  23.813  1.00 13.08      CC  
ATOM   6477  G   GB      2      -6.437  21.450  23.095  1.00 12.81      CC  
ATOM   6477  G   GB      2      -5.441  21.724  23.095  1.00 12.77      CC  
ATOM   6477  G   GB      2      -4.433  21.952  23.095  1.00 12.76      CC  
ATOM   6477  G   GB      2      -3.312  21.444  22.377  1.00 12.48      CC  
ATOM   6477  G   GB      2      -2.321  21.574  22.377  1.00 12.64      CC  
ATOM   6477  G   GB      2      -1.326  21.658  22.377  1.00 12.83      CC  
ATOM   6477  G   GB      2      -0.313  21.000  21.659  1.00 12.19      CC  
ATOM   6477  G   GB      2       0.968  21.665  20.974  1.00 12.94      CC  
ATOM   6477  G   GB      2       1.934  21.600  20.974  1.00 12.81      CC  
ATOM   6477  G   GB      2       2.895  21.492  20.974  1.00 13.40      CC  
ATOM   6477  G   GB      2       3.979  22.049  21.670  1.00 14.29      CC  
ATOM   6477  G   GB      2       4.958  21.850  21.670  1.00 14.56      CC  
ATOM   6477  G   GB      2       5.929  21.607  21.670  1.00 15.28      CC  
ATOM   6477  G   GB      2       7.106  22.005  22.365  1.00 16.10      CC  
ATOM   6477  G   GB      2       7.832  20.992  21.670  1.00 16.31      CC  
ATOM   6477  G   GB      2       9.043  21.283  22.365  1.00 17.01      CC  
ATOM   6477  G   GB      2       9.983  20.858  22.365  1.00 17.30      CC  
ATOM   6477  G   GB      2      10.905  20.393  22.364  1.00 17.69      CC  
ATOM   6477  G   GB      2      11.804  19.885  22.364  1.00 18.28      CC  
ATOM   6477  G   GB      2      12.678  19.338  22.365  1.00 18.38      CC  
ATOM   6477  G   GB      2      13.949  19.336  23.061  1.00 19.31      CC  
ATOM   6477  G   GB      2      14.798  18.695  23.060  1.00 19.39      CC  
ATOM   6477  G   GB      2      15.617  18.016  23.060  1.00 19.70      CC  
ATOM   6477  G   GB      2      15.912  16.779  22.365  1.00 19.79      CC  
ATOM   6477  G   GB      2      16.644  16.053  22.364  1.00 19.71      CC  
ATOM   6477  G   GB      2      17.342  15.295  22.365  1.00 20.27      CC  
ATOM   6477  G   GB      2      18.569  14.956  23.060  1.00 21.56      CC  
ATOM   6477  G   GB      2      19.218  14.114  23.060  1.00 22.16      CC  
ATOM   6477  G   GB      2      19.826  13.242  23.062  1.00 22.47      CC  
ATOM   6477  G   GB      2      20.398  12.344  23.060  1.00 22.83      CC  
ATOM   6477  G   GB      2      21.561  11.765  23.755  1.00 23.04      CC  
ATOM   6477  G   GB      2      21.418  10.476  23.061  1.00 22.58      CC  
ATOM   6477  G   GB      2      21.865   9.510  23.060  1.00 22.83      CC  
ATOM   6477  G   GB      2      22.267   8.525  23.060  1.00 23.08      CC  
ATOM   6477  G   GB      2      22.625   7.523  23.060  1.00 23.44      CC  
ATOM   6477  G   GB      2      22.938   6.504  23.060  1.00 23.89      CC  
ATOM   6477  G   GB      2      23.206   5.475  23.060  1.00 24.13      CC  
ATOM   6477  G   GB      2      23.427   4.434  23.060  1.00 24.67      CC  
ATOM   6477  G   GB      2      24.313   3.485  23.755  1.00 25.23      CC  
ATOM   6477  G   GB      2      23.729   2.329  23.060  1.00 25.02      CC  
ATOM   6477  G   GB      2      24.527   1.306  23.755  1.00 25.73      CC  
ATOM   6477  G   GB      2      24.561   0.209  23.755  1.00 25.85      CC  
ATOM   6477  G   GB      2      24.546  -0.885  23.755  1.00 26.09      CC  
ATOM   6477  G   GB      2      25.198  -2.038  24.450  1.00 26.92      CC  
ATOM   6477  G   GB      2      25.082  -3.160  24.450  1.00 27.10      CC  
ATOM   6477  G   GB      2      24.208  -4.154  23.755  1.00 27.04      CC  
ATOM   6477  G   GB      2      24.701  -5.384  24.450  1.00 27.44      CC  
ATOM   6477  G   GB      2      23.741  -6.297  23.755  1.00 27.37      CC  
ATOM   6477  G   GB      2      23.436  -7.350  23.755  1.00 27.78      CC  
ATOM   6477  G   GB      2      23.760  -8.633  24.451  1.00 27.94      CC  
ATOM   6477  G   GB      2      24.015  -9.961  25.145  1.00 29.09      CC  
ATOM   6477  G   GB      2      22.896 -10.717  24.451  1.00 29.23      CC  
ATOM   6477  G   GB      2      23.032 -12.063  25.145  1.00 29.73      CC  
ATOM   6477  G   GB      2      22.470 -13.077  25.146  1.00 30.17      CC  
ATOM   6477  G   GB      2      21.867 -14.066  25.145  1.00 30.62      CC  
ATOM   6477  G   GB      2      21.802 -15.445  25.841  1.00 30.94      CC  
ATOM   6477  G   GB      2      21.090 -16.402  25.841  1.00 31.53      CC  
ATOM   6477  G   GB      2      20.885 -17.794  26.535  1.00 31.71      CC  
ATOM   6477  G   GB      2      20.069 -18.708  26.537  1.00 32.00      CC  
ATOM   6477  G   GB      2      19.215 -19.582  26.538  1.00 31.41      CC  
ATOM   6477  G   GB      2      18.323 -20.422  26.536  1.00 31.24      CC  
ATOM   6477  G   GB      2      17.393 -21.220  26.536  1.00 31.18      CC  
ATOM   6477  G   GB      2      16.427 -21.975  26.536  1.00 31.04      CC  
ATOM   6477  G   GB      2      14.622 -21.497  25.147  1.00 30.93      CC  
ATOM   6477  G   GB      2      13.649 -22.128  25.146  1.00 30.16      CC  
ATOM   6477  G   GB      2      12.298 -22.087  24.451  1.00 29.48      CC  
ATOM   6477  G   GB      2      11.302 -22.615  24.449  1.00 28.50      CC  
ATOM   6477  G   GB      2      10.280 -23.096  24.450  1.00 28.11      CC  
ATOM   6477  G   GB      2       8.976 -22.863  23.755  1.00 26.89      CC  
ATOM   6477  G   GB      2       7.948 -23.240  23.755  1.00 26.64      CC  
ATOM   6477  G   GB      2       6.701 -22.882  23.060  1.00 25.54      CC  
ATOM   6477  G   GB      2       5.502 -22.460  22.365  1.00 24.50      CC  
ATOM   6477  G   GB      2       4.355 -21.978  21.670  1.00 23.32      CC  
ATOM   6477  G   GB      2       3.261 -21.440  20.974  1.00 22.49      CC  
ATOM   6477  G   GB      2       2.302 -21.564  20.974  1.00 22.08      CC  
ATOM   6477  G   GB      2       1.293 -20.928  20.279  1.00 21.10      CC  
ATOM   6477  G   GB      2       0.358 -20.965  20.279  1.00 21.03      CC  
ATOM   6477  G   GB      2      -0.577 -20.960  20.279  1.00 20.94      CC  
ATOM   6477  G   GB      2      -1.512 -20.913  20.279  1.00 20.70      CC  
ATOM   6477  G   GB      2      -2.444 -20.825  20.279  1.00 20.33      CC  
ATOM   6477  G   GB      2      -3.484 -21.405  20.974  1.00 20.65      CC  
ATOM   6477  G   GB      2      -4.438 -21.227  20.974  1.00 20.32      CC  
ATOM   6477  G   GB      2      -5.381 -21.008  20.975  1.00 19.99      CC  
ATOM   6477  G   GB      2      -6.313 -20.747  20.975  1.00 19.66      CC  
ATOM   6477  G   GB      2      -7.472 -21.122  21.670  1.00 20.21      CC  
ATOM   6477  G   GB      2      -8.408 -20.768  21.670  1.00 19.86      CC  
ATOM   6477  G   GB      2      -9.325 -20.372  21.669  1.00 19.49      CC  
ATOM   6477  G   GB      2     -10.553 -20.575  22.365  1.00 20.11      CC  
ATOM   6477  G   GB      2     -11.459 -20.084  22.366  1.00 19.74      CC  
ATOM   6477  G   GB      2     -12.345 -19.553  22.365  1.00 19.51      CC  
ATOM   6477  G   GB      2     -13.208 -18.982  22.364  1.00 19.15      CC  
ATOM   6477  G   GB      2     -14.476 -18.945  23.061  1.00 19.53      CC  
ATOM   6477  G   GB      2     -14.846 -17.729  22.365  1.00 19.16      CC  
ATOM   6477  G   GB      2     -16.108 -17.579  23.060  1.00 19.49      CC  
ATOM   6477  G   GB      2     -16.877 -16.843  23.059  1.00 18.69      CC  
ATOM   6477  G   GB      2     -18.143 -16.556  23.755  1.00 18.80      CC  
ATOM   6477  G   GB      2     -18.309 -15.269  23.062  1.00 17.75      CC  
ATOM   6477  G   GB      2     -18.973 -14.438  23.061  1.00 17.14      CC  
ATOM   6477  G   GB      2     -19.598 -13.580  23.060  1.00 17.00      CC  
ATOM   6477  G   GB      2     -20.187 -12.690  23.059  1.00 16.62      CC  
ATOM   6477  G   GB      2     -20.731 -11.775  23.061  1.00 16.42      CC  
ATOM   6477  G   GB      2     -21.877 -11.165  23.756  1.00 16.49      CC  
ATOM   6477  G   GB      2     -23.006 -10.479  24.450  1.00 17.05      CC  
ATOM   6477  G   GB      2     -23.453  -9.437  24.451  1.00 16.86      CC  
ATOM   6477  G   GB      2     -24.528  -8.622  25.146  1.00 17.28      CC  
ATOM   6477  G   GB      2     -24.200  -7.312  24.451  1.00 16.64      CC  
ATOM   6477  G   GB      2     -24.502  -6.224  24.450  1.00 16.49      CC  
ATOM   6477  G   GB      2     -24.755  -5.125  24.450  1.00 16.45      CC  
ATOM   6477  G   GB      2     -25.669  -4.130  25.146  1.00 16.57      CC  
ATOM   6477  G   GB      2     -25.828  -2.979  25.146  1.00 16.32      CC  
ATOM   6477  G   GB      2     -26.652  -1.872  25.841  1.00 16.59      CC  
ATOM   6477  G   GB      2     -26.709  -0.683  25.841  1.00 16.37      CC  
ATOM   6477  G   GB      2     -27.432   0.522  26.536  1.00 16.81      CC  
ATOM   6477  G   GB      2     -28.099   1.790  27.231  1.00 17.43      CC  
ATOM   6477  G   GB      2     -27.991   3.044  27.231  1.00 17.21      CC  
ATOM   6477  G   GB      2     -27.827   4.288  27.231  1.00 17.11      CC  
ATOM   6477  G   GB      2     -27.608   5.525  27.231  1.00 17.12      CC  
ATOM   6477  G   GB      2     -27.334   6.752  27.231  1.00 16.72      CC  
ATOM   6477  G   GB      2     -27.695   8.169  27.926  1.00 17.52      CC  
ATOM   6477  G   GB      2     -27.302   9.397  27.927  1.00 17.49      CC  
ATOM   6477  G   GB      2     -26.189  10.341  27.230  1.00 17.54      CC  
ATOM   6477  G   GB      2     -25.700  11.500  27.231  1.00 17.74      CC  
ATOM   6477  G   GB      2     -24.519  12.313  26.537  1.00 18.07      CC  
ATOM   6477  G   GB      2     -23.943  13.396  26.537  1.00 18.12      CC  
ATOM   6477  G   GB      2     -23.323  14.450  26.536  1.00 17.80      CC  
ATOM   6477  G   GB      2     -22.655  15.476  26.537  1.00 17.41      CC  
ATOM   6477  G   GB      2     -21.942  16.472  26.536  1.00 17.41      CC  
ATOM   6477  G   GB      2     -21.185  17.435  26.536  1.00 17.07      CC  
ATOM   6477  G   GB      2     -20.388  18.362  26.535  1.00 16.81      CC  
ATOM   6477  G   GB      2     -19.546  19.255  26.536  1.00 16.36      CC  
ATOM   6477  G   GB      2     -18.180  19.580  25.841  1.00 16.21      CC  
ATOM   6477  G   GB      2     -17.288  20.371  25.841  1.00 15.65      CC  
ATOM   6477  G   GB      2     -15.920  20.555  25.146  1.00 14.91      CC  
ATOM   6477  G   GB      2     -14.987  21.244  25.146  1.00 14.75      CC  
ATOM   6477  G   GB      2     -13.637  21.287  24.450  1.00 14.02      CC  
ATOM   6477  G   GB      2     -12.314  21.252  23.755  1.00 13.69      CC  
ATOM   6477  G   GB      2     -11.354  21.781  23.754  1.00 13.74      CC  
ATOM   6477  G   GB      2     -10.371  22.266  23.755  1.00 13.72      CC  
ATOM   6477  G   GB      2      -9.364  22.706  23.756  1.00 13.67      CC  
ATOM   6477  G   GB      2      -8.098  22.425  23.060  1.00 13.04      CC  
ATOM   6477  G   GB      2      -7.090  22.764  23.060  1.00 13.35      CC  
ATOM   6477  G   GB      2      -5.886  22.362  22.365  1.00 12.96      CC  
ATOM   6477  G   GB      2      -4.729  21.901  21.670  1.00 12.88      CC  
ATOM   6477  G   GB      2      -3.869  22.798  22.365  1.00 13.08      CC  
ATOM   6477  G   GB      2      -2.846  22.948  22.365  1.00 13.23      CC  
ATOM   6477  G   GB      2      -1.763  22.336  21.670  1.00 12.70      CC  
ATOM   6477  G   GB      2      -0.764  22.392  21.670  1.00 12.83      CC  
ATOM   6477  G   GB      2       0.235  22.404  21.670  1.00 13.09      CC  
ATOM   6477  G   GB      2       1.000  23.067  20.940  1.00 13.35      CC  
ATOM   6477  G   GB      2       1.934  22.264  20.268  1.00 13.30      CC  
ATOM   6477  G   GB      2       2.897  22.160  20.268  1.00 13.62      CC  
ATOM   6477  G   GB      2       3.853  22.014  20.268  1.00 13.43      CC  
ATOM   6477  G   GB      2       4.803  21.826  20.268  1.00 14.47      CC  
ATOM   6477  G   GB      2       5.935  22.313  20.940  1.00 15.05      CC  
ATOM   6477  G   GB      2       6.896  22.035  20.940  1.00 15.36      CC  
ATOM   6477  G   GB      2       7.841  21.716  20.940  1.00 16.09      CC  
ATOM   6477  G   GB      2       9.055  22.042  21.612  1.00 16.90      CC  
ATOM   6477  G   GB      2      10.001  21.630  21.611  1.00 17.18      CC  
ATOM   6477  G   GB      2      10.929  21.176  21.611  1.00 17.99      CC  
ATOM   6477  G   GB      2      12.204  21.328  22.281  1.00 18.47      CC  
ATOM   6477  G   GB      2      13.117  20.777  22.283  1.00 18.78      CC  
ATOM   6477  G   GB      2      14.003  20.191  22.282  1.00 19.09      CC  
ATOM   6477  G   GB      2      14.864  19.565  22.283  1.00 19.34      CC  
ATOM   6477  G   GB      2      15.698  18.901  22.284  1.00 19.64      CC  
ATOM   6477  G   GB      2      16.003  17.656  21.611  1.00 19.41      CC  
ATOM   6477  G   GB      2      16.753  16.947  21.611  1.00 19.72      CC  
ATOM   6477  G   GB      2      17.471  16.206  21.611  1.00 20.28      CC  
ATOM   6477  G   GB      2      18.721  15.913  22.283  1.00 21.41      CC  
ATOM   6477  G   GB      2      19.391  15.089  22.283  1.00 21.87      CC  
ATOM   6477  G   GB      2      20.631  14.663  22.955  1.00 22.60      CC  
ATOM   6477  G   GB      2      20.624  13.355  22.283  1.00 22.84      CC  
ATOM   6477  G   GB      2      21.184  12.448  22.283  1.00 22.88      CC  
ATOM   6477  G   GB      2      21.703  11.518  22.283  1.00 22.68      CC  
ATOM   6477  G   GB      2      22.183  10.569  22.282  1.00 23.26      CC  
ATOM   6477  G   GB      2      22.618   9.597  22.284  1.00 23.16      CC  
ATOM   6477  G   GB      2      23.013   8.611  22.283  1.00 23.47      CC  
ATOM   6477  G   GB      2      23.364   7.606  22.283  1.00 24.16      CC  
ATOM   6477  G   GB      2      23.672   6.586  22.283  1.00 24.23      CC  
ATOM   6477  G   GB      2      23.934   5.557  22.283  1.00 24.84      CC  
ATOM   6477  G   GB      2      24.881   4.649  22.955  1.00 25.34      CC  
ATOM   6477  G   GB      2      24.325   3.465  22.283  1.00 25.17      CC  
ATOM   6477  G   GB      2      24.452   2.409  22.283  1.00 25.38      CC  
ATOM   6477  G   GB      2      24.534   1.346  22.283  1.00 25.85      CC  
ATOM   6477  G   GB      2      24.569   0.282  22.283  1.00 25.94      CC  
ATOM   6477  G   GB      2      25.298  -0.807  22.955  1.00 26.59      CC  
ATOM   6477  G   GB      2      25.239  -1.902  22.955  1.00 26.79      CC  
ATOM   6477  G   GB      2      25.869  -3.082  23.627  1.00 27.44      CC  
ATOM   6477  G   GB      2      25.711  -4.198  23.627  1.00 27.65      CC  
ATOM   6477  G   GB      2      25.506  -5.305  23.627  1.00 27.79      CC  
ATOM   6477  G   GB      2      24.534  -6.223  22.955  1.00 27.49      CC  
ATOM   6477  G   GB      2      24.241  -7.281  22.955  1.00 27.66      CC  
ATOM   6477  G   GB      2      23.904  -8.321  22.955  1.00 28.16      CC  
ATOM   6477  G   GB      2      24.897  -9.897  24.299  1.00 29.46      CC  
ATOM   6477  G   GB      2      24.446 -10.965  24.299  1.00 29.82      CC  
ATOM   6477  G   GB      2      23.950 -12.012  24.298  1.00 29.94      CC  
ATOM   6477  G   GB      2      23.406 -13.041  24.298  1.00 30.29      CC  
ATOM   6477  G   GB      2      22.817 -14.042  24.300  1.00 30.64      CC  
ATOM   6477  G   GB      2      22.188 -15.017  24.299  1.00 31.04      CC  
ATOM   6477  G   GB      2      22.113 -16.403  24.971  1.00 31.75      CC  
ATOM   6477  G   GB      2      21.957 -17.813  25.642  1.00 32.48      CC  
ATOM   6477  G   GB      2      21.167 -18.745  25.643  1.00 32.35      CC  
ATOM   6477  G   GB      2      20.335 -19.645  25.643  1.00 32.34      CC  
ATOM   6477  G   GB      2      19.465 -20.507  25.643  1.00 32.18      CC  
ATOM   6477  G   GB      2      18.558 -21.331  25.643  1.00 31.77      CC  
ATOM   6477  G   GB      2      17.616 -22.116  25.642  1.00 31.51      CC  
ATOM   6477  G   GB      2      16.643 -22.857  25.642  1.00 31.37      CC  
ATOM   6477  G   GB      2      14.818 -22.323  24.298  1.00 30.70      CC  
ATOM   6477  G   GB      2      13.455 -22.308  23.627  1.00 30.25      CC  
ATOM   6477  G   GB      2      12.476 -22.870  23.627  1.00 29.42      CC  
ATOM   6477  G   GB      2      11.475 -23.389  23.627  1.00 28.96      CC  
ATOM   6477  G   GB      2      10.155 -23.185  22.955  1.00 27.88      CC  
ATOM   6477  G   GB      2       9.139 -23.604  22.955  1.00 27.26      CC  
ATOM   6477  G   GB      2       7.873 -23.275  22.284  1.00 26.34      CC  
ATOM   6477  G   GB      2       6.857 -23.594  22.283  1.00 25.91      CC  
ATOM   6477  G   GB      2       5.653 -23.149  21.612  1.00 24.73      CC  
ATOM   6477  G   GB      2       4.501 -22.646  20.940  1.00 23.64      CC  
ATOM   6477  G   GB      2       3.404 -22.087  20.268  1.00 22.56      CC  
ATOM   6477  G   GB      2       2.445 -22.214  20.268  1.00 22.41      CC  
ATOM   6477  G   GB      2       1.430 -21.560  19.596  1.00 21.76      CC  
ATOM   6477  G   GB      2       0.496 -21.602  19.596  1.00 21.28      CC  
ATOM   6477  G   GB      2      -0.441 -21.603  19.596  1.00 21.08      CC  
ATOM   6477  G   GB      2      -1.375 -21.564  19.596  1.00 21.29      CC  
ATOM   6477  G   GB      2      -2.308 -21.484  19.596  1.00 20.66      CC  
ATOM   6477  G   GB      2      -3.349 -22.096  20.268  1.00 21.01      CC  
ATOM   6477  G   GB      2      -4.300 -21.931  20.268  1.00 20.69      CC  
ATOM   6477  G   GB      2      -5.248 -21.723  20.268  1.00 20.36      CC  
ATOM   6477  G   GB      2      -6.183 -21.476  20.268  1.00 20.04      CC  
ATOM   6477  G   GB      2      -7.105 -21.189  20.268  1.00 20.24      CC  
ATOM   6477  G   GB      2      -8.284 -21.552  20.940  1.00 20.25      CC  
ATOM   6477  G   GB      2      -9.209 -21.173  20.940  1.00 20.39      CC  
ATOM   6477  G   GB      2     -10.441 -21.420  21.612  1.00 20.45      CC  
ATOM   6477  G   GB      2     -11.357 -20.949  21.612  1.00 20.10      CC  
ATOM   6477  G   GB      2     -12.254 -20.438  21.611  1.00 19.91      CC  
ATOM   6477  G   GB      2     -13.128 -19.888  21.611  1.00 19.55      CC  
ATOM   6477  G   GB      2     -14.411 -19.901  22.283  1.00 19.94      CC  
ATOM   6477  G   GB      2     -15.258 -19.258  22.284  1.00 20.06      CC  
ATOM   6477  G   GB      2     -16.564 -19.138  22.956  1.00 20.08      CC  
ATOM   6477  G   GB      2     -17.378 -18.404  22.954  1.00 19.64      CC  
ATOM   6477  G   GB      2     -18.158 -17.634  22.955  1.00 19.31      CC  
ATOM   6477  G   GB      2     -18.352 -16.338  22.283  1.00 18.61      CC  
ATOM   6477  G   GB      2     -19.612 -15.998  22.957  1.00 18.48      CC  
ATOM   6477  G   GB      2     -19.695 -14.690  22.284  1.00 17.86      CC  
ATOM   6477  G   GB      2     -20.312 -13.824  22.284  1.00 17.06      CC  
ATOM   6477  G   GB      2     -20.893 -12.932  22.283  1.00 16.68      CC  
ATOM   6477  G   GB      2     -22.079 -12.377  22.955  1.00 17.01      CC  
ATOM   6477  G   GB      2     -22.593 -11.409  22.955  1.00 16.62      CC  
ATOM   6477  G   GB      2     -23.742 -10.725  23.627  1.00 17.11      CC  
ATOM   6477  G   GB      2     -24.184  -9.686  23.627  1.00 16.97      CC  
ATOM   6477  G   GB      2     -25.280  -8.875  24.299  1.00 17.37      CC  
ATOM   6477  G   GB      2     -25.640  -7.774  24.298  1.00 17.20      CC  
ATOM   6477  G   GB      2     -25.953  -6.656  24.298  1.00 17.11      CC  
ATOM   6477  G   GB      2     -26.217  -5.524  24.299  1.00 16.94      CC  
ATOM   6477  G   GB      2     -25.701  -4.264  23.627  1.00 16.78      CC  
ATOM   6477  G   GB      2     -26.597  -3.238  24.298  1.00 16.52      CC  
ATOM   6477  G   GB      2     -27.450  -2.141  24.970  1.00 16.79      CC  
ATOM   6477  G   GB      2     -28.257  -0.973  25.642  1.00 17.17      CC  
ATOM   6477  G   GB      2     -28.273   0.250  25.642  1.00 16.99      CC  
ATOM   6477  G   GB      2     -28.236   1.475  25.642  1.00 17.39      CC  
ATOM   6477  G   GB      2     -28.882   2.769  26.314  1.00 17.47      CC  
ATOM   6477  G   GB      2     -28.736   4.015  26.314  1.00 17.20      CC  
ATOM   6477  G   GB      2     -29.263   5.392  26.986  1.00 17.78      CC  
ATOM   6477  G   GB      2     -29.003   6.651  26.986  1.00 17.61      CC  
ATOM   6477  G   GB      2     -28.687   7.903  26.986  1.00 17.47      CC  
ATOM   6477  G   GB      2     -28.319   9.133  26.986  1.00 17.40      CC  
ATOM   6477  G   GB      2     -27.896  10.353  26.987  1.00 17.55      CC  
ATOM   6477  G   GB      2     -27.422  11.552  26.986  1.00 17.85      CC  
ATOM   6477  G   GB      2     -26.896  12.726  26.986  1.00 17.93      CC  
ATOM   6477  G   GB      2     -26.319  13.880  26.986  1.00 18.32      CC  
ATOM   6477  G   GB      2     -25.694  15.009  26.984  1.00 18.35      CC  
ATOM   6477  G   GB      2     -24.397  15.705  26.314  1.00 18.08      CC  
ATOM   6477  G   GB      2     -23.694  16.746  26.314  1.00 17.90      CC  
ATOM   6477  G   GB      2     -22.947  17.757  26.314  1.00 17.54      CC  
ATOM   6477  G   GB      2     -21.591  18.256  25.642  1.00 17.00      CC  
ATOM   6477  G   GB      2     -20.780  19.174  25.641  1.00 16.73      CC  
ATOM   6477  G   GB      2     -19.932  20.053  25.643  1.00 16.05      CC  
ATOM   6477  G   GB      2     -18.544  20.352  24.970  1.00 15.73      CC  
ATOM   6477  G   GB      2     -17.171  20.566  24.300  1.00 14.81      CC  
ATOM   6477  G   GB      2     -16.263  21.292  24.299  1.00 14.73      CC  
ATOM   6477  G   GB      2     -14.904  21.368  23.627  1.00 14.07      CC  
ATOM   6477  G   GB      2     -13.965  21.993  23.627  1.00 14.43      CC  
ATOM   6477  G   GB      2     -12.999  22.579  23.625  1.00 14.25      CC  
ATOM   6477  G   GB      2     -11.668  22.461  22.955  1.00 13.93      CC  
ATOM   6477  G   GB      2     -10.686  22.946  22.954  1.00 14.20      CC  
ATOM   6477  G   GB      2      -9.680  23.387  22.955  1.00 13.67      CC  
ATOM   6477  G   GB      2      -8.658  23.785  22.955  1.00 14.02      CC  
ATOM   6477  G   GB      2      -7.396  23.431  22.283  1.00 13.39      CC  
ATOM   6477  G   GB      2      -6.376  23.729  22.283  1.00 13.55      CC  
ATOM   6477  G   GB      2      -5.182  23.259  21.612  1.00 12.99      CC  
ATOM   6477  G   GB      2      -4.170  23.462  21.612  1.00 13.12      CC  
ATOM   6477  G   GB      2      -3.052  22.886  20.940  1.00 13.21      CC  
ATOM   6477  G   GB      2      -2.057  22.997  20.940  1.00 12.70      CC  
ATOM   6477  G   GB      2      -1.060  23.065  20.940  1.00 13.21      CC  
ATOM   6477  G   GB      2      -0.061  23.089  20.940  1.00 13.07      CC  
ATOM   6477  G   GB      2       0.998  23.728  20.188  1.00 13.43      CC  
ATOM   6477  G   GB      2       1.997  23.664  20.188  1.00 13.59      CC  
ATOM   6477  G   GB      2       2.899  22.803  19.541  1.00 13.56      CC  
ATOM   6477  G   GB      2       3.854  22.662  19.541  1.00 13.51      CC  
ATOM   6477  G   GB      2       4.806  22.479  19.541  1.00 14.54      CC  
ATOM   6477  G   GB      2       5.747  22.257  19.540  1.00 14.87      CC  
ATOM   6477  G   GB      2       6.901  22.724  20.188  1.00 15.28      CC  
ATOM   6477  G   GB      2       7.852  22.413  20.188  1.00 16.15      CC  
ATOM   6477  G   GB      2       9.066  22.773  20.835  1.00 16.88      CC  
ATOM   6477  G   GB      2      10.020  22.369  20.835  1.00 17.06      CC  
ATOM   6477  G   GB      2      10.952  21.928  20.836  1.00 17.54      CC  
ATOM   6477  G   GB      2      11.866  21.447  20.836  1.00 17.70      CC  
ATOM   6477  G   GB      2      12.758  20.927  20.837  1.00 18.15      CC  
ATOM   6477  G   GB      2      13.628  20.373  20.836  1.00 18.51      CC  
ATOM   6477  G   GB      2      14.473  19.782  20.835  1.00 18.88      CC  
ATOM   6477  G   GB      2      15.293  19.154  20.837  1.00 18.97      CC  
ATOM   6477  G   GB      2      16.086  18.494  20.836  1.00 19.27      CC  
ATOM   6477  G   GB      2      16.848  17.800  20.837  1.00 19.57      CC  
ATOM   6477  G   GB      2      17.585  17.075  20.836  1.00 20.05      CC  
ATOM   6477  G   GB      2      18.287  16.319  20.837  1.00 20.59      CC  
ATOM   6477  G   GB      2      19.549  16.018  21.483  1.00 21.63      CC  
ATOM   6477  G   GB      2      20.206  15.180  21.483  1.00 22.18      CC  
ATOM   6477  G   GB      2      20.825  14.317  21.484  1.00 22.60      CC  
ATOM   6477  G   GB      2      21.411  13.427  21.483  1.00 22.62      CC  
ATOM   6477  G   GB      2      21.957  12.514  21.483  1.00 22.82      CC  
ATOM   6477  G   GB      2      22.464  11.579  21.483  1.00 22.96      CC  
ATOM   6477  G   GB      2      22.932  10.622  21.484  1.00 23.21      CC  
ATOM   6477  G   GB      2      23.359   9.648  21.483  1.00 23.45      CC  
ATOM   6477  G   GB      2      23.744   8.658  21.482  1.00 23.78      CC  
ATOM   6477  G   GB      2      23.361   7.420  20.836  1.00 23.92      CC  
ATOM   6477  G   GB      2      23.653   6.428  20.836  1.00 24.19      CC  
ATOM   6477  G   GB      2      24.645   5.597  21.483  1.00 24.94      CC  
ATOM   6477  G   GB      2      24.859   4.552  21.483  1.00 25.17      CC  
ATOM   6477  G   GB      2      25.029   3.504  21.484  1.00 25.45      CC  
ATOM   6477  G   GB      2      25.154   2.447  21.484  1.00 25.77      CC  
ATOM   6477  G   GB      2      25.235   1.387  21.483  1.00 26.12      CC  
ATOM   6477  G   GB      2      25.270   0.321  21.484  1.00 26.33      CC  
ATOM   6477  G   GB      2      26.023  -0.766  22.131  1.00 26.68      CC  
ATOM   6477  G   GB      2      25.968  -1.862  22.131  1.00 27.21      CC  
ATOM   6477  G   GB      2      26.623  -3.038  22.779  1.00 27.63      CC  
ATOM   6477  G   GB      2      25.719  -4.040  22.131  1.00 27.25      CC  
ATOM   6477  G   GB      2      25.526  -5.118  22.131  1.00 27.39      CC  
ATOM   6477  G   GB      2      25.288  -6.189  22.131  1.00 27.41      CC  
ATOM   6477  G   GB      2      25.737  -7.459  22.779  1.00 28.49      CC  
ATOM   6477  G   GB      2      25.401  -8.533  22.779  1.00 29.00      CC  
ATOM   6477  G   GB      2      25.018  -9.596  22.779  1.00 29.58      CC  
ATOM   6477  G   GB      2      25.292 -10.945  23.427  1.00 29.86      CC  
ATOM   6477  G   GB      2      24.808 -12.001  23.426  1.00 30.39      CC  
ATOM   6477  G   GB      2      24.282 -13.032  23.427  1.00 30.77      CC  
ATOM   6477  G   GB      2      24.367 -14.433  24.074  1.00 32.14      CC  
ATOM   6477  G   GB      2      23.738 -15.444  24.075  1.00 32.61      CC  
ATOM   6477  G   GB      2      23.066 -16.431  24.075  1.00 32.14      CC  
ATOM   6477  G   GB      2      22.353 -17.388  24.075  1.00 32.54      CC  
ATOM   6477  G   GB      2      22.184 -18.806  24.722  1.00 32.85      CC  
ATOM   6477  G   GB      2      21.373 -19.723  24.722  1.00 32.71      CC  
ATOM   6477  G   GB      2      20.523 -20.605  24.722  1.00 32.98      CC  
ATOM   6477  G   GB      2      20.151 -22.013  25.369  1.00 33.01      CC  
ATOM   6477  G   GB      2      18.716 -22.259  24.722  1.00 32.76      CC  
ATOM   6477  G   GB      2      17.764 -23.027  24.722  1.00 31.83      CC  
ATOM   6477  G   GB      2      16.778 -23.754  24.722  1.00 31.70      CC  
ATOM   6477  G   GB      2      14.937 -23.159  23.427  1.00 31.34      CC  
ATOM   6477  G   GB      2      13.563 -23.109  22.780  1.00 30.13      CC  
ATOM   6477  G   GB      2      12.578 -23.661  22.779  1.00 29.60      CC  
ATOM   6477  G   GB      2      11.243 -23.481  22.132  1.00 29.15      CC  
ATOM   6477  G   GB      2      10.244 -23.934  22.131  1.00 27.89      CC  
ATOM   6477  G   GB      2       8.956 -23.632  21.484  1.00 27.27      CC  
ATOM   6477  G   GB      2       7.954 -23.988  21.484  1.00 26.37      CC  
ATOM   6477  G   GB      2       6.729 -23.569  20.836  1.00 25.35      CC  
ATOM   6477  G   GB      2       5.731 -23.831  20.836  1.00 25.04      CC  
ATOM   6477  G   GB      2       4.576 -23.304  20.188  1.00 23.94      CC  
ATOM   6477  G   GB      2       3.474 -22.723  19.541  1.00 22.96      CC  
ATOM   6477  G   GB      2       2.433 -22.091  18.893  1.00 22.31      CC  
ATOM   6477  G   GB      2       1.500 -22.174  18.893  1.00 22.11      CC  
ATOM   6477  G   GB      2       0.565 -22.218  18.893  1.00 21.40      CC  
ATOM   6477  G   GB      2      -0.383 -22.983  19.541  1.00 22.11      CC  
ATOM   6477  G   GB      2      -1.307 -22.186  18.893  1.00 21.61      CC  
ATOM   6477  G   GB      2      -2.240 -22.112  18.893  1.00 21.52      CC  
ATOM   6477  G   GB      2      -3.278 -22.752  19.541  1.00 21.34      CC  
ATOM   6477  G   GB      2      -4.232 -22.594  19.541  1.00 21.03      CC  
ATOM   6477  G   GB      2      -5.179 -22.396  19.541  1.00 20.71      CC  
ATOM   6477  G   GB      2      -6.117 -22.158  19.541  1.00 20.38      CC  
ATOM   6477  G   GB      2      -7.278 -22.607  20.188  1.00 20.95      CC  
ATOM   6477  G   GB      2      -8.222 -22.280  20.189  1.00 20.62      CC  
ATOM   6477  G   GB      2      -9.155 -21.914  20.188  1.00 21.07      CC  
ATOM   6477  G   GB      2     -10.393 -22.199  20.835  1.00 20.87      CC  
ATOM   6477  G   GB      2     -11.317 -21.739  20.838  1.00 20.57      CC  
ATOM   6477  G   GB      2     -12.222 -21.246  20.836  1.00 20.80      CC  
ATOM   6477  G   GB      2     -13.512 -21.357  21.484  1.00 20.63      CC  
ATOM   6477  G   GB      2     -14.401 -20.768  21.484  1.00 20.63      CC  
ATOM   6477  G   GB      2     -15.262 -20.145  21.483  1.00 20.30      CC  
ATOM   6477  G   GB      2     -16.581 -20.071  22.132  1.00 20.47      CC  
ATOM   6477  G   GB      2     -17.413 -19.355  22.131  1.00 20.22      CC  
ATOM   6477  G   GB      2     -18.212 -18.605  22.131  1.00 20.08      CC  
ATOM   6477  G   GB      2     -18.978 -17.822  22.131  1.00 19.90      CC  
ATOM   6477  G   GB      2     -19.711 -17.007  22.131  1.00 18.91      CC  
ATOM   6477  G   GB      2     -20.412 -16.162  22.130  1.00 18.52      CC  
ATOM   6477  G   GB      2     -21.070 -15.290  22.132  1.00 18.12      CC  
ATOM   6477  G   GB      2     -21.698 -14.386  22.132  1.00 17.71      CC  
ATOM   6477  G   GB      2     -22.284 -13.460  22.132  1.00 17.33      CC  
ATOM   6477  G   GB      2     -22.830 -12.512  22.131  1.00 17.02      CC  
ATOM   6477  G   GB      2     -23.338 -11.541  22.130  1.00 17.01      CC  
ATOM   6477  G   GB      2     -24.499 -10.855  22.779  1.00 17.15      CC  
ATOM   6477  G   GB      2     -24.934  -9.815  22.780  1.00 17.40      CC  
ATOM   6477  G   GB      2     -26.046  -9.004  23.427  1.00 17.43      CC  
ATOM   6477  G   GB      2     -26.401  -7.901  23.426  1.00 17.29      CC  
ATOM   6477  G   GB      2     -26.711  -6.781  23.427  1.00 17.22      CC  
ATOM   6477  G   GB      2     -26.227  -5.496  22.779  1.00 17.25      CC  
ATOM   6477  G   GB      2     -27.186  -4.513  23.427  1.00 17.21      CC  
ATOM   6477  G   GB      2     -27.352  -3.364  23.427  1.00 17.26      CC  
ATOM   6477  G   GB      2     -28.229  -2.271  24.074  1.00 17.18      CC  
ATOM   6477  G   GB      2     -29.061  -1.108  24.722  1.00 17.27      CC  
ATOM   6477  G   GB      2     -29.082   0.116  24.722  1.00 17.31      CC  
ATOM   6477  G   GB      2     -29.812   1.377  25.370  1.00 17.67      CC  
ATOM   6477  G   GB      2     -29.728   2.630  25.370  1.00 17.80      CC  
ATOM   6477  G   GB      2     -29.591   3.878  25.370  1.00 17.28      CC  
ATOM   6477  G   GB      2     -30.152   5.253  26.017  1.00 17.75      CC  
ATOM   6477  G   GB      2     -29.904   6.516  26.017  1.00 17.58      CC  
ATOM   6477  G   GB      2     -29.603   7.771  26.017  1.00 17.42      CC  
ATOM   6477  G   GB      2     -29.250   9.009  26.018  1.00 17.33      CC  
ATOM   6477  G   GB      2     -28.844  10.232  26.018  1.00 17.38      CC  
ATOM   6477  G   GB      2     -29.096  11.723  26.664  1.00 18.16      CC  
ATOM   6477  G   GB      2     -28.576  12.937  26.665  1.00 18.21      CC  
ATOM   6477  G   GB      2     -28.006  14.129  26.665  1.00 18.20      CC  
ATOM   6477  G   GB      2     -26.721  14.925  26.017  1.00 18.00      CC  
ATOM   6477  G   GB      2     -26.068  16.035  26.018  1.00 18.00      CC  
ATOM   6477  G   GB      2     -25.372  17.119  26.016  1.00 17.90      CC  
ATOM   6477  G   GB      2     -24.629  18.168  26.018  1.00 17.76      CC  
ATOM   6477  G   GB      2     -23.248  18.714  25.370  1.00 17.21      CC  
ATOM   6477  G   GB      2     -22.439  19.676  25.370  1.00 17.01      CC  
ATOM   6477  G   GB      2     -21.040  20.076  24.723  1.00 16.48      CC  
ATOM   6477  G   GB      2     -20.177  20.944  24.722  1.00 16.08      CC  
ATOM   6477  G   GB      2     -18.772  21.206  24.074  1.00 15.13      CC  
ATOM   6477  G   GB      2     -17.862  21.977  24.075  1.00 15.31      CC  
ATOM   6477  G   GB      2     -16.465  22.099  23.426  1.00 14.93      CC  
ATOM   6477  G   GB      2     -15.520  22.773  23.426  1.00 14.84      CC  
ATOM   6477  G   GB      2     -14.548  23.405  23.427  1.00 14.88      CC  
ATOM   6477  G   GB      2     -13.176  23.333  22.778  1.00 14.37      CC  
ATOM   6477  G   GB      2     -11.836  23.189  22.131  1.00 14.02      CC  
ATOM   6477  G   GB      2     -10.848  23.668  22.130  1.00 14.34      CC  
ATOM   6477  G   GB      2      -9.843  24.101  22.132  1.00 13.89      CC  
ATOM   6477  G   GB      2      -8.818  24.495  22.132  1.00 14.10      CC  
ATOM   6477  G   GB      2      -7.553  24.117  21.484  1.00 13.44      CC  
ATOM   6477  G   GB      2      -6.530  24.414  21.484  1.00 13.70      CC  
ATOM   6477  G   GB      2      -5.332  23.924  20.836  1.00 12.93      CC  
ATOM   6477  G   GB      2      -4.185  23.377  20.188  1.00 12.99      CC  
ATOM   6477  G   GB      2      -3.300  24.287  20.836  1.00 13.32      CC  
ATOM   6477  G   GB      2      -2.274  24.405  20.836  1.00 13.50      CC  
ATOM   6477  G   GB      2      -1.208  23.718  20.188  1.00 13.65      CC  
ATOM   6477  G   GB      2      -0.207  23.748  20.188  1.00 13.85      CC  
ATOM   6477  G   GB      2       1.000  24.364  19.416  1.00 14.01      CC  
ATOM   6477  G   GB      2       1.998  24.302  19.416  1.00 13.67      CC  
ATOM   6477  G   GB      2       2.993  24.200  19.416  1.00 14.02      CC  
ATOM   6477  G   GB      2       3.983  24.057  19.416  1.00 14.29      CC  
ATOM   6477  G   GB      2       4.964  23.873  19.416  1.00 14.55      CC  
ATOM   6477  G   GB      2       5.749  22.891  18.793  1.00 14.95      CC  
ATOM   6477  G   GB      2       6.682  22.636  18.793  1.00 15.27      CC  
ATOM   6477  G   GB      2       7.857  23.083  19.416  1.00 15.60      CC  
ATOM   6477  G   GB      2       8.795  22.743  19.416  1.00 16.23      CC  
ATOM   6477  G   GB      2      10.035  23.079  20.039  1.00 16.97      CC  
ATOM   6477  G   GB      2      10.973  22.647  20.040  1.00 17.28      CC  
ATOM   6477  G   GB      2      11.892  22.179  20.040  1.00 17.69      CC  
ATOM   6477  G   GB      2      12.791  21.674  20.038  1.00 17.98      CC  
ATOM   6477  G   GB      2      13.670  21.130  20.039  1.00 18.28      CC  
ATOM   6477  G   GB      2      14.524  20.553  20.038  1.00 18.66      CC  
ATOM   6477  G   GB      2      15.353  19.940  20.040  1.00 18.93      CC  
ATOM   6477  G   GB      2      16.160  19.293  20.039  1.00 19.23      CC  
ATOM   6477  G   GB      2      16.937  18.615  20.038  1.00 19.57      CC  
ATOM   6477  G   GB      2      17.687  17.903  20.039  1.00 19.91      CC  
ATOM   6477  G   GB      2      18.405  17.164  20.039  1.00 20.36      CC  
ATOM   6477  G   GB      2      19.687  16.905  20.662  1.00 21.31      CC  
ATOM   6477  G   GB      2      20.362  16.083  20.663  1.00 21.77      CC  
ATOM   6477  G   GB      2      21.005  15.235  20.662  1.00 22.73      CC  
ATOM   6477  G   GB      2      21.613  14.362  20.661  1.00 22.81      CC  
ATOM   6477  G   GB      2      22.184  13.463  20.661  1.00 22.86      CC  
ATOM   6477  G   GB      2      22.717  12.541  20.661  1.00 23.11      CC  
ATOM   6477  G   GB      2      23.213  11.600  20.661  1.00 23.26      CC  
ATOM   6477  G   GB      2      23.667  10.639  20.662  1.00 23.72      CC  
ATOM   6477  G   GB      2      24.085   9.659  20.661  1.00 23.91      CC  
ATOM   6477  G   GB      2      24.460   8.663  20.662  1.00 24.34      CC  
ATOM   6477  G   GB      2      24.794   7.654  20.662  1.00 24.50      CC  
ATOM   6477  G   GB      2      25.087   6.630  20.662  1.00 24.70      CC  
ATOM   6477  G   GB      2      25.338   5.596  20.662  1.00 25.12      CC  
ATOM   6477  G   GB      2      25.546   4.549  20.662  1.00 25.49      CC  
ATOM   6477  G   GB      2      25.711   3.500  20.662  1.00 25.73      CC  
ATOM   6477  G   GB      2      25.834   2.442  20.662  1.00 25.96      CC  
ATOM   6477  G   GB      2      25.912   1.379  20.662  1.00 26.32      CC  
ATOM   6477  G   GB      2      25.947   0.320  20.662  1.00 26.53      CC  
ATOM   6477  G   GB      2      25.938  -0.745  20.662  1.00 26.70      CC  
ATOM   6477  G   GB      2      26.666  -1.864  21.285  1.00 27.70      CC  
ATOM   6477  G   GB      2      26.567  -2.955  21.285  1.00 27.27      CC  
ATOM   6477  G   GB      2      27.197  -4.160  21.908  1.00 28.08      CC  
ATOM   6477  G   GB      2      26.236  -5.121  21.285  1.00 27.43      CC  
ATOM   6477  G   GB      2      26.765  -6.373  21.908  1.00 28.40      CC  
ATOM   6477  G   GB      2      26.481  -7.466  21.908  1.00 28.65      CC  
ATOM   6477  G   GB      2      26.153  -8.545  21.907  1.00 29.33      CC  
ATOM   6477  G   GB      2      26.513  -9.885  22.530  1.00 29.77      CC  
ATOM   6477  G   GB      2      25.365 -10.660  21.907  1.00 30.05      CC  
ATOM   6477  G   GB      2      26.324 -12.355  23.152  1.00 31.27      CC  
ATOM   6477  G   GB      2      26.488 -13.785  23.777  1.00 32.04      CC  
ATOM   6477  G   GB      2      25.901 -14.859  23.775  1.00 32.26      CC  
ATOM   6477  G   GB      2      25.269 -15.909  23.776  1.00 32.76      CC  
ATOM   6477  G   GB      2      24.595 -16.932  23.776  1.00 33.09      CC  
ATOM   6477  G   GB      2      23.880 -17.927  23.776  1.00 33.41      CC  
ATOM   6477  G   GB      2      23.125 -18.889  23.778  1.00 33.37      CC  
ATOM   6477  G   GB      2      22.330 -19.823  23.778  1.00 33.48      CC  
ATOM   6477  G   GB      2      21.501 -20.720  23.777  1.00 33.35      CC  
ATOM   6477  G   GB      2      20.633 -21.585  23.776  1.00 33.44      CC  
ATOM   6477  G   GB      2      19.730 -22.413  23.776  1.00 32.84      CC  
ATOM   6477  G   GB      2      18.793 -23.204  23.776  1.00 32.32      CC  
ATOM   6477  G   GB      2      17.827 -23.954  23.776  1.00 32.14      CC  
ATOM   6477  G   GB      2      16.829 -24.666  23.776  1.00 32.01      CC  
ATOM   6477  G   GB      2      14.561 -23.344  21.908  1.00 30.68      CC  
ATOM   6477  G   GB      2      13.594 -23.922  21.907  1.00 30.09      CC  
ATOM   6477  G   GB      2      12.601 -24.458  21.907  1.00 29.88      CC  
ATOM   6477  G   GB      2      11.258 -24.245  21.284  1.00 28.97      CC  
ATOM   6477  G   GB      2      10.256 -24.686  21.284  1.00 28.19      CC  
ATOM   6477  G   GB      2       9.234 -25.085  21.285  1.00 27.74      CC  
ATOM   6477  G   GB      2       7.957 -24.699  20.662  1.00 26.57      CC  
ATOM   6477  G   GB      2       6.729 -24.250  20.039  1.00 25.72      CC  
ATOM   6477  G   GB      2       5.550 -23.744  19.416  1.00 24.61      CC  
ATOM   6477  G   GB      2       4.425 -23.183  18.793  1.00 23.48      CC  
ATOM   6477  G   GB      2       3.355 -22.571  18.171  1.00 23.12      CC  
ATOM   6477  G   GB      2       2.428 -22.690  18.170  1.00 22.55      CC  
ATOM   6477  G   GB      2       1.495 -22.770  18.170  1.00 22.35      CC  
ATOM   6477  G   GB      2       0.561 -22.813  18.170  1.00 21.82      CC  
ATOM   6477  G   GB      2      -0.376 -22.816  18.170  1.00 21.56      CC  
ATOM   6477  G   GB      2      -1.313 -22.782  18.170  1.00 21.90      CC  
ATOM   6477  G   GB      2      -2.244 -22.709  18.170  1.00 21.81      CC  
ATOM   6477  G   GB      2      -3.281 -23.373  18.793  1.00 21.66      CC  
ATOM   6477  G   GB      2      -4.096 -22.449  18.170  1.00 20.45      CC  
ATOM   6477  G   GB      2      -5.184 -23.025  18.793  1.00 21.03      CC  
ATOM   6477  G   GB      2      -6.124 -22.793  18.794  1.00 20.70      CC  
ATOM   6477  G   GB      2      -7.288 -23.269  19.416  1.00 21.27      CC  
ATOM   6477  G   GB      2      -8.235 -22.952  19.416  1.00 20.93      CC  
ATOM   6477  G   GB      2      -9.171 -22.594  19.416  1.00 21.25      CC  
ATOM   6477  G   GB      2     -10.413 -22.911  20.039  1.00 21.20      CC  
ATOM   6477  G   GB      2     -11.694 -23.163  20.662  1.00 21.75      CC  
ATOM   6477  G   GB      2     -12.637 -22.663  20.662  1.00 21.46      CC  
ATOM   6477  G   GB      2     -13.555 -22.127  20.661  1.00 21.31      CC  
ATOM   6477  G   GB      2     -14.451 -21.552  20.662  1.00 20.96      CC  
ATOM   6477  G   GB      2     -15.784 -21.574  21.284  1.00 21.16      CC  
ATOM   6477  G   GB      2     -16.655 -20.908  21.285  1.00 20.90      CC  
ATOM   6477  G   GB      2     -17.497 -20.210  21.284  1.00 20.74      CC  
ATOM   6477  G   GB      2     -18.848 -20.044  21.907  1.00 20.94      CC  
ATOM   6477  G   GB      2     -19.655 -19.253  21.908  1.00 20.56      CC  
ATOM   6477  G   GB      2     -19.846 -17.908  21.285  1.00 19.50      CC  
ATOM   6477  G   GB      2     -20.564 -17.078  21.285  1.00 19.31      CC  
ATOM   6477  G   GB      2     -21.246 -16.222  21.285  1.00 18.62      CC  
ATOM   6477  G   GB      2     -21.894 -15.336  21.285  1.00 18.23      CC  
ATOM   6477  G   GB      2     -22.505 -14.426  21.284  1.00 17.75      CC  
ATOM   6477  G   GB      2     -23.076 -13.492  21.286  1.00 17.53      CC  
ATOM   6477  G   GB      2     -23.609 -12.534  21.287  1.00 17.72      CC  
ATOM   6477  G   GB      2     -24.810 -11.893  21.908  1.00 17.50      CC  
ATOM   6477  G   GB      2     -25.276 -10.868  21.908  1.00 17.18      CC  
ATOM   6477  G   GB      2     -26.432 -10.099  22.531  1.00 17.68      CC  
ATOM   6477  G   GB      2     -26.824  -9.007  22.531  1.00 17.43      CC  
ATOM   6477  G   GB      2     -27.170  -7.901  22.531  1.00 17.39      CC  
ATOM   6477  G   GB      2     -27.472  -6.777  22.531  1.00 17.35      CC  
ATOM   6477  G   GB      2     -26.960  -5.491  21.908  1.00 17.08      CC  
ATOM   6477  G   GB      2     -27.934  -4.504  22.531  1.00 17.46      CC  
ATOM   6477  G   GB      2     -28.872  -3.448  23.154  1.00 17.37      CC  
ATOM   6477  G   GB      2     -28.990  -2.261  23.154  1.00 17.33      CC  
ATOM   6477  G   GB      2     -29.840  -1.100  23.777  1.00 17.45      CC  
ATOM   6477  G   GB      2     -29.860   0.123  23.776  1.00 17.79      CC  
ATOM   6477  G   GB      2     -30.611   1.385  24.399  1.00 17.72      CC  
ATOM   6477  G   GB      2     -30.529   2.637  24.399  1.00 17.97      CC  
ATOM   6477  G   GB      2     -31.171   3.986  25.022  1.00 17.90      CC  
ATOM   6477  G   GB      2     -30.981   5.259  25.022  1.00 17.76      CC  
ATOM   6477  G   GB      2     -30.740   6.525  25.022  1.00 17.62      CC  
ATOM   6477  G   GB      2     -30.446   7.780  25.022  1.00 17.44      CC  
ATOM   6477  G   GB      2     -30.102   9.022  25.022  1.00 17.89      CC  
ATOM   6477  G   GB      2     -29.706  10.249  25.023  1.00 17.89      CC  
ATOM   6477  G   GB      2     -29.989  11.746  25.644  1.00 18.12      CC  
ATOM   6477  G   GB      2     -29.482  12.963  25.647  1.00 18.06      CC  
ATOM   6477  G   GB      2     -28.926  14.161  25.646  1.00 18.01      CC  
ATOM   6477  G   GB      2     -28.321  15.336  25.645  1.00 18.25      CC  
ATOM   6477  G   GB      2     -27.668  16.483  25.646  1.00 18.05      CC  
ATOM   6477  G   GB      2     -26.313  17.177  25.024  1.00 17.59      CC  
ATOM   6477  G   GB      2     -25.587  18.243  25.022  1.00 17.56      CC  
ATOM   6477  G   GB      2     -24.199  18.796  24.400  1.00 17.27      CC  
ATOM   6477  G   GB      2     -23.410  19.772  24.400  1.00 17.10      CC  
ATOM   6477  G   GB      2     -22.003  20.187  23.776  1.00 16.32      CC  
ATOM   6477  G   GB      2     -21.157  21.071  23.777  1.00 15.88      CC  
ATOM   6477  G   GB      2     -20.274  21.922  23.777  1.00 15.80      CC  
ATOM   6477  G   GB      2     -19.360  22.734  23.776  1.00 15.84      CC  
ATOM   6477  G   GB      2     -17.929  22.893  23.153  1.00 15.57      CC  
ATOM   6477  G   GB      2     -16.974  23.609  23.154  1.00 15.41      CC  
ATOM   6477  G   GB      2     -15.993  24.285  23.154  1.00 15.47      CC  
ATOM   6477  G   GB      2     -14.177  23.579  21.908  1.00 14.21      CC  
ATOM   6477  G   GB      2     -13.197  24.140  21.909  1.00 14.49      CC  
ATOM   6477  G   GB      2     -12.198  24.662  21.908  1.00 14.62      CC  
ATOM   6477  G   GB      2     -11.175  25.141  21.908  1.00 14.60      CC  
ATOM   6477  G   GB      2      -9.849  24.851  21.284  1.00 13.91      CC  
ATOM   6477  G   GB      2      -8.819  25.234  21.285  1.00 14.18      CC  
ATOM   6477  G   GB      2      -7.550  24.826  20.662  1.00 13.57      CC  
ATOM   6477  G   GB      2      -6.526  25.115  20.662  1.00 13.78      CC  
ATOM   6477  G   GB      2      -5.325  24.596  20.039  1.00 12.95      CC  
ATOM   6477  G   GB      2      -4.179  24.023  19.416  1.00 12.86      CC  
ATOM   6477  G   GB      2      -3.190  24.175  19.416  1.00 12.79      CC  
ATOM   6477  G   GB      2      -2.196  24.285  19.416  1.00 12.81      CC  
ATOM   6477  G   GB      2      -1.236  25.136  20.039  1.00 13.80      CC  
ATOM   6477  G   GB      2      -0.198  24.383  19.416  1.00 13.17      CC  
ATOM   6477  G   GB      2       1.000  24.975  18.624  1.00 13.89      CC  
ATOM   6477  G   GB      2       1.998  24.914  18.624  1.00 13.97      CC  
ATOM   6477  G   GB      2       2.993  24.815  18.624  1.00 14.09      CC  
ATOM   6477  G   GB      2       3.982  24.675  18.624  1.00 14.35      CC  
ATOM   6477  G   GB      2       4.967  24.496  18.624  1.00 14.61      CC  
ATOM   6477  G   GB      2       5.943  24.277  18.624  1.00 14.89      CC  
ATOM   6477  G   GB      2       6.910  24.020  18.624  1.00 15.34      CC  
ATOM   6477  G   GB      2       7.864  23.725  18.624  1.00 15.62      CC  
ATOM   6477  G   GB      2       8.808  23.391  18.624  1.00 15.95      CC  
ATOM   6477  G   GB      2       9.737  23.021  18.623  1.00 16.08      CC  
ATOM   6477  G   GB      2      10.648  22.613  18.624  1.00 16.92      CC  
ATOM   6477  G   GB      2      11.913  22.880  19.222  1.00 17.58      CC  
ATOM   6477  G   GB      2      12.820  22.385  19.222  1.00 17.92      CC  
ATOM   6477  G   GB      2      13.707  21.854  19.221  1.00 18.21      CC  
ATOM   6477  G   GB      2      14.117  20.627  18.624  1.00 18.18      CC  
ATOM   6477  G   GB      2      14.930  20.045  18.624  1.00 18.36      CC  
ATOM   6477  G   GB      2      15.720  19.432  18.624  1.00 18.71      CC  
ATOM   6477  G   GB      2      16.485  18.788  18.623  1.00 18.83      CC  
ATOM   6477  G   GB      2      17.222  18.114  18.624  1.00 19.14      CC  
ATOM   6477  G   GB      2      17.934  17.411  18.623  1.00 20.04      CC  
ATOM   6477  G   GB      2      18.615  16.679  18.625  1.00 20.41      CC  
ATOM   6477  G   GB      2      19.887  16.430  19.222  1.00 21.65      CC  
ATOM   6477  G   GB      2      21.165  16.109  19.820  1.00 21.92      CC  
ATOM   6477  G   GB      2      21.792  15.249  19.820  1.00 22.38      CC  
ATOM   6477  G   GB      2      22.386  14.365  19.818  1.00 23.11      CC  
ATOM   6477  G   GB      2      22.940  13.457  19.822  1.00 23.16      CC  
ATOM   6477  G   GB      2      23.462  12.529  19.819  1.00 23.42      CC  
ATOM   6477  G   GB      2      23.945  11.582  19.818  1.00 23.54      CC  
ATOM   6477  G   GB      2      24.387  10.615  19.820  1.00 23.82      CC  
ATOM   6477  G   GB      2      24.794   9.628  19.820  1.00 23.83      CC  
ATOM   6477  G   GB      2      25.159   8.631  19.819  1.00 24.25      CC  
ATOM   6477  G   GB      2      25.484   7.617  19.819  1.00 24.49      CC  
ATOM   6477  G   GB      2      25.769   6.590  19.819  1.00 24.92      CC  
ATOM   6477  G   GB      2      26.012   5.557  19.819  1.00 25.17      CC  
ATOM   6477  G   GB      2      26.213   4.510  19.819  1.00 25.53      CC  
ATOM   6477  G   GB      2      26.372   3.457  19.819  1.00 26.18      CC  
ATOM   6477  G   GB      2      26.490   2.401  19.819  1.00 26.40      CC  
ATOM   6477  G   GB      2      26.565   1.339  19.819  1.00 26.61      CC  
ATOM   6477  G   GB      2      26.597   0.276  19.819  1.00 26.82      CC  
ATOM   6477  G   GB      2      27.388  -0.813  20.416  1.00 26.94      CC  
ATOM   6477  G   GB      2      27.334  -1.907  20.416  1.00 27.06      CC  
ATOM   6477  G   GB      2      27.235  -3.002  20.416  1.00 27.23      CC  
ATOM   6477  G   GB      2      27.886  -4.207  21.014  1.00 28.35      CC  
ATOM   6477  G   GB      2      27.695  -5.321  21.014  1.00 28.51      CC  
ATOM   6477  G   GB      2      27.461  -6.422  21.014  1.00 28.66      CC  
ATOM   6477  G   GB      2      27.182  -7.516  21.014  1.00 28.81      CC  
ATOM   6477  G   GB      2      26.860  -8.594  21.015  1.00 29.25      CC  
ATOM   6477  G   GB      2      26.495  -9.663  21.014  1.00 29.93      CC  
ATOM   6477  G   GB      2      26.829 -11.021  21.611  1.00 30.26      CC  
ATOM   6477  G   GB      2      27.095 -12.420  22.209  1.00 31.48      CC  
ATOM   6477  G   GB      2      26.576 -13.493  22.209  1.00 32.26      CC  
ATOM   6477  G   GB      2      26.715 -14.937  22.806  1.00 32.53      CC  
ATOM   6477  G   GB      2      26.097 -15.993  22.806  1.00 32.64      CC  
ATOM   6477  G   GB      2      25.436 -17.025  22.807  1.00 33.34      CC  
ATOM   6477  G   GB      2      25.382 -18.501  23.404  1.00 33.91      CC  
ATOM   6477  G   GB      2      23.995 -19.000  22.807  1.00 34.06      CC  
ATOM   6477  G   GB      2      23.215 -19.947  22.806  1.00 34.00      CC  
ATOM   6477  G   GB      2      22.396 -20.862  22.806  1.00 33.83      CC  
ATOM   6477  G   GB      2      22.109 -22.309  23.404  1.00 33.85      CC  
ATOM   6477  G   GB      2      20.660 -22.584  22.806  1.00 33.58      CC  
ATOM   6477  G   GB      2      19.738 -23.394  22.805  1.00 32.76      CC  
ATOM   6477  G   GB      2      18.786 -24.163  22.808  1.00 32.52      CC  
ATOM   6477  G   GB      2      17.805 -24.896  22.806  1.00 32.39      CC  
ATOM   6477  G   GB      2      15.914 -24.248  21.611  1.00 32.12      CC  
ATOM   6477  G   GB      2      14.519 -24.178  21.014  1.00 30.59      CC  
ATOM   6477  G   GB      2      13.541 -24.738  21.014  1.00 30.37      CC  
ATOM   6477  G   GB      2      12.183 -24.542  20.417  1.00 29.40      CC  
ATOM   6477  G   GB      2      11.193 -25.010  20.416  1.00 28.74      CC  
ATOM   6477  G   GB      2      10.182 -25.438  20.417  1.00 28.27      CC  
ATOM   6477  G   GB      2       8.887 -25.070  19.819  1.00 27.55      CC  
ATOM   6477  G   GB      2       7.642 -24.638  19.221  1.00 26.43      CC  
ATOM   6477  G   GB      2       6.444 -24.150  18.624  1.00 25.72      CC  
ATOM   6477  G   GB      2       5.296 -23.606  18.026  1.00 24.64      CC  
ATOM   6477  G   GB      2       4.202 -23.010  17.429  1.00 23.56      CC  
ATOM   6477  G   GB      2       3.281 -23.159  17.429  1.00 23.01      CC  
ATOM   6477  G   GB      2       2.350 -23.272  17.429  1.00 22.55      CC  
ATOM   6477  G   GB      2       1.419 -23.348  17.429  1.00 22.26      CC  
ATOM   6477  G   GB      2       0.483 -23.386  17.429  1.00 21.95      CC  
ATOM   6477  G   GB      2      -0.452 -23.386  17.429  1.00 22.25      CC  
ATOM   6477  G   GB      2      -1.388 -23.349  17.429  1.00 22.17      CC  
ATOM   6477  G   GB      2      -2.321 -23.275  17.429  1.00 21.81      CC  
ATOM   6477  G   GB      2      -3.249 -23.164  17.429  1.00 21.27      CC  
ATOM   6477  G   GB      2      -4.173 -23.015  17.429  1.00 21.06      CC  
ATOM   6477  G   GB      2      -5.266 -23.612  18.027  1.00 21.33      CC  
ATOM   6477  G   GB      2      -6.206 -23.383  18.026  1.00 21.02      CC  
ATOM   6477  G   GB      2      -7.373 -23.882  18.624  1.00 21.56      CC  
ATOM   6477  G   GB      2      -8.321 -23.569  18.624  1.00 21.27      CC  
ATOM   6477  G   GB      2      -9.554 -23.963  19.221  1.00 21.82      CC  
ATOM   6477  G   GB      2     -10.505 -23.561  19.221  1.00 21.55      CC  
ATOM   6477  G   GB      2     -11.797 -23.840  19.818  1.00 22.05      CC  
ATOM   6477  G   GB      2     -12.739 -23.349  19.819  1.00 21.95      CC  
ATOM   6477  G   GB      2     -14.075 -23.508  20.417  1.00 22.23      CC  
ATOM   6477  G   GB      2     -15.003 -22.927  20.417  1.00 21.90      CC  
ATOM   6477  G   GB      2     -15.909 -22.309  20.416  1.00 21.58      CC  
ATOM   6477  G   GB      2     -16.789 -21.653  20.418  1.00 21.40      CC  
ATOM   6477  G   GB      2     -17.643 -20.964  20.417  1.00 21.04      CC  
ATOM   6477  G   GB      2     -19.006 -20.834  21.015  1.00 21.28      CC  
ATOM   6477  G   GB      2     -19.825 -20.059  21.013  1.00 20.98      CC  
ATOM   6477  G   GB      2     -20.611 -19.248  21.015  1.00 20.52      CC  
ATOM   6477  G   GB      2     -20.758 -17.886  20.416  1.00 19.63      CC  
ATOM   6477  G   GB      2     -21.457 -17.039  20.417  1.00 19.13      CC  
ATOM   6477  G   GB      2     -22.767 -16.644  21.014  1.00 19.49      CC  
ATOM   6477  G   GB      2     -23.416 -15.717  21.014  1.00 19.01      CC  
ATOM   6477  G   GB      2     -23.342 -14.350  20.417  1.00 18.36      CC  
ATOM   6477  G   GB      2     -24.598 -13.795  21.013  1.00 18.22      CC  
ATOM   6477  G   GB      2     -25.129 -12.799  21.015  1.00 17.82      CC  
ATOM   6477  G   GB      2     -25.621 -11.786  21.015  1.00 17.49      CC  
ATOM   6477  G   GB      2     -26.072 -10.750  21.014  1.00 17.47      CC  
ATOM   6477  G   GB      2     -27.234  -9.975  21.612  1.00 17.64      CC  
ATOM   6477  G   GB      2     -27.612  -8.880  21.610  1.00 17.68      CC  
ATOM   6477  G   GB      2     -27.945  -7.766  21.611  1.00 17.23      CC  
ATOM   6477  G   GB      2     -28.233  -6.642  21.611  1.00 17.42      CC  
ATOM   6477  G   GB      2     -28.476  -5.508  21.611  1.00 17.42      CC  
ATOM   6477  G   GB      2     -28.673  -4.365  21.612  1.00 17.30      CC  
ATOM   6477  G   GB      2     -29.622  -3.303  22.209  1.00 17.50      CC  
ATOM   6477  G   GB      2     -30.530  -2.172  22.806  1.00 17.78      CC  
ATOM   6477  G   GB      2     -30.593  -0.950  22.806  1.00 17.60      CC  
ATOM   6477  G   GB      2     -30.606   0.276  22.806  1.00 17.87      CC  
ATOM   6477  G   GB      2     -31.372   1.539  23.404  1.00 17.64      CC  
ATOM   6477  G   GB      2     -32.084   2.863  24.001  1.00 18.07      CC  
ATOM   6477  G   GB      2     -31.943   4.145  24.001  1.00 17.90      CC  
ATOM   6477  G   GB      2     -31.752   5.420  24.001  1.00 17.85      CC  
ATOM   6477  G   GB      2     -31.510   6.685  24.001  1.00 17.61      CC  
ATOM   6477  G   GB      2     -31.217   7.940  24.001  1.00 18.02      CC  
ATOM   6477  G   GB      2     -30.106   8.955  23.404  1.00 18.11      CC  
ATOM   6477  G   GB      2     -30.483  10.409  24.002  1.00 17.91      CC  
ATOM   6477  G   GB      2     -30.790  11.911  24.599  1.00 18.04      CC  
ATOM   6477  G   GB      2     -30.289  13.131  24.600  1.00 17.95      CC  
ATOM   6477  G   GB      2     -29.739  14.333  24.599  1.00 17.94      CC  
ATOM   6477  G   GB      2     -29.141  15.512  24.599  1.00 17.89      CC  
ATOM   6477  G   GB      2     -28.496  16.666  24.601  1.00 17.94      CC  
ATOM   6477  G   GB      2     -27.132  17.361  24.001  1.00 17.34      CC  
ATOM   6477  G   GB      2     -26.419  18.429  24.001  1.00 17.24      CC  
ATOM   6477  G   GB      2     -25.021  18.986  23.404  1.00 17.17      CC  
ATOM   6477  G   GB      2     -24.241  19.975  23.403  1.00 17.01      CC  
ATOM   6477  G   GB      2     -23.420  20.928  23.405  1.00 16.57      CC  
ATOM   6477  G   GB      2     -22.567  21.845  23.405  1.00 16.54      CC  
ATOM   6477  G   GB      2     -21.121  22.152  22.806  1.00 15.92      CC  
ATOM   6477  G   GB      2     -20.218  22.979  22.806  1.00 15.93      CC  
ATOM   6477  G   GB      2     -19.281  23.770  22.807  1.00 15.95      CC  
ATOM   6477  G   GB      2     -17.837  23.880  22.208  1.00 15.35      CC  
ATOM   6477  G   GB      2     -16.868  24.574  22.208  1.00 15.55      CC  
ATOM   6477  G   GB      2     -15.871  25.229  22.209  1.00 15.71      CC  
ATOM   6477  G   GB      2     -14.449  25.149  21.611  1.00 15.12      CC  
ATOM   6477  G   GB      2     -13.431  25.706  21.612  1.00 15.32      CC  
ATOM   6477  G   GB      2     -12.050  25.498  21.014  1.00 15.21      CC  
ATOM   6477  G   GB      2     -11.019  25.960  21.014  1.00 14.78      CC  
ATOM   6477  G   GB      2      -9.690  25.629  20.417  1.00 14.08      CC  
ATOM   6477  G   GB      2      -8.405  25.236  19.819  1.00 13.44      CC  
ATOM   6477  G   GB      2      -7.388  25.551  19.819  1.00 13.71      CC  
ATOM   6477  G   GB      2      -6.169  25.048  19.221  1.00 13.76      CC  
ATOM   6477  G   GB      2      -5.161  25.275  19.221  1.00 13.07      CC  
ATOM   6477  G   GB      2      -4.145  25.461  19.221  1.00 13.23      CC  
ATOM   6477  G   GB      2      -3.123  25.606  19.222  1.00 13.45      CC  
ATOM   6477  G   GB      2      -2.096  25.711  19.221  1.00 13.67      CC  
ATOM   6477  G   GB      2      -1.065  25.774  19.221  1.00 13.91      CC  
ATOM   6477  G   GB      2      -0.034  25.796  19.222  1.00 14.16      CC  
ATOM   6477  G   GB      2       1.031  26.379  18.384  1.00 14.49      CC  
ATOM   6477  G   GB      2       1.998  25.501  17.813  1.00 14.16      CC  
ATOM   6477  G   GB      2       2.994  25.403  17.813  1.00 14.16      CC  
ATOM   6477  G   GB      2       3.981  25.267  17.813  1.00 14.42      CC  
ATOM   6477  G   GB      2       4.968  25.092  17.813  1.00 14.68      CC  
ATOM   6477  G   GB      2       5.945  24.879  17.812  1.00 14.94      CC  
ATOM   6477  G   GB      2       6.692  23.837  17.241  1.00 14.63      CC  
ATOM   6477  G   GB      2       7.871  24.338  17.812  1.00 15.53      CC  
ATOM   6477  G   GB      2       8.818  24.010  17.813  1.00 15.83      CC  
ATOM   6477  G   GB      2       9.749  23.648  17.812  1.00 16.10      CC  
ATOM   6477  G   GB      2      10.665  23.250  17.813  1.00 16.39      CC  
ATOM   6477  G   GB      2      11.566  22.815  17.812  1.00 16.70      CC  
ATOM   6477  G   GB      2      12.448  22.345  17.813  1.00 17.00      CC  
ATOM   6477  G   GB      2      13.312  21.842  17.812  1.00 17.37      CC  
ATOM   6477  G   GB      2      14.157  21.304  17.813  1.00 17.85      CC  
ATOM   6477  G   GB      2      14.978  20.735  17.812  1.00 18.16      CC  
ATOM   6477  G   GB      2      15.777  20.134  17.812  1.00 18.32      CC  
ATOM   6477  G   GB      2      16.021  18.877  17.241  1.00 18.26      CC  
ATOM   6477  G   GB      2      16.746  18.236  17.240  1.00 18.58      CC  
ATOM   6477  G   GB      2      18.026  18.149  17.811  1.00 19.73      CC  
ATOM   6477  G   GB      2      18.719  17.432  17.813  1.00 20.14      CC  
ATOM   6477  G   GB      2      20.009  17.221  18.384  1.00 21.40      CC  
ATOM   6477  G   GB      2      20.668  16.426  18.384  1.00 21.71      CC  
ATOM   6477  G   GB      2      21.956  16.092  18.954  1.00 22.25      CC  
ATOM   6477  G   GB      2      22.567  15.221  18.955  1.00 22.52      CC  
ATOM   6477  G   GB      2      23.145  14.327  18.955  1.00 22.79      CC  
ATOM   6477  G   GB      2      23.686  13.413  18.955  1.00 23.01      CC  
ATOM   6477  G   GB      2      23.463  12.099  18.385  1.00 23.15      CC  
ATOM   6477  G   GB      2      24.662  11.520  18.956  1.00 23.53      CC  
ATOM   6477  G   GB      2      24.337  10.229  18.384  1.00 23.73      CC  
ATOM   6477  G   GB      2      25.487   9.557  18.956  1.00 24.12      CC  
ATOM   6477  G   GB      2      25.841   8.553  18.956  1.00 24.57      CC  
ATOM   6477  G   GB      2      26.156   7.537  18.956  1.00 24.81      CC  
ATOM   6477  G   GB      2      26.430   6.511  18.955  1.00 25.07      CC  
ATOM   6477  G   GB      2      26.665   5.473  18.955  1.00 25.70      CC  
ATOM   6477  G   GB      2      26.858   4.424  18.956  1.00 26.25      CC  
ATOM   6477  G   GB      2      27.010   3.370  18.956  1.00 26.36      CC  
ATOM   6477  G   GB      2      27.122   2.313  18.956  1.00 26.73      CC  
ATOM   6477  G   GB      2      27.191   1.251  18.955  1.00 26.93      CC  
ATOM   6477  G   GB      2      27.220   0.189  18.955  1.00 27.12      CC  
ATOM   6477  G   GB      2      27.206  -0.876  18.955  1.00 27.20      CC  
ATOM   6477  G   GB      2      27.970  -1.997  19.527  1.00 27.34      CC  
ATOM   6477  G   GB      2      27.870  -3.089  19.527  1.00 27.52      CC  
ATOM   6477  G   GB      2      27.728  -4.177  19.527  1.00 27.68      CC  
ATOM   6477  G   GB      2      28.350  -5.412  20.098  1.00 28.79      CC  
ATOM   6477  G   GB      2      28.116  -6.515  20.098  1.00 28.95      CC  
ATOM   6477  G   GB      2      27.841  -7.608  20.098  1.00 29.09      CC  
ATOM   6477  G   GB      2      27.522  -8.690  20.099  1.00 29.23      CC  
ATOM   6477  G   GB      2      27.162  -9.761  20.097  1.00 29.76      CC  
ATOM   6477  G   GB      2      26.759 -10.813  20.099  1.00 30.35      CC  
ATOM   6477  G   GB      2      27.064 -12.188  20.670  1.00 31.28      CC  
ATOM   6477  G   GB      2      27.300 -13.604  21.242  1.00 31.87      CC  
ATOM   6477  G   GB      2      27.468 -15.055  21.812  1.00 32.65      CC  
ATOM   6477  G   GB      2      26.859 -16.117  21.812  1.00 32.91      CC  
ATOM   6477  G   GB      2      26.209 -17.155  21.811  1.00 33.19      CC  
ATOM   6477  G   GB      2      25.518 -18.164  21.814  1.00 33.88      CC  
ATOM   6477  G   GB      2      24.788 -19.149  21.814  1.00 34.18      CC  
ATOM   6477  G   GB      2      24.019 -20.104  21.814  1.00 34.32      CC  
ATOM   6477  G   GB      2      23.216 -21.027  21.814  1.00 34.27      CC  
ATOM   6477  G   GB      2      22.377 -21.919  21.813  1.00 33.58      CC  
ATOM   6477  G   GB      2      21.503 -22.776  21.814  1.00 33.39      CC  
ATOM   6477  G   GB      2      20.597 -23.599  21.813  1.00 33.09      CC  
ATOM   6477  G   GB      2      19.658 -24.386  21.814  1.00 32.99      CC  
ATOM   6477  G   GB      2      18.690 -25.136  21.813  1.00 32.82      CC  
ATOM   6477  G   GB      2      17.231 -25.170  21.241  1.00 32.30      CC  
ATOM   6477  G   GB      2      15.360 -24.435  20.099  1.00 31.11      CC  
ATOM   6477  G   GB      2      14.393 -25.017  20.098  1.00 30.57      CC  
ATOM   6477  G   GB      2      13.023 -24.833  19.527  1.00 29.38      CC  
ATOM   6477  G   GB      2      12.041 -25.323  19.528  1.00 29.21      CC  
ATOM   6477  G   GB      2      10.719 -25.021  18.955  1.00 28.48      CC  
ATOM   6477  G   GB      2       9.734 -25.420  18.956  1.00 28.05      CC  
ATOM   6477  G   GB      2       8.470 -25.004  18.384  1.00 27.01      CC  
ATOM   6477  G   GB      2       7.254 -24.529  17.812  1.00 26.23      CC  
ATOM   6477  G   GB      2       6.086 -23.998  17.241  1.00 25.06      CC  
ATOM   6477  G   GB      2       5.144 -24.218  17.241  1.00 24.52      CC  
ATOM   6477  G   GB      2       4.194 -24.400  17.241  1.00 24.01      CC  
ATOM   6477  G   GB      2       3.129 -23.732  16.670  1.00 23.06      CC  
ATOM   6477  G   GB      2       2.198 -23.836  16.670  1.00 22.80      CC  
ATOM   6477  G   GB      2       1.266 -23.904  16.670  1.00 22.61      CC  
ATOM   6477  G   GB      2       0.330 -23.935  16.670  1.00 22.65      CC  
ATOM   6477  G   GB      2      -0.605 -23.930  16.670  1.00 22.33      CC  
ATOM   6477  G   GB      2      -1.540 -23.888  16.670  1.00 22.42      CC  
ATOM   6477  G   GB      2      -2.473 -23.810  16.670  1.00 22.07      CC  
ATOM   6477  G   GB      2      -3.402 -23.695  16.670  1.00 21.53      CC  
ATOM   6477  G   GB      2      -4.324 -23.544  16.669  1.00 21.76      CC  
ATOM   6477  G   GB      2      -5.420 -24.158  17.241  1.00 21.69      CC  
ATOM   6477  G   GB      2      -6.362 -23.927  17.241  1.00 21.35      CC  
ATOM   6477  G   GB      2      -7.533 -24.445  17.812  1.00 21.88      CC  
ATOM   6477  G   GB      2      -8.483 -24.131  17.813  1.00 21.68      CC  
ATOM   6477  G   GB      2      -9.723 -24.544  18.384  1.00 22.10      CC  
ATOM   6477  G   GB      2     -10.674 -24.146  18.383  1.00 21.98      CC  
ATOM   6477  G   GB      2     -11.971 -24.447  18.955  1.00 22.39      CC  
ATOM   6477  G   GB      2     -12.918 -23.961  18.954  1.00 22.28      CC  
ATOM   6477  G   GB      2     -14.261 -24.144  19.527  1.00 22.51      CC  
ATOM   6477  G   GB      2     -14.749 -22.878  18.956  1.00 22.26      CC  
ATOM   6477  G   GB      2     -16.104 -22.955  19.527  1.00 21.91      CC  
ATOM   6477  G   GB      2     -16.988 -22.309  19.527  1.00 21.68      CC  
ATOM   6477  G   GB      2     -18.370 -22.260  20.098  1.00 22.03      CC  
ATOM   6477  G   GB      2     -19.227 -21.524  20.099  1.00 21.73      CC  
ATOM   6477  G   GB      2     -20.052 -20.757  20.099  1.00 21.47      CC  
ATOM   6477  G   GB      2     -20.848 -19.958  20.099  1.00 20.91      CC  
ATOM   6477  G   GB      2     -21.612 -19.127  20.100  1.00 20.54      CC  
ATOM   6477  G   GB      2     -22.343 -18.269  20.099  1.00 20.17      CC  
ATOM   6477  G   GB      2     -22.387 -16.886  19.527  1.00 19.74      CC  
ATOM   6477  G   GB      2     -23.702 -16.467  20.100  1.00 19.42      CC  
ATOM   6477  G   GB      2     -24.328 -15.528  20.099  1.00 18.95      CC  
ATOM   6477  G   GB      2     -24.916 -14.565  20.100  1.00 18.50      CC  
ATOM   6477  G   GB      2     -25.466 -13.580  20.099  1.00 18.10      CC  
ATOM   6477  G   GB      2     -25.977 -12.575  20.099  1.00 17.76      CC  
ATOM   6477  G   GB      2     -26.450 -11.550  20.099  1.00 17.55      CC  
ATOM   6477  G   GB      2     -26.882 -10.507  20.098  1.00 17.24      CC  
ATOM   6477  G   GB      2     -28.046  -9.718  20.670  1.00 17.67      CC  
ATOM   6477  G   GB      2     -28.405  -8.613  20.670  1.00 17.54      CC  
ATOM   6477  G   GB      2     -28.720  -7.496  20.670  1.00 17.61      CC  
ATOM   6477  G   GB      2     -28.991  -6.369  20.670  1.00 17.23      CC  
ATOM   6477  G   GB      2     -29.218  -5.230  20.670  1.00 17.27      CC  
ATOM   6477  G   GB      2     -29.400  -4.083  20.670  1.00 17.48      CC  
ATOM   6477  G   GB      2     -30.354  -3.013  21.241  1.00 17.60      CC  
ATOM   6477  G   GB      2     -31.268  -1.872  21.813  1.00 17.64      CC  
ATOM   6477  G   GB      2     -32.137  -0.667  22.384  1.00 17.80      CC  
ATOM   6477  G   GB      2     -32.138   0.591  22.384  1.00 17.75      CC  
ATOM   6477  G   GB      2     -31.272   1.798  21.813  1.00 17.84      CC  
ATOM   6477  G   GB      2     -30.360   2.940  21.241  1.00 17.92      CC  
ATOM   6477  G   GB      2     -32.662   4.459  22.956  1.00 17.88      CC  
ATOM   6477  G   GB      2     -32.463   5.731  22.956  1.00 17.78      CC  
ATOM   6477  G   GB      2     -31.412   6.823  22.384  1.00 17.92      CC  
ATOM   6477  G   GB      2     -31.121   8.044  22.384  1.00 17.99      CC  
ATOM   6477  G   GB      2     -30.782   9.256  22.385  1.00 18.25      CC  
ATOM   6477  G   GB      2     -31.174  10.715  22.956  1.00 17.98      CC  
ATOM   6477  G   GB      2     -30.730  11.928  22.956  1.00 17.95      CC  
ATOM   6477  G   GB      2     -30.242  13.120  22.954  1.00 17.85      CC  
ATOM   6477  G   GB      2     -30.446  14.647  23.527  1.00 17.88      CC  
ATOM   6477  G   GB      2     -29.849  15.826  23.527  1.00 17.85      CC  
ATOM   6477  G   GB      2     -29.207  16.981  23.528  1.00 17.85      CC  
ATOM   6477  G   GB      2     -28.521  18.109  23.528  1.00 17.88      CC  
ATOM   6477  G   GB      2     -27.116  18.744  22.957  1.00 17.06      CC  
ATOM   6477  G   GB      2     -26.363  19.790  22.955  1.00 17.07      CC  
ATOM   6477  G   GB      2     -24.933  20.286  22.385  1.00 16.86      CC  
ATOM   6477  G   GB      2     -24.121  21.245  22.385  1.00 16.68      CC  
ATOM   6477  G   GB      2     -23.272  22.173  22.384  1.00 16.59      CC  
ATOM   6477  G   GB      2     -22.388  23.065  22.384  1.00 16.56      CC  
ATOM   6477  G   GB      2     -20.921  23.312  21.813  1.00 15.89      CC  
ATOM   6477  G   GB      2     -19.994  24.113  21.812  1.00 15.99      CC  
ATOM   6477  G   GB      2     -19.036  24.875  21.814  1.00 16.14      CC  
ATOM   6477  G   GB      2     -17.578  24.930  21.240  1.00 16.30      CC  
ATOM   6477  G   GB      2     -16.588  25.598  21.240  1.00 16.03      CC  
ATOM   6477  G   GB      2     -15.156  25.521  20.670  1.00 15.55      CC  
ATOM   6477  G   GB      2     -14.148  26.094  20.670  1.00 15.74      CC  
ATOM   6477  G   GB      2     -13.117  26.627  20.670  1.00 15.38      CC  
ATOM   6477  G   GB      2     -11.732  26.370  20.098  1.00 15.42      CC  
ATOM   6477  G   GB      2     -10.691  26.808  20.099  1.00 15.04      CC  
ATOM   6477  G   GB      2      -9.362  26.432  19.527  1.00 14.43      CC  
ATOM   6477  G   GB      2      -8.321  26.777  19.527  1.00 14.58      CC  
ATOM   6477  G   GB      2      -7.056  26.290  18.955  1.00 13.79      CC  
ATOM   6477  G   GB      2      -6.024  26.545  18.956  1.00 14.00      CC  
ATOM   6477  G   GB      2      -4.832  25.954  18.384  1.00 13.24      CC  
ATOM   6477  G   GB      2      -3.812  26.123  18.384  1.00 13.46      CC  
ATOM   6477  G   GB      2      -2.789  26.252  18.384  1.00 13.61      CC  
ATOM   6477  G   GB      2      -1.761  26.341  18.384  1.00 13.84      CC  
ATOM   6477  G   GB      2      -0.729  26.389  18.384  1.00 14.07      CC  
ATOM   6477  G   GB      2       0.302  26.398  18.384  1.00 14.32      CC  
ATOM   6477  G   GB      2       1.031  26.956  17.528  1.00 14.60      CC  
ATOM   6477  G   GB      2       1.999  26.060  16.983  1.00 14.27      CC  
ATOM   6477  G   GB      2       2.992  25.965  16.983  1.00 14.50      CC  
ATOM   6477  G   GB      2       3.984  25.832  16.983  1.00 14.51      CC  
ATOM   6477  G   GB      2       4.970  25.660  16.983  1.00 14.77      CC  
ATOM   6477  G   GB      2       5.948  25.452  16.983  1.00 15.04      CC  
ATOM   6477  G   GB      2       6.695  24.397  16.438  1.00 14.97      CC  
ATOM   6477  G   GB      2       7.623  24.123  16.438  1.00 15.02      CC  
ATOM   6477  G   GB      2       8.539  23.814  16.438  1.00 15.31      CC  
ATOM   6477  G   GB      2       9.445  23.469  16.439  1.00 15.60      CC  
ATOM   6477  G   GB      2      10.335  23.091  16.438  1.00 15.60      CC  
ATOM   6477  G   GB      2      11.582  23.430  16.983  1.00 16.75      CC  
ATOM   6477  G   GB      2      12.472  22.970  16.983  1.00 17.06      CC  
ATOM   6477  G   GB      2      13.340  22.476  16.984  1.00 17.36      CC  
ATOM   6477  G   GB      2      13.736  21.244  16.438  1.00 16.92      CC  
ATOM   6477  G   GB      2      14.538  20.703  16.439  1.00 17.40      CC  
ATOM   6477  G   GB      2      15.320  20.132  16.438  1.00 17.65      CC  
ATOM   6477  G   GB      2      16.079  19.532  16.438  1.00 17.96      CC  
ATOM   6477  G   GB      2      16.814  18.903  16.438  1.00 18.65      CC  
ATOM   6477  G   GB      2      17.525  18.246  16.438  1.00 18.68      CC  
ATOM   6477  G   GB      2      18.813  18.146  16.982  1.00 20.21      CC  
ATOM   6477  G   GB      2      20.120  17.968  17.529  1.00 21.06      CC  
ATOM   6477  G   GB      2      20.146  16.652  16.982  1.00 21.54      CC  
ATOM   6477  G   GB      2      21.434  16.379  17.528  1.00 21.70      CC  
ATOM   6477  G   GB      2      22.730  16.030  18.073  1.00 22.55      CC  
ATOM   6477  G   GB      2      23.326  15.148  18.074  1.00 22.77      CC  
ATOM   6477  G   GB      2      23.169  13.816  17.527  1.00 22.52      CC  
ATOM   6477  G   GB      2      23.679  12.921  17.529  1.00 22.81      CC  
ATOM   6477  G   GB      2      24.156  12.004  17.529  1.00 23.40      CC  
ATOM   6477  G   GB      2      24.599  11.072  17.527  1.00 23.48      CC  
ATOM   6477  G   GB      2      25.781  10.438  18.073  1.00 24.12      CC  
ATOM   6477  G   GB      2      26.161   9.443  18.073  1.00 24.45      CC  
ATOM   6477  G   GB      2      26.504   8.435  18.073  1.00 24.71      CC  
ATOM   6477  G   GB      2      26.807   7.417  18.073  1.00 24.96      CC  
ATOM   6477  G   GB      2      27.071   6.385  18.073  1.00 25.51      CC  
ATOM   6477  G   GB      2      27.296   5.342  18.073  1.00 26.01      CC  
ATOM   6477  G   GB      2      28.309   4.427  18.617  1.00 26.57      CC  
ATOM   6477  G   GB      2      27.625   3.242  18.072  1.00 26.83      CC  
ATOM   6477  G   GB      2      27.728   2.185  18.072  1.00 27.03      CC  
ATOM   6477  G   GB      2      27.792   1.122  18.073  1.00 27.39      CC  
ATOM   6477  G   GB      2      28.653   0.059  18.617  1.00 27.34      CC  
ATOM   6477  G   GB      2      27.796  -1.009  18.073  1.00 26.79      CC  
ATOM   6477  G   GB      2      28.573  -2.133  18.617  1.00 27.63      CC  
ATOM   6477  G   GB      2      28.471  -3.222  18.617  1.00 27.80      CC  
ATOM   6477  G   GB      2      28.327  -4.311  18.617  1.00 27.97      CC  
ATOM   6477  G   GB      2      28.965  -5.548  19.162  1.00 29.07      CC  
ATOM   6477  G   GB      2      28.731  -6.651  19.162  1.00 29.23      CC  
ATOM   6477  G   GB      2      28.456  -7.747  19.162  1.00 29.37      CC  
ATOM   6477  G   GB      2      28.138  -8.829  19.162  1.00 29.61      CC  
ATOM   6477  G   GB      2      27.780  -9.899  19.163  1.00 29.85      CC  
ATOM   6477  G   GB      2      27.382 -10.954  19.162  1.00 30.37      CC  
ATOM   6477  G   GB      2      27.708 -12.336  19.708  1.00 31.14      CC  
ATOM   6477  G   GB      2      27.215 -13.386  19.708  1.00 31.84      CC  
ATOM   6477  G   GB      2      27.422 -14.816  20.252  1.00 32.15      CC  
ATOM   6477  G   GB      2      26.835 -15.853  20.253  1.00 32.48      CC  
ATOM   6477  G   GB      2      26.209 -16.869  20.252  1.00 33.05      CC  
ATOM   6477  G   GB      2      26.232 -18.340  20.796  1.00 33.51      CC  
ATOM   6477  G   GB      2      25.510 -19.330  20.797  1.00 33.82      CC  
ATOM   6477  G   GB      2      24.103 -19.760  20.253  1.00 34.10      CC  
ATOM   6477  G   GB      2      23.331 -20.668  20.251  1.00 33.89      CC  
ATOM   6477  G   GB      2      23.130 -22.124  20.797  1.00 33.92      CC  
ATOM   6477  G   GB      2      22.265 -22.992  20.798  1.00 33.62      CC  
ATOM   6477  G   GB      2      21.369 -23.828  20.797  1.00 33.58      CC  
ATOM   6477  G   GB      2      20.443 -24.628  20.797  1.00 33.37      CC  
ATOM   6477  G   GB      2      18.464 -24.062  19.707  1.00 33.11      CC  
ATOM   6477  G   GB      2      18.016 -25.434  20.251  1.00 32.71      CC  
ATOM   6477  G   GB      2      16.112 -24.701  19.162  1.00 31.50      CC  
ATOM   6477  G   GB      2      15.157 -25.299  19.162  1.00 31.09      CC  
ATOM   6477  G   GB      2      13.776 -25.124  18.617  1.00 29.89      CC  
ATOM   6477  G   GB      2      12.802 -25.634  18.617  1.00 29.78      CC  
ATOM   6477  G   GB      2      11.468 -25.340  18.073  1.00 29.09      CC  
ATOM   6477  G   GB      2      10.490 -25.761  18.072  1.00 28.46      CC  
ATOM   6477  G   GB      2       9.497 -26.142  18.072  1.00 27.71      CC  
ATOM   6477  G   GB      2       8.234 -25.688  17.528  1.00 27.00      CC  
ATOM   6477  G   GB      2       7.021 -25.177  16.983  1.00 25.96      CC  
ATOM   6477  G   GB      2       5.858 -24.611  16.438  1.00 25.46      CC  
ATOM   6477  G   GB      2       4.912 -24.817  16.438  1.00 24.49      CC  
ATOM   6477  G   GB      2       3.827 -24.159  15.893  1.00 24.03      CC  
ATOM   6477  G   GB      2       2.901 -24.287  15.893  1.00 23.22      CC  
ATOM   6477  G   GB      2       1.970 -24.381  15.893  1.00 22.95      CC  
ATOM   6477  G   GB      2       1.037 -24.438  15.893  1.00 22.84      CC  
ATOM   6477  G   GB      2       0.100 -24.460  15.893  1.00 22.74      CC  
ATOM   6477  G   GB      2      -0.834 -24.446  15.893  1.00 22.65      CC  
ATOM   6477  G   GB      2      -1.770 -24.396  15.893  1.00 22.49      CC  
ATOM   6477  G   GB      2      -2.702 -24.310  15.893  1.00 21.98      CC  
ATOM   6477  G   GB      2      -3.754 -25.018  16.438  1.00 22.46      CC  
ATOM   6477  G   GB      2      -4.553 -24.033  15.893  1.00 22.00      CC  
ATOM   6477  G   GB      2      -5.656 -24.658  16.438  1.00 22.00      CC  
ATOM   6477  G   GB      2      -6.594 -24.424  16.438  1.00 21.70      CC  
ATOM   6477  G   GB      2      -7.775 -24.954  16.983  1.00 22.23      CC  
ATOM   6477  G   GB      2      -8.725 -24.638  16.983  1.00 21.91      CC  
ATOM   6477  G   GB      2      -9.969 -25.066  17.528  1.00 22.39      CC  
ATOM   6477  G   GB      2     -10.921 -24.666  17.527  1.00 22.22      CC  
ATOM   6477  G   GB      2     -12.224 -24.985  18.072  1.00 22.75      CC  
ATOM   6477  G   GB      2     -13.171 -24.498  18.072  1.00 22.52      CC  
ATOM   6477  G   GB      2     -14.099 -23.977  18.072  1.00 22.82      CC  
ATOM   6477  G   GB      2     -15.458 -24.126  18.617  1.00 22.52      CC  
ATOM   6477  G   GB      2     -16.369 -23.516  18.618  1.00 22.17      CC  
ATOM   6477  G   GB      2     -17.762 -23.542  19.163  1.00 22.67      CC  
ATOM   6477  G   GB      2     -18.120 -22.197  18.616  1.00 21.88      CC  
ATOM   6477  G   GB      2     -19.510 -22.115  19.163  1.00 22.13      CC  
ATOM   6477  G   GB      2     -20.341 -21.353  19.163  1.00 21.88      CC  
ATOM   6477  G   GB      2     -21.144 -20.561  19.161  1.00 21.52      CC  
ATOM   6477  G   GB      2     -21.913 -19.736  19.163  1.00 20.84      CC  
ATOM   6477  G   GB      2     -22.653 -18.883  19.163  1.00 20.59      CC  
ATOM   6477  G   GB      2     -23.360 -18.001  19.163  1.00 20.25      CC  
ATOM   6477  G   GB      2     -24.031 -17.096  19.161  1.00 19.72      CC  
ATOM   6477  G   GB      2     -24.667 -16.165  19.162  1.00 19.28      CC  
ATOM   6477  G   GB      2     -25.268 -15.208  19.162  1.00 18.75      CC  
ATOM   6477  G   GB      2     -25.831 -14.230  19.163  1.00 18.35      CC  
ATOM   6477  G   GB      2     -26.356 -13.232  19.163  1.00 17.96      CC  
ATOM   6477  G   GB      2     -26.843 -12.214  19.162  1.00 17.75      CC  
ATOM   6477  G   GB      2     -27.290 -11.178  19.163  1.00 17.39      CC  
ATOM   6477  G   GB      2     -28.485 -10.415  19.707  1.00 17.80      CC  
ATOM   6477  G   GB      2     -28.863  -9.317  19.708  1.00 18.27      CC  
ATOM   6477  G   GB      2     -29.198  -8.206  19.708  1.00 17.59      CC  
ATOM   6477  G   GB      2     -29.491  -7.084  19.707  1.00 17.54      CC  
ATOM   6477  G   GB      2     -29.740  -5.951  19.707  1.00 17.52      CC  
ATOM   6477  G   GB      2     -29.946  -4.808  19.707  1.00 17.41      CC  
ATOM   6477  G   GB      2     -30.941  -3.758  20.252  1.00 17.63      CC  
ATOM   6477  G   GB      2     -31.898  -2.643  20.797  1.00 17.65      CC  
ATOM   6477  G   GB      2     -31.975  -1.418  20.797  1.00 17.85      CC  
ATOM   6477  G   GB      2     -32.845  -0.202  21.342  1.00 17.80      CC  
ATOM   6477  G   GB      2     -32.829   1.057  21.342  1.00 17.66      CC  
ATOM   6477  G   GB      2     -32.764   2.310  21.342  1.00 17.45      CC  
ATOM   6477  G   GB      2     -32.652   3.562  21.342  1.00 17.84      CC  
ATOM   6477  G   GB      2     -33.321   4.930  21.887  1.00 17.87      CC  
ATOM   6477  G   GB      2     -32.284   6.046  21.342  1.00 17.81      CC  
ATOM   6477  G   GB      2     -32.029   7.277  21.342  1.00 17.89      CC  
ATOM   6477  G   GB      2     -31.727   8.496  21.342  1.00 17.79      CC  
ATOM   6477  G   GB      2     -32.180   9.953  21.887  1.00 18.12      CC  
ATOM   6477  G   GB      2     -31.776  11.176  21.886  1.00 17.96      CC  
ATOM   6477  G   GB      2     -32.104  12.692  22.433  1.00 17.97      CC  
ATOM   6477  G   GB      2     -31.596  13.910  22.431  1.00 17.90      CC  
ATOM   6477  G   GB      2     -31.040  15.109  22.432  1.00 17.87      CC  
ATOM   6477  G   GB      2     -30.440  16.285  22.432  1.00 17.85      CC  
ATOM   6477  G   GB      2     -29.794  17.437  22.432  1.00 17.85      CC  
ATOM   6477  G   GB      2     -29.106  18.564  22.432  1.00 17.88      CC  
ATOM   6477  G   GB      2     -27.686  19.187  21.886  1.00 17.52      CC  
ATOM   6477  G   GB      2     -26.931  20.232  21.887  1.00 17.08      CC  
ATOM   6477  G   GB      2     -26.137  21.247  21.887  1.00 17.08      CC  
ATOM   6477  G   GB      2     -25.305  22.232  21.887  1.00 17.20      CC  
ATOM   6477  G   GB      2     -23.828  22.607  21.341  1.00 16.63      CC  
ATOM   6477  G   GB      2     -22.946  23.500  21.343  1.00 16.76      CC  
ATOM   6477  G   GB      2     -22.030  24.362  21.342  1.00 16.76      CC  
ATOM   6477  G   GB      2     -20.544  24.544  20.796  1.00 16.54      CC  
ATOM   6477  G   GB      2     -19.590  25.311  20.797  1.00 16.53      CC  
ATOM   6477  G   GB      2     -18.121  25.360  20.253  1.00 16.16      CC  
ATOM   6477  G   GB      2     -17.137  26.035  20.252  1.00 16.12      CC  
ATOM   6477  G   GB      2     -16.128  26.671  20.252  1.00 16.25      CC  
ATOM   6477  G   GB      2     -14.691  26.535  19.707  1.00 16.01      CC  
ATOM   6477  G   GB      2     -13.663  27.077  19.708  1.00 15.70      CC  
ATOM   6477  G   GB      2     -12.270  26.817  19.162  1.00 15.40      CC  
ATOM   6477  G   GB      2     -11.235  27.267  19.162  1.00 15.67      CC  
ATOM   6477  G   GB      2     -10.184  27.678  19.162  1.00 15.37      CC  
ATOM   6477  G   GB      2      -8.858  27.249  18.617  1.00 14.81      CC  
ATOM   6477  G   GB      2      -7.809  27.568  18.617  1.00 14.90      CC  
ATOM   6477  G   GB      2      -6.551  27.032  18.073  1.00 14.11      CC  
ATOM   6477  G   GB      2      -5.513  27.262  18.072  1.00 14.20      CC  
ATOM   6477  G   GB      2      -4.332  26.626  17.528  1.00 13.69      CC  
ATOM   6477  G   GB      2      -3.311  26.772  17.528  1.00 13.67      CC  
ATOM   6477  G   GB      2      -2.283  26.879  17.528  1.00 13.82      CC  
ATOM   6477  G   GB      2      -1.253  26.947  17.528  1.00 14.05      CC  
ATOM   6477  G   GB      2      -0.221  26.975  17.528  1.00 14.30      CC  
ATOM   6477  G   GB      2       1.032  27.505  16.653  1.00 14.71      CC  
ATOM   6477  G   GB      2       2.063  27.447  16.653  1.00 14.96      CC  
ATOM   6477  G   GB      2       2.993  26.500  16.136  1.00 14.59      CC  
ATOM   6477  G   GB      2       3.986  26.369  16.136  1.00 14.63      CC  
ATOM   6477  G   GB      2       4.974  26.201  16.136  1.00 15.02      CC  
ATOM   6477  G   GB      2       5.948  25.997  16.136  1.00 15.21      CC  
ATOM   6477  G   GB      2       6.700  24.928  15.618  1.00 15.36      CC  
ATOM   6477  G   GB      2       7.629  24.660  15.618  1.00 15.12      CC  
ATOM   6477  G   GB      2       8.547  24.356  15.619  1.00 15.42      CC  
ATOM   6477  G   GB      2       9.454  24.019  15.618  1.00 15.38      CC  
ATOM   6477  G   GB      2      10.349  23.647  15.618  1.00 15.68      CC  
ATOM   6477  G   GB      2      11.229  23.243  15.618  1.00 15.91      CC  
ATOM   6477  G   GB      2      12.089  22.806  15.620  1.00 16.30      CC  
ATOM   6477  G   GB      2      12.939  22.337  15.617  1.00 16.60      CC  
ATOM   6477  G   GB      2      13.766  21.836  15.618  1.00 16.90      CC  
ATOM   6477  G   GB      2      14.576  21.304  15.618  1.00 17.22      CC  
ATOM   6477  G   GB      2      15.363  20.743  15.619  1.00 17.51      CC  
ATOM   6477  G   GB      2      16.130  20.153  15.618  1.00 17.81      CC  
ATOM   6477  G   GB      2      16.874  19.534  15.618  1.00 18.11      CC  
ATOM   6477  G   GB      2      17.594  18.887  15.619  1.00 18.67      CC  
ATOM   6477  G   GB      2      18.291  18.214  15.618  1.00 19.07      CC  
ATOM   6477  G   GB      2      19.589  18.096  16.136  1.00 20.31      CC  
ATOM   6477  G   GB      2      20.904  17.905  16.654  1.00 21.07      CC  
ATOM   6477  G   GB      2      21.560  17.109  16.653  1.00 21.39      CC  
ATOM   6477  G   GB      2      22.186  16.290  16.655  1.00 21.68      CC  
ATOM   6477  G   GB      2      22.780  15.447  16.654  1.00 22.07      CC  
ATOM   6477  G   GB      2      23.344  14.580  16.654  1.00 22.36      CC  
ATOM   6477  G   GB      2      23.874  13.696  16.654  1.00 22.64      CC  
ATOM   6477  G   GB      2      24.372  12.791  16.653  1.00 22.90      CC  
ATOM   6477  G   GB      2      24.835  11.867  16.652  1.00 23.32      CC  
ATOM   6477  G   GB      2      25.261  10.929  16.654  1.00 23.45      CC  
ATOM   6477  G   GB      2      26.452  10.284  17.169  1.00 24.41      CC  
ATOM   6477  G   GB      2      26.818   9.284  17.170  1.00 24.70      CC  
ATOM   6477  G   GB      2      27.147   8.273  17.170  1.00 24.95      CC  
ATOM   6477  G   GB      2      27.438   7.251  17.170  1.00 25.28      CC  
ATOM   6477  G   GB      2      27.691   6.215  17.171  1.00 26.09      CC  
ATOM   6477  G   GB      2      28.745   5.329  17.689  1.00 26.55      CC  
ATOM   6477  G   GB      2      28.925   4.247  17.689  1.00 26.83      CC  
ATOM   6477  G   GB      2      29.064   3.161  17.689  1.00 27.10      CC  
ATOM   6477  G   GB      2      29.162   2.069  17.689  1.00 27.23      CC  
ATOM   6477  G   GB      2      29.219   0.973  17.689  1.00 27.62      CC  
ATOM   6477  G   GB      2      29.235  -0.123  17.689  1.00 27.68      CC  
ATOM   6477  G   GB      2      29.210  -1.218  17.689  1.00 27.77      CC  
ATOM   6477  G   GB      2      28.291  -2.245  17.171  1.00 27.24      CC  
ATOM   6477  G   GB      2      29.036  -3.404  17.689  1.00 28.08      CC  
ATOM   6477  G   GB      2      28.888  -4.488  17.689  1.00 28.27      CC  
ATOM   6477  G   GB      2      28.700  -5.568  17.688  1.00 28.57      CC  
ATOM   6477  G   GB      2      29.304  -6.837  18.206  1.00 29.52      CC  
ATOM   6477  G   GB      2      29.027  -7.930  18.206  1.00 29.72      CC  
ATOM   6477  G   GB      2      28.709  -9.013  18.207  1.00 29.88      CC  
ATOM   6477  G   GB      2      28.351 -10.083  18.206  1.00 30.20      CC  
ATOM   6477  G   GB      2      27.954 -11.137  18.206  1.00 30.47      CC  
ATOM   6477  G   GB      2      28.299 -12.526  18.722  1.00 31.08      CC  
ATOM   6477  G   GB      2      27.808 -13.578  18.724  1.00 31.22      CC  
ATOM   6477  G   GB      2      27.281 -14.610  18.724  1.00 31.85      CC  
ATOM   6477  G   GB      2      27.451 -16.057  19.242  1.00 32.40      CC  
ATOM   6477  G   GB      2      26.831 -17.072  19.242  1.00 32.59      CC  
ATOM   6477  G   GB      2      25.468 -17.580  18.724  1.00 33.29      CC  
ATOM   6477  G   GB      2      25.476 -19.035  19.242  1.00 33.39      CC  
ATOM   6477  G   GB      2      24.745 -19.976  19.241  1.00 33.70      CC  
ATOM   6477  G   GB      2      23.978 -20.890  19.242  1.00 33.83      CC  
ATOM   6477  G   GB      2      23.178 -21.774  19.243  1.00 33.86      CC  
ATOM   6477  G   GB      2      22.345 -22.628  19.243  1.00 33.99      CC  
ATOM   6477  G   GB      2      20.325 -22.189  18.207  1.00 33.56      CC  
ATOM   6477  G   GB      2      19.479 -22.935  18.207  1.00 33.02      CC  
ATOM   6477  G   GB      2      19.664 -24.995  19.240  1.00 32.69      CC  
ATOM   6477  G   GB      2      17.707 -24.330  18.206  1.00 31.86      CC  
ATOM   6477  G   GB      2      16.781 -24.977  18.207  1.00 31.54      CC  
ATOM   6477  G   GB      2      15.833 -25.588  18.207  1.00 31.24      CC  
ATOM   6477  G   GB      2      14.440 -25.420  17.688  1.00 30.28      CC  
ATOM   6477  G   GB      2      13.478 -25.943  17.689  1.00 29.67      CC  
ATOM   6477  G   GB      2      12.129 -25.656  17.172  1.00 29.16      CC  
ATOM   6477  G   GB      2      11.159 -26.093  17.173  1.00 28.81      CC  
ATOM   6477  G   GB      2      10.173 -26.494  17.170  1.00 28.01      CC  
ATOM   6477  G   GB      2       8.896 -26.047  16.653  1.00 27.13      CC  
ATOM   6477  G   GB      2       7.913 -26.362  16.653  1.00 26.83      CC  
ATOM   6477  G   GB      2       6.489 -24.984  15.618  1.00 25.93      CC  
ATOM   6477  G   GB      2       5.547 -25.210  15.618  1.00 25.11      CC  
ATOM   6477  G   GB      2       4.598 -25.400  15.619  1.00 24.55      CC  
ATOM   6477  G   GB      2       3.523 -24.708  15.100  1.00 23.70      CC  
ATOM   6477  G   GB      2       2.594 -24.822  15.100  1.00 23.27      CC  
ATOM   6477  G   GB      2       1.662 -24.902  15.100  1.00 23.17      CC  
ATOM   6477  G   GB      2       0.726 -24.947  15.100  1.00 22.89      CC  
ATOM   6477  G   GB      2      -0.210 -24.956  15.100  1.00 22.85      CC  
ATOM   6477  G   GB      2      -1.146 -24.931  15.100  1.00 23.08      CC  
ATOM   6477  G   GB      2      -2.078 -24.871  15.100  1.00 23.02      CC  
ATOM   6477  G   GB      2      -3.010 -24.775  15.100  1.00 22.27      CC  
ATOM   6477  G   GB      2      -3.936 -24.645  15.101  1.00 22.07      CC  
ATOM   6477  G   GB      2      -4.856 -24.480  15.100  1.00 22.13      CC  
ATOM   6477  G   GB      2      -6.167 -25.945  16.136  1.00 23.07      CC  
ATOM   6477  G   GB      2      -7.137 -25.696  16.135  1.00 22.88      CC  
ATOM   6477  G   GB      2      -8.093 -25.411  16.136  1.00 22.57      CC  
ATOM   6477  G   GB      2      -9.331 -25.894  16.654  1.00 23.04      CC  
ATOM   6477  G   GB      2     -10.295 -25.526  16.653  1.00 22.80      CC  
ATOM   6477  G   GB      2     -11.246 -25.122  16.653  1.00 22.48      CC  
ATOM   6477  G   GB      2     -12.558 -25.450  17.171  1.00 23.17      CC  
ATOM   6477  G   GB      2     -13.502 -24.962  17.172  1.00 22.93      CC  
ATOM   6477  G   GB      2     -14.864 -25.175  17.687  1.00 23.07      CC  
ATOM   6477  G   GB      2     -15.798 -24.600  17.688  1.00 23.23      CC  
ATOM   6477  G   GB      2     -16.708 -23.989  17.690  1.00 22.89      CC  
ATOM   6477  G   GB      2     -17.596 -23.346  17.690  1.00 22.44      CC  
ATOM   6477  G   GB      2     -19.000 -23.334  18.206  1.00 22.66      CC  
ATOM   6477  G   GB      2     -19.297 -21.963  17.688  1.00 22.54      CC  
ATOM   6477  G   GB      2     -20.695 -21.843  18.207  1.00 22.19      CC  
ATOM   6477  G   GB      2     -21.499 -21.054  18.206  1.00 21.79      CC  
ATOM   6477  G   GB      2     -22.273 -20.233  18.206  1.00 21.42      CC  
ATOM   6477  G   GB      2     -23.017 -19.383  18.206  1.00 20.87      CC  
ATOM   6477  G   GB      2     -23.727 -18.507  18.206  1.00 20.51      CC  
ATOM   6477  G   GB      2     -24.403 -17.604  18.208  1.00 19.89      CC  
ATOM   6477  G   GB      2     -25.760 -17.151  18.724  1.00 20.30      CC  
ATOM   6477  G   GB      2     -26.385 -16.173  18.723  1.00 19.90      CC  
ATOM   6477  G   GB      2     -26.226 -14.754  18.206  1.00 18.88      CC  
ATOM   6477  G   GB      2     -26.760 -13.762  18.205  1.00 18.22      CC  
ATOM   6477  G   GB      2     -27.257 -12.746  18.208  1.00 17.83      CC  
ATOM   6477  G   GB      2     -28.505 -12.049  18.723  1.00 18.33      CC  
ATOM   6477  G   GB      2     -28.936 -10.971  18.724  1.00 17.98      CC  
ATOM   6477  G   GB      2     -29.327  -9.879  18.725  1.00 17.99      CC  
ATOM   6477  G   GB      2     -29.677  -8.774  18.724  1.00 18.17      CC  
ATOM   6477  G   GB      2     -29.985  -7.655  18.724  1.00 17.79      CC  
ATOM   6477  G   GB      2     -31.087  -6.706  19.241  1.00 17.71      CC  
ATOM   6477  G   GB      2     -29.631  -5.239  18.206  1.00 17.15      CC  
ATOM   6477  G   GB      2     -30.655  -4.239  18.724  1.00 17.58      CC  
ATOM   6477  G   GB      2     -31.643  -3.172  19.242  1.00 17.38      CC  
ATOM   6477  G   GB      2     -32.594  -2.039  19.759  1.00 17.57      CC  
ATOM   6477  G   GB      2     -31.792  -0.793  19.242  1.00 17.55      CC  
ATOM   6477  G   GB      2     -33.510   0.421  20.277  1.00 17.64      CC  
ATOM   6477  G   GB      2     -33.471   1.675  20.277  1.00 17.46      CC  
ATOM   6477  G   GB      2     -33.385   2.931  20.277  1.00 17.40      CC  
ATOM   6477  G   GB      2     -32.402   4.073  19.759  1.00 17.68      CC  
ATOM   6477  G   GB      2     -33.071   5.424  20.277  1.00 17.89      CC  
ATOM   6477  G   GB      2     -33.683   6.830  20.795  1.00 17.75      CC  
ATOM   6477  G   GB      2     -33.403   8.089  20.795  1.00 17.72      CC  
ATOM   6477  G   GB      2     -32.253   9.101  20.277  1.00 17.88      CC  
ATOM   6477  G   GB      2     -31.889  10.306  20.277  1.00 18.01      CC  
ATOM   6477  G   GB      2     -32.284  11.789  20.795  1.00 17.81      CC  
ATOM   6477  G   GB      2     -32.612  13.312  21.312  1.00 17.95      CC  
ATOM   6477  G   GB      2     -32.090  14.526  21.312  1.00 17.90      CC  
ATOM   6477  G   GB      2     -31.522  15.719  21.313  1.00 17.87      CC  
ATOM   6477  G   GB      2     -30.911  16.888  21.314  1.00 17.87      CC  
ATOM   6477  G   GB      2     -30.256  18.036  21.313  1.00 17.86      CC  
ATOM   6477  G   GB      2     -28.840  18.693  20.795  1.00 17.00      CC  
ATOM   6477  G   GB      2     -28.120  19.762  20.794  1.00 17.09      CC  
ATOM   6477  G   GB      2     -27.359  20.802  20.794  1.00 17.24      CC  
ATOM   6477  G   GB      2     -26.559  21.813  20.795  1.00 17.30      CC  
ATOM   6477  G   GB      2     -25.724  22.793  20.794  1.00 17.29      CC  
ATOM   6477  G   GB      2     -24.232  23.151  20.276  1.00 17.01      CC  
ATOM   6477  G   GB      2     -23.346  24.042  20.278  1.00 16.66      CC  
ATOM   6477  G   GB      2     -22.430  24.901  20.276  1.00 16.97      CC  
ATOM   6477  G   GB      2     -21.481  25.724  20.277  1.00 16.88      CC  
ATOM   6477  G   GB      2     -19.977  25.835  19.760  1.00 16.71      CC  
ATOM   6477  G   GB      2     -18.995  26.565  19.760  1.00 16.45      CC  
ATOM   6477  G   GB      2     -17.515  26.543  19.243  1.00 16.18      CC  
ATOM   6477  G   GB      2     -16.504  27.183  19.243  1.00 16.44      CC  
ATOM   6477  G   GB      2     -15.475  27.782  19.242  1.00 16.38      CC  
ATOM   6477  G   GB      2     -14.036  27.581  18.724  1.00 16.33      CC  
ATOM   6477  G   GB      2     -12.991  28.087  18.724  1.00 16.59      CC  
ATOM   6477  G   GB      2     -11.929  28.554  18.725  1.00 16.34      CC  
ATOM   6477  G   GB      2     -10.550  28.181  18.206  1.00 15.80      CC  
ATOM   6477  G   GB      2      -9.487  28.556  18.206  1.00 15.64      CC  
ATOM   6477  G   GB      2      -8.409  28.892  18.207  1.00 15.88      CC  
ATOM   6477  G   GB      2      -7.112  28.357  17.689  1.00 15.15      CC  
ATOM   6477  G   GB      2      -5.867  27.766  17.171  1.00 14.45      CC  
ATOM   6477  G   GB      2      -4.822  27.967  17.171  1.00 14.45      CC  
ATOM   6477  G   GB      2      -3.771  28.128  17.171  1.00 14.65      CC  
ATOM   6477  G   GB      2      -2.631  27.398  16.653  1.00 14.67      CC  
ATOM   6477  G   GB      2      -1.601  27.477  16.654  1.00 14.59      CC  
ATOM   6477  G   GB      2      -0.571  27.518  16.653  1.00 14.34      CC  
ATOM   6477  G   GB      2       0.461  27.520  16.653  1.00 14.58      CC  
ATOM   6477  G   GB      2       1.032  28.025  15.762  1.00 14.85      CC  
ATOM   6477  G   GB      2       2.064  27.968  15.762  1.00 15.10      CC  
ATOM   6477  G   GB      2       2.995  27.007  15.272  1.00 14.70      CC  
ATOM   6477  G   GB      2       3.857  26.016  14.782  1.00 14.67      CC  
ATOM   6477  G   GB      2       4.972  26.714  15.272  1.00 14.96      CC  
ATOM   6477  G   GB      2       5.953  26.512  15.272  1.00 15.29      CC  
ATOM   6477  G   GB      2       6.703  25.432  14.782  1.00 14.80      CC  
ATOM   6477  G   GB      2       7.632  25.169  14.782  1.00 15.07      CC  
ATOM   6477  G   GB      2       8.554  24.871  14.781  1.00 15.35      CC  
ATOM   6477  G   GB      2       9.464  24.539  14.782  1.00 15.59      CC  
ATOM   6477  G   GB      2      10.016  23.373  14.293  1.00 15.06      CC  
ATOM   6477  G   GB      2      11.244  23.776  14.781  1.00 16.01      CC  
ATOM   6477  G   GB      2      12.109  23.347  14.782  1.00 16.31      CC  
ATOM   6477  G   GB      2      12.961  22.885  14.782  1.00 16.61      CC  
ATOM   6477  G   GB      2      13.794  22.393  14.781  1.00 16.91      CC  
ATOM   6477  G   GB      2      14.609  21.871  14.781  1.00 17.21      CC  
ATOM   6477  G   GB      2      15.405  21.317  14.781  1.00 17.60      CC  
ATOM   6477  G   GB      2      16.177  20.737  14.782  1.00 17.90      CC  
ATOM   6477  G   GB      2      16.928  20.128  14.782  1.00 18.13      CC  
ATOM   6477  G   GB      2      18.243  20.137  15.272  1.00 19.32      CC  
ATOM   6477  G   GB      2      18.972  19.453  15.272  1.00 19.61      CC  
ATOM   6477  G   GB      2      19.674  18.742  15.273  1.00 19.98      CC  
ATOM   6477  G   GB      2      20.351  18.004  15.273  1.00 20.61      CC  
ATOM   6477  G   GB      2      21.673  17.797  15.763  1.00 21.40      CC  
ATOM   6477  G   GB      2      21.620  16.460  15.271  1.00 21.62      CC  
ATOM   6477  G   GB      2      22.924  16.155  15.761  1.00 22.00      CC  
ATOM   6477  G   GB      2      23.503  15.301  15.760  1.00 22.24      CC  
ATOM   6477  G   GB      2      24.050  14.425  15.761  1.00 22.51      CC  
ATOM   6477  G   GB      2      24.564  13.530  15.762  1.00 22.84      CC  
ATOM   6477  G   GB      2      25.045  12.618  15.762  1.00 23.11      CC  
ATOM   6477  G   GB      2      25.493  11.688  15.762  1.00 23.37      CC  
ATOM   6477  G   GB      2      25.907  10.741  15.761  1.00 24.42      CC  
ATOM   6477  G   GB      2      27.100  10.086  16.252  1.00 24.75      CC  
ATOM   6477  G   GB      2      27.453   9.081  16.252  1.00 25.04      CC  
ATOM   6477  G   GB      2      27.768   8.065  16.252  1.00 25.28      CC  
ATOM   6477  G   GB      2      28.046   7.037  16.252  1.00 25.78      CC  
ATOM   6477  G   GB      2      28.286   6.001  16.252  1.00 25.70      CC  
ATOM   6477  G   GB      2      29.347   5.106  16.742  1.00 26.87      CC  
ATOM   6477  G   GB      2      28.651   3.904  16.252  1.00 26.63      CC  
ATOM   6477  G   GB      2      28.775   2.845  16.252  1.00 26.46      CC  
ATOM   6477  G   GB      2      29.731   1.840  16.742  1.00 27.49      CC  
ATOM   6477  G   GB      2      29.778   0.746  16.742  1.00 27.73      CC  
ATOM   6477  G   GB      2      29.786  -0.351  16.742  1.00 27.88      CC  
ATOM   6477  G   GB      2      29.753  -1.447  16.742  1.00 28.05      CC  
ATOM   6477  G   GB      2      28.810  -2.468  16.252  1.00 27.54      CC  
ATOM   6477  G   GB      2      28.700  -3.525  16.252  1.00 27.80      CC  
ATOM   6477  G   GB      2      29.411  -4.718  16.742  1.00 28.56      CC  
ATOM   6477  G   GB      2      29.218  -5.795  16.742  1.00 28.85      CC  
ATOM   6477  G   GB      2      28.985  -6.866  16.742  1.00 29.32      CC  
ATOM   6477  G   GB      2      28.713  -7.929  16.742  1.00 29.80      CC  
ATOM   6477  G   GB      2      29.233  -9.241  17.233  1.00 30.17      CC  
ATOM   6477  G   GB      2      28.873 -10.310  17.232  1.00 30.27      CC  
ATOM   6477  G   GB      2      28.475 -11.367  17.231  1.00 30.58      CC  
ATOM   6477  G   GB      2      28.037 -12.410  17.230  1.00 31.32      CC  
ATOM   6477  G   GB      2      28.345 -13.812  17.722  1.00 31.46      CC  
ATOM   6477  G   GB      2      27.818 -14.847  17.721  1.00 31.59      CC  
ATOM   6477  G   GB      2      27.252 -15.859  17.723  1.00 31.91      CC  
ATOM   6477  G   GB      2      26.650 -16.851  17.722  1.00 32.69      CC  
ATOM   6477  G   GB      2      26.731 -18.314  18.211  1.00 33.13      CC  
ATOM   6477  G   GB      2      25.339 -18.765  17.722  1.00 33.18      CC  
ATOM   6477  G   GB      2      25.312 -20.229  18.213  1.00 33.62      CC  
ATOM   6477  G   GB      2      23.890 -20.579  17.721  1.00 33.55      CC  
ATOM   6477  G   GB      2      23.117 -21.443  17.723  1.00 33.33      CC  
ATOM   6477  G   GB      2      22.313 -22.280  17.720  1.00 33.34      CC  
ATOM   6477  G   GB      2      20.883 -22.448  17.231  1.00 33.60      CC  
ATOM   6477  G   GB      2      20.043 -23.201  17.231  1.00 33.05      CC  
ATOM   6477  G   GB      2      19.177 -23.923  17.231  1.00 32.58      CC  
ATOM   6477  G   GB      2      18.283 -24.612  17.231  1.00 32.18      CC  
ATOM   6477  G   GB      2      17.365 -25.268  17.231  1.00 31.86      CC  
ATOM   6477  G   GB      2      15.955 -25.154  16.743  1.00 30.84      CC  
ATOM   6477  G   GB      2      15.020 -25.723  16.742  1.00 30.61      CC  
ATOM   6477  G   GB      2      14.063 -26.259  16.741  1.00 29.79      CC  
ATOM   6477  G   GB      2      12.706 -25.975  16.251  1.00 29.35      CC  
ATOM   6477  G   GB      2      11.740 -26.425  16.252  1.00 28.84      CC  
ATOM   6477  G   GB      2      10.760 -26.839  16.252  1.00 28.33      CC  
ATOM   6477  G   GB      2       9.470 -26.396  15.763  1.00 27.29      CC  
ATOM   6477  G   GB      2       8.494 -26.727  15.762  1.00 27.18      CC  
ATOM   6477  G   GB      2       7.270 -26.182  15.272  1.00 26.29      CC  
ATOM   6477  G   GB      2       6.100 -25.583  14.782  1.00 25.44      CC  
ATOM   6477  G   GB      2       5.154 -25.791  14.782  1.00 25.18      CC  
ATOM   6477  G   GB      2       4.062 -25.102  14.292  1.00 24.44      CC  
ATOM   6477  G   GB      2       3.137 -25.235  14.292  1.00 23.74      CC  
ATOM   6477  G   GB      2       2.205 -25.333  14.292  1.00 23.56      CC  
ATOM   6477  G   GB      2       1.272 -25.397  14.292  1.00 23.29      CC  
ATOM   6477  G   GB      2       0.336 -25.427  14.292  1.00 23.09      CC  
ATOM   6477  G   GB      2      -0.601 -25.422  14.292  1.00 23.26      CC  
ATOM   6477  G   GB      2      -1.535 -25.383  14.292  1.00 23.60      CC  
ATOM   6477  G   GB      2      -2.466 -25.309  14.292  1.00 22.53      CC  
ATOM   6477  G   GB      2      -3.396 -25.201  14.292  1.00 22.47      CC  
ATOM   6477  G   GB      2      -4.322 -25.059  14.292  1.00 22.29      CC  
ATOM   6477  G   GB      2      -5.241 -24.883  14.292  1.00 22.95      CC  
ATOM   6477  G   GB      2      -6.576 -26.365  15.272  1.00 23.50      CC  
ATOM   6477  G   GB      2      -7.539 -26.105  15.272  1.00 23.37      CC  
ATOM   6477  G   GB      2      -8.498 -25.810  15.272  1.00 23.66      CC  
ATOM   6477  G   GB      2      -9.744 -26.298  15.761  1.00 23.42      CC  
ATOM   6477  G   GB      2     -10.705 -25.920  15.763  1.00 22.98      CC  
ATOM   6477  G   GB      2     -11.650 -25.510  15.762  1.00 22.89      CC  
ATOM   6477  G   GB      2     -12.581 -25.064  15.761  1.00 22.58      CC  
ATOM   6477  G   GB      2     -13.915 -25.349  16.251  1.00 23.16      CC  
ATOM   6477  G   GB      2     -15.285 -25.568  16.740  1.00 23.61      CC  
ATOM   6477  G   GB      2     -15.741 -24.255  16.253  1.00 23.56      CC  
ATOM   6477  G   GB      2     -16.621 -23.661  16.252  1.00 23.21      CC  
ATOM   6477  G   GB      2     -17.481 -23.033  16.253  1.00 22.80      CC  
ATOM   6477  G   GB      2     -18.871 -23.048  16.742  1.00 22.86      CC  
ATOM   6477  G   GB      2     -19.705 -22.338  16.743  1.00 22.48      CC  
ATOM   6477  G   GB      2     -20.514 -21.598  16.741  1.00 22.08      CC  
ATOM   6477  G   GB      2     -21.919 -21.438  17.231  1.00 21.96      CC  
ATOM   6477  G   GB      2     -22.691 -20.617  17.233  1.00 21.44      CC  
ATOM   6477  G   GB      2     -23.435 -19.769  17.232  1.00 21.16      CC  
ATOM   6477  G   GB      2     -24.146 -18.894  17.232  1.00 20.61      CC  
ATOM   6477  G   GB      2     -25.532 -18.503  17.721  1.00 20.91      CC  
ATOM   6477  G   GB      2     -26.195 -17.551  17.722  1.00 20.49      CC  
ATOM   6477  G   GB      2     -26.822 -16.576  17.723  1.00 20.09      CC  
ATOM   6477  G   GB      2     -26.657 -15.146  17.232  1.00 19.06      CC  
ATOM   6477  G   GB      2     -27.196 -14.156  17.231  1.00 18.54      CC  
ATOM   6477  G   GB      2     -28.485 -13.518  17.723  1.00 18.91      CC  
ATOM   6477  G   GB      2     -28.964 -12.462  17.722  1.00 18.54      CC  
ATOM   6477  G   GB      2     -29.404 -11.389  17.720  1.00 18.16      CC  
ATOM   6477  G   GB      2     -29.803 -10.296  17.721  1.00 18.11      CC  
ATOM   6477  G   GB      2     -30.160  -9.194  17.723  1.00 17.41      CC  
ATOM   6477  G   GB      2     -30.479  -8.077  17.722  1.00 17.70      CC  
ATOM   6477  G   GB      2     -30.755  -6.950  17.722  1.00 17.64      CC  
ATOM   6477  G   GB      2     -30.990  -5.816  17.721  1.00 17.49      CC  
ATOM   6477  G   GB      2     -31.183  -4.672  17.722  1.00 17.48      CC  
ATOM   6477  G   GB      2     -32.200  -3.617  18.212  1.00 17.33      CC  
ATOM   6477  G   GB      2     -32.312  -2.431  18.212  1.00 17.35      CC  
ATOM   6477  G   GB      2     -33.250  -1.272  18.702  1.00 17.53      CC  
ATOM   6477  G   GB      2     -33.275  -0.048  18.702  1.00 17.73      CC  
ATOM   6477  G   GB      2     -33.254   1.177  18.702  1.00 17.48      CC  
ATOM   6477  G   GB      2     -33.188   2.398  18.702  1.00 17.45      CC  
ATOM   6477  G   GB      2     -33.944   3.712  19.192  1.00 17.43      CC  
ATOM   6477  G   GB      2     -33.784   4.959  19.192  1.00 17.56      CC  
ATOM   6477  G   GB      2     -33.579   6.198  19.192  1.00 17.70      CC  
ATOM   6477  G   GB      2     -34.179   7.620  19.682  1.00 17.82      CC  
ATOM   6477  G   GB      2     -33.875   8.872  19.682  1.00 17.86      CC  
ATOM   6477  G   GB      2     -33.526  10.115  19.681  1.00 18.27      CC  
ATOM   6477  G   GB      2     -33.956  11.623  20.172  1.00 18.15      CC  
ATOM   6477  G   GB      2     -33.506  12.865  20.170  1.00 18.07      CC  
ATOM   6477  G   GB      2     -33.009  14.087  20.171  1.00 17.97      CC  
ATOM   6477  G   GB      2     -31.679  14.922  19.682  1.00 17.02      CC  
ATOM   6477  G   GB      2     -31.884  16.478  20.171  1.00 17.90      CC  
ATOM   6477  G   GB      2     -30.497  17.211  19.680  1.00 17.11      CC  
ATOM   6477  G   GB      2     -30.586  18.778  20.171  1.00 17.91      CC  
ATOM   6477  G   GB      2     -29.148  19.407  19.682  1.00 17.21      CC  
ATOM   6477  G   GB      2     -28.415  20.467  19.680  1.00 17.23      CC  
ATOM   6477  G   GB      2     -27.642  21.498  19.683  1.00 17.34      CC  
ATOM   6477  G   GB      2     -26.832  22.502  19.681  1.00 17.28      CC  
ATOM   6477  G   GB      2     -25.986  23.473  19.682  1.00 17.30      CC  
ATOM   6477  G   GB      2     -24.480  23.806  19.191  1.00 16.53      CC  
ATOM   6477  G   GB      2     -23.587  24.690  19.192  1.00 16.64      CC  
ATOM   6477  G   GB      2     -22.663  25.542  19.191  1.00 16.75      CC  
ATOM   6477  G   GB      2     -21.154  25.684  18.702  1.00 16.48      CC  
ATOM   6477  G   GB      2     -20.194  26.446  18.702  1.00 16.82      CC  
ATOM   6477  G   GB      2     -18.705  26.460  18.211  1.00 17.04      CC  
ATOM   6477  G   GB      2     -17.718  27.131  18.211  1.00 16.50      CC  
ATOM   6477  G   GB      2     -17.157  28.511  18.701  1.00 17.10      CC  
ATOM   6477  G   GB      2     -15.674  28.361  18.211  1.00 17.25      CC  
ATOM   6477  G   GB      2     -14.621  28.917  18.212  1.00 17.14      CC  
ATOM   6477  G   GB      2     -13.184  28.643  17.720  1.00 16.77      CC  
ATOM   6477  G   GB      2     -12.120  29.109  17.721  1.00 16.62      CC  
ATOM   6477  G   GB      2     -11.040  29.535  17.722  1.00 16.70      CC  
ATOM   6477  G   GB      2      -9.671  29.094  17.231  1.00 16.42      CC  
ATOM   6477  G   GB      2      -8.595  29.430  17.231  1.00 15.98      CC  
ATOM   6477  G   GB      2      -7.292  28.881  16.742  1.00 15.33      CC  
ATOM   6477  G   GB      2      -6.041  28.278  16.252  1.00 14.94      CC  
ATOM   6477  G   GB      2      -5.147  29.339  16.742  1.00 15.48      CC  
ATOM   6477  G   GB      2      -3.947  28.645  16.252  1.00 14.87      CC  
ATOM   6477  G   GB      2      -2.889  28.771  16.252  1.00 14.94      CC  
ATOM   6477  G   GB      2      -1.829  28.858  16.252  1.00 15.17      CC  
ATOM   6477  G   GB      2      -0.743  28.034  15.762  1.00 14.52      CC  
ATOM   6477  G   GB      2       0.290  28.043  15.762  1.00 14.76      CC  
ATOM   6477  G   GB      2       1.032  28.517  14.854  1.00 15.18      CC  
ATOM   6477  G   GB      2       2.064  28.461  14.854  1.00 15.23      CC  
ATOM   6477  G   GB      2       3.090  28.367  14.854  1.00 15.47      CC  
ATOM   6477  G   GB      2       3.988  27.359  14.392  1.00 14.81      CC  
ATOM   6477  G   GB      2       4.813  26.325  13.931  1.00 14.33      CC  
ATOM   6477  G   GB      2       5.762  26.134  13.931  1.00 14.56      CC  
ATOM   6477  G   GB      2       6.703  25.908  13.931  1.00 15.06      CC  
ATOM   6477  G   GB      2       7.636  25.649  13.931  1.00 15.37      CC  
ATOM   6477  G   GB      2       8.274  24.516  13.469  1.00 14.92      CC  
ATOM   6477  G   GB      2       9.156  24.201  13.467  1.00 15.62      CC  
ATOM   6477  G   GB      2      10.369  24.671  13.931  1.00 15.90      CC  
ATOM   6477  G   GB      2      10.882  23.474  13.469  1.00 15.36      CC  
ATOM   6477  G   GB      2      12.124  23.857  13.931  1.00 16.41      CC  
ATOM   6477  G   GB      2      12.551  22.627  13.468  1.00 15.97      CC  
ATOM   6477  G   GB      2      13.360  22.159  13.468  1.00 16.27      CC  
ATOM   6477  G   GB      2      14.637  22.403  13.931  1.00 17.31      CC  
ATOM   6477  G   GB      2      15.438  21.859  13.932  1.00 17.67      CC  
ATOM   6477  G   GB      2      16.218  21.287  13.930  1.00 17.91      CC  
ATOM   6477  G   GB      2      16.978  20.686  13.930  1.00 18.20      CC  
ATOM   6477  G   GB      2      17.715  20.060  13.931  1.00 18.64      CC  
ATOM   6477  G   GB      2      19.039  20.048  14.394  1.00 19.71      CC  
ATOM   6477  G   GB      2      19.752  19.348  14.391  1.00 20.00      CC  
ATOM   6477  G   GB      2      20.438  18.620  14.393  1.00 20.28      CC  
ATOM   6477  G   GB      2      21.099  17.867  14.393  1.00 20.56      CC  
ATOM   6477  G   GB      2      21.730  17.094  14.394  1.00 20.86      CC  
ATOM   6477  G   GB      2      22.335  16.295  14.393  1.00 21.20      CC  
ATOM   6477  G   GB      2      22.909  15.478  14.393  1.00 21.67      CC  
ATOM   6477  G   GB      2      23.456  14.639  14.391  1.00 21.88      CC  
ATOM   6477  G   GB      2      24.737  14.225  14.855  1.00 22.87      CC  
ATOM   6477  G   GB      2      25.236  13.320  14.854  1.00 23.13      CC  
ATOM   6477  G   GB      2      25.701  12.399  14.854  1.00 23.39      CC  
ATOM   6477  G   GB      2      26.132  11.462  14.855  1.00 23.72      CC  
ATOM   6477  G   GB      2      27.355  10.835  15.316  1.00 24.84      CC  
ATOM   6477  G   GB      2      26.892   9.543  14.855  1.00 24.32      CC  
ATOM   6477  G   GB      2      28.066   8.830  15.316  1.00 25.33      CC  
ATOM   6477  G   GB      2      28.367   7.811  15.315  1.00 25.57      CC  
ATOM   6477  G   GB      2      28.631   6.779  15.316  1.00 26.21      CC  
ATOM   6477  G   GB      2      28.857   5.739  15.316  1.00 26.50      CC  
ATOM   6477  G   GB      2      29.046   4.692  15.316  1.00 26.86      CC  
ATOM   6477  G   GB      2      29.197   3.638  15.316  1.00 27.28      CC  
ATOM   6477  G   GB      2      30.193   2.658  15.778  1.00 27.59      CC  
ATOM   6477  G   GB      2      30.269   1.565  15.778  1.00 27.79      CC  
ATOM   6477  G   GB      2      29.419   0.453  15.316  1.00 27.75      CC  
ATOM   6477  G   GB      2      29.416  -0.610  15.316  1.00 28.08      CC  
ATOM   6477  G   GB      2      30.260  -1.724  15.778  1.00 28.35      CC  
ATOM   6477  G   GB      2      30.178  -2.817  15.778  1.00 28.51      CC  
ATOM   6477  G   GB      2      30.057  -3.904  15.778  1.00 28.68      CC  
ATOM   6477  G   GB      2      29.896  -4.990  15.778  1.00 28.86      CC  
ATOM   6477  G   GB      2      29.696  -6.068  15.778  1.00 29.15      CC  
ATOM   6477  G   GB      2      29.457  -7.139  15.778  1.00 29.30      CC  
ATOM   6477  G   GB      2      29.180  -8.197  15.778  1.00 29.62      CC  
ATOM   6477  G   GB      2      28.864  -9.248  15.777  1.00 30.25      CC  
ATOM   6477  G   GB      2      29.345 -10.588  16.239  1.00 30.47      CC  
ATOM   6477  G   GB      2      28.942 -11.642  16.240  1.00 30.85      CC  
ATOM   6477  G   GB      2      28.504 -12.679  16.239  1.00 30.95      CC  
ATOM   6477  G   GB      2      28.026 -13.701  16.241  1.00 30.97      CC  
ATOM   6477  G   GB      2      28.294 -15.125  16.701  1.00 31.83      CC  
ATOM   6477  G   GB      2      27.728 -16.139  16.701  1.00 31.95      CC  
ATOM   6477  G   GB      2      27.128 -17.130  16.701  1.00 32.09      CC  
ATOM   6477  G   GB      2      26.489 -18.101  16.702  1.00 32.61      CC  
ATOM   6477  G   GB      2      26.531 -19.574  17.163  1.00 33.30      CC  
ATOM   6477  G   GB      2      25.113 -19.967  16.702  1.00 33.13      CC  
ATOM   6477  G   GB      2      24.373 -20.863  16.701  1.00 33.38      CC  
ATOM   6477  G   GB      2      23.604 -21.730  16.701  1.00 33.15      CC  
ATOM   6477  G   GB      2      22.803 -22.570  16.700  1.00 33.31      CC  
ATOM   6477  G   GB      2      21.363 -22.734  16.240  1.00 33.32      CC  
ATOM   6477  G   GB      2      20.527 -23.492  16.240  1.00 32.87      CC  
ATOM   6477  G   GB      2      19.664 -24.219  16.239  1.00 32.49      CC  
ATOM   6477  G   GB      2      18.775 -24.914  16.240  1.00 32.03      CC  
ATOM   6477  G   GB      2      17.862 -25.576  16.240  1.00 31.72      CC  
ATOM   6477  G   GB      2      16.444 -25.460  15.778  1.00 30.94      CC  
ATOM   6477  G   GB      2      15.514 -26.038  15.777  1.00 30.39      CC  
ATOM   6477  G   GB      2      14.562 -26.582  15.778  1.00 30.01      CC  
ATOM   6477  G   GB      2      13.591 -27.091  15.778  1.00 29.91      CC  
ATOM   6477  G   GB      2      12.233 -26.759  15.316  1.00 28.90      CC  
ATOM   6477  G   GB      2      11.258 -27.183  15.316  1.00 28.67      CC  
ATOM   6477  G   GB      2      10.267 -27.573  15.316  1.00 28.55      CC  
ATOM   6477  G   GB      2       8.985 -27.084  14.854  1.00 27.48      CC  
ATOM   6477  G   GB      2       7.750 -26.540  14.392  1.00 26.62      CC  
ATOM   6477  G   GB      2       6.785 -26.803  14.393  1.00 26.36      CC  
ATOM   6477  G   GB      2       5.626 -26.163  13.930  1.00 25.47      CC  
ATOM   6477  G   GB      2       4.676 -26.350  13.931  1.00 25.35      CC  
ATOM   6477  G   GB      2       3.595 -25.623  13.469  1.00 24.64      CC  
ATOM   6477  G   GB      2       2.667 -25.736  13.469  1.00 24.02      CC  
ATOM   6477  G   GB      2       1.735 -25.816  13.469  1.00 24.07      CC  
ATOM   6477  G   GB      2       0.801 -25.862  13.469  1.00 23.47      CC  
ATOM   6477  G   GB      2      -0.135 -25.874  13.469  1.00 23.45      CC  
ATOM   6477  G   GB      2      -1.070 -25.852  13.469  1.00 23.74      CC  
ATOM   6477  G   GB      2      -2.006 -25.796  13.469  1.00 23.26      CC  
ATOM   6477  G   GB      2      -2.937 -25.707  13.469  1.00 22.85      CC  
ATOM   6477  G   GB      2      -3.865 -25.584  13.469  1.00 22.89      CC  
ATOM   6477  G   GB      2      -4.787 -25.427  13.469  1.00 23.31      CC  
ATOM   6477  G   GB      2      -5.900 -26.103  13.931  1.00 23.72      CC  
ATOM   6477  G   GB      2      -7.066 -26.730  14.392  1.00 24.07      CC  
ATOM   6477  G   GB      2      -8.284 -27.306  14.855  1.00 24.01      CC  
ATOM   6477  G   GB      2      -9.268 -26.987  14.856  1.00 23.88      CC  
ATOM   6477  G   GB      2     -10.238 -26.635  14.855  1.00 23.77      CC  
ATOM   6477  G   GB      2     -11.195 -26.248  14.853  1.00 23.80      CC  
ATOM   6477  G   GB      2     -12.513 -26.629  15.316  1.00 23.48      CC  
ATOM   6477  G   GB      2     -13.468 -26.159  15.316  1.00 23.63      CC  
ATOM   6477  G   GB      2     -14.404 -25.655  15.316  1.00 23.62      CC  
ATOM   6477  G   GB      2     -15.786 -25.874  15.778  1.00 23.54      CC  
ATOM   6477  G   GB      2     -16.222 -24.547  15.316  1.00 23.42      CC  
ATOM   6477  G   GB      2     -17.099 -23.945  15.314  1.00 23.34      CC  
ATOM   6477  G   GB      2     -18.495 -24.011  15.779  1.00 23.40      CC  
ATOM   6477  G   GB      2     -19.352 -23.328  15.776  1.00 22.99      CC  
ATOM   6477  G   GB      2     -20.183 -22.612  15.777  1.00 22.62      CC  
ATOM   6477  G   GB      2     -20.987 -21.867  15.780  1.00 22.41      CC  
ATOM   6477  G   GB      2     -21.764 -21.096  15.777  1.00 22.00      CC  
ATOM   6477  G   GB      2     -22.513 -20.295  15.776  1.00 21.72      CC  
ATOM   6477  G   GB      2     -23.912 -20.035  16.241  1.00 21.29      CC  
ATOM   6477  G   GB      2     -24.620 -19.158  16.240  1.00 21.06      CC  
ATOM   6477  G   GB      2     -25.298 -18.254  16.240  1.00 20.68      CC  
ATOM   6477  G   GB      2     -25.940 -17.329  16.240  1.00 20.62      CC  
ATOM   6477  G   GB      2     -26.550 -16.379  16.240  1.00 19.45      CC  
ATOM   6477  G   GB      2     -27.897 -15.847  16.701  1.00 19.84      CC  
ATOM   6477  G   GB      2     -28.451 -14.828  16.701  1.00 19.49      CC  
ATOM   6477  G   GB      2     -28.969 -13.789  16.701  1.00 19.06      CC  
ATOM   6477  G   GB      2     -29.448 -12.733  16.702  1.00 18.68      CC  
ATOM   6477  G   GB      2     -29.890 -11.658  16.701  1.00 18.32      CC  
ATOM   6477  G   GB      2     -30.292 -10.569  16.702  1.00 17.96      CC  
ATOM   6477  G   GB      2     -30.655  -9.468  16.700  1.00 18.24      CC  
ATOM   6477  G   GB      2     -30.977  -8.353  16.701  1.00 17.33      CC  
ATOM   6477  G   GB      2     -31.259  -7.227  16.701  1.00 17.78      CC  
ATOM   6477  G   GB      2     -31.499  -6.093  16.701  1.00 17.58      CC  
ATOM   6477  G   GB      2     -31.699  -4.949  16.701  1.00 17.29      CC  
ATOM   6477  G   GB      2     -32.738  -3.906  17.163  1.00 17.32      CC  
ATOM   6477  G   GB      2     -32.858  -2.719  17.163  1.00 17.41      CC  
ATOM   6477  G   GB      2     -33.821  -1.571  17.625  1.00 17.24      CC  
ATOM   6477  G   GB      2     -32.969  -0.336  17.163  1.00 17.17      CC  
ATOM   6477  G   GB      2     -33.846   0.879  17.625  1.00 17.34      CC  
ATOM   6477  G   GB      2     -33.792   2.102  17.625  1.00 17.25      CC  
ATOM   6477  G   GB      2     -33.694   3.323  17.625  1.00 17.44      CC  
ATOM   6477  G   GB      2     -33.552   4.538  17.625  1.00 17.29      CC  
ATOM   6477  G   GB      2     -34.240   5.899  18.086  1.00 17.40      CC  
ATOM   6477  G   GB      2     -34.004   7.134  18.086  1.00 17.36      CC  
ATOM   6477  G   GB      2     -33.724   8.359  18.087  1.00 17.71      CC  
ATOM   6477  G   GB      2     -34.253   9.819  18.546  1.00 17.64      CC  
ATOM   6477  G   GB      2     -33.875  11.051  18.548  1.00 17.59      CC  
ATOM   6477  G   GB      2     -34.285  12.573  19.010  1.00 18.13      CC  
ATOM   6477  G   GB      2     -32.987  13.470  18.549  1.00 17.27      CC  
ATOM   6477  G   GB      2     -33.288  15.019  19.008  1.00 18.02      CC  
ATOM   6477  G   GB      2     -32.721  16.211  19.012  1.00 18.00      CC  
ATOM   6477  G   GB      2     -32.115  17.385  19.010  1.00 17.97      CC  
ATOM   6477  G   GB      2     -30.701  18.085  18.548  1.00 17.33      CC  
ATOM   6477  G   GB      2     -30.026  19.184  18.548  1.00 17.75      CC  
ATOM   6477  G   GB      2     -29.313  20.257  18.548  1.00 17.53      CC  
ATOM   6477  G   GB      2     -28.562  21.303  18.548  1.00 17.36      CC  
ATOM   6477  G   GB      2     -27.772  22.323  18.548  1.00 17.21      CC  
ATOM   6477  G   GB      2     -26.947  23.312  18.548  1.00 17.34      CC  
ATOM   6477  G   GB      2     -25.436  23.667  18.087  1.00 16.54      CC  
ATOM   6477  G   GB      2     -24.564  24.572  18.087  1.00 16.75      CC  
ATOM   6477  G   GB      2     -23.659  25.445  18.085  1.00 16.81      CC  
ATOM   6477  G   GB      2     -22.144  25.611  17.626  1.00 16.72      CC  
ATOM   6477  G   GB      2     -21.203  26.394  17.626  1.00 16.85      CC  
ATOM   6477  G   GB      2     -20.234  27.146  17.625  1.00 17.10      CC  
ATOM   6477  G   GB      2     -19.239  27.860  17.624  1.00 17.27      CC  
ATOM   6477  G   GB      2     -18.697  29.285  18.087  1.00 17.78      CC  
ATOM   6477  G   GB      2     -17.177  29.177  17.624  1.00 17.71      CC  
ATOM   6477  G   GB      2     -15.688  28.999  17.163  1.00 17.88      CC  
ATOM   6477  G   GB      2     -14.628  29.548  17.163  1.00 17.50      CC  
ATOM   6477  G   GB      2     -13.551  30.057  17.162  1.00 17.42      CC  
ATOM   6477  G   GB      2     -12.120  29.705  16.702  1.00 17.43      CC  
ATOM   6477  G   GB      2     -11.038  30.124  16.702  1.00 17.07      CC  
ATOM   6477  G   GB      2      -9.940  30.504  16.701  1.00 16.87      CC  
ATOM   6477  G   GB      2      -8.831  30.844  16.702  1.00 16.99      CC  
ATOM   6477  G   GB      2      -7.284  29.421  15.777  1.00 16.23      CC  
ATOM   6477  G   GB      2      -6.215  29.665  15.778  1.00 15.61      CC  
ATOM   6477  G   GB      2      -5.138  29.871  15.778  1.00 15.68      CC  
ATOM   6477  G   GB      2      -3.935  29.158  15.316  1.00 15.69      CC  
ATOM   6477  G   GB      2      -2.879  29.281  15.316  1.00 15.61      CC  
ATOM   6477  G   GB      2      -1.819  29.366  15.316  1.00 15.44      CC  
ATOM   6477  G   GB      2      -0.755  29.413  15.316  1.00 15.66      CC  
ATOM   6477  G   GB      2       0.300  28.534  14.854  1.00 15.15      CC  
ATOM   6477  G   GB      2       1.032  28.979  13.931  1.00 15.65      CC  
ATOM   6477  G   GB      2       2.062  28.924  13.931  1.00 15.53      CC  
ATOM   6477  G   GB      2       3.091  28.832  13.931  1.00 15.62      CC  
ATOM   6477  G   GB      2       3.987  27.811  13.498  1.00 14.93      CC  
ATOM   6477  G   GB      2       4.975  27.652  13.498  1.00 15.20      CC  
ATOM   6477  G   GB      2       5.764  26.577  13.065  1.00 14.57      CC  
ATOM   6477  G   GB      2       6.484  25.481  12.632  1.00 13.94      CC  
ATOM   6477  G   GB      2       7.639  26.099  13.065  1.00 15.12      CC  
ATOM   6477  G   GB      2       8.563  25.811  13.065  1.00 15.77      CC  
ATOM   6477  G   GB      2       9.478  25.489  13.065  1.00 15.68      CC  
ATOM   6477  G   GB      2      10.377  25.136  13.066  1.00 15.97      CC  
ATOM   6477  G   GB      2      10.893  23.931  12.631  1.00 15.48      CC  
ATOM   6477  G   GB      2      11.737  23.528  12.633  1.00 16.16      CC  
ATOM   6477  G   GB      2      12.567  23.095  12.633  1.00 16.45      CC  
ATOM   6477  G   GB      2      13.380  22.634  12.632  1.00 16.44      CC  
ATOM   6477  G   GB      2      14.177  22.143  12.632  1.00 17.36      CC  
ATOM   6477  G   GB      2      15.470  22.366  13.065  1.00 17.71      CC  
ATOM   6477  G   GB      2      16.255  21.801  13.066  1.00 18.07      CC  
ATOM   6477  G   GB      2      17.021  21.209  13.065  1.00 18.37      CC  
ATOM   6477  G   GB      2      17.765  20.591  13.064  1.00 18.66      CC  
ATOM   6477  G   GB      2      18.486  19.945  13.065  1.00 18.94      CC  
ATOM   6477  G   GB      2      19.185  19.273  13.065  1.00 19.17      CC  
ATOM   6477  G   GB      2      20.516  19.195  13.498  1.00 20.38      CC  
ATOM   6477  G   GB      2      20.506  17.861  13.065  1.00 19.78      CC  
ATOM   6477  G   GB      2      21.829  17.687  13.499  1.00 20.96      CC  
ATOM   6477  G   GB      2      22.446  16.900  13.498  1.00 21.24      CC  
ATOM   6477  G   GB      2      23.033  16.089  13.499  1.00 21.59      CC  
ATOM   6477  G   GB      2      23.590  15.260  13.499  1.00 22.05      CC  
ATOM   6477  G   GB      2      24.119  14.409  13.498  1.00 22.33      CC  
ATOM   6477  G   GB      2      25.406  13.978  13.932  1.00 23.23      CC  
ATOM   6477  G   GB      2      25.887  13.064  13.931  1.00 23.50      CC  
ATOM   6477  G   GB      2      26.335  12.135  13.933  1.00 23.76      CC  
ATOM   6477  G   GB      2      26.750  11.190  13.932  1.00 24.07      CC  
ATOM   6477  G   GB      2      27.132  10.231  13.930  1.00 24.32      CC  
ATOM   6477  G   GB      2      27.478   9.260  13.933  1.00 24.75      CC  
ATOM   6477  G   GB      2      28.655   8.532  14.365  1.00 25.80      CC  
ATOM   6477  G   GB      2      28.941   7.508  14.364  1.00 25.99      CC  
ATOM   6477  G   GB      2      29.190   6.473  14.364  1.00 26.18      CC  
ATOM   6477  G   GB      2      29.401   5.430  14.365  1.00 26.75      CC  
ATOM   6477  G   GB      2      30.467   4.512  14.797  1.00 27.51      CC  
ATOM   6477  G   GB      2      29.713   3.326  14.364  1.00 26.96      CC  
ATOM   6477  G   GB      2      29.813   2.265  14.364  1.00 27.91      CC  
ATOM   6477  G   GB      2      29.874   1.202  14.364  1.00 27.26      CC  
ATOM   6477  G   GB      2      29.898   0.139  14.364  1.00 28.05      CC  
ATOM   6477  G   GB      2      30.785  -0.952  14.797  1.00 28.50      CC  
ATOM   6477  G   GB      2      30.731  -2.051  14.797  1.00 28.66      CC  
ATOM   6477  G   GB      2      30.639  -3.143  14.797  1.00 28.83      CC  
ATOM   6477  G   GB      2      30.508  -4.229  14.797  1.00 28.99      CC  
ATOM   6477  G   GB      2      30.338  -5.312  14.797  1.00 29.16      CC  
ATOM   6477  G   GB      2      30.130  -6.391  14.797  1.00 29.36      CC  
ATOM   6477  G   GB      2      29.884  -7.456  14.797  1.00 29.60      CC  
ATOM   6477  G   GB      2      29.599  -8.516  14.797  1.00 29.98      CC  
ATOM   6477  G   GB      2      30.135  -9.844  15.230  1.00 30.66      CC  
ATOM   6477  G   GB      2      29.766 -10.909  15.230  1.00 30.79      CC  
ATOM   6477  G   GB      2      29.358 -11.962  15.230  1.00 31.15      CC  
ATOM   6477  G   GB      2      28.914 -12.998  15.231  1.00 31.22      CC  
ATOM   6477  G   GB      2      28.432 -14.020  15.230  1.00 31.24      CC  
ATOM   6477  G   GB      2      27.916 -15.021  15.231  1.00 31.29      CC  
ATOM   6477  G   GB      2      28.141 -16.462  15.664  1.00 32.20      CC  
ATOM   6477  G   GB      2      27.538 -17.453  15.663  1.00 32.35      CC  
ATOM   6477  G   GB      2      26.899 -18.422  15.663  1.00 32.57      CC  
ATOM   6477  G   GB      2      26.227 -19.367  15.663  1.00 32.79      CC  
ATOM   6477  G   GB      2      24.816 -19.727  15.229  1.00 32.68      CC  
ATOM   6477  G   GB      2      24.098 -20.598  15.230  1.00 32.69      CC  
ATOM   6477  G   GB      2      24.014 -22.052  15.663  1.00 33.11      CC  
ATOM   6477  G   GB      2      23.213 -22.892  15.665  1.00 33.05      CC  
ATOM   6477  G   GB      2      21.765 -23.048  15.230  1.00 33.02      CC  
ATOM   6477  G   GB      2      20.931 -23.809  15.230  1.00 32.40      CC  
ATOM   6477  G   GB      2      20.070 -24.539  15.230  1.00 32.08      CC  
ATOM   6477  G   GB      2      19.184 -25.237  15.232  1.00 32.03      CC  
ATOM   6477  G   GB      2      18.274 -25.904  15.230  1.00 31.80      CC  
ATOM   6477  G   GB      2      16.847 -25.783  14.798  1.00 30.79      CC  
ATOM   6477  G   GB      2      15.920 -26.367  14.796  1.00 30.59      CC  
ATOM   6477  G   GB      2      14.972 -26.916  14.797  1.00 30.32      CC  
ATOM   6477  G   GB      2      14.004 -27.432  14.797  1.00 30.15      CC  
ATOM   6477  G   GB      2      12.638 -27.097  14.363  1.00 29.10      CC  
ATOM   6477  G   GB      2      11.666 -27.528  14.365  1.00 28.99      CC  
ATOM   6477  G   GB      2      10.678 -27.927  14.364  1.00 28.88      CC  
ATOM   6477  G   GB      2       9.386 -27.436  13.931  1.00 27.81      CC  
ATOM   6477  G   GB      2       8.143 -26.890  13.498  1.00 26.81      CC  
ATOM   6477  G   GB      2       7.181 -27.163  13.498  1.00 26.68      CC  
ATOM   6477  G   GB      2       6.010 -26.522  13.065  1.00 25.76      CC  
ATOM   6477  G   GB      2       5.063 -26.719  13.065  1.00 25.57      CC  
ATOM   6477  G   GB      2       3.973 -25.991  12.632  1.00 24.78      CC  
ATOM   6477  G   GB      2       3.043 -26.116  12.632  1.00 24.66      CC  
ATOM   6477  G   GB      2       2.113 -26.208  12.632  1.00 24.40      CC  
ATOM   6477  G   GB      2       1.178 -26.266  12.632  1.00 23.97      CC  
ATOM   6477  G   GB      2       0.244 -26.292  12.632  1.00 23.67      CC  
ATOM   6477  G   GB      2      -0.692 -26.284  12.632  1.00 23.59      CC  
ATOM   6477  G   GB      2      -1.626 -26.243  12.632  1.00 23.60      CC  
ATOM   6477  G   GB      2      -2.560 -26.168  12.632  1.00 23.46      CC  
ATOM   6477  G   GB      2      -3.490 -26.060  12.632  1.00 23.46      CC  
ATOM   6477  G   GB      2      -4.415 -25.920  12.632  1.00 23.65      CC  
ATOM   6477  G   GB      2      -5.334 -25.747  12.632  1.00 23.47      CC  
ATOM   6477  G   GB      2      -6.462 -26.415  13.065  1.00 24.15      CC  
ATOM   6477  G   GB      2      -7.397 -26.169  13.065  1.00 24.31      CC  
ATOM   6477  G   GB      2      -8.875 -27.605  13.932  1.00 24.31      CC  
ATOM   6477  G   GB      2      -9.545 -26.425  13.499  1.00 24.13      CC  
ATOM   6477  G   GB      2     -10.816 -26.905  13.930  1.00 23.97      CC  
ATOM   6477  G   GB      2     -12.133 -27.326  14.364  1.00 23.96      CC  
ATOM   6477  G   GB      2     -13.098 -26.877  14.364  1.00 23.95      CC  
ATOM   6477  G   GB      2     -14.045 -26.394  14.365  1.00 23.62      CC  
ATOM   6477  G   GB      2     -14.525 -25.097  13.931  1.00 23.68      CC  
ATOM   6477  G   GB      2     -15.887 -25.328  14.364  1.00 23.69      CC  
ATOM   6477  G   GB      2     -16.778 -24.746  14.365  1.00 23.55      CC  
ATOM   6477  G   GB      2     -17.651 -24.133  14.363  1.00 23.19      CC  
ATOM   6477  G   GB      2     -18.497 -23.490  14.365  1.00 22.79      CC  
ATOM   6477  G   GB      2     -19.903 -23.505  14.798  1.00 22.94      CC  
ATOM   6477  G   GB      2     -20.727 -22.782  14.798  1.00 22.67      CC  
ATOM   6477  G   GB      2     -22.155 -22.674  15.231  1.00 22.56      CC  
ATOM   6477  G   GB      2     -22.948 -21.872  15.230  1.00 22.18      CC  
ATOM   6477  G   GB      2     -23.712 -21.040  15.230  1.00 22.04      CC  
ATOM   6477  G   GB      2     -24.446 -20.184  15.229  1.00 21.61      CC  
ATOM   6477  G   GB      2     -25.148 -19.302  15.230  1.00 21.29      CC  
ATOM   6477  G   GB      2     -26.552 -18.917  15.665  1.00 21.16      CC  
ATOM   6477  G   GB      2     -26.456 -17.464  15.232  1.00 20.14      CC  
ATOM   6477  G   GB      2     -27.832 -16.981  15.664  1.00 20.37      CC  
ATOM   6477  G   GB      2     -28.419 -15.980  15.662  1.00 20.11      CC  
ATOM   6477  G   GB      2     -28.969 -14.958  15.664  1.00 19.70      CC  
ATOM   6477  G   GB      2     -29.484 -13.917  15.662  1.00 19.22      CC  
ATOM   6477  G   GB      2     -29.959 -12.861  15.663  1.00 18.80      CC  
ATOM   6477  G   GB      2     -30.397 -11.786  15.664  1.00 18.48      CC  
ATOM   6477  G   GB      2     -30.798 -10.696  15.664  1.00 18.13      CC  
ATOM   6477  G   GB      2     -31.159  -9.593  15.664  1.00 18.35      CC  
ATOM   6477  G   GB      2     -31.481  -8.478  15.663  1.00 18.07      CC  
ATOM   6477  G   GB      2     -31.763  -7.351  15.664  1.00 17.84      CC  
ATOM   6477  G   GB      2     -32.004  -6.217  15.663  1.00 17.59      CC  
ATOM   6477  G   GB      2     -32.205  -5.076  15.664  1.00 17.40      CC  
ATOM   6477  G   GB      2     -32.365  -3.924  15.663  1.00 17.13      CC  
ATOM   6477  G   GB      2     -32.485  -2.772  15.663  1.00 16.56      CC  
ATOM   6477  G   GB      2     -33.463  -1.656  16.096  1.00 16.95      CC  
ATOM   6477  G   GB      2     -34.402  -0.478  16.530  1.00 17.16      CC  
ATOM   6477  G   GB      2     -34.397   0.746  16.530  1.00 17.24      CC  
ATOM   6477  G   GB      2     -34.349   1.970  16.530  1.00 17.12      CC  
ATOM   6477  G   GB      2     -34.257   3.191  16.530  1.00 16.96      CC  
ATOM   6477  G   GB      2     -34.122   4.408  16.529  1.00 16.99      CC  
ATOM   6477  G   GB      2     -33.943   5.620  16.530  1.00 16.86      CC  
ATOM   6477  G   GB      2     -34.605   7.003  16.962  1.00 17.37      CC  
ATOM   6477  G   GB      2     -34.334   8.230  16.963  1.00 17.61      CC  
ATOM   6477  G   GB      2     -34.888   9.687  17.395  1.00 17.60      CC  
ATOM   6477  G   GB      2     -34.521  10.922  17.397  1.00 17.58      CC  
ATOM   6477  G   GB      2     -34.111  12.145  17.395  1.00 17.60      CC  
ATOM   6477  G   GB      2     -33.657  13.350  17.395  1.00 17.60      CC  
ATOM   6477  G   GB      2     -33.986  14.901  17.829  1.00 18.09      CC  
ATOM   6477  G   GB      2     -32.622  15.711  17.396  1.00 17.36      CC  
ATOM   6477  G   GB      2     -32.042  16.862  17.397  1.00 17.54      CC  
ATOM   6477  G   GB      2     -31.421  17.991  17.396  1.00 17.53      CC  
ATOM   6477  G   GB      2     -30.762  19.098  17.396  1.00 17.81      CC  
ATOM   6477  G   GB      2     -30.063  20.180  17.395  1.00 17.82      CC  
ATOM   6477  G   GB      2     -29.326  21.237  17.397  1.00 17.70      CC  
ATOM   6477  G   GB      2     -28.551  22.268  17.395  1.00 17.53      CC  
ATOM   6477  G   GB      2     -27.741  23.269  17.396  1.00 17.32      CC  
ATOM   6477  G   GB      2     -26.895  24.242  17.395  1.00 17.45      CC  
ATOM   6477  G   GB      2     -26.015  25.186  17.394  1.00 17.56      CC  
ATOM   6477  G   GB      2     -24.477  25.444  16.964  1.00 16.97      CC  
ATOM   6477  G   GB      2     -23.556  26.300  16.962  1.00 17.36      CC  
ATOM   6477  G   GB      2     -22.606  27.122  16.961  1.00 17.51      CC  
ATOM   6477  G   GB      2     -21.074  27.195  16.531  1.00 17.47      CC  
ATOM   6477  G   GB      2     -20.619  28.659  16.964  1.00 17.57      CC  
ATOM   6477  G   GB      2     -19.586  29.377  16.962  1.00 17.74      CC  
ATOM   6477  G   GB      2     -18.528  30.055  16.961  1.00 18.00      CC  
ATOM   6477  G   GB      2     -17.001  29.912  16.529  1.00 17.87      CC  
ATOM   6477  G   GB      2     -15.509  29.697  16.098  1.00 17.93      CC  
ATOM   6477  G   GB      2     -14.443  30.231  16.096  1.00 18.17      CC  
ATOM   6477  G   GB      2     -13.359  30.726  16.097  1.00 17.87      CC  
ATOM   6477  G   GB      2     -12.256  31.182  16.096  1.00 17.65      CC  
ATOM   6477  G   GB      2     -10.838  30.748  15.664  1.00 17.17      CC  
ATOM   6477  G   GB      2      -9.737  31.115  15.662  1.00 17.47      CC  
ATOM   6477  G   GB      2      -8.386  30.572  15.230  1.00 17.37      CC  
ATOM   6477  G   GB      2      -7.086  29.974  14.797  1.00 16.34      CC  
ATOM   6477  G   GB      2      -6.014  30.207  14.797  1.00 15.99      CC  
ATOM   6477  G   GB      2      -4.934  30.402  14.797  1.00 16.15      CC  
ATOM   6477  G   GB      2      -3.851  30.558  14.797  1.00 16.19      CC  
ATOM   6477  G   GB      2      -2.680  29.778  14.364  1.00 15.76      CC  
ATOM   6477  G   GB      2      -1.618  29.855  14.364  1.00 15.73      CC  
ATOM   6477  G   GB      2      -0.555  29.893  14.364  1.00 15.96      CC  
ATOM   6477  G   GB      2       0.510  29.894  14.364  1.00 16.00      CC  
ATOM   6477  G   GB      2       1.064  30.325  13.398  1.00 16.23      CC  
ATOM   6477  G   GB      2       2.062  29.357  12.994  1.00 16.17      CC  
ATOM   6477  G   GB      2       3.091  29.266  12.994  1.00 15.77      CC  
ATOM   6477  G   GB      2       3.985  28.235  12.590  1.00 15.68      CC  
ATOM   6477  G   GB      2       4.815  27.176  12.186  1.00 15.26      CC  
ATOM   6477  G   GB      2       5.765  26.991  12.186  1.00 14.81      CC  
ATOM   6477  G   GB      2       6.709  26.772  12.186  1.00 14.96      CC  
ATOM   6477  G   GB      2       7.642  26.520  12.186  1.00 15.24      CC  
ATOM   6477  G   GB      2       8.283  25.366  11.783  1.00 15.45      CC  
ATOM   6477  G   GB      2       9.483  25.920  12.185  1.00 15.82      CC  
ATOM   6477  G   GB      2      10.043  24.723  11.782  1.00 15.53      CC  
ATOM   6477  G   GB      2      10.902  24.356  11.782  1.00 15.65      CC  
ATOM   6477  G   GB      2      11.347  23.137  11.380  1.00 15.34      CC  
ATOM   6477  G   GB      2      12.582  23.532  11.782  1.00 16.11      CC  
ATOM   6477  G   GB      2      13.398  23.077  11.782  1.00 16.90      CC  
ATOM   6477  G   GB      2      14.203  22.591  11.782  1.00 17.49      CC  
ATOM   6477  G   GB      2      14.983  22.081  11.782  1.00 17.71      CC  
ATOM   6477  G   GB      2      15.750  21.541  11.782  1.00 17.73      CC  
ATOM   6477  G   GB      2      17.062  21.695  12.183  1.00 18.42      CC  
ATOM   6477  G   GB      2      17.811  21.083  12.187  1.00 18.71      CC  
ATOM   6477  G   GB      2      18.538  20.446  12.187  1.00 19.05      CC  
ATOM   6477  G   GB      2      19.245  19.783  12.186  1.00 19.38      CC  
ATOM   6477  G   GB      2      19.925  19.097  12.187  1.00 19.62      CC  
ATOM   6477  G   GB      2      20.583  18.386  12.187  1.00 20.02      CC  
ATOM   6477  G   GB      2      21.215  17.654  12.186  1.00 20.17      CC  
ATOM   6477  G   GB      2      22.545  17.458  12.590  1.00 21.33      CC  
ATOM   6477  G   GB      2      23.142  16.659  12.590  1.00 21.61      CC  
ATOM   6477  G   GB      2      23.713  15.837  12.589  1.00 21.98      CC  
ATOM   6477  G   GB      2      24.254  14.993  12.590  1.00 22.35      CC  
ATOM   6477  G   GB      2      24.765  14.133  12.591  1.00 22.71      CC  
ATOM   6477  G   GB      2      26.054  13.682  12.995  1.00 23.68      CC  
ATOM   6477  G   GB      2      26.518  12.762  12.993  1.00 23.93      CC  
ATOM   6477  G   GB      2      26.949  11.823  12.995  1.00 24.11      CC  
ATOM   6477  G   GB      2      27.347  10.871  12.995  1.00 24.37      CC  
ATOM   6477  G   GB      2      27.711   9.905  12.996  1.00 25.04      CC  
ATOM   6477  G   GB      2      28.914   9.205  13.397  1.00 25.78      CC  
ATOM   6477  G   GB      2      29.219   8.186  13.398  1.00 26.06      CC  
ATOM   6477  G   GB      2      29.488   7.155  13.398  1.00 26.29      CC  
ATOM   6477  G   GB      2      29.721   6.115  13.398  1.00 26.54      CC  
ATOM   6477  G   GB      2      29.917   5.070  13.398  1.00 26.80      CC  
ATOM   6477  G   GB      2      30.077   4.019  13.398  1.00 26.92      CC  
ATOM   6477  G   GB      2      31.109   3.050  13.802  1.00 28.04      CC  
ATOM   6477  G   GB      2      31.197   1.956  13.802  1.00 28.24      CC  
ATOM   6477  G   GB      2      31.247   0.862  13.802  1.00 28.45      CC  
ATOM   6477  G   GB      2      30.343  -0.226  13.398  1.00 28.27      CC  
ATOM   6477  G   GB      2      31.230  -1.329  13.802  1.00 28.89      CC  
ATOM   6477  G   GB      2      31.165  -2.421  13.802  1.00 29.03      CC  
ATOM   6477  G   GB      2      31.061  -3.514  13.802  1.00 29.21      CC  
ATOM   6477  G   GB      2      30.919  -4.597  13.802  1.00 29.31      CC  
ATOM   6477  G   GB      2      30.738  -5.682  13.802  1.00 29.46      CC  
ATOM   6477  G   GB      2      30.519  -6.757  13.802  1.00 29.67      CC  
ATOM   6477  G   GB      2      30.264  -7.823  13.802  1.00 29.85      CC  
ATOM   6477  G   GB      2      29.971  -8.879  13.802  1.00 29.91      CC  
ATOM   6477  G   GB      2      29.641  -9.924  13.801  1.00 29.98      CC  
ATOM   6477  G   GB      2      30.132 -11.278  14.205  1.00 31.07      CC  
ATOM   6477  G   GB      2      29.718 -12.328  14.206  1.00 31.19      CC  
ATOM   6477  G   GB      2      29.267 -13.362  14.206  1.00 31.29      CC  
ATOM   6477  G   GB      2      28.780 -14.381  14.205  1.00 31.48      CC  
ATOM   6477  G   GB      2      29.062 -15.817  14.610  1.00 32.40      CC  
ATOM   6477  G   GB      2      28.489 -16.828  14.610  1.00 32.48      CC  
ATOM   6477  G   GB      2      27.882 -17.817  14.610  1.00 32.63      CC  
ATOM   6477  G   GB      2      27.240 -18.783  14.610  1.00 32.70      CC  
ATOM   6477  G   GB      2      26.564 -19.727  14.610  1.00 32.76      CC  
ATOM   6477  G   GB      2      25.141 -20.075  14.207  1.00 32.55      CC  
ATOM   6477  G   GB      2      24.423 -20.944  14.206  1.00 32.39      CC  
ATOM   6477  G   GB      2      23.672 -21.789  14.206  1.00 32.42      CC  
ATOM   6477  G   GB      2      22.895 -22.605  14.205  1.00 32.43      CC  
ATOM   6477  G   GB      2      22.088 -23.393  14.206  1.00 32.22      CC  
ATOM   6477  G   GB      2      21.254 -24.154  14.206  1.00 32.49      CC  
ATOM   6477  G   GB      2      20.394 -24.884  14.205  1.00 32.35      CC  
ATOM   6477  G   GB      2      19.509 -25.584  14.205  1.00 32.31      CC  
ATOM   6477  G   GB      2      18.600 -26.253  14.205  1.00 31.82      CC  
ATOM   6477  G   GB      2      17.165 -26.124  13.802  1.00 30.98      CC  
ATOM   6477  G   GB      2      16.238 -26.710  13.801  1.00 30.81      CC  
ATOM   6477  G   GB      2      15.291 -27.264  13.801  1.00 30.62      CC  
ATOM   6477  G   GB      2      14.327 -27.782  13.802  1.00 30.45      CC  
ATOM   6477  G   GB      2      12.953 -27.440  13.399  1.00 29.40      CC  
ATOM   6477  G   GB      2      11.984 -27.877  13.399  1.00 29.29      CC  
ATOM   6477  G   GB      2      10.667 -27.428  12.994  1.00 28.23      CC  
ATOM   6477  G   GB      2       9.698 -27.785  12.994  1.00 28.12      CC  
ATOM   6477  G   GB      2       8.444 -27.235  12.590  1.00 27.10      CC  
ATOM   6477  G   GB      2       7.486 -27.514  12.591  1.00 26.97      CC  
ATOM   6477  G   GB      2       6.308 -26.869  12.186  1.00 26.21      CC  
ATOM   6477  G   GB      2       5.363 -27.073  12.186  1.00 25.97      CC  
ATOM   6477  G   GB      2       4.410 -27.245  12.186  1.00 25.73      CC  
ATOM   6477  G   GB      2       3.336 -26.475  11.782  1.00 25.00      CC  
ATOM   6477  G   GB      2       2.408 -26.576  11.782  1.00 24.50      CC  
ATOM   6477  G   GB      2       1.473 -26.644  11.782  1.00 24.40      CC  
ATOM   6477  G   GB      2       0.538 -26.679  11.782  1.00 24.11      CC  
ATOM   6477  G   GB      2      -0.399 -26.682  11.782  1.00 23.92      CC  
ATOM   6477  G   GB      2      -1.332 -26.651  11.782  1.00 23.73      CC  
ATOM   6477  G   GB      2      -2.267 -26.588  11.782  1.00 23.42      CC  
ATOM   6477  G   GB      2      -3.196 -26.493  11.782  1.00 23.36      CC  
ATOM   6477  G   GB      2      -4.123 -26.364  11.782  1.00 23.98      CC  
ATOM   6477  G   GB      2      -5.046 -26.203  11.782  1.00 23.79      CC  
ATOM   6477  G   GB      2      -5.962 -26.010  11.782  1.00 24.00      CC  
ATOM   6477  G   GB      2      -7.106 -26.669  12.186  1.00 24.54      CC  
ATOM   6477  G   GB      2      -8.302 -27.279  12.590  1.00 24.46      CC  
ATOM   6477  G   GB      2      -9.255 -26.971  12.590  1.00 24.13      CC  
ATOM   6477  G   GB      2     -10.195 -26.629  12.591  1.00 24.22      CC  
ATOM   6477  G   GB      2     -11.478 -27.097  12.995  1.00 24.04      CC  
ATOM   6477  G   GB      2     -12.807 -27.508  13.399  1.00 24.10      CC  
ATOM   6477  G   GB      2     -13.349 -26.228  12.994  1.00 23.90      CC  
ATOM   6477  G   GB      2     -14.704 -26.543  13.398  1.00 23.58      CC  
ATOM   6477  G   GB      2     -15.626 -26.011  13.398  1.00 23.89      CC  
ATOM   6477  G   GB      2     -16.529 -25.448  13.397  1.00 23.72      CC  
ATOM   6477  G   GB      2     -17.410 -24.852  13.398  1.00 23.61      CC  
ATOM   6477  G   GB      2     -18.823 -24.957  13.801  1.00 23.66      CC  
ATOM   6477  G   GB      2     -19.685 -24.281  13.803  1.00 23.38      CC  
ATOM   6477  G   GB      2     -20.524 -23.577  13.801  1.00 22.99      CC  
ATOM   6477  G   GB      2     -21.341 -22.841  13.800  1.00 22.78      CC  
ATOM   6477  G   GB      2     -22.774 -22.727  14.205  1.00 22.70      CC  
ATOM   6477  G   GB      2     -23.557 -21.913  14.206  1.00 22.31      CC  
ATOM   6477  G   GB      2     -24.311 -21.074  14.207  1.00 22.09      CC  
ATOM   6477  G   GB      2     -25.035 -20.209  14.205  1.00 21.91      CC  
ATOM   6477  G   GB      2     -26.459 -19.867  14.611  1.00 21.62      CC  
ATOM   6477  G   GB      2     -27.139 -18.927  14.612  1.00 21.33      CC  
ATOM   6477  G   GB      2     -27.786 -17.966  14.610  1.00 20.93      CC  
ATOM   6477  G   GB      2     -28.399 -16.979  14.610  1.00 20.71      CC  
ATOM   6477  G   GB      2     -28.978 -15.971  14.610  1.00 20.32      CC  
ATOM   6477  G   GB      2     -29.520 -14.946  14.611  1.00 19.69      CC  
ATOM   6477  G   GB      2     -30.026 -13.903  14.609  1.00 19.28      CC  
ATOM   6477  G   GB      2     -30.495 -12.840  14.610  1.00 18.88      CC  
ATOM   6477  G   GB      2     -30.926 -11.764  14.609  1.00 18.54      CC  
ATOM   6477  G   GB      2     -31.320 -10.670  14.611  1.00 18.22      CC  
ATOM   6477  G   GB      2     -31.675  -9.568  14.610  1.00 17.93      CC  
ATOM   6477  G   GB      2     -31.991  -8.451  14.610  1.00 17.78      CC  
ATOM   6477  G   GB      2     -32.268  -7.323  14.610  1.00 17.42      CC  
ATOM   6477  G   GB      2     -32.504  -6.188  14.610  1.00 17.39      CC  
ATOM   6477  G   GB      2     -32.702  -5.043  14.610  1.00 17.38      CC  
ATOM   6477  G   GB      2     -33.767  -4.002  15.013  1.00 17.19      CC  
ATOM   6477  G   GB      2     -33.886  -2.814  15.013  1.00 17.03      CC  
ATOM   6477  G   GB      2     -33.964  -1.624  15.013  1.00 16.98      CC  
ATOM   6477  G   GB      2     -34.000  -0.432  15.014  1.00 16.94      CC  
ATOM   6477  G   GB      2     -34.909   0.781  15.417  1.00 17.05      CC  
ATOM   6477  G   GB      2     -34.860   2.004  15.417  1.00 16.99      CC  
ATOM   6477  G   GB      2     -34.769   3.226  15.417  1.00 16.93      CC  
ATOM   6477  G   GB      2     -34.634   4.443  15.418  1.00 17.00      CC  
ATOM   6477  G   GB      2     -34.457   5.653  15.417  1.00 16.80      CC  
ATOM   6477  G   GB      2     -35.135   7.037  15.821  1.00 17.14      CC  
ATOM   6477  G   GB      2     -34.866   8.265  15.821  1.00 17.13      CC  
ATOM   6477  G   GB      2     -35.437   9.724  16.226  1.00 17.57      CC  
ATOM   6477  G   GB      2     -35.075  10.959  16.225  1.00 17.46      CC  
ATOM   6477  G   GB      2     -34.669  12.184  16.225  1.00 17.53      CC  
ATOM   6477  G   GB      2     -34.220  13.393  16.226  1.00 17.65      CC  
ATOM   6477  G   GB      2     -33.730  14.585  16.225  1.00 17.69      CC  
ATOM   6477  G   GB      2     -33.197  15.760  16.225  1.00 17.65      CC  
ATOM   6477  G   GB      2     -32.624  16.914  16.225  1.00 17.63      CC  
ATOM   6477  G   GB      2     -32.010  18.047  16.227  1.00 17.85      CC  
ATOM   6477  G   GB      2     -31.359  19.159  16.224  1.00 18.02      CC  
ATOM   6477  G   GB      2     -30.667  20.245  16.227  1.00 18.05      CC  
ATOM   6477  G   GB      2     -29.938  21.309  16.226  1.00 17.99      CC  
ATOM   6477  G   GB      2     -29.173  22.345  16.225  1.00 17.88      CC  
ATOM   6477  G   GB      2     -28.372  23.354  16.225  1.00 17.73      CC  
ATOM   6477  G   GB      2     -27.534  24.337  16.225  1.00 17.98      CC  
ATOM   6477  G   GB      2     -26.665  25.286  16.225  1.00 17.70      CC  
ATOM   6477  G   GB      2     -25.762  26.205  16.225  1.00 17.83      CC  
ATOM   6477  G   GB      2     -24.209  26.418  15.821  1.00 17.40      CC  
ATOM   6477  G   GB      2     -23.267  27.251  15.823  1.00 17.56      CC  
ATOM   6477  G   GB      2     -22.298  28.049  15.822  1.00 18.02      CC  
ATOM   6477  G   GB      2     -21.303  28.813  15.822  1.00 17.81      CC  
ATOM   6477  G   GB      2     -20.278  29.544  15.819  1.00 17.84      CC  
ATOM   6477  G   GB      2     -19.231  30.235  15.821  1.00 18.19      CC  
ATOM   6477  G   GB      2     -18.156  30.892  15.822  1.00 18.53      CC  
ATOM   6477  G   GB      2     -16.629  30.704  15.417  1.00 18.43      CC  
ATOM   6477  G   GB      2     -15.135  30.449  15.013  1.00 18.11      CC  
ATOM   6477  G   GB      2     -14.058  30.961  15.013  1.00 18.81      CC  
ATOM   6477  G   GB      2     -12.961  31.435  15.015  1.00 18.14      CC  
ATOM   6477  G   GB      2     -11.852  31.870  15.015  1.00 18.11      CC  
ATOM   6477  G   GB      2     -10.437  31.398  14.610  1.00 18.38      CC  
ATOM   6477  G   GB      2      -9.329  31.746  14.610  1.00 17.87      CC  
ATOM   6477  G   GB      2      -7.985  31.167  14.206  1.00 17.23      CC  
ATOM   6477  G   GB      2      -6.691  30.534  13.802  1.00 16.48      CC  
ATOM   6477  G   GB      2      -5.617  30.750  13.802  1.00 16.55      CC  
ATOM   6477  G   GB      2      -4.535  30.928  13.802  1.00 16.41      CC  
ATOM   6477  G   GB      2      -3.447  31.068  13.802  1.00 16.60      CC  
ATOM   6477  G   GB      2      -2.355  31.170  13.802  1.00 16.56      CC  
ATOM   6477  G   GB      2      -1.225  30.319  13.398  1.00 16.21      CC  
ATOM   6477  G   GB      2      -0.160  30.343  13.398  1.00 16.47      CC  
ATOM   6477  G   GB      2       1.064  30.740  12.418  1.00 16.78      CC  
ATOM   6477  G   GB      2       2.126  30.684  12.418  1.00 16.52      CC  
ATOM   6477  G   GB      2       3.091  29.670  12.043  1.00 16.20      CC  
ATOM   6477  G   GB      2       3.987  28.627  11.669  1.00 15.54      CC  
ATOM   6477  G   GB      2       4.817  27.558  11.294  1.00 15.54      CC  
ATOM   6477  G   GB      2       5.576  26.468  10.920  1.00 14.69      CC  
ATOM   6477  G   GB      2       6.265  25.359  10.546  1.00 14.55      CC  
ATOM   6477  G   GB      2       7.645  26.911  11.294  1.00 15.39      CC  
ATOM   6477  G   GB      2       8.288  25.748  10.920  1.00 14.76      CC  
ATOM   6477  G   GB      2       9.173  25.446  10.920  1.00 15.04      CC  
ATOM   6477  G   GB      2      10.048  25.113  10.920  1.00 15.33      CC  
ATOM   6477  G   GB      2      10.912  24.751  10.918  1.00 15.62      CC  
ATOM   6477  G   GB      2      11.761  24.358  10.921  1.00 15.94      CC  
ATOM   6477  G   GB      2      12.596  23.937  10.921  1.00 16.34      CC  
ATOM   6477  G   GB      2      13.417  23.487  10.920  1.00 16.50      CC  
ATOM   6477  G   GB      2      14.221  23.009  10.920  1.00 16.79      CC  
ATOM   6477  G   GB      2      15.008  22.504  10.919  1.00 17.08      CC  
ATOM   6477  G   GB      2      15.777  21.971  10.921  1.00 17.48      CC  
ATOM   6477  G   GB      2      16.528  21.412  10.919  1.00 17.78      CC  
ATOM   6477  G   GB      2      17.259  20.827  10.920  1.00 18.28      CC  
ATOM   6477  G   GB      2      17.969  20.217  10.921  1.00 18.78      CC  
ATOM   6477  G   GB      2      19.297  20.256  11.294  1.00 19.56      CC  
ATOM   6477  G   GB      2      19.986  19.576  11.295  1.00 19.72      CC  
ATOM   6477  G   GB      2      19.968  18.247  10.919  1.00 19.51      CC  
ATOM   6477  G   GB      2      21.293  18.145  11.295  1.00 20.25      CC  
ATOM   6477  G   GB      2      21.908  17.399  11.293  1.00 20.59      CC  
ATOM   6477  G   GB      2      22.496  16.631  11.293  1.00 21.06      CC  
ATOM   6477  G   GB      2      23.058  15.844  11.294  1.00 21.58      CC  
ATOM   6477  G   GB      2      23.592  15.035  11.295  1.00 21.59      CC  
ATOM   6477  G   GB      2      24.897  14.681  11.668  1.00 22.59      CC  
ATOM   6477  G   GB      2      25.389  13.812  11.670  1.00 23.05      CC  
ATOM   6477  G   GB      2      25.853  12.926  11.668  1.00 23.74      CC  
ATOM   6477  G   GB      2      26.284  12.023  11.669  1.00 23.98      CC  
ATOM   6477  G   GB      2      27.540  11.463  12.044  1.00 24.50      CC  
ATOM   6477  G   GB      2      27.920  10.503  12.044  1.00 24.72      CC  
ATOM   6477  G   GB      2      28.268   9.531  12.043  1.00 24.99      CC  
ATOM   6477  G   GB      2      28.580   8.548  12.044  1.00 25.71      CC  
ATOM   6477  G   GB      2      28.859   7.554  12.043  1.00 25.55      CC  
ATOM   6477  G   GB      2      29.103   6.551  12.043  1.00 26.42      CC  
ATOM   6477  G   GB      2      30.223   5.713  12.417  1.00 26.93      CC  
ATOM   6477  G   GB      2      30.402   4.664  12.418  1.00 27.02      CC  
ATOM   6477  G   GB      2      30.545   3.609  12.418  1.00 27.23      CC  
ATOM   6477  G   GB      2      30.652   2.551  12.417  1.00 27.42      CC  
ATOM   6477  G   GB      2      30.722   1.489  12.417  1.00 28.47      CC  
ATOM   6477  G   GB      2      31.682   0.438  12.792  1.00 28.77      CC  
ATOM   6477  G   GB      2      31.679  -0.659  12.792  1.00 29.03      CC  
ATOM   6477  G   GB      2      31.637  -1.754  12.792  1.00 29.19      CC  
ATOM   6477  G   GB      2      31.557  -2.848  12.792  1.00 29.35      CC  
ATOM   6477  G   GB      2      31.440  -3.937  12.792  1.00 29.66      CC  
ATOM   6477  G   GB      2      31.285  -5.021  12.792  1.00 29.80      CC  
ATOM   6477  G   GB      2      31.092  -6.102  12.792  1.00 30.04      CC  
ATOM   6477  G   GB      2      30.863  -7.175  12.792  1.00 30.01      CC  
ATOM   6477  G   GB      2      30.596  -8.238  12.792  1.00 30.02      CC  
ATOM   6477  G   GB      2      30.292  -9.290  12.793  1.00 30.14      CC  
ATOM   6477  G   GB      2      29.953 -10.333  12.791  1.00 30.27      CC  
ATOM   6477  G   GB      2      29.578 -11.363  12.792  1.00 30.50      CC  
ATOM   6477  G   GB      2      30.020 -12.742  13.166  1.00 31.47      CC  
ATOM   6477  G   GB      2      29.562 -13.773  13.165  1.00 31.70      CC  
ATOM   6477  G   GB      2      29.067 -14.787  13.168  1.00 32.02      CC  
ATOM   6477  G   GB      2      28.539 -15.783  13.167  1.00 32.27      CC  
ATOM   6477  G   GB      2      27.976 -16.762  13.165  1.00 32.13      CC  
ATOM   6477  G   GB      2      28.156 -18.224  13.541  1.00 32.83      CC  
ATOM   6477  G   GB      2      27.511 -19.185  13.542  1.00 32.89      CC  
ATOM   6477  G   GB      2      26.830 -20.126  13.541  1.00 33.01      CC  
ATOM   6477  G   GB      2      26.118 -21.042  13.540  1.00 33.14      CC  
ATOM   6477  G   GB      2      24.673 -21.327  13.166  1.00 32.26      CC  
ATOM   6477  G   GB      2      23.919 -22.167  13.168  1.00 32.28      CC  
ATOM   6477  G   GB      2      23.139 -22.982  13.166  1.00 32.41      CC  
ATOM   6477  G   GB      2      22.330 -23.768  13.167  1.00 32.46      CC  
ATOM   6477  G   GB      2      21.496 -24.526  13.166  1.00 32.35      CC  
ATOM   6477  G   GB      2      20.633 -25.256  13.166  1.00 32.59      CC  
ATOM   6477  G   GB      2      19.747 -25.955  13.166  1.00 32.22      CC  
ATOM   6477  G   GB      2      18.302 -25.865  12.792  1.00 31.62      CC  
ATOM   6477  G   GB      2      17.396 -26.483  12.791  1.00 31.27      CC  
ATOM   6477  G   GB      2      16.469 -27.069  12.792  1.00 31.15      CC  
ATOM   6477  G   GB      2      15.525 -27.621  12.792  1.00 30.87      CC  
ATOM   6477  G   GB      2      14.133 -27.319  12.418  1.00 30.00      CC  
ATOM   6477  G   GB      2      13.180 -27.791  12.418  1.00 29.68      CC  
ATOM   6477  G   GB      2      12.210 -28.230  12.418  1.00 29.59      CC  
ATOM   6477  G   GB      2      10.887 -27.773  12.043  1.00 28.52      CC  
ATOM   6477  G   GB      2       9.921 -28.133  12.043  1.00 28.41      CC  
ATOM   6477  G   GB      2       8.663 -27.574  11.670  1.00 27.39      CC  
ATOM   6477  G   GB      2       7.704 -27.858  11.669  1.00 27.28      CC  
ATOM   6477  G   GB      2       6.520 -27.206  11.295  1.00 26.50      CC  
ATOM   6477  G   GB      2       5.575 -27.415  11.295  1.00 26.44      CC  
ATOM   6477  G   GB      2       4.623 -27.592  11.295  1.00 26.00      CC  
ATOM   6477  G   GB      2       3.544 -26.816  10.921  1.00 25.19      CC  
ATOM   6477  G   GB      2       2.615 -26.922  10.920  1.00 24.84      CC  
ATOM   6477  G   GB      2       1.682 -26.996  10.920  1.00 24.44      CC  
ATOM   6477  G   GB      2       0.747 -27.039  10.920  1.00 24.34      CC  
ATOM   6477  G   GB      2      -0.189 -27.048  10.920  1.00 24.16      CC  
ATOM   6477  G   GB      2      -1.125 -27.025  10.920  1.00 24.03      CC  
ATOM   6477  G   GB      2      -2.059 -26.970  10.920  1.00 24.07      CC  
ATOM   6477  G   GB      2      -2.990 -26.883  10.920  1.00 24.20      CC  
ATOM   6477  G   GB      2      -3.784 -25.846  10.546  1.00 23.57      CC  
ATOM   6477  G   GB      2      -4.842 -26.612  10.920  1.00 24.26      CC  
ATOM   6477  G   GB      2      -5.760 -26.429  10.920  1.00 24.06      CC  
ATOM   6477  G   GB      2      -6.899 -27.112  11.294  1.00 24.48      CC  
ATOM   6477  G   GB      2      -8.094 -27.747  11.668  1.00 24.82      CC  
ATOM   6477  G   GB      2      -9.048 -27.451  11.668  1.00 24.45      CC  
ATOM   6477  G   GB      2     -10.311 -27.992  12.044  1.00 24.24      CC  
ATOM   6477  G   GB      2     -11.275 -27.618  12.043  1.00 24.24      CC  
ATOM   6477  G   GB      2     -12.603 -28.058  12.418  1.00 24.38      CC  
ATOM   6477  G   GB      2     -13.564 -27.606  12.417  1.00 24.12      CC  
ATOM   6477  G   GB      2     -14.512 -27.119  12.418  1.00 23.83      CC  
ATOM   6477  G   GB      2     -15.442 -26.601  12.416  1.00 24.13      CC  
ATOM   6477  G   GB      2     -16.353 -26.050  12.418  1.00 23.75      CC  
ATOM   6477  G   GB      2     -17.245 -25.470  12.417  1.00 23.64      CC  
ATOM   6477  G   GB      2     -18.116 -24.857  12.417  1.00 23.46      CC  
ATOM   6477  G   GB      2     -18.964 -24.215  12.419  1.00 23.22      CC  
ATOM   6477  G   GB      2     -20.388 -24.255  12.792  1.00 23.36      CC  
ATOM   6477  G   GB      2     -21.214 -23.536  12.792  1.00 23.01      CC  
ATOM   6477  G   GB      2     -22.016 -22.787  12.791  1.00 22.98      CC  
ATOM   6477  G   GB      2     -23.458 -22.656  13.167  1.00 22.74      CC  
ATOM   6477  G   GB      2     -24.228 -21.831  13.166  1.00 22.36      CC  
ATOM   6477  G   GB      2     -24.969 -20.979  13.166  1.00 22.01      CC  
ATOM   6477  G   GB      2     -25.678 -20.104  13.167  1.00 21.62      CC  
ATOM   6477  G   GB      2     -26.359 -19.204  13.166  1.00 21.24      CC  
ATOM   6477  G   GB      2     -27.776 -18.800  13.541  1.00 21.48      CC  
ATOM   6477  G   GB      2     -28.409 -17.828  13.542  1.00 21.15      CC  
ATOM   6477  G   GB      2     -29.008 -16.834  13.542  1.00 20.89      CC  
ATOM   6477  G   GB      2     -29.573 -15.822  13.540  1.00 20.52      CC  
ATOM   6477  G   GB      2     -29.272 -14.379  13.165  1.00 19.71      CC  
ATOM   6477  G   GB      2     -29.751 -13.359  13.166  1.00 19.22      CC  
ATOM   6477  G   GB      2     -31.055 -12.671  13.540  1.00 18.93      CC  
ATOM   6477  G   GB      2     -31.474 -11.589  13.541  1.00 18.57      CC  
ATOM   6477  G   GB      2     -31.855 -10.494  13.542  1.00 18.27      CC  
ATOM   6477  G   GB      2     -32.200  -9.387  13.539  1.00 18.20      CC  
ATOM   6477  G   GB      2     -32.505  -8.268  13.541  1.00 17.65      CC  
ATOM   6477  G   GB      2     -32.772  -7.137  13.541  1.00 17.50      CC  
ATOM   6477  G   GB      2     -33.911  -6.165  13.915  1.00 17.80      CC  
ATOM   6477  G   GB      2     -33.187  -4.853  13.540  1.00 17.24      CC  
ATOM   6477  G   GB      2     -33.335  -3.703  13.541  1.00 16.85      CC  
ATOM   6477  G   GB      2     -33.443  -2.547  13.540  1.00 16.80      CC  
ATOM   6477  G   GB      2     -33.511  -1.389  13.540  1.00 16.41      CC  
ATOM   6477  G   GB      2     -34.466  -0.235  13.915  1.00 16.68      CC  
ATOM   6477  G   GB      2     -33.527   0.931  13.541  1.00 16.67      CC  
ATOM   6477  G   GB      2     -34.400   2.149  13.915  1.00 16.85      CC  
ATOM   6477  G   GB      2     -34.305   3.336  13.915  1.00 16.22      CC  
ATOM   6477  G   GB      2     -35.088   4.643  14.289  1.00 16.57      CC  
ATOM   6477  G   GB      2     -34.907   5.852  14.289  1.00 16.46      CC  
ATOM   6477  G   GB      2     -34.683   7.058  14.289  1.00 16.55      CC  
ATOM   6477  G   GB      2     -35.320   8.470  14.664  1.00 17.47      CC  
ATOM   6477  G   GB      2     -35.900   9.936  15.037  1.00 17.68      CC  
ATOM   6477  G   GB      2     -35.534  11.170  15.039  1.00 17.60      CC  
ATOM   6477  G   GB      2     -35.127  12.393  15.038  1.00 17.53      CC  
ATOM   6477  G   GB      2     -34.677  13.600  15.038  1.00 17.48      CC  
ATOM   6477  G   GB      2     -34.186  14.791  15.039  1.00 17.49      CC  
ATOM   6477  G   GB      2     -33.653  15.967  15.039  1.00 17.65      CC  
ATOM   6477  G   GB      2     -33.081  17.120  15.039  1.00 17.72      CC  
ATOM   6477  G   GB      2     -32.470  18.253  15.038  1.00 17.94      CC  
ATOM   6477  G   GB      2     -31.027  18.884  14.664  1.00 18.08      CC  
ATOM   6477  G   GB      2     -30.354  19.947  14.663  1.00 18.19      CC  
ATOM   6477  G   GB      2     -30.403  21.522  15.036  1.00 18.29      CC  
ATOM   6477  G   GB      2     -29.641  22.560  15.037  1.00 18.06      CC  
ATOM   6477  G   GB      2     -28.843  23.571  15.038  1.00 18.00      CC  
ATOM   6477  G   GB      2     -28.010  24.555  15.037  1.00 18.25      CC  
ATOM   6477  G   GB      2     -27.144  25.508  15.039  1.00 17.80      CC  
ATOM   6477  G   GB      2     -26.245  26.433  15.038  1.00 17.92      CC  
ATOM   6477  G   GB      2     -24.686  26.644  14.662  1.00 17.57      CC  
ATOM   6477  G   GB      2     -23.747  27.484  14.663  1.00 17.62      CC  
ATOM   6477  G   GB      2     -22.783  28.288  14.663  1.00 18.19      CC  
ATOM   6477  G   GB      2     -21.790  29.059  14.664  1.00 18.12      CC  
ATOM   6477  G   GB      2     -20.773  29.795  14.664  1.00 18.10      CC  
ATOM   6477  G   GB      2     -19.730  30.496  14.663  1.00 18.40      CC  
ATOM   6477  G   GB      2     -18.663  31.161  14.662  1.00 18.62      CC  
ATOM   6477  G   GB      2     -17.125  30.976  14.289  1.00 19.07      CC  
ATOM   6477  G   GB      2     -16.044  31.550  14.289  1.00 19.15      CC  
ATOM   6477  G   GB      2     -14.941  32.086  14.290  1.00 18.95      CC  
ATOM   6477  G   GB      2     -13.461  31.730  13.914  1.00 18.59      CC  
ATOM   6477  G   GB      2     -12.686  33.043  14.290  1.00 19.19      CC  
ATOM   6477  G   GB      2     -11.236  32.584  13.916  1.00 19.08      CC  
ATOM   6477  G   GB      2      -9.830  32.067  13.540  1.00 18.44      CC  
ATOM   6477  G   GB      2      -8.715  32.388  13.540  1.00 18.20      CC  
ATOM   6477  G   GB      2      -7.379  31.767  13.166  1.00 17.43      CC  
ATOM   6477  G   GB      2      -6.097  31.093  12.792  1.00 16.54      CC  
ATOM   6477  G   GB      2      -5.164  32.201  13.166  1.00 17.27      CC  
ATOM   6477  G   GB      2      -3.933  31.440  12.792  1.00 16.78      CC  
ATOM   6477  G   GB      2      -2.843  31.558  12.792  1.00 16.94      CC  
ATOM   6477  G   GB      2      -1.750  31.637  12.792  1.00 16.87      CC  
ATOM   6477  G   GB      2      -0.635  30.751  12.417  1.00 16.55      CC  
ATOM   6477  G   GB      2       0.430  30.755  12.418  1.00 16.82      CC  
ATOM   6477  G   GB      2       1.098  32.060  11.769  1.00 17.33      CC  
ATOM   6477  G   GB      2       2.126  31.068  11.425  1.00 16.65      CC  
ATOM   6477  G   GB      2       2.995  29.109  10.736  1.00 16.92      CC  
ATOM   6477  G   GB      2       4.116  29.920  11.080  1.00 16.32      CC  
ATOM   6477  G   GB      2       4.818  27.911  10.391  1.00 16.02      CC  
ATOM   6477  G   GB      2       5.576  26.812  10.047  1.00 15.08      CC  
ATOM   6477  G   GB      2       6.489  26.605  10.047  1.00 15.13      CC  
ATOM   6477  G   GB      2       7.394  26.368  10.047  1.00 14.76      CC  
ATOM   6477  G   GB      2       8.007  25.205   9.703  1.00 15.00      CC  
ATOM   6477  G   GB      2       9.177  25.802  10.046  1.00 15.20      CC  
ATOM   6477  G   GB      2      10.053  25.473  10.047  1.00 15.46      CC  
ATOM   6477  G   GB      2      10.920  25.114  10.047  1.00 15.74      CC  
ATOM   6477  G   GB      2      11.771  24.726  10.047  1.00 16.08      CC  
ATOM   6477  G   GB      2      12.608  24.310  10.047  1.00 16.38      CC  
ATOM   6477  G   GB      2      13.431  23.866  10.047  1.00 16.64      CC  
ATOM   6477  G   GB      2      14.240  23.392  10.047  1.00 16.93      CC  
ATOM   6477  G   GB      2      15.029  22.892  10.048  1.00 17.22      CC  
ATOM   6477  G   GB      2      15.261  21.599   9.702  1.00 17.10      CC  
ATOM   6477  G   GB      2      16.558  21.812  10.046  1.00 17.92      CC  
ATOM   6477  G   GB      2      17.294  21.233  10.048  1.00 18.35      CC  
ATOM   6477  G   GB      2      18.009  20.630  10.047  1.00 18.66      CC  
ATOM   6477  G   GB      2      18.705  20.002  10.047  1.00 18.75      CC  
ATOM   6477  G   GB      2      19.376  19.352  10.048  1.00 19.15      CC  
ATOM   6477  G   GB      2      20.026  18.679  10.047  1.00 19.52      CC  
ATOM   6477  G   GB      2      20.652  17.984  10.048  1.00 19.93      CC  
ATOM   6477  G   GB      2      21.255  17.268  10.046  1.00 19.99      CC  
ATOM   6477  G   GB      2      22.581  17.098  10.391  1.00 20.96      CC  
ATOM   6477  G   GB      2      23.152  16.316  10.393  1.00 21.19      CC  
ATOM   6477  G   GB      2      23.697  15.515  10.389  1.00 21.51      CC  
ATOM   6477  G   GB      2      24.212  14.697  10.392  1.00 22.27      CC  
ATOM   6477  G   GB      2      25.518  14.322  10.736  1.00 23.05      CC  
ATOM   6477  G   GB      2      25.995  13.440  10.734  1.00 23.47      CC  
ATOM   6477  G   GB      2      26.438  12.544  10.736  1.00 23.52      CC  
ATOM   6477  G   GB      2      27.713  12.006  11.080  1.00 24.63      CC  
ATOM   6477  G   GB      2      28.107  11.051  11.081  1.00 24.84      CC  
ATOM   6477  G   GB      2      28.469  10.085  11.079  1.00 25.08      CC  
ATOM   6477  G   GB      2      28.796   9.105  11.080  1.00 25.32      CC  
ATOM   6477  G   GB      2      29.090   8.120  11.080  1.00 25.58      CC  
ATOM   6477  G   GB      2      30.263   7.340  11.425  1.00 26.76      CC  
ATOM   6477  G   GB      2      30.496   6.303  11.425  1.00 26.99      CC  
ATOM   6477  G   GB      2      30.694   5.258  11.424  1.00 27.16      CC  
ATOM   6477  G   GB      2      30.855   4.205  11.424  1.00 27.36      CC  
ATOM   6477  G   GB      2      30.981   3.148  11.425  1.00 27.56      CC  
ATOM   6477  G   GB      2      31.070   2.089  11.425  1.00 27.75      CC  
ATOM   6477  G   GB      2      31.124   1.025  11.425  1.00 28.05      CC  
ATOM   6477  G   GB      2      32.079  -0.041  11.769  1.00 29.10      CC  
ATOM   6477  G   GB      2      31.121  -1.103  11.425  1.00 28.96      CC  
ATOM   6477  G   GB      2      32.001  -2.231  11.769  1.00 29.62      CC  
ATOM   6477  G   GB      2      31.907  -3.323  11.769  1.00 30.05      CC  
ATOM   6477  G   GB      2      31.775  -4.410  11.769  1.00 30.29      CC  
ATOM   6477  G   GB      2      31.605  -5.494  11.769  1.00 30.31      CC  
ATOM   6477  G   GB      2      31.399  -6.571  11.769  1.00 30.33      CC  
ATOM   6477  G   GB      2      32.068  -7.863  12.114  1.00 31.14      CC  
ATOM   6477  G   GB      2      30.877  -8.700  11.768  1.00 31.24      CC  
ATOM   6477  G   GB      2      30.562  -9.748  11.769  1.00 30.88      CC  
ATOM   6477  G   GB      2      30.211 -10.790  11.768  1.00 30.57      CC  
ATOM   6477  G   GB      2      29.824 -11.815  11.767  1.00 30.67      CC  
ATOM   6477  G   GB      2      29.403 -12.827  11.768  1.00 30.91      CC  
ATOM   6477  G   GB      2      28.947 -13.824  11.770  1.00 31.23      CC  
ATOM   6477  G   GB      2      29.292 -15.237  12.114  1.00 32.04      CC  
ATOM   6477  G   GB      2      28.754 -16.230  12.113  1.00 32.20      CC  
ATOM   6477  G   GB      2      28.182 -17.203  12.113  1.00 32.85      CC  
ATOM   6477  G   GB      2      27.577 -18.155  12.115  1.00 32.72      CC  
ATOM   6477  G   GB      2      27.708 -19.630  12.457  1.00 33.13      CC  
ATOM   6477  G   GB      2      27.021 -20.565  12.458  1.00 33.18      CC  
ATOM   6477  G   GB      2      26.303 -21.476  12.458  1.00 33.23      CC  
ATOM   6477  G   GB      2      25.554 -22.363  12.457  1.00 33.33      CC  
ATOM   6477  G   GB      2      24.089 -22.581  12.114  1.00 33.02      CC  
ATOM   6477  G   GB      2      23.967 -24.055  12.458  1.00 33.30      CC  
ATOM   6477  G   GB      2      22.491 -24.174  12.113  1.00 32.45      CC  
ATOM   6477  G   GB      2      21.652 -24.928  12.113  1.00 32.40      CC  
ATOM   6477  G   GB      2      20.788 -25.653  12.113  1.00 32.40      CC  
ATOM   6477  G   GB      2      19.898 -26.349  12.113  1.00 32.35      CC  
ATOM   6477  G   GB      2      18.447 -26.245  11.769  1.00 32.14      CC  
ATOM   6477  G   GB      2      17.540 -26.860  11.769  1.00 31.78      CC  
ATOM   6477  G   GB      2      16.611 -27.443  11.769  1.00 31.18      CC  
ATOM   6477  G   GB      2      15.664 -27.994  11.771  1.00 31.10      CC  
ATOM   6477  G   GB      2      14.269 -27.679  11.425  1.00 30.10      CC  
ATOM   6477  G   GB      2      13.314 -28.150  11.425  1.00 30.00      CC  
ATOM   6477  G   GB      2      12.343 -28.589  11.425  1.00 29.85      CC  
ATOM   6477  G   GB      2      11.018 -28.120  11.080  1.00 28.85      CC  
ATOM   6477  G   GB      2       9.738 -27.595  10.736  1.00 27.92      CC  
ATOM   6477  G   GB      2       8.789 -27.912  10.736  1.00 27.81      CC  
ATOM   6477  G   GB      2       7.831 -28.195  10.736  1.00 27.72      CC  
ATOM   6477  G   GB      2       6.643 -27.534  10.391  1.00 26.84      CC  
ATOM   6477  G   GB      2       5.698 -27.745  10.391  1.00 26.64      CC  
ATOM   6477  G   GB      2       4.747 -27.923  10.391  1.00 26.13      CC  
ATOM   6477  G   GB      2       3.664 -27.139  10.047  1.00 25.08      CC  
ATOM   6477  G   GB      2       2.736 -27.248  10.047  1.00 25.06      CC  
ATOM   6477  G   GB      2       1.740 -26.389   9.703  1.00 24.47      CC  
ATOM   6477  G   GB      2       0.868 -27.371  10.047  1.00 24.52      CC  
ATOM   6477  G   GB      2      -0.069 -27.385  10.047  1.00 24.39      CC  
ATOM   6477  G   GB      2      -1.005 -27.367  10.047  1.00 24.32      CC  
ATOM   6477  G   GB      2      -1.938 -27.317  10.047  1.00 24.20      CC  
ATOM   6477  G   GB      2      -2.870 -27.234  10.047  1.00 23.99      CC  
ATOM   6477  G   GB      2      -3.799 -27.121  10.047  1.00 23.94      CC  
ATOM   6477  G   GB      2      -4.562 -26.050   9.702  1.00 23.66      CC  
ATOM   6477  G   GB      2      -5.643 -26.798  10.047  1.00 24.36      CC  
ATOM   6477  G   GB      2      -6.555 -26.589  10.047  1.00 24.54      CC  
ATOM   6477  G   GB      2      -7.714 -27.253  10.392  1.00 24.47      CC  
ATOM   6477  G   GB      2      -8.641 -26.974  10.391  1.00 24.03      CC  
ATOM   6477  G   GB      2      -9.876 -27.546  10.736  1.00 24.19      CC  
ATOM   6477  G   GB      2     -11.157 -28.065  11.080  1.00 24.16      CC  
ATOM   6477  G   GB      2     -12.110 -27.667  11.079  1.00 24.26      CC  
ATOM   6477  G   GB      2     -13.454 -28.084  11.424  1.00 24.40      CC  
ATOM   6477  G   GB      2     -14.407 -27.608  11.424  1.00 24.12      CC  
ATOM   6477  G   GB      2     -15.341 -27.100  11.424  1.00 23.85      CC  
ATOM   6477  G   GB      2     -15.767 -25.759  11.079  1.00 23.67      CC  
ATOM   6477  G   GB      2     -17.156 -25.989  11.425  1.00 23.60      CC  
ATOM   6477  G   GB      2     -18.033 -25.387  11.425  1.00 23.78      CC  
ATOM   6477  G   GB      2     -19.461 -25.502  11.769  1.00 23.39      CC  
ATOM   6477  G   GB      2     -19.725 -24.096  11.425  1.00 23.19      CC  
ATOM   6477  G   GB      2     -21.156 -24.115  11.768  1.00 23.16      CC  
ATOM   6477  G   GB      2     -21.967 -23.378  11.770  1.00 22.99      CC  
ATOM   6477  G   GB      2     -23.419 -23.275  12.113  1.00 22.76      CC  
ATOM   6477  G   GB      2     -24.201 -22.461  12.113  1.00 22.50      CC  
ATOM   6477  G   GB      2     -24.954 -21.621  12.114  1.00 22.26      CC  
ATOM   6477  G   GB      2     -25.679 -20.755  12.113  1.00 21.87      CC  
ATOM   6477  G   GB      2     -26.373 -19.867  12.111  1.00 21.60      CC  
ATOM   6477  G   GB      2     -27.805 -19.493  12.457  1.00 21.64      CC  
ATOM   6477  G   GB      2     -28.454 -18.532  12.459  1.00 21.27      CC  
ATOM   6477  G   GB      2     -29.072 -17.547  12.458  1.00 21.09      CC  
ATOM   6477  G   GB      2     -29.653 -16.545  12.459  1.00 20.59      CC  
ATOM   6477  G   GB      2     -30.202 -15.521  12.458  1.00 20.24      CC  
ATOM   6477  G   GB      2     -30.715 -14.480  12.458  1.00 19.71      CC  
ATOM   6477  G   GB      2     -31.191 -13.422  12.459  1.00 19.36      CC  
ATOM   6477  G   GB      2     -31.631 -12.351  12.457  1.00 18.95      CC  
ATOM   6477  G   GB      2     -32.036 -11.261  12.458  1.00 18.59      CC  
ATOM   6477  G   GB      2     -32.401 -10.160  12.458  1.00 18.23      CC  
ATOM   6477  G   GB      2     -32.729  -9.047  12.458  1.00 17.94      CC  
ATOM   6477  G   GB      2     -33.020  -7.923  12.458  1.00 17.60      CC  
ATOM   6477  G   GB      2     -33.271  -6.789  12.458  1.00 17.38      CC  
ATOM   6477  G   GB      2     -33.484  -5.649  12.458  1.00 17.68      CC  
ATOM   6477  G   GB      2     -34.588  -4.625  12.802  1.00 17.54      CC  
ATOM   6477  G   GB      2     -34.725  -3.442  12.802  1.00 17.24      CC  
ATOM   6477  G   GB      2     -34.823  -2.253  12.802  1.00 16.94      CC  
ATOM   6477  G   GB      2     -34.880  -1.062  12.802  1.00 16.71      CC  
ATOM   6477  G   GB      2     -34.896   0.130  12.802  1.00 16.54      CC  
ATOM   6477  G   GB      2     -33.933   1.286  12.458  1.00 16.69      CC  
ATOM   6477  G   GB      2     -33.869   2.447  12.458  1.00 16.12      CC  
ATOM   6477  G   GB      2     -34.699   3.701  12.802  1.00 16.32      CC  
ATOM   6477  G   GB      2     -34.552   4.885  12.802  1.00 15.88      CC  
ATOM   6477  G   GB      2     -35.290   6.225  13.147  1.00 16.37      CC  
ATOM   6477  G   GB      2     -35.056   7.427  13.147  1.00 16.99      CC  
ATOM   6477  G   GB      2     -35.693   8.846  13.491  1.00 16.95      CC  
ATOM   6477  G   GB      2     -35.370  10.063  13.491  1.00 17.24      CC  
ATOM   6477  G   GB      2     -35.006  11.264  13.490  1.00 17.64      CC  
ATOM   6477  G   GB      2     -34.601  12.452  13.491  1.00 17.54      CC  
ATOM   6477  G   GB      2     -34.155  13.629  13.490  1.00 17.53      CC  
ATOM   6477  G   GB      2     -33.670  14.788  13.489  1.00 17.58      CC  
ATOM   6477  G   GB      2     -33.144  15.927  13.492  1.00 17.72      CC  
ATOM   6477  G   GB      2     -32.581  17.053  13.490  1.00 17.93      CC  
ATOM   6477  G   GB      2     -31.979  18.156  13.490  1.00 17.85      CC  
ATOM   6477  G   GB      2     -31.341  19.237  13.490  1.00 18.18      CC  
ATOM   6477  G   GB      2     -31.447  20.814  13.836  1.00 18.41      CC  
ATOM   6477  G   GB      2     -29.954  21.332  13.491  1.00 18.33      CC  
ATOM   6477  G   GB      2     -29.953  22.914  13.835  1.00 18.22      CC  
ATOM   6477  G   GB      2     -29.878  24.520  14.180  1.00 18.63      CC  
ATOM   6477  G   GB      2     -29.023  25.527  14.179  1.00 18.73      CC  
ATOM   6477  G   GB      2     -27.450  25.859  13.836  1.00 18.15      CC  
ATOM   6477  G   GB      2     -26.551  26.782  13.836  1.00 18.20      CC  
ATOM   6477  G   GB      2     -25.619  27.674  13.835  1.00 18.34      CC  
ATOM   6477  G   GB      2     -24.046  27.823  13.490  1.00 18.25      CC  
ATOM   6477  G   GB      2     -23.081  28.628  13.491  1.00 18.33      CC  
ATOM   6477  G   GB      2     -22.090  29.399  13.491  1.00 18.47      CC  
ATOM   6477  G   GB      2     -21.072  30.136  13.491  1.00 18.64      CC  
ATOM   6477  G   GB      2     -20.031  30.839  13.491  1.00 18.83      CC  
ATOM   6477  G   GB      2     -18.964  31.506  13.492  1.00 19.04      CC  
ATOM   6477  G   GB      2     -17.876  32.137  13.490  1.00 19.26      CC  
ATOM   6477  G   GB      2     -16.340  31.892  13.147  1.00 19.24      CC  
ATOM   6477  G   GB      2     -15.240  32.432  13.146  1.00 19.47      CC  
ATOM   6477  G   GB      2     -14.124  32.933  13.147  1.00 19.65      CC  
ATOM   6477  G   GB      2     -12.991  33.397  13.147  1.00 19.90      CC  
ATOM   6477  G   GB      2     -11.531  32.935  12.803  1.00 19.69      CC  
ATOM   6477  G   GB      2     -10.400  33.310  12.802  1.00 19.21      CC  
ATOM   6477  G   GB      2      -9.007  32.740  12.458  1.00 18.56      CC  
ATOM   6477  G   GB      2      -7.882  33.029  12.458  1.00 18.31      CC  
ATOM   6477  G   GB      2      -6.562  32.359  12.113  1.00 17.50      CC  
ATOM   6477  G   GB      2      -5.454  32.565  12.113  1.00 17.75      CC  
ATOM   6477  G   GB      2      -4.338  32.732  12.113  1.00 17.40      CC  
ATOM   6477  G   GB      2      -3.216  32.861  12.113  1.00 17.37      CC  
ATOM   6477  G   GB      2      -2.031  32.015  11.769  1.00 16.98      CC  
ATOM   6477  G   GB      2      -0.937  32.066  11.769  1.00 17.07      CC  
ATOM   6477  G   GB      2       0.154  31.140  11.425  1.00 17.04      CC  
ATOM   6477  G   GB      2       1.095  32.422  10.734  1.00 17.47      CC  
ATOM   6477  G   GB      2       2.127  31.419  10.420  1.00 16.76      CC  
ATOM   6477  G   GB      2       3.187  31.329  10.420  1.00 17.03      CC  
ATOM   6477  G   GB      2       4.117  30.263  10.105  1.00 16.60      CC  
ATOM   6477  G   GB      2       4.657  27.299   9.163  1.00 15.55      CC  
ATOM   6477  G   GB      2       5.577  27.126   9.163  1.00 15.58      CC  
ATOM   6477  G   GB      2       6.490  26.922   9.163  1.00 15.25      CC  
ATOM   6477  G   GB      2       7.396  26.688   9.163  1.00 15.01      CC  
ATOM   6477  G   GB      2       8.295  26.422   9.163  1.00 15.18      CC  
ATOM   6477  G   GB      2       8.867  25.231   8.850  1.00 15.27      CC  
ATOM   6477  G   GB      2      10.060  25.802   9.163  1.00 15.64      CC  
ATOM   6477  G   GB      2      10.552  24.575   8.848  1.00 15.31      CC  
ATOM   6477  G   GB      2      11.778  25.064   9.163  1.00 16.19      CC  
ATOM   6477  G   GB      2      12.186  23.806   8.849  1.00 16.15      CC  
ATOM   6477  G   GB      2      12.983  23.381   8.849  1.00 16.39      CC  
ATOM   6477  G   GB      2      13.767  22.929   8.848  1.00 16.14      CC  
ATOM   6477  G   GB      2      14.534  22.450   8.849  1.00 16.43      CC  
ATOM   6477  G   GB      2      15.284  21.946   8.849  1.00 16.74      CC  
ATOM   6477  G   GB      2      16.016  21.418   8.849  1.00 17.36      CC  
ATOM   6477  G   GB      2      17.326  21.604   9.163  1.00 18.20      CC  
ATOM   6477  G   GB      2      18.044  21.007   9.164  1.00 18.61      CC  
ATOM   6477  G   GB      2      18.744  20.386   9.163  1.00 18.89      CC  
ATOM   6477  G   GB      2      19.422  19.741   9.164  1.00 19.17      CC  
ATOM   6477  G   GB      2      20.078  19.073   9.164  1.00 19.45      CC  
ATOM   6477  G   GB      2      20.712  18.383   9.163  1.00 19.73      CC  
ATOM   6477  G   GB      2      21.321  17.673   9.163  1.00 20.00      CC  
ATOM   6477  G   GB      2      21.905  16.943   9.164  1.00 20.28      CC  
ATOM   6477  G   GB      2      22.465  16.193   9.165  1.00 20.55      CC  
ATOM   6477  G   GB      2      23.789  15.954   9.476  1.00 21.64      CC  
ATOM   6477  G   GB      2      24.314  15.141   9.478  1.00 22.00      CC  
ATOM   6477  G   GB      2      24.811  14.311   9.477  1.00 22.42      CC  
ATOM   6477  G   GB      2      26.119  13.909   9.792  1.00 23.43      CC  
ATOM   6477  G   GB      2      26.574  13.020   9.792  1.00 23.68      CC  
ATOM   6477  G   GB      2      26.999  12.114   9.792  1.00 23.94      CC  
ATOM   6477  G   GB      2      27.392  11.195   9.793  1.00 24.19      CC  
ATOM   6477  G   GB      2      27.754  10.264   9.794  1.00 24.43      CC  
ATOM   6477  G   GB      2      28.988   9.619  10.105  1.00 25.46      CC  
ATOM   6477  G   GB      2      29.296   8.635  10.105  1.00 26.21      CC  
ATOM   6477  G   GB      2      30.490   7.876  10.420  1.00 26.86      CC  
ATOM   6477  G   GB      2      30.739   6.842  10.420  1.00 27.13      CC  
ATOM   6477  G   GB      2      30.952   5.800  10.420  1.00 27.59      CC  
ATOM   6477  G   GB      2      31.130   4.751  10.420  1.00 28.25      CC  
ATOM   6477  G   GB      2      32.216   3.808  10.734  1.00 28.65      CC  
ATOM   6477  G   GB      2      31.380   2.638  10.420  1.00 28.00      CC  
ATOM   6477  G   GB      2      31.451   1.576  10.420  1.00 28.20      CC  
ATOM   6477  G   GB      2      32.436   0.527  10.734  1.00 29.24      CC  
ATOM   6477  G   GB      2      31.486  -0.552  10.420  1.00 29.09      CC  
ATOM   6477  G   GB      2      32.398  -1.664  10.734  1.00 29.72      CC  
ATOM   6477  G   GB      2      32.323  -2.757  10.734  1.00 29.94      CC  
ATOM   6477  G   GB      2      32.211  -3.849  10.734  1.00 30.08      CC  
ATOM   6477  G   GB      2      32.063  -4.935  10.734  1.00 30.61      CC  
ATOM   6477  G   GB      2      31.878  -6.015  10.734  1.00 30.61      CC  
ATOM   6477  G   GB      2      32.583  -7.297  11.048  1.00 31.36      CC  
ATOM   6477  G   GB      2      32.317  -8.394  11.048  1.00 31.55      CC  
ATOM   6477  G   GB      2      32.016  -9.480  11.047  1.00 31.60      CC  
ATOM   6477  G   GB      2      31.677 -10.557  11.047  1.00 31.70      CC  
ATOM   6477  G   GB      2      30.412 -11.291  10.733  1.00 30.86      CC  
ATOM   6477  G   GB      2      30.013 -12.311  10.734  1.00 31.09      CC  
ATOM   6477  G   GB      2      29.580 -13.319  10.734  1.00 31.19      CC  
ATOM   6477  G   GB      2      29.113 -14.310  10.735  1.00 31.52      CC  
ATOM   6477  G   GB      2      29.451 -15.733  11.048  1.00 32.30      CC  
ATOM   6477  G   GB      2      28.902 -16.719  11.050  1.00 32.36      CC  
ATOM   6477  G   GB      2      28.320 -17.687  11.049  1.00 32.37      CC  
ATOM   6477  G   GB      2      27.707 -18.634  11.048  1.00 32.43      CC  
ATOM   6477  G   GB      2      27.831 -20.116  11.361  1.00 33.40      CC  
ATOM   6477  G   GB      2      27.135 -21.043  11.364  1.00 33.44      CC  
ATOM   6477  G   GB      2      26.409 -21.949  11.361  1.00 33.50      CC  
ATOM   6477  G   GB      2      25.652 -22.828  11.363  1.00 33.55      CC  
ATOM   6477  G   GB      2      24.866 -23.682  11.362  1.00 33.68      CC  
ATOM   6477  G   GB      2      24.052 -24.509  11.362  1.00 33.56      CC  
ATOM   6477  G   GB      2      22.568 -24.608  11.047  1.00 32.81      CC  
ATOM   6477  G   GB      2      21.725 -25.356  11.048  1.00 32.76      CC  
ATOM   6477  G   GB      2      20.856 -26.076  11.046  1.00 32.64      CC  
ATOM   6477  G   GB      2      19.961 -26.766  11.047  1.00 32.56      CC  
ATOM   6477  G   GB      2      17.962 -25.866  10.420  1.00 32.16      CC  
ATOM   6477  G   GB      2      17.594 -27.255  10.734  1.00 31.58      CC  
ATOM   6477  G   GB      2      16.175 -27.019  10.419  1.00 31.16      CC  
ATOM   6477  G   GB      2      15.253 -27.550  10.420  1.00 30.57      CC  
ATOM   6477  G   GB      2      14.314 -28.050  10.420  1.00 30.48      CC  
ATOM   6477  G   GB      2      13.358 -28.517  10.420  1.00 30.28      CC  
ATOM   6477  G   GB      2      12.014 -28.079  10.106  1.00 29.75      CC  
ATOM   6477  G   GB      2      11.058 -28.470  10.105  1.00 29.20      CC  
ATOM   6477  G   GB      2      10.089 -28.826  10.107  1.00 29.14      CC  
ATOM   6477  G   GB      2       9.108 -29.152  10.105  1.00 28.86      CC  
ATOM   6477  G   GB      2       7.867 -28.527   9.791  1.00 27.80      CC  
ATOM   6477  G   GB      2       6.898 -28.777   9.792  1.00 27.63      CC  
ATOM   6477  G   GB      2       5.732 -28.063   9.477  1.00 26.57      CC  
ATOM   6477  G   GB      2       4.782 -28.241   9.477  1.00 26.38      CC  
ATOM   6477  G   GB      2       3.697 -27.446   9.163  1.00 25.32      CC  
ATOM   6477  G   GB      2       2.768 -27.555   9.163  1.00 25.17      CC  
ATOM   6477  G   GB      2       1.773 -26.685   8.849  1.00 24.71      CC  
ATOM   6477  G   GB      2       0.899 -27.679   9.163  1.00 24.82      CC  
ATOM   6477  G   GB      2      -0.035 -27.693   9.163  1.00 24.64      CC  
ATOM   6477  G   GB      2      -0.970 -27.676   9.163  1.00 24.56      CC  
ATOM   6477  G   GB      2      -1.905 -27.628   9.163  1.00 24.32      CC  
ATOM   6477  G   GB      2      -2.838 -27.548   9.163  1.00 24.05      CC  
ATOM   6477  G   GB      2      -3.767 -27.436   9.163  1.00 24.20      CC  
ATOM   6477  G   GB      2      -4.692 -27.293   9.163  1.00 23.98      CC  
ATOM   6477  G   GB      2      -5.805 -28.048   9.477  1.00 24.58      CC  
ATOM   6477  G   GB      2      -6.524 -26.914   9.163  1.00 24.16      CC  
ATOM   6477  G   GB      2      -7.684 -27.593   9.477  1.00 24.55      CC  
ATOM   6477  G   GB      2      -8.613 -27.317   9.478  1.00 24.23      CC  
ATOM   6477  G   GB      2      -9.846 -27.906   9.792  1.00 24.39      CC  
ATOM   6477  G   GB      2     -11.131 -28.441  10.106  1.00 24.44      CC  
ATOM   6477  G   GB      2     -12.085 -28.048  10.108  1.00 24.12      CC  
ATOM   6477  G   GB      2     -13.025 -27.625  10.105  1.00 24.18      CC  
ATOM   6477  G   GB      2     -14.385 -28.012  10.421  1.00 24.40      CC  
ATOM   6477  G   GB      2     -15.324 -27.510  10.422  1.00 24.17      CC  
ATOM   6477  G   GB      2     -16.245 -26.977  10.420  1.00 23.92      CC  
ATOM   6477  G   GB      2     -16.629 -25.617  10.107  1.00 23.45      CC  
ATOM   6477  G   GB      2     -18.030 -25.819  10.419  1.00 23.30      CC  
ATOM   6477  G   GB      2     -19.462 -25.954  10.734  1.00 23.61      CC  
ATOM   6477  G   GB      2     -20.327 -25.282  10.734  1.00 23.24      CC  
ATOM   6477  G   GB      2     -21.170 -24.581  10.734  1.00 23.06      CC  
ATOM   6477  G   GB      2     -21.988 -23.852  10.734  1.00 23.21      CC  
ATOM   6477  G   GB      2     -22.781 -23.096  10.733  1.00 23.01      CC  
ATOM   6477  G   GB      2     -24.237 -22.966  11.048  1.00 22.61      CC  
ATOM   6477  G   GB      2     -24.999 -22.135  11.047  1.00 22.45      CC  
ATOM   6477  G   GB      2     -25.734 -21.276  11.048  1.00 22.26      CC  
ATOM   6477  G   GB      2     -26.437 -20.394  11.049  1.00 21.96      CC  
ATOM   6477  G   GB      2     -27.884 -20.042  11.362  1.00 22.09      CC  
ATOM   6477  G   GB      2     -28.544 -19.090  11.361  1.00 21.68      CC  
ATOM   6477  G   GB      2     -29.172 -18.114  11.364  1.00 21.32      CC  
ATOM   6477  G   GB      2     -29.768 -17.116  11.365  1.00 21.06      CC  
ATOM   6477  G   GB      2     -30.329 -16.103  11.361  1.00 20.48      CC  
ATOM   6477  G   GB      2     -30.856 -15.071  11.361  1.00 20.08      CC  
ATOM   6477  G   GB      2     -31.347 -14.017  11.363  1.00 19.72      CC  
ATOM   6477  G   GB      2     -31.803 -12.952  11.362  1.00 19.35      CC  
ATOM   6477  G   GB      2     -32.222 -11.870  11.363  1.00 18.94      CC  
ATOM   6477  G   GB      2     -32.606 -10.772  11.362  1.00 18.58      CC  
ATOM   6477  G   GB      2     -32.951  -9.666  11.362  1.00 18.23      CC  
ATOM   6477  G   GB      2     -33.258  -8.546  11.363  1.00 18.03      CC  
ATOM   6477  G   GB      2     -33.528  -7.418  11.362  1.00 17.71      CC  
ATOM   6477  G   GB      2     -33.760  -6.282  11.362  1.00 17.83      CC  
ATOM   6477  G   GB      2     -33.953  -5.137  11.362  1.00 17.66      CC  
ATOM   6477  G   GB      2     -35.050  -4.097  11.676  1.00 17.57      CC  
ATOM   6477  G   GB      2     -35.168  -2.911  11.676  1.00 17.27      CC  
ATOM   6477  G   GB      2     -35.247  -1.719  11.676  1.00 16.99      CC  
ATOM   6477  G   GB      2     -35.284  -0.528  11.676  1.00 16.77      CC  
ATOM   6477  G   GB      2     -35.282   0.666  11.676  1.00 16.51      CC  
ATOM   6477  G   GB      2     -35.240   1.856  11.676  1.00 16.41      CC  
ATOM   6477  G   GB      2     -35.157   3.046  11.676  1.00 16.22      CC  
ATOM   6477  G   GB      2     -35.034   4.231  11.676  1.00 16.12      CC  
ATOM   6477  G   GB      2     -34.871   5.413  11.676  1.00 15.86      CC  
ATOM   6477  G   GB      2     -34.668   6.588  11.676  1.00 15.69      CC  
ATOM   6477  G   GB      2     -35.352   7.966  11.990  1.00 16.58      CC  
ATOM   6477  G   GB      2     -35.063   9.154  11.990  1.00 17.03      CC  
ATOM   6477  G   GB      2     -35.643  10.605  12.304  1.00 17.17      CC  
ATOM   6477  G   GB      2     -35.265  11.802  12.304  1.00 17.63      CC  
ATOM   6477  G   GB      2     -34.846  12.988  12.304  1.00 17.43      CC  
ATOM   6477  G   GB      2     -34.387  14.158  12.303  1.00 17.60      CC  
ATOM   6477  G   GB      2     -33.889  15.311  12.303  1.00 17.66      CC  
ATOM   6477  G   GB      2     -33.353  16.446  12.304  1.00 17.80      CC  
ATOM   6477  G   GB      2     -32.777  17.565  12.304  1.00 17.83      CC  
ATOM   6477  G   GB      2     -32.166  18.660  12.305  1.00 18.06      CC  
ATOM   6477  G   GB      2     -31.517  19.738  12.304  1.00 18.36      CC  
ATOM   6477  G   GB      2     -31.619  21.323  12.618  1.00 18.61      CC  
ATOM   6477  G   GB      2     -30.881  22.379  12.617  1.00 18.55      CC  
ATOM   6477  G   GB      2     -30.856  23.992  12.933  1.00 18.75      CC  
ATOM   6477  G   GB      2     -29.298  24.413  12.619  1.00 18.79      CC  
ATOM   6477  G   GB      2     -27.747  24.759  12.305  1.00 18.71      CC  
ATOM   6477  G   GB      2     -27.583  26.336  12.619  1.00 18.31      CC  
ATOM   6477  G   GB      2     -26.676  27.253  12.619  1.00 18.68      CC  
ATOM   6477  G   GB      2     -25.099  27.439  12.306  1.00 18.39      CC  
ATOM   6477  G   GB      2     -24.158  28.271  12.304  1.00 18.40      CC  
ATOM   6477  G   GB      2     -23.782  29.813  12.618  1.00 18.77      CC  
ATOM   6477  G   GB      2     -22.194  29.838  12.305  1.00 18.72      CC  
ATOM   6477  G   GB      2     -21.714  31.351  12.618  1.00 19.12      CC  
ATOM   6477  G   GB      2     -20.644  32.067  12.616  1.00 19.40      CC  
ATOM   6477  G   GB      2     -19.060  31.932  12.303  1.00 18.87      CC  
ATOM   6477  G   GB      2     -17.971  32.557  12.303  1.00 19.50      CC  
ATOM   6477  G   GB      2     -16.859  33.147  12.304  1.00 20.03      CC  
ATOM   6477  G   GB      2     -16.132  34.557  12.620  1.00 20.23      CC  
ATOM   6477  G   GB      2     -14.209  33.336  11.990  1.00 19.85      CC  
ATOM   6477  G   GB      2     -13.076  33.796  11.992  1.00 20.43      CC  
ATOM   6477  G   GB      2     -12.239  35.116  12.304  1.00 20.34      CC  
ATOM   6477  G   GB      2     -10.483  33.695  11.676  1.00 19.57      CC  
ATOM   6477  G   GB      2      -9.087  33.115  11.361  1.00 19.02      CC  
ATOM   6477  G   GB      2      -7.962  33.403  11.362  1.00 18.80      CC  
ATOM   6477  G   GB      2      -6.829  33.653  11.362  1.00 18.92      CC  
ATOM   6477  G   GB      2      -5.531  32.928  11.048  1.00 18.23      CC  
ATOM   6477  G   GB      2      -4.415  33.096  11.048  1.00 17.84      CC  
ATOM   6477  G   GB      2      -3.294  33.227  11.048  1.00 17.58      CC  
ATOM   6477  G   GB      2      -2.108  32.372  10.734  1.00 17.32      CC  
ATOM   6477  G   GB      2      -1.013  32.425  10.734  1.00 17.15      CC  
ATOM   6477  G   GB      2       0.083  32.440  10.734  1.00 17.29      CC  
ATOM   6477  G   GB      2       1.096  32.750   9.688  1.00 17.61      CC  
ATOM   6477  G   GB      2       2.127  31.738   9.404  1.00 16.93      CC  
ATOM   6477  G   GB      2       3.186  31.649   9.404  1.00 17.24      CC  
ATOM   6477  G   GB      2       4.116  30.574   9.121  1.00 16.83      CC  
ATOM   6477  G   GB      2       4.657  27.583   8.270  1.00 15.67      CC  
ATOM   6477  G   GB      2       5.577  27.412   8.270  1.00 15.64      CC  
ATOM   6477  G   GB      2       6.491  27.209   8.270  1.00 15.92      CC  
ATOM   6477  G   GB      2       7.399  26.977   8.270  1.00 15.39      CC  
ATOM   6477  G   GB      2       8.296  26.715   8.270  1.00 15.46      CC  
ATOM   6477  G   GB      2       8.871  25.516   7.987  1.00 15.50      CC  
ATOM   6477  G   GB      2       9.719  25.206   7.985  1.00 14.91      CC  
ATOM   6477  G   GB      2      10.931  25.749   8.269  1.00 16.01      CC  
ATOM   6477  G   GB      2      11.786  25.369   8.271  1.00 16.32      CC  
ATOM   6477  G   GB      2      12.195  24.104   7.988  1.00 16.22      CC  
ATOM   6477  G   GB      2      12.995  23.683   7.986  1.00 16.29      CC  
ATOM   6477  G   GB      2      13.779  23.235   7.987  1.00 16.31      CC  
ATOM   6477  G   GB      2      14.549  22.761   7.988  1.00 16.59      CC  
ATOM   6477  G   GB      2      15.303  22.262   7.986  1.00 16.91      CC  
ATOM   6477  G   GB      2      16.039  21.738   7.986  1.00 17.24      CC  
ATOM   6477  G   GB      2      16.758  21.189   7.986  1.00 17.79      CC  
ATOM   6477  G   GB      2      17.456  20.616   7.987  1.00 17.86      CC  
ATOM   6477  G   GB      2      18.136  20.021   7.985  1.00 18.01      CC  
ATOM   6477  G   GB      2      18.797  19.403   7.984  1.00 18.40      CC  
ATOM   6477  G   GB      2      20.124  19.430   8.271  1.00 19.46      CC  
ATOM   6477  G   GB      2      20.763  18.745   8.270  1.00 19.77      CC  
ATOM   6477  G   GB      2      21.378  18.041   8.270  1.00 20.04      CC  
ATOM   6477  G   GB      2      21.970  17.315   8.271  1.00 20.42      CC  
ATOM   6477  G   GB      2      22.536  16.571   8.271  1.00 21.46      CC  
ATOM   6477  G   GB      2      23.079  15.807   8.270  1.00 21.73      CC  
ATOM   6477  G   GB      2      24.403  15.542   8.553  1.00 22.03      CC  
ATOM   6477  G   GB      2      24.910  14.717   8.552  1.00 22.28      CC  
ATOM   6477  G   GB      2      26.230  14.335   8.836  1.00 23.46      CC  
ATOM   6477  G   GB      2      26.694  13.450   8.836  1.00 23.72      CC  
ATOM   6477  G   GB      2      27.129  12.549   8.837  1.00 23.97      CC  
ATOM   6477  G   GB      2      27.533  11.635   8.839  1.00 24.21      CC  
ATOM   6477  G   GB      2      28.802  11.051   9.122  1.00 25.40      CC  
ATOM   6477  G   GB      2      29.156  10.082   9.122  1.00 25.77      CC  
ATOM   6477  G   GB      2      30.393   9.384   9.405  1.00 26.77      CC  
ATOM   6477  G   GB      2      30.690   8.361   9.404  1.00 27.01      CC  
ATOM   6477  G   GB      2      31.886   7.552   9.688  1.00 28.19      CC  
ATOM   6477  G   GB      2      32.121   6.480   9.688  1.00 28.41      CC  
ATOM   6477  G   GB      2      32.319   5.402   9.688  1.00 28.64      CC  
ATOM   6477  G   GB      2      32.482   4.319   9.688  1.00 28.85      CC  
ATOM   6477  G   GB      2      32.608   3.229   9.688  1.00 29.12      CC  
ATOM   6477  G   GB      2      32.698   2.136   9.688  1.00 29.32      CC  
ATOM   6477  G   GB      2      32.751   1.041   9.688  1.00 29.44      CC  
ATOM   6477  G   GB      2      32.768  -0.055   9.688  1.00 29.69      CC  
ATOM   6477  G   GB      2      32.748  -1.151   9.688  1.00 29.87      CC  
ATOM   6477  G   GB      2      32.691  -2.243   9.688  1.00 30.15      CC  
ATOM   6477  G   GB      2      32.597  -3.337   9.688  1.00 30.27      CC  
ATOM   6477  G   GB      2      32.468  -4.426   9.688  1.00 30.94      CC  
ATOM   6477  G   GB      2      32.302  -5.508   9.688  1.00 31.06      CC  
ATOM   6477  G   GB      2      33.038  -6.781   9.972  1.00 31.50      CC  
ATOM   6477  G   GB      2      32.793  -7.879   9.971  1.00 31.67      CC  
ATOM   6477  G   GB      2      32.511  -8.974   9.971  1.00 31.88      CC  
ATOM   6477  G   GB      2      31.278  -9.770   9.688  1.00 30.91      CC  
ATOM   6477  G   GB      2      31.838 -11.128   9.972  1.00 31.98      CC  
ATOM   6477  G   GB      2      31.449 -12.187   9.969  1.00 32.08      CC  
ATOM   6477  G   GB      2      30.141 -12.855   9.687  1.00 31.39      CC  
ATOM   6477  G   GB      2      29.694 -13.855   9.688  1.00 31.48      CC  
ATOM   6477  G   GB      2      30.069 -15.276   9.972  1.00 32.44      CC  
ATOM   6477  G   GB      2      29.542 -16.272   9.972  1.00 32.47      CC  
ATOM   6477  G   GB      2      28.981 -17.252   9.971  1.00 32.54      CC  
ATOM   6477  G   GB      2      28.386 -18.213   9.971  1.00 32.60      CC  
ATOM   6477  G   GB      2      27.762 -19.151   9.971  1.00 32.65      CC  
ATOM   6477  G   GB      2      27.106 -20.069   9.971  1.00 32.69      CC  
ATOM   6477  G   GB      2      26.419 -20.965   9.971  1.00 33.23      CC  
ATOM   6477  G   GB      2      25.704 -21.836   9.971  1.00 32.98      CC  
ATOM   6477  G   GB      2      24.959 -22.683   9.971  1.00 33.02      CC  
ATOM   6477  G   GB      2      24.185 -23.507   9.972  1.00 33.29      CC  
ATOM   6477  G   GB      2      23.386 -24.302   9.972  1.00 33.14      CC  
ATOM   6477  G   GB      2      21.917 -24.360   9.687  1.00 32.33      CC  
ATOM   6477  G   GB      2      21.093 -25.077   9.686  1.00 32.33      CC  
ATOM   6477  G   GB      2      20.240 -25.769   9.688  1.00 32.36      CC  
ATOM   6477  G   GB      2      19.367 -26.432   9.688  1.00 31.82      CC  
ATOM   6477  G   GB      2      18.473 -27.064   9.688  1.00 31.79      CC  
ATOM   6477  G   GB      2      17.556 -27.669   9.687  1.00 31.77      CC  
ATOM   6477  G   GB      2      16.135 -27.413   9.404  1.00 31.08      CC  
ATOM   6477  G   GB      2      15.209 -27.937   9.404  1.00 30.83      CC  
ATOM   6477  G   GB      2      14.266 -28.430   9.405  1.00 30.74      CC  
ATOM   6477  G   GB      2      13.307 -28.892   9.404  1.00 30.54      CC  
ATOM   6477  G   GB      2      11.962 -28.437   9.121  1.00 29.98      CC  
ATOM   6477  G   GB      2      11.004 -28.821   9.120  1.00 29.61      CC  
ATOM   6477  G   GB      2      10.033 -29.173   9.121  1.00 29.21      CC  
ATOM   6477  G   GB      2       8.771 -28.576   8.836  1.00 28.31      CC  
ATOM   6477  G   GB      2       7.809 -28.853   8.837  1.00 27.99      CC  
ATOM   6477  G   GB      2       6.620 -28.164   8.554  1.00 27.03      CC  
ATOM   6477  G   GB      2       5.674 -28.370   8.554  1.00 26.76      CC  
ATOM   6477  G   GB      2       4.566 -27.598   8.270  1.00 25.79      CC  
ATOM   6477  G   GB      2       3.640 -27.735   8.270  1.00 25.57      CC  
ATOM   6477  G   GB      2       2.619 -26.887   7.986  1.00 25.11      CC  
ATOM   6477  G   GB      2       1.717 -26.960   7.987  1.00 24.62      CC  
ATOM   6477  G   GB      2       0.814 -27.002   7.987  1.00 24.31      CC  
ATOM   6477  G   GB      2      -0.092 -27.973   8.270  1.00 24.85      CC  
ATOM   6477  G   GB      2      -1.027 -27.954   8.270  1.00 24.70      CC  
ATOM   6477  G   GB      2      -1.963 -27.904   8.270  1.00 24.57      CC  
ATOM   6477  G   GB      2      -2.795 -26.869   7.987  1.00 24.55      CC  
ATOM   6477  G   GB      2      -3.823 -27.711   8.270  1.00 24.22      CC  
ATOM   6477  G   GB      2      -4.586 -26.622   7.987  1.00 24.58      CC  
ATOM   6477  G   GB      2      -5.668 -27.393   8.270  1.00 24.07      CC  
ATOM   6477  G   GB      2      -6.579 -27.188   8.271  1.00 24.63      CC  
ATOM   6477  G   GB      2      -7.487 -26.953   8.270  1.00 24.31      CC  
ATOM   6477  G   GB      2      -8.672 -27.602   8.554  1.00 24.47      CC  
ATOM   6477  G   GB      2      -9.908 -28.201   8.837  1.00 24.64      CC  
ATOM   6477  G   GB      2     -10.846 -27.854   8.838  1.00 24.58      CC  
ATOM   6477  G   GB      2     -12.149 -28.357   9.121  1.00 24.41      CC  
ATOM   6477  G   GB      2     -13.092 -27.934   9.120  1.00 24.09      CC  
ATOM   6477  G   GB      2     -14.018 -27.481   9.122  1.00 24.60      CC  
ATOM   6477  G   GB      2     -14.930 -26.997   9.120  1.00 24.31      CC  
ATOM   6477  G   GB      2     -15.824 -26.482   9.122  1.00 24.07      CC  
ATOM   6477  G   GB      2     -17.221 -26.744   9.405  1.00 23.70      CC  
ATOM   6477  G   GB      2     -18.106 -26.153   9.404  1.00 23.57      CC  
ATOM   6477  G   GB      2     -18.971 -25.533   9.403  1.00 23.83      CC  
ATOM   6477  G   GB      2     -20.410 -25.635   9.687  1.00 23.47      CC  
ATOM   6477  G   GB      2     -21.257 -24.938   9.687  1.00 23.10      CC  
ATOM   6477  G   GB      2     -22.080 -24.211   9.688  1.00 23.18      CC  
ATOM   6477  G   GB      2     -22.876 -23.461   9.688  1.00 23.00      CC  
ATOM   6477  G   GB      2     -23.649 -22.681   9.688  1.00 22.58      CC  
ATOM   6477  G   GB      2     -25.108 -22.518   9.972  1.00 22.75      CC  
ATOM   6477  G   GB      2     -25.848 -21.665   9.973  1.00 22.37      CC  
ATOM   6477  G   GB      2     -26.558 -20.789   9.972  1.00 21.95      CC  
ATOM   6477  G   GB      2     -28.012 -20.454  10.256  1.00 22.25      CC  
ATOM   6477  G   GB      2     -28.682 -19.506  10.253  1.00 21.97      CC  
ATOM   6477  G   GB      2     -29.318 -18.536  10.255  1.00 21.59      CC  
ATOM   6477  G   GB      2     -29.921 -17.545  10.255  1.00 21.27      CC  
ATOM   6477  G   GB      2     -29.648 -16.077   9.972  1.00 20.82      CC  
ATOM   6477  G   GB      2     -31.028 -15.505  10.255  1.00 20.39      CC  
ATOM   6477  G   GB      2     -31.529 -14.459  10.255  1.00 20.02      CC  
ATOM   6477  G   GB      2     -31.995 -13.396  10.253  1.00 19.67      CC  
ATOM   6477  G   GB      2     -32.425 -12.317  10.254  1.00 19.25      CC  
ATOM   6477  G   GB      2     -32.819 -11.226  10.254  1.00 18.90      CC  
ATOM   6477  G   GB      2     -33.177 -10.121  10.255  1.00 18.55      CC  
ATOM   6477  G   GB      2     -33.496  -9.008  10.255  1.00 18.24      CC  
ATOM   6477  G   GB      2     -33.778  -7.882  10.255  1.00 17.94      CC  
ATOM   6477  G   GB      2     -34.024  -6.745  10.255  1.00 17.62      CC  
ATOM   6477  G   GB      2     -35.176  -5.760  10.538  1.00 18.17      CC  
ATOM   6477  G   GB      2     -35.350  -4.580  10.538  1.00 17.88      CC  
ATOM   6477  G   GB      2     -35.483  -3.393  10.539  1.00 17.58      CC  
ATOM   6477  G   GB      2     -35.577  -2.205  10.538  1.00 17.30      CC  
ATOM   6477  G   GB      2     -35.630  -1.012  10.539  1.00 17.02      CC  
ATOM   6477  G   GB      2     -35.644   0.178  10.538  1.00 16.76      CC  
ATOM   6477  G   GB      2     -35.618   1.370  10.538  1.00 16.56      CC  
ATOM   6477  G   GB      2     -35.553   2.560  10.538  1.00 16.40      CC  
ATOM   6477  G   GB      2     -34.494   3.645  10.255  1.00 15.94      CC  
ATOM   6477  G   GB      2     -35.302   4.930  10.538  1.00 16.04      CC  
ATOM   6477  G   GB      2     -35.117   6.111  10.538  1.00 15.78      CC  
ATOM   6477  G   GB      2     -35.832   7.476  10.822  1.00 16.47      CC  
ATOM   6477  G   GB      2     -35.562   8.671  10.821  1.00 16.49      CC  
ATOM   6477  G   GB      2     -35.252   9.854  10.822  1.00 16.50      CC  
ATOM   6477  G   GB      2     -35.817  11.318  11.106  1.00 17.07      CC  
ATOM   6477  G   GB      2     -35.418  12.509  11.105  1.00 17.26      CC  
ATOM   6477  G   GB      2     -34.087  13.337  10.822  1.00 17.65      CC  
ATOM   6477  G   GB      2     -33.621  14.474  10.821  1.00 17.51      CC  
ATOM   6477  G   GB      2     -33.119  15.588  10.822  1.00 17.78      CC  
ATOM   6477  G   GB      2     -33.433  17.123  11.105  1.00 17.87      CC  
ATOM   6477  G   GB      2     -32.841  18.234  11.104  1.00 17.86      CC  
ATOM   6477  G   GB      2     -32.212  19.323  11.106  1.00 18.16      CC  
ATOM   6477  G   GB      2     -31.549  20.387  11.105  1.00 18.32      CC  
ATOM   6477  G   GB      2     -31.636  21.980  11.388  1.00 18.69      CC  
ATOM   6477  G   GB      2     -30.115  22.451  11.105  1.00 18.77      CC  
ATOM   6477  G   GB      2     -29.346  23.447  11.106  1.00 18.60      CC  
ATOM   6477  G   GB      2     -28.546  24.416  11.105  1.00 18.63      CC  
ATOM   6477  G   GB      2     -27.714  25.355  11.106  1.00 18.83      CC  
ATOM   6477  G   GB      2     -27.534  26.941  11.389  1.00 18.87      CC  
ATOM   6477  G   GB      2     -25.957  27.152  11.105  1.00 18.92      CC  
ATOM   6477  G   GB      2     -25.032  28.006  11.104  1.00 18.59      CC  
ATOM   6477  G   GB      2     -24.697  29.563  11.389  1.00 18.84      CC  
ATOM   6477  G   GB      2     -23.105  29.616  11.105  1.00 18.90      CC  
ATOM   6477  G   GB      2     -22.666  31.148  11.388  1.00 19.23      CC  
ATOM   6477  G   GB      2     -21.611  31.889  11.389  1.00 19.45      CC  
ATOM   6477  G   GB      2     -20.532  32.594  11.389  1.00 19.65      CC  
ATOM   6477  G   GB      2     -18.946  32.434  11.108  1.00 19.89      CC  
ATOM   6477  G   GB      2     -17.852  33.050  11.105  1.00 20.09      CC  
ATOM   6477  G   GB      2     -16.735  33.629  11.106  1.00 20.37      CC  
ATOM   6477  G   GB      2     -15.999  35.042  11.390  1.00 20.45      CC  
ATOM   6477  G   GB      2     -14.450  34.672  11.105  1.00 20.59      CC  
ATOM   6477  G   GB      2     -13.282  35.137  11.104  1.00 20.66      CC  
ATOM   6477  G   GB      2     -11.790  34.653  10.822  1.00 20.50      CC  
ATOM   6477  G   GB      2     -10.346  34.111  10.538  1.00 20.03      CC  
ATOM   6477  G   GB      2      -9.199  34.437  10.538  1.00 19.71      CC  
ATOM   6477  G   GB      2      -7.826  33.792  10.255  1.00 19.29      CC  
ATOM   6477  G   GB      2      -6.691  34.034  10.255  1.00 18.63      CC  
ATOM   6477  G   GB      2      -5.548  34.239  10.255  1.00 18.70      CC  
ATOM   6477  G   GB      2      -4.279  33.454   9.971  1.00 18.36      CC  
ATOM   6477  G   GB      2      -3.157  33.579   9.971  1.00 17.66      CC  
ATOM   6477  G   GB      2      -1.974  32.708   9.688  1.00 17.11      CC  
ATOM   6477  G   GB      2      -0.879  32.756   9.688  1.00 17.17      CC  
ATOM   6477  G   GB      2       0.216  32.767   9.688  1.00 17.41      CC  
ATOM   6477  G   GB      2       1.095  33.044   8.632  1.00 17.76      CC  
ATOM   6477  G   GB      2       2.127  32.024   8.379  1.00 17.11      CC  
ATOM   6477  G   GB      2       3.187  31.935   8.379  1.00 17.41      CC  
ATOM   6477  G   GB      2       3.861  28.935   7.621  1.00 17.06      CC  
ATOM   6477  G   GB      2       4.658  27.837   7.369  1.00 16.13      CC  
ATOM   6477  G   GB      2       5.577  27.667   7.369  1.00 15.77      CC  
ATOM   6477  G   GB      2       6.493  27.467   7.368  1.00 16.07      CC  
ATOM   6477  G   GB      2       7.399  27.237   7.369  1.00 15.86      CC  
ATOM   6477  G   GB      2       8.298  26.976   7.368  1.00 15.78      CC  
ATOM   6477  G   GB      2       9.188  26.687   7.369  1.00 15.83      CC  
ATOM   6477  G   GB      2      10.068  26.367   7.368  1.00 15.96      CC  
ATOM   6477  G   GB      2      10.937  26.019   7.369  1.00 16.20      CC  
ATOM   6477  G   GB      2      11.793  25.642   7.369  1.00 16.50      CC  
ATOM   6477  G   GB      2      12.204  24.372   7.117  1.00 16.34      CC  
ATOM   6477  G   GB      2      13.004  23.954   7.117  1.00 16.42      CC  
ATOM   6477  G   GB      2      13.791  23.509   7.118  1.00 16.45      CC  
ATOM   6477  G   GB      2      14.563  23.039   7.117  1.00 16.75      CC  
ATOM   6477  G   GB      2      15.320  22.544   7.115  1.00 17.05      CC  
ATOM   6477  G   GB      2      15.488  21.242   6.862  1.00 16.69      CC  
ATOM   6477  G   GB      2      16.184  20.716   6.864  1.00 16.70      CC  
ATOM   6477  G   GB      2      17.483  20.912   7.113  1.00 17.88      CC  
ATOM   6477  G   GB      2      18.166  20.320   7.116  1.00 18.17      CC  
ATOM   6477  G   GB      2      18.830  19.706   7.116  1.00 19.08      CC  
ATOM   6477  G   GB      2      20.163  19.749   7.371  1.00 19.61      CC  
ATOM   6477  G   GB      2      20.808  19.069   7.369  1.00 19.88      CC  
ATOM   6477  G   GB      2      21.429  18.369   7.367  1.00 20.55      CC  
ATOM   6477  G   GB      2      22.026  17.648   7.367  1.00 21.03      CC  
ATOM   6477  G   GB      2      23.374  17.488   7.620  1.00 21.62      CC  
ATOM   6477  G   GB      2      23.941  16.704   7.621  1.00 21.88      CC  
ATOM   6477  G   GB      2      24.481  15.901   7.622  1.00 22.16      CC  
ATOM   6477  G   GB      2      24.994  15.080   7.621  1.00 22.71      CC  
ATOM   6477  G   GB      2      26.325  14.715   7.874  1.00 23.60      CC  
ATOM   6477  G   GB      2      26.799  13.835   7.875  1.00 23.85      CC  
ATOM   6477  G   GB      2      27.243  12.938   7.874  1.00 24.11      CC  
ATOM   6477  G   GB      2      27.657  12.028   7.875  1.00 24.67      CC  
ATOM   6477  G   GB      2      28.940  11.461   8.126  1.00 25.55      CC  
ATOM   6477  G   GB      2      29.304  10.496   8.127  1.00 26.68      CC  
ATOM   6477  G   GB      2      30.558   9.814   8.377  1.00 27.12      CC  
ATOM   6477  G   GB      2      31.796   9.061   8.630  1.00 28.10      CC  
ATOM   6477  G   GB      2      32.079   8.002   8.631  1.00 28.34      CC  
ATOM   6477  G   GB      2      32.327   6.933   8.632  1.00 28.59      CC  
ATOM   6477  G   GB      2      32.539   5.859   8.631  1.00 28.93      CC  
ATOM   6477  G   GB      2      32.715   4.777   8.631  1.00 29.70      CC  
ATOM   6477  G   GB      2      33.817   3.796   8.884  1.00 30.11      CC  
ATOM   6477  G   GB      2      32.960   2.597   8.632  1.00 30.24      CC  
ATOM   6477  G   GB      2      33.994   1.548   8.884  1.00 30.51      CC  
ATOM   6477  G   GB      2      33.059   0.407   8.632  1.00 29.86      CC  
ATOM   6477  G   GB      2      33.055  -0.689   8.632  1.00 30.03      CC  
ATOM   6477  G   GB      2      33.014  -1.784   8.632  1.00 30.32      CC  
ATOM   6477  G   GB      2      32.936  -2.878   8.632  1.00 30.60      CC  
ATOM   6477  G   GB      2      32.823  -3.969   8.632  1.00 30.74      CC  
ATOM   6477  G   GB      2      32.673  -5.054   8.631  1.00 31.23      CC  
ATOM   6477  G   GB      2      33.438  -6.314   8.884  1.00 31.68      CC  
ATOM   6477  G   GB      2      33.211  -7.420   8.884  1.00 31.82      CC  
ATOM   6477  G   GB      2      32.946  -8.516   8.885  1.00 32.11      CC  
ATOM   6477  G   GB      2      32.646  -9.604   8.884  1.00 32.17      CC  
ATOM   6477  G   GB      2      32.310 -10.681   8.884  1.00 32.17      CC  
ATOM   6477  G   GB      2      31.938 -11.746   8.884  1.00 32.41      CC  
ATOM   6477  G   GB      2      31.531 -12.798   8.885  1.00 32.39      CC  
ATOM   6477  G   GB      2      30.205 -13.444   8.631  1.00 32.45      CC  
ATOM   6477  G   GB      2      30.613 -14.861   8.884  1.00 32.64      CC  
ATOM   6477  G   GB      2      30.104 -15.867   8.882  1.00 32.77      CC  
ATOM   6477  G   GB      2      29.562 -16.855   8.885  1.00 32.85      CC  
ATOM   6477  G   GB      2      28.986 -17.827   8.885  1.00 32.81      CC  
ATOM   6477  G   GB      2      28.380 -18.778   8.884  1.00 32.96      CC  
ATOM   6477  G   GB      2      27.742 -19.708   8.885  1.00 32.96      CC  
ATOM   6477  G   GB      2      27.073 -20.618   8.883  1.00 33.26      CC  
ATOM   6477  G   GB      2      26.374 -21.504   8.884  1.00 33.31      CC  
ATOM   6477  G   GB      2      25.647 -22.366   8.884  1.00 33.07      CC  
ATOM   6477  G   GB      2      24.892 -23.203   8.884  1.00 33.26      CC  
ATOM   6477  G   GB      2      24.108 -24.016   8.885  1.00 33.29      CC  
ATOM   6477  G   GB      2      22.636 -24.097   8.632  1.00 32.66      CC  
ATOM   6477  G   GB      2      22.463 -25.562   8.883  1.00 33.26      CC  
ATOM   6477  G   GB      2      21.603 -26.293   8.885  1.00 33.13      CC  
ATOM   6477  G   GB      2      20.132 -26.226   8.632  1.00 32.81      CC  
ATOM   6477  G   GB      2      19.250 -26.880   8.631  1.00 32.13      CC  
ATOM   6477  G   GB      2      18.350 -27.503   8.631  1.00 32.04      CC  
ATOM   6477  G   GB      2      17.427 -28.096   8.633  1.00 31.99      CC  
ATOM   6477  G   GB      2      16.003 -27.819   8.380  1.00 31.04      CC  
ATOM   6477  G   GB      2      15.073 -28.335   8.379  1.00 31.09      CC  
ATOM   6477  G   GB      2      14.125 -28.819   8.379  1.00 31.05      CC  
ATOM   6477  G   GB      2      13.162 -29.272   8.378  1.00 30.76      CC  
ATOM   6477  G   GB      2      11.817 -28.796   8.126  1.00 29.95      CC  
ATOM   6477  G   GB      2      10.856 -29.173   8.126  1.00 29.61      CC  
ATOM   6477  G   GB      2       9.575 -28.599   7.872  1.00 28.56      CC  
ATOM   6477  G   GB      2       8.621 -28.900   7.875  1.00 28.43      CC  
ATOM   6477  G   GB      2       7.412 -28.234   7.622  1.00 27.27      CC  
ATOM   6477  G   GB      2       6.474 -28.465   7.621  1.00 27.14      CC  
ATOM   6477  G   GB      2       5.527 -28.664   7.620  1.00 27.00      CC  
ATOM   6477  G   GB      2       4.420 -27.876   7.369  1.00 25.94      CC  
ATOM   6477  G   GB      2       3.494 -28.007   7.369  1.00 25.73      CC  
ATOM   6477  G   GB      2       2.563 -28.107   7.369  1.00 25.58      CC  
ATOM   6477  G   GB      2       1.577 -27.211   7.115  1.00 24.52      CC  
ATOM   6477  G   GB      2       0.672 -27.248   7.116  1.00 24.44      CC  
ATOM   6477  G   GB      2      -0.240 -28.223   7.369  1.00 25.07      CC  
ATOM   6477  G   GB      2      -1.136 -27.233   7.116  1.00 24.33      CC  
ATOM   6477  G   GB      2      -2.039 -27.180   7.116  1.00 24.61      CC  
ATOM   6477  G   GB      2      -3.042 -28.060   7.368  1.00 24.54      CC  
ATOM   6477  G   GB      2      -3.972 -27.943   7.368  1.00 24.47      CC  
ATOM   6477  G   GB      2      -4.895 -27.796   7.368  1.00 24.53      CC  
ATOM   6477  G   GB      2      -5.813 -27.619   7.369  1.00 24.04      CC  
ATOM   6477  G   GB      2      -6.726 -27.411   7.368  1.00 24.60      CC  
ATOM   6477  G   GB      2      -7.631 -27.173   7.369  1.00 24.29      CC  
ATOM   6477  G   GB      2      -8.820 -27.827   7.622  1.00 24.31      CC  
ATOM   6477  G   GB      2      -9.738 -27.519   7.623  1.00 24.39      CC  
ATOM   6477  G   GB      2     -10.645 -27.182   7.620  1.00 24.07      CC  
ATOM   6477  G   GB      2     -11.923 -27.703   7.873  1.00 24.24      CC  
ATOM   6477  G   GB      2     -13.246 -28.167   8.127  1.00 24.33      CC  
ATOM   6477  G   GB      2     -14.173 -27.713   8.126  1.00 24.09      CC  
ATOM   6477  G   GB      2     -15.084 -27.228   8.126  1.00 23.83      CC  
ATOM   6477  G   GB      2     -15.978 -26.713   8.128  1.00 24.11      CC  
ATOM   6477  G   GB      2     -16.855 -26.169   8.126  1.00 23.82      CC  
ATOM   6477  G   GB      2     -18.264 -26.391   8.379  1.00 23.74      CC  
ATOM   6477  G   GB      2     -19.129 -25.770   8.380  1.00 23.23      CC  
ATOM   6477  G   GB      2     -19.972 -25.123   8.379  1.00 23.61      CC  
ATOM   6477  G   GB      2     -20.795 -24.447   8.377  1.00 23.24      CC  
ATOM   6477  G   GB      2     -22.245 -24.459   8.631  1.00 22.96      CC  
ATOM   6477  G   GB      2     -22.369 -23.015   8.379  1.00 22.81      CC  
ATOM   6477  G   GB      2     -23.817 -22.932   8.629  1.00 22.62      CC  
ATOM   6477  G   GB      2     -25.283 -22.777   8.884  1.00 22.73      CC  
ATOM   6477  G   GB      2     -26.024 -21.925   8.885  1.00 22.38      CC  
ATOM   6477  G   GB      2     -26.736 -21.051   8.885  1.00 22.18      CC  
ATOM   6477  G   GB      2     -27.419 -20.153   8.884  1.00 21.83      CC  
ATOM   6477  G   GB      2     -28.871 -19.780   9.136  1.00 22.18      CC  
ATOM   6477  G   GB      2     -29.511 -18.812   9.138  1.00 21.90      CC  
ATOM   6477  G   GB      2     -29.286 -17.330   8.884  1.00 21.48      CC  
ATOM   6477  G   GB      2     -29.843 -16.351   8.885  1.00 20.96      CC  
ATOM   6477  G   GB      2     -31.233 -15.788   9.136  1.00 20.74      CC  
ATOM   6477  G   GB      2     -31.739 -14.744   9.137  1.00 20.29      CC  
ATOM   6477  G   GB      2     -32.210 -13.685   9.137  1.00 19.94      CC  
ATOM   6477  G   GB      2     -32.647 -12.609   9.137  1.00 19.52      CC  
ATOM   6477  G   GB      2     -33.047 -11.521   9.136  1.00 19.17      CC  
ATOM   6477  G   GB      2     -33.411 -10.418   9.135  1.00 18.83      CC  
ATOM   6477  G   GB      2     -33.737  -9.304   9.138  1.00 18.77      CC  
ATOM   6477  G   GB      2     -34.027  -8.181   9.137  1.00 18.36      CC  
ATOM   6477  G   GB      2     -34.280  -7.049   9.137  1.00 18.04      CC  
ATOM   6477  G   GB      2     -34.494  -5.908   9.138  1.00 17.53      CC  
ATOM   6477  G   GB      2     -35.630  -4.893   9.389  1.00 18.15      CC  
ATOM   6477  G   GB      2     -34.810  -3.610   9.136  1.00 16.90      CC  
ATOM   6477  G   GB      2     -35.876  -2.519   9.389  1.00 17.57      CC  
ATOM   6477  G   GB      2     -35.940  -1.331   9.389  1.00 17.29      CC  
ATOM   6477  G   GB      2     -35.964  -0.137   9.389  1.00 17.03      CC  
ATOM   6477  G   GB      2     -34.982   1.025   9.137  1.00 16.25      CC  
ATOM   6477  G   GB      2     -34.929   2.186   9.137  1.00 15.99      CC  
ATOM   6477  G   GB      2     -34.837   3.344   9.137  1.00 15.83      CC  
ATOM   6477  G   GB      2     -35.667   4.619   9.389  1.00 16.21      CC  
ATOM   6477  G   GB      2     -35.494   5.800   9.389  1.00 16.07      CC  
ATOM   6477  G   GB      2     -35.282   6.974   9.389  1.00 15.91      CC  
ATOM   6477  G   GB      2     -35.031   8.141   9.389  1.00 16.04      CC  
ATOM   6477  G   GB      2     -35.676   9.547   9.642  1.00 16.63      CC  
ATOM   6477  G   GB      2     -35.340  10.725   9.642  1.00 16.58      CC  
ATOM   6477  G   GB      2     -34.966  11.888   9.642  1.00 16.45      CC  
ATOM   6477  G   GB      2     -33.648  12.702   9.387  1.00 17.23      CC  
ATOM   6477  G   GB      2     -34.101  14.182   9.642  1.00 17.41      CC  
ATOM   6477  G   GB      2     -34.493  15.704   9.896  1.00 17.68      CC  
ATOM   6477  G   GB      2     -33.954  16.838   9.895  1.00 17.72      CC  
ATOM   6477  G   GB      2     -33.376  17.956   9.894  1.00 17.83      CC  
ATOM   6477  G   GB      2     -32.762  19.054   9.894  1.00 17.81      CC  
ATOM   6477  G   GB      2     -32.112  20.129   9.895  1.00 18.15      CC  
ATOM   6477  G   GB      2     -31.428  21.184   9.892  1.00 18.51      CC  
ATOM   6477  G   GB      2     -31.491  22.780  10.149  1.00 18.79      CC  
ATOM   6477  G   GB      2     -29.955  23.217   9.896  1.00 18.36      CC  
ATOM   6477  G   GB      2     -29.168  24.199   9.896  1.00 18.78      CC  
ATOM   6477  G   GB      2     -28.352  25.151   9.894  1.00 19.07      CC  
ATOM   6477  G   GB      2     -27.501  26.079   9.893  1.00 19.05      CC  
ATOM   6477  G   GB      2     -26.622  26.976   9.894  1.00 19.04      CC  
ATOM   6477  G   GB      2     -25.713  27.843   9.895  1.00 18.83      CC  
ATOM   6477  G   GB      2     -24.776  28.680   9.893  1.00 18.97      CC  
ATOM   6477  G   GB      2     -23.811  29.486   9.893  1.00 19.30      CC  
ATOM   6477  G   GB      2     -23.403  31.032  10.147  1.00 19.36      CC  
ATOM   6477  G   GB      2     -21.806  30.998   9.894  1.00 19.58      CC  
ATOM   6477  G   GB      2     -21.295  32.514  10.148  1.00 19.82      CC  
ATOM   6477  G   GB      2     -20.205  33.203  10.148  1.00 19.96      CC  
ATOM   6477  G   GB      2     -19.094  33.853  10.148  1.00 20.37      CC  
ATOM   6477  G   GB      2     -17.515  33.610   9.896  1.00 20.28      CC  
ATOM   6477  G   GB      2     -16.807  35.045  10.149  1.00 20.73      CC  
ATOM   6477  G   GB      2     -15.635  35.584  10.147  1.00 20.78      CC  
ATOM   6477  G   GB      2     -14.089  35.184   9.895  1.00 20.85      CC  
ATOM   6477  G   GB      2     -12.586  34.721   9.642  1.00 20.80      CC  
ATOM   6477  G   GB      2     -11.426  35.120   9.641  1.00 20.59      CC  
ATOM   6477  G   GB      2     -10.258  35.479   9.642  1.00 20.58      CC  
ATOM   6477  G   GB      2      -8.836  34.862   9.389  1.00 19.78      CC  
ATOM   6477  G   GB      2      -7.676  35.136   9.389  1.00 19.58      CC  
ATOM   6477  G   GB      2      -6.507  35.371   9.389  1.00 19.41      CC  
ATOM   6477  G   GB      2      -5.187  34.610   9.137  1.00 18.49      CC  
ATOM   6477  G   GB      2      -4.037  34.763   9.137  1.00 18.64      CC  
ATOM   6477  G   GB      2      -2.804  33.914   8.884  1.00 17.89      CC  
ATOM   6477  G   GB      2      -1.629  33.022   8.632  1.00 17.37      CC  
ATOM   6477  G   GB      2      -0.533  33.058   8.632  1.00 17.40      CC  
ATOM   6477  G   GB      2       1.097  33.304   7.566  1.00 17.92      CC  
ATOM   6477  G   GB      2       2.127  32.277   7.345  1.00 17.31      CC  
ATOM   6477  G   GB      2       2.995  30.248   6.902  1.00 17.24      CC  
ATOM   6477  G   GB      2       4.118  31.100   7.123  1.00 17.36      CC  
ATOM   6477  G   GB      2       4.819  29.024   6.680  1.00 16.81      CC  
ATOM   6477  G   GB      2       5.579  27.893   6.460  1.00 16.23      CC  
ATOM   6477  G   GB      2       6.493  27.695   6.459  1.00 16.29      CC  
ATOM   6477  G   GB      2       7.400  27.466   6.460  1.00 16.21      CC  
ATOM   6477  G   GB      2       8.300  27.208   6.459  1.00 16.08      CC  
ATOM   6477  G   GB      2       9.191  26.920   6.459  1.00 16.03      CC  
ATOM   6477  G   GB      2       9.726  25.691   6.238  1.00 15.32      CC  
ATOM   6477  G   GB      2      10.941  26.257   6.460  1.00 16.34      CC  
ATOM   6477  G   GB      2      11.799  25.883   6.460  1.00 16.64      CC  
ATOM   6477  G   GB      2      12.211  24.608   6.238  1.00 16.67      CC  
ATOM   6477  G   GB      2      13.013  24.193   6.238  1.00 16.56      CC  
ATOM   6477  G   GB      2      13.803  23.752   6.237  1.00 16.63      CC  
ATOM   6477  G   GB      2      14.576  23.284   6.237  1.00 16.88      CC  
ATOM   6477  G   GB      2      15.334  22.793   6.238  1.00 17.27      CC  
ATOM   6477  G   GB      2      15.505  21.485   6.016  1.00 16.67      CC  
ATOM   6477  G   GB      2      16.203  20.963   6.017  1.00 16.97      CC  
ATOM   6477  G   GB      2      16.884  20.419   6.016  1.00 17.42      CC  
ATOM   6477  G   GB      2      18.192  20.583   6.240  1.00 18.33      CC  
ATOM   6477  G   GB      2      18.859  19.974   6.239  1.00 18.60      CC  
ATOM   6477  G   GB      2      19.507  19.342   6.238  1.00 19.45      CC  
ATOM   6477  G   GB      2      20.846  19.354   6.460  1.00 20.05      CC  
ATOM   6477  G   GB      2      21.472  18.658   6.458  1.00 20.75      CC  
ATOM   6477  G   GB      2      22.074  17.941   6.459  1.00 21.02      CC  
ATOM   6477  G   GB      2      23.429  17.796   6.681  1.00 21.79      CC  
ATOM   6477  G   GB      2      24.002  17.015   6.681  1.00 22.05      CC  
ATOM   6477  G   GB      2      24.548  16.217   6.681  1.00 22.36      CC  
ATOM   6477  G   GB      2      25.068  15.400   6.680  1.00 23.49      CC  
ATOM   6477  G   GB      2      26.409  15.050   6.902  1.00 23.75      CC  
ATOM   6477  G   GB      2      26.889  14.174   6.903  1.00 24.10      CC  
ATOM   6477  G   GB      2      27.341  13.281   6.903  1.00 24.32      CC  
ATOM   6477  G   GB      2      27.763  12.375   6.902  1.00 24.65      CC  
ATOM   6477  G   GB      2      28.156  11.454   6.903  1.00 25.07      CC  
ATOM   6477  G   GB      2      29.432  10.860   7.124  1.00 26.47      CC  
ATOM   6477  G   GB      2      30.699  10.193   7.345  1.00 27.37      CC  
ATOM   6477  G   GB      2      31.017   9.177   7.346  1.00 28.31      CC  
ATOM   6477  G   GB      2      32.246   8.397   7.567  1.00 28.48      CC  
ATOM   6477  G   GB      2      33.456   7.548   7.788  1.00 29.67      CC  
ATOM   6477  G   GB      2      33.686   6.443   7.788  1.00 29.88      CC  
ATOM   6477  G   GB      2      33.880   5.331   7.788  1.00 30.09      CC  
ATOM   6477  G   GB      2      34.037   4.215   7.787  1.00 30.29      CC  
ATOM   6477  G   GB      2      34.157   3.092   7.788  1.00 30.54      CC  
ATOM   6477  G   GB      2      34.240   1.967   7.788  1.00 30.65      CC  
ATOM   6477  G   GB      2      34.287   0.838   7.788  1.00 30.85      CC  
ATOM   6477  G   GB      2      33.320  -0.280   7.567  1.00 30.46      CC  
ATOM   6477  G   GB      2      33.293  -1.376   7.567  1.00 30.50      CC  
ATOM   6477  G   GB      2      33.230  -2.470   7.567  1.00 30.77      CC  
ATOM   6477  G   GB      2      33.131  -3.562   7.567  1.00 31.04      CC  
ATOM   6477  G   GB      2      32.996  -4.650   7.567  1.00 31.06      CC  
ATOM   6477  G   GB      2      32.825  -5.733   7.567  1.00 31.58      CC  
ATOM   6477  G   GB      2      33.573  -7.008   7.789  1.00 32.04      CC  
ATOM   6477  G   GB      2      33.324  -8.110   7.788  1.00 32.20      CC  
ATOM   6477  G   GB      2      33.040  -9.202   7.787  1.00 32.43      CC  
ATOM   6477  G   GB      2      33.649 -10.576   8.009  1.00 33.35      CC  
ATOM   6477  G   GB      2      32.363 -11.355   7.789  1.00 32.66      CC  
ATOM   6477  G   GB      2      31.972 -12.412   7.788  1.00 32.75      CC  
ATOM   6477  G   GB      2      31.546 -13.458   7.787  1.00 32.73      CC  
ATOM   6477  G   GB      2      31.086 -14.489   7.786  1.00 32.94      CC  
ATOM   6477  G   GB      2      30.593 -15.503   7.788  1.00 33.03      CC  
ATOM   6477  G   GB      2      30.066 -16.501   7.788  1.00 33.32      CC  
ATOM   6477  G   GB      2      29.507 -17.481   7.788  1.00 33.22      CC  
ATOM   6477  G   GB      2      28.916 -18.442   7.788  1.00 33.46      CC  
ATOM   6477  G   GB      2      28.294 -19.383   7.788  1.00 33.42      CC  
ATOM   6477  G   GB      2      27.642 -20.303   7.788  1.00 33.57      CC  
ATOM   6477  G   GB      2      26.959 -21.201   7.788  1.00 33.20      CC  
ATOM   6477  G   GB      2      26.246 -22.077   7.788  1.00 33.59      CC  
ATOM   6477  G   GB      2      25.506 -22.928   7.789  1.00 33.85      CC  
ATOM   6477  G   GB      2      24.738 -23.756   7.787  1.00 33.35      CC  
ATOM   6477  G   GB      2      23.943 -24.556   7.789  1.00 33.34      CC  
ATOM   6477  G   GB      2      23.123 -25.330   7.787  1.00 33.34      CC  
ATOM   6477  G   GB      2      22.277 -26.077   7.787  1.00 33.30      CC  
ATOM   6477  G   GB      2      20.798 -26.034   7.568  1.00 32.67      CC  
ATOM   6477  G   GB      2      19.931 -26.704   7.567  1.00 32.55      CC  
ATOM   6477  G   GB      2      19.041 -27.345   7.567  1.00 32.32      CC  
ATOM   6477  G   GB      2      18.132 -27.957   7.566  1.00 32.24      CC  
ATOM   6477  G   GB      2      16.699 -27.703   7.346  1.00 31.37      CC  
ATOM   6477  G   GB      2      15.778 -28.237   7.345  1.00 31.25      CC  
ATOM   6477  G   GB      2      14.394 -27.874   7.125  1.00 30.70      CC  
ATOM   6477  G   GB      2      13.469 -28.333   7.122  1.00 30.32      CC  
ATOM   6477  G   GB      2      12.530 -28.761   7.122  1.00 30.21      CC  
ATOM   6477  G   GB      2      11.577 -29.157   7.124  1.00 29.93      CC  
ATOM   6477  G   GB      2      10.282 -28.604   6.903  1.00 29.81      CC  
ATOM   6477  G   GB      2       9.335 -28.927   6.903  1.00 28.76      CC  
ATOM   6477  G   GB      2       8.110 -28.281   6.681  1.00 27.60      CC  
ATOM   6477  G   GB      2       7.175 -28.533   6.681  1.00 27.47      CC  
ATOM   6477  G   GB      2       6.232 -28.753   6.681  1.00 27.33      CC  
ATOM   6477  G   GB      2       5.283 -28.943   6.682  1.00 27.19      CC  
ATOM   6477  G   GB      2       4.186 -28.136   6.459  1.00 26.14      CC  
ATOM   6477  G   GB      2       3.257 -28.259   6.459  1.00 25.94      CC  
ATOM   6477  G   GB      2       2.324 -28.351   6.460  1.00 25.78      CC  
ATOM   6477  G   GB      2       1.343 -27.438   6.238  1.00 24.72      CC  
ATOM   6477  G   GB      2       0.439 -27.467   6.238  1.00 24.63      CC  
ATOM   6477  G   GB      2      -0.463 -27.467   6.238  1.00 24.63      CC  
ATOM   6477  G   GB      2      -1.366 -27.437   6.238  1.00 24.95      CC  
ATOM   6477  G   GB      2      -2.269 -27.377   6.238  1.00 24.79      CC  
ATOM   6477  G   GB      2      -3.279 -28.256   6.459  1.00 24.72      CC  
ATOM   6477  G   GB      2      -4.209 -28.133   6.459  1.00 24.83      CC  
ATOM   6477  G   GB      2      -5.131 -27.979   6.459  1.00 24.47      CC  
ATOM   6477  G   GB      2      -6.256 -28.748   6.680  1.00 24.86      CC  
ATOM   6477  G   GB      2      -7.197 -28.527   6.681  1.00 24.80      CC  
ATOM   6477  G   GB      2      -7.864 -27.338   6.458  1.00 24.49      CC  
ATOM   6477  G   GB      2      -8.758 -27.064   6.459  1.00 24.18      CC  
ATOM   6477  G   GB      2      -9.973 -27.679   6.680  1.00 24.59      CC  
ATOM   6477  G   GB      2     -10.879 -27.336   6.680  1.00 24.27      CC  
ATOM   6477  G   GB      2     -12.162 -27.857   6.902  1.00 24.44      CC  
ATOM   6477  G   GB      2     -13.071 -27.442   6.904  1.00 24.11      CC  
ATOM   6477  G   GB      2     -13.967 -26.997   6.901  1.00 24.03      CC  
ATOM   6477  G   GB      2     -15.324 -27.374   7.123  1.00 24.01      CC  
ATOM   6477  G   GB      2     -16.217 -26.855   7.124  1.00 23.65      CC  
ATOM   6477  G   GB      2     -17.091 -26.307   7.125  1.00 23.22      CC  
ATOM   6477  G   GB      2     -17.947 -25.730   7.125  1.00 23.71      CC  
ATOM   6477  G   GB      2     -19.367 -25.907   7.347  1.00 23.40      CC  
ATOM   6477  G   GB      2     -20.209 -25.256   7.346  1.00 23.06      CC  
ATOM   6477  G   GB      2     -21.029 -24.578   7.345  1.00 23.19      CC  
ATOM   6477  G   GB      2     -21.827 -23.873   7.343  1.00 23.18      CC  
ATOM   6477  G   GB      2     -22.600 -23.142   7.344  1.00 22.80      CC  
ATOM   6477  G   GB      2     -24.053 -23.061   7.567  1.00 22.75      CC  
ATOM   6477  G   GB      2     -24.798 -22.257   7.566  1.00 22.71      CC  
ATOM   6477  G   GB      2     -26.264 -22.056   7.788  1.00 22.54      CC  
ATOM   6477  G   GB      2     -26.975 -21.180   7.789  1.00 22.20      CC  
ATOM   6477  G   GB      2     -27.657 -20.281   7.790  1.00 22.20      CC  
ATOM   6477  G   GB      2     -28.309 -19.361   7.788  1.00 22.04      CC  
ATOM   6477  G   GB      2     -28.931 -18.419   7.788  1.00 22.06      CC  
ATOM   6477  G   GB      2     -29.521 -17.458   7.789  1.00 21.55      CC  
ATOM   6477  G   GB      2     -30.935 -16.946   8.009  1.00 21.48      CC  
ATOM   6477  G   GB      2     -31.475 -15.919   8.008  1.00 21.10      CC  
ATOM   6477  G   GB      2     -31.098 -14.464   7.787  1.00 21.31      CC  
ATOM   6477  G   GB      2     -32.454 -13.815   8.010  1.00 20.16      CC  
ATOM   6477  G   GB      2     -32.890 -12.740   8.011  1.00 20.60      CC  
ATOM   6477  G   GB      2     -33.292 -11.651   8.009  1.00 19.40      CC  
ATOM   6477  G   GB      2     -34.588 -10.841   8.231  1.00 20.00      CC  
ATOM   6477  G   GB      2     -34.926  -9.698   8.229  1.00 19.66      CC  
ATOM   6477  G   GB      2     -34.278  -8.313   8.010  1.00 18.72      CC  
ATOM   6477  G   GB      2     -34.533  -7.179   8.012  1.00 18.76      CC  
ATOM   6477  G   GB      2     -34.751  -6.042   8.010  1.00 18.46      CC  
ATOM   6477  G   GB      2     -35.896  -5.031   8.231  1.00 18.39      CC  
ATOM   6477  G   GB      2     -36.043  -3.848   8.231  1.00 18.10      CC  
ATOM   6477  G   GB      2     -36.149  -2.657   8.232  1.00 17.81      CC  
ATOM   6477  G   GB      2     -36.217  -1.468   8.231  1.00 17.54      CC  
ATOM   6477  G   GB      2     -35.271  -0.269   8.010  1.00 16.37      CC  
ATOM   6477  G   GB      2     -35.261   0.890   8.009  1.00 16.11      CC  
ATOM   6477  G   GB      2     -35.212   2.050   8.009  1.00 16.07      CC  
ATOM   6477  G   GB      2     -35.126   3.207   8.009  1.00 16.37      CC  
ATOM   6477  G   GB      2     -35.001   4.361   8.010  1.00 15.83      CC  
ATOM   6477  G   GB      2     -35.802   5.662   8.231  1.00 16.27      CC  
ATOM   6477  G   GB      2     -35.596   6.838   8.231  1.00 16.04      CC  
ATOM   6477  G   GB      2     -35.352   8.005   8.231  1.00 15.91      CC  
ATOM   6477  G   GB      2     -36.013   9.409   8.452  1.00 16.69      CC  
ATOM   6477  G   GB      2     -35.684  10.589   8.453  1.00 16.59      CC  
ATOM   6477  G   GB      2     -35.317  11.757   8.453  1.00 16.53      CC  
ATOM   6477  G   GB      2     -34.911  12.912   8.453  1.00 16.72      CC  
ATOM   6477  G   GB      2     -35.370  14.422   8.674  1.00 17.33      CC  
ATOM   6477  G   GB      2     -34.877  15.577   8.677  1.00 17.52      CC  
ATOM   6477  G   GB      2     -33.468  16.290   8.452  1.00 17.05      CC  
ATOM   6477  G   GB      2     -33.777  17.838   8.672  1.00 17.60      CC  
ATOM   6477  G   GB      2     -33.172  18.939   8.673  1.00 17.75      CC  
ATOM   6477  G   GB      2     -32.531  20.020   8.672  1.00 18.06      CC  
ATOM   6477  G   GB      2     -31.855  21.079   8.674  1.00 18.36      CC  
ATOM   6477  G   GB      2     -31.939  22.680   8.896  1.00 18.56      CC  
ATOM   6477  G   GB      2     -31.176  23.718   8.895  1.00 18.84      CC  
ATOM   6477  G   GB      2     -30.379  24.731   8.894  1.00 18.97      CC  
ATOM   6477  G   GB      2     -28.814  25.076   8.673  1.00 18.99      CC  
ATOM   6477  G   GB      2     -27.973  26.011   8.673  1.00 18.90      CC  
ATOM   6477  G   GB      2     -27.102  26.917   8.675  1.00 18.98      CC  
ATOM   6477  G   GB      2     -26.202  27.794   8.674  1.00 19.17      CC  
ATOM   6477  G   GB      2     -25.919  29.372   8.893  1.00 19.45      CC  
ATOM   6477  G   GB      2     -24.938  30.209   8.894  1.00 19.47      CC  
ATOM   6477  G   GB      2     -23.336  30.241   8.671  1.00 19.15      CC  
ATOM   6477  G   GB      2     -22.328  30.993   8.672  1.00 19.31      CC  
ATOM   6477  G   GB      2     -21.841  32.519   8.894  1.00 20.00      CC  
ATOM   6477  G   GB      2     -20.242  32.393   8.677  1.00 20.18      CC  
ATOM   6477  G   GB      2     -19.655  33.885   8.895  1.00 20.30      CC  
ATOM   6477  G   GB      2     -18.068  33.654   8.675  1.00 20.60      CC  
ATOM   6477  G   GB      2     -17.384  35.104   8.896  1.00 20.69      CC  
ATOM   6477  G   GB      2     -16.220  35.657   8.895  1.00 20.93      CC  
ATOM   6477  G   GB      2     -14.290  34.370   8.453  1.00 21.12      CC  
ATOM   6477  G   GB      2     -13.496  35.733   8.675  1.00 21.05      CC  
ATOM   6477  G   GB      2     -11.999  35.236   8.452  1.00 20.92      CC  
ATOM   6477  G   GB      2     -10.834  35.611   8.453  1.00 20.63      CC  
ATOM   6477  G   GB      2      -9.657  35.948   8.451  1.00 20.45      CC  
ATOM   6477  G   GB      2      -8.247  35.297   8.230  1.00 20.21      CC  
ATOM   6477  G   GB      2      -7.080  35.549   8.231  1.00 19.66      CC  
ATOM   6477  G   GB      2      -5.748  34.800   8.010  1.00 18.59      CC  
ATOM   6477  G   GB      2      -4.601  34.971   8.009  1.00 18.72      CC  
ATOM   6477  G   GB      2      -3.353  34.133   7.788  1.00 17.95      CC  
ATOM   6477  G   GB      2      -2.165  33.251   7.567  1.00 17.28      CC  
ATOM   6477  G   GB      2      -1.070  33.305   7.566  1.00 17.44      CC  
ATOM   6477  G   GB      2       0.026  33.322   7.567  1.00 17.68      CC  
ATOM   6477  G   GB      2       1.064  32.548   6.304  1.00 18.03      CC  
ATOM   6477  G   GB      2       2.127  32.496   6.304  1.00 17.52      CC  
ATOM   6477  G   GB      2       2.995  30.455   5.924  1.00 17.72      CC  
ATOM   6477  G   GB      2       4.117  31.314   6.114  1.00 17.19      CC  
ATOM   6477  G   GB      2       4.818  29.226   5.734  1.00 16.94      CC  
ATOM   6477  G   GB      2       5.579  28.090   5.543  1.00 16.36      CC  
ATOM   6477  G   GB      2       6.494  27.892   5.544  1.00 16.66      CC  
ATOM   6477  G   GB      2       7.149  26.717   5.353  1.00 16.30      CC  
ATOM   6477  G   GB      2       8.302  27.409   5.545  1.00 16.02      CC  
ATOM   6477  G   GB      2       9.193  27.123   5.543  1.00 16.25      CC  
ATOM   6477  G   GB      2      10.074  26.808   5.543  1.00 16.30      CC  
ATOM   6477  G   GB      2      10.570  25.557   5.353  1.00 15.75      CC  
ATOM   6477  G   GB      2      11.804  26.093   5.544  1.00 16.79      CC  
ATOM   6477  G   GB      2      12.216  24.812   5.353  1.00 16.69      CC  
ATOM   6477  G   GB      2      13.021  24.400   5.353  1.00 16.63      CC  
ATOM   6477  G   GB      2      13.811  23.961   5.353  1.00 16.77      CC  
ATOM   6477  G   GB      2      14.586  23.498   5.353  1.00 17.07      CC  
ATOM   6477  G   GB      2      14.801  22.192   5.165  1.00 17.04      CC  
ATOM   6477  G   GB      2      15.519  21.696   5.164  1.00 17.34      CC  
ATOM   6477  G   GB      2      16.219  21.177   5.163  1.00 17.27      CC  
ATOM   6477  G   GB      2      16.903  20.636   5.162  1.00 18.13      CC  
ATOM   6477  G   GB      2      18.214  20.812   5.357  1.00 18.50      CC  
ATOM   6477  G   GB      2      18.884  20.206   5.354  1.00 18.78      CC  
ATOM   6477  G   GB      2      19.535  19.577   5.355  1.00 19.38      CC  
ATOM   6477  G   GB      2      20.880  19.601   5.543  1.00 20.36      CC  
ATOM   6477  G   GB      2      21.509  18.908   5.543  1.00 20.90      CC  
ATOM   6477  G   GB      2      22.115  18.195   5.543  1.00 21.19      CC  
ATOM   6477  G   GB      2      23.476  18.062   5.733  1.00 21.96      CC  
ATOM   6477  G   GB      2      24.054  17.285   5.733  1.00 22.22      CC  
ATOM   6477  G   GB      2      24.606  16.490   5.735  1.00 22.57      CC  
ATOM   6477  G   GB      2      25.964  16.197   5.925  1.00 23.72      CC  
ATOM   6477  G   GB      2      26.480  15.340   5.923  1.00 24.15      CC  
ATOM   6477  G   GB      2      26.967  14.467   5.924  1.00 24.40      CC  
ATOM   6477  G   GB      2      27.425  13.578   5.922  1.00 25.03      CC  
ATOM   6477  G   GB      2      27.854  12.674   5.922  1.00 25.61      CC  
ATOM   6477  G   GB      2      29.160  12.135   6.113  1.00 25.83      CC  
ATOM   6477  G   GB      2      30.459  11.523   6.304  1.00 27.06      CC  
ATOM   6477  G   GB      2      30.819  10.522   6.304  1.00 27.87      CC  
ATOM   6477  G   GB      2      32.085   9.795   6.495  1.00 28.48      CC  
ATOM   6477  G   GB      2      33.336   8.998   6.683  1.00 29.60      CC  
ATOM   6477  G   GB      2      33.612   7.903   6.685  1.00 29.81      CC  
ATOM   6477  G   GB      2      33.853   6.802   6.684  1.00 30.07      CC  
ATOM   6477  G   GB      2      34.057   5.691   6.685  1.00 30.25      CC  
ATOM   6477  G   GB      2      34.224   4.575   6.684  1.00 30.50      CC  
ATOM   6477  G   GB      2      34.356   3.453   6.685  1.00 30.69      CC  
ATOM   6477  G   GB      2      34.450   2.331   6.684  1.00 31.06      CC  
ATOM   6477  G   GB      2      34.508   1.203   6.684  1.00 31.00      CC  
ATOM   6477  G   GB      2      34.529   0.076   6.684  1.00 31.36      CC  
ATOM   6477  G   GB      2      34.513  -1.051   6.684  1.00 31.54      CC  
ATOM   6477  G   GB      2      33.480  -2.117   6.494  1.00 31.49      CC  
ATOM   6477  G   GB      2      34.371  -3.304   6.684  1.00 31.68      CC  
ATOM   6477  G   GB      2      33.271  -4.299   6.494  1.00 31.70      CC  
ATOM   6477  G   GB      2      33.112  -5.387   6.492  1.00 31.64      CC  
ATOM   6477  G   GB      2      33.882  -6.652   6.684  1.00 32.13      CC  
ATOM   6477  G   GB      2      33.647  -7.754   6.686  1.00 32.35      CC  
ATOM   6477  G   GB      2      33.375  -8.851   6.684  1.00 32.81      CC  
ATOM   6477  G   GB      2      34.009 -10.219   6.874  1.00 33.71      CC  
ATOM   6477  G   GB      2      33.657 -11.326   6.873  1.00 33.66      CC  
ATOM   6477  G   GB      2      33.268 -12.419   6.875  1.00 33.75      CC  
ATOM   6477  G   GB      2      31.937 -13.126   6.683  1.00 33.05      CC  
ATOM   6477  G   GB      2      31.491 -14.162   6.685  1.00 33.16      CC  
ATOM   6477  G   GB      2      31.012 -15.184   6.683  1.00 33.40      CC  
ATOM   6477  G   GB      2      30.499 -16.189   6.684  1.00 33.56      CC  
ATOM   6477  G   GB      2      29.953 -17.176   6.686  1.00 33.99      CC  
ATOM   6477  G   GB      2      30.211 -18.662   6.874  1.00 34.26      CC  
ATOM   6477  G   GB      2      28.768 -19.096   6.684  1.00 34.39      CC  
ATOM   6477  G   GB      2      28.128 -20.026   6.685  1.00 34.47      CC  
ATOM   6477  G   GB      2      27.459 -20.934   6.685  1.00 33.87      CC  
ATOM   6477  G   GB      2      26.760 -21.821   6.683  1.00 34.25      CC  
ATOM   6477  G   GB      2      26.034 -22.683   6.684  1.00 33.82      CC  
ATOM   6477  G   GB      2      25.278 -23.522   6.684  1.00 33.99      CC  
ATOM   6477  G   GB      2      24.496 -24.335   6.683  1.00 33.57      CC  
ATOM   6477  G   GB      2      23.688 -25.123   6.682  1.00 33.53      CC  
ATOM   6477  G   GB      2      22.855 -25.883   6.683  1.00 33.53      CC  
ATOM   6477  G   GB      2      21.996 -26.616   6.685  1.00 33.60      CC  
ATOM   6477  G   GB      2      20.515 -26.544   6.493  1.00 33.13      CC  
ATOM   6477  G   GB      2      19.637 -27.200   6.494  1.00 32.52      CC  
ATOM   6477  G   GB      2      18.738 -27.827   6.494  1.00 32.49      CC  
ATOM   6477  G   GB      2      17.297 -27.592   6.304  1.00 31.72      CC  
ATOM   6477  G   GB      2      15.892 -27.294   6.114  1.00 31.14      CC  
ATOM   6477  G   GB      2      14.992 -27.799   6.113  1.00 30.99      CC  
ATOM   6477  G   GB      2      14.075 -28.274   6.114  1.00 30.66      CC  
ATOM   6477  G   GB      2      13.144 -28.719   6.113  1.00 30.82      CC  
ATOM   6477  G   GB      2      12.199 -29.133   6.114  1.00 30.23      CC  
ATOM   6477  G   GB      2      11.240 -29.516   6.114  1.00 30.16      CC  
ATOM   6477  G   GB      2      10.270 -29.867   6.114  1.00 29.94      CC  
ATOM   6477  G   GB      2       9.000 -29.249   5.922  1.00 28.97      CC  
ATOM   6477  G   GB      2       8.040 -29.527   5.923  1.00 28.75      CC  
ATOM   6477  G   GB      2       6.843 -28.819   5.734  1.00 27.68      CC  
ATOM   6477  G   GB      2       5.897 -29.027   5.735  1.00 27.54      CC  
ATOM   6477  G   GB      2       4.784 -28.236   5.543  1.00 26.50      CC  
ATOM   6477  G   GB      2       3.858 -28.377   5.543  1.00 26.40      CC  
ATOM   6477  G   GB      2       2.828 -27.512   5.353  1.00 25.84      CC  
ATOM   6477  G   GB      2       1.929 -27.589   5.353  1.00 25.03      CC  
ATOM   6477  G   GB      2       1.025 -27.638   5.354  1.00 24.89      CC  
ATOM   6477  G   GB      2       0.121 -27.656   5.354  1.00 24.96      CC  
ATOM   6477  G   GB      2      -0.782 -27.646   5.354  1.00 24.81      CC  
ATOM   6477  G   GB      2      -1.683 -27.605   5.354  1.00 25.08      CC  
ATOM   6477  G   GB      2      -2.585 -27.535   5.354  1.00 24.62      CC  
ATOM   6477  G   GB      2      -3.608 -28.410   5.544  1.00 24.86      CC  
ATOM   6477  G   GB      2      -4.534 -28.277   5.544  1.00 24.86      CC  
ATOM   6477  G   GB      2      -5.456 -28.114   5.544  1.00 24.95      CC  
ATOM   6477  G   GB      2      -6.372 -27.920   5.543  1.00 24.59      CC  
ATOM   6477  G   GB      2      -7.279 -27.698   5.544  1.00 24.80      CC  
ATOM   6477  G   GB      2      -8.181 -27.445   5.543  1.00 24.66      CC  
ATOM   6477  G   GB      2      -9.074 -27.163   5.544  1.00 24.35      CC  
ATOM   6477  G   GB      2     -10.298 -27.772   5.735  1.00 24.56      CC  
ATOM   6477  G   GB      2     -11.199 -27.421   5.734  1.00 24.24      CC  
ATOM   6477  G   GB      2     -12.090 -27.041   5.734  1.00 23.91      CC  
ATOM   6477  G   GB      2     -13.397 -27.514   5.924  1.00 24.10      CC  
ATOM   6477  G   GB      2     -14.288 -27.062   5.924  1.00 23.75      CC  
ATOM   6477  G   GB      2     -15.165 -26.580   5.922  1.00 23.39      CC  
ATOM   6477  G   GB      2     -16.539 -26.907   6.113  1.00 23.73      CC  
ATOM   6477  G   GB      2     -17.409 -26.352   6.114  1.00 23.38      CC  
ATOM   6477  G   GB      2     -18.261 -25.770   6.113  1.00 23.03      CC  
ATOM   6477  G   GB      2     -19.094 -25.159   6.114  1.00 23.45      CC  
ATOM   6477  G   GB      2     -20.524 -25.284   6.304  1.00 23.15      CC  
ATOM   6477  G   GB      2     -21.340 -24.600   6.303  1.00 22.80      CC  
ATOM   6477  G   GB      2     -22.131 -23.890   6.304  1.00 22.93      CC  
ATOM   6477  G   GB      2     -22.900 -23.154   6.304  1.00 22.76      CC  
ATOM   6477  G   GB      2     -24.358 -23.068   6.493  1.00 22.75      CC  
ATOM   6477  G   GB      2     -25.098 -22.260   6.493  1.00 22.54      CC  
ATOM   6477  G   GB      2     -26.567 -22.055   6.684  1.00 22.70      CC  
ATOM   6477  G   GB      2     -27.274 -21.175   6.684  1.00 22.34      CC  
ATOM   6477  G   GB      2     -27.951 -20.273   6.685  1.00 22.26      CC  
ATOM   6477  G   GB      2     -28.599 -19.349   6.683  1.00 22.13      CC  
ATOM   6477  G   GB      2     -29.216 -18.404   6.686  1.00 22.07      CC  
ATOM   6477  G   GB      2     -29.801 -17.440   6.683  1.00 21.70      CC  
ATOM   6477  G   GB      2     -31.218 -16.925   6.872  1.00 21.64      CC  
ATOM   6477  G   GB      2     -31.754 -15.896   6.875  1.00 21.28      CC  
ATOM   6477  G   GB      2     -32.257 -14.850   6.873  1.00 20.72      CC  
ATOM   6477  G   GB      2     -32.725 -13.787   6.873  1.00 20.37      CC  
ATOM   6477  G   GB      2     -34.075 -13.063   7.061  1.00 20.87      CC  
ATOM   6477  G   GB      2     -34.484 -11.942   7.063  1.00 20.54      CC  
ATOM   6477  G   GB      2     -34.855 -10.809   7.064  1.00 20.20      CC  
ATOM   6477  G   GB      2     -35.190  -9.664   7.062  1.00 19.91      CC  
ATOM   6477  G   GB      2     -34.532  -8.280   6.875  1.00 19.13      CC  
ATOM   6477  G   GB      2     -35.746  -7.346   7.063  1.00 19.40      CC  
ATOM   6477  G   GB      2     -35.967  -6.175   7.063  1.00 18.95      CC  
ATOM   6477  G   GB      2     -36.149  -4.995   7.064  1.00 18.60      CC  
ATOM   6477  G   GB      2     -36.293  -3.811   7.064  1.00 18.31      CC  
ATOM   6477  G   GB      2     -36.398  -2.623   7.064  1.00 18.03      CC  
ATOM   6477  G   GB      2     -36.464  -1.432   7.064  1.00 17.77      CC  
ATOM   6477  G   GB      2     -36.492  -0.242   7.064  1.00 17.51      CC  
ATOM   6477  G   GB      2     -35.499   0.927   6.874  1.00 16.33      CC  
ATOM   6477  G   GB      2     -35.450   2.085   6.874  1.00 16.09      CC  
ATOM   6477  G   GB      2     -35.362   3.244   6.874  1.00 16.00      CC  
ATOM   6477  G   GB      2     -35.238   4.396   6.874  1.00 16.02      CC  
ATOM   6477  G   GB      2     -35.075   5.544   6.874  1.00 15.94      CC  
ATOM   6477  G   GB      2     -35.839   6.874   7.063  1.00 16.24      CC  
ATOM   6477  G   GB      2     -35.596   8.043   7.062  1.00 16.17      CC  
ATOM   6477  G   GB      2     -35.314   9.199   7.063  1.00 16.04      CC  
ATOM   6477  G   GB      2     -34.995  10.348   7.064  1.00 16.12      CC  
ATOM   6477  G   GB      2     -34.638  11.486   7.063  1.00 16.00      CC  
ATOM   6477  G   GB      2     -34.244  12.612   7.065  1.00 16.79      CC  
ATOM   6477  G   GB      2     -34.723  14.093   7.253  1.00 16.82      CC  
ATOM   6477  G   GB      2     -34.244  15.220   7.254  1.00 16.89      CC  
ATOM   6477  G   GB      2     -33.729  16.331   7.254  1.00 17.15      CC  
ATOM   6477  G   GB      2     -34.046  17.881   7.445  1.00 17.65      CC  
ATOM   6477  G   GB      2     -33.444  18.983   7.444  1.00 17.52      CC  
ATOM   6477  G   GB      2     -32.806  20.066   7.443  1.00 18.08      CC  
ATOM   6477  G   GB      2     -32.133  21.127   7.443  1.00 18.18      CC  
ATOM   6477  G   GB      2     -32.227  22.732   7.635  1.00 18.61      CC  
ATOM   6477  G   GB      2     -30.684  23.181   7.446  1.00 18.38      CC  
ATOM   6477  G   GB      2     -29.911  24.170   7.445  1.00 18.72      CC  
ATOM   6477  G   GB      2     -29.105  25.135   7.445  1.00 18.89      CC  
ATOM   6477  G   GB      2     -28.268  26.073   7.442  1.00 19.11      CC  
ATOM   6477  G   GB      2     -27.401  26.983   7.444  1.00 19.19      CC  
ATOM   6477  G   GB      2     -26.505  27.863   7.445  1.00 19.26      CC  
ATOM   6477  G   GB      2     -25.580  28.714   7.444  1.00 19.48      CC  
ATOM   6477  G   GB      2     -24.629  29.535   7.442  1.00 19.62      CC  
ATOM   6477  G   GB      2     -23.650  30.324   7.445  1.00 19.73      CC  
ATOM   6477  G   GB      2     -22.647  31.080   7.445  1.00 19.87      CC  
ATOM   6477  G   GB      2     -21.619  31.803   7.445  1.00 20.02      CC  
ATOM   6477  G   GB      2     -20.569  32.493   7.443  1.00 20.32      CC  
ATOM   6477  G   GB      2     -19.994  33.994   7.634  1.00 20.41      CC  
ATOM   6477  G   GB      2     -18.873  34.629   7.635  1.00 20.81      CC  
ATOM   6477  G   GB      2     -17.731  35.227   7.635  1.00 20.89      CC  
ATOM   6477  G   GB      2     -16.570  35.788   7.633  1.00 21.22      CC  
ATOM   6477  G   GB      2     -15.009  35.407   7.442  1.00 21.29      CC  
ATOM   6477  G   GB      2     -13.491  34.962   7.254  1.00 21.13      CC  
ATOM   6477  G   GB      2     -12.665  36.311   7.443  1.00 21.38      CC  
ATOM   6477  G   GB      2     -11.178  35.768   7.254  1.00 20.85      CC  
ATOM   6477  G   GB      2     -10.004  36.115   7.252  1.00 20.73      CC  
ATOM   6477  G   GB      2      -8.588  35.468   7.063  1.00 19.90      CC  
ATOM   6477  G   GB      2      -7.423  35.729   7.065  1.00 19.73      CC  
ATOM   6477  G   GB      2      -6.253  35.953   7.064  1.00 19.70      CC  
ATOM   6477  G   GB      2      -4.938  35.166   6.874  1.00 18.83      CC  
ATOM   6477  G   GB      2      -3.682  34.332   6.684  1.00 18.07      CC  
ATOM   6477  G   GB      2      -2.485  33.455   6.494  1.00 17.31      CC  
ATOM   6477  G   GB      2      -1.391  33.518   6.494  1.00 17.54      CC  
ATOM   6477  G   GB      2      -0.295  33.546   6.494  1.00 17.78      CC  
ATOM   6477  G   GB      2       1.063  32.734   5.256  1.00 17.97      CC  
ATOM   6477  G   GB      2       2.127  32.682   5.256  1.00 17.68      CC  
ATOM   6477  G   GB      2       2.995  30.630   4.939  1.00 17.83      CC  
ATOM   6477  G   GB      2       3.989  30.517   4.939  1.00 17.60      CC  
ATOM   6477  G   GB      2       4.819  29.397   4.781  1.00 17.08      CC  
ATOM   6477  G   GB      2       5.579  28.256   4.622  1.00 16.92      CC  
ATOM   6477  G   GB      2       6.717  29.022   4.781  1.00 16.90      CC  
ATOM   6477  G   GB      2       7.402  27.834   4.623  1.00 16.90      CC  
ATOM   6477  G   GB      2       8.303  27.579   4.623  1.00 16.24      CC  
ATOM   6477  G   GB      2       9.195  27.294   4.622  1.00 16.52      CC  
ATOM   6477  G   GB      2      10.077  26.981   4.622  1.00 16.61      CC  
ATOM   6477  G   GB      2      10.948  26.640   4.621  1.00 16.74      CC  
ATOM   6477  G   GB      2      11.808  26.270   4.623  1.00 16.94      CC  
ATOM   6477  G   GB      2      12.221  24.985   4.464  1.00 16.83      CC  
ATOM   6477  G   GB      2      13.027  24.575   4.464  1.00 16.79      CC  
ATOM   6477  G   GB      2      13.818  24.139   4.462  1.00 16.96      CC  
ATOM   6477  G   GB      2      14.595  23.678   4.461  1.00 17.23      CC  
ATOM   6477  G   GB      2      15.357  23.191   4.463  1.00 17.46      CC  
ATOM   6477  G   GB      2      15.530  21.874   4.306  1.00 17.35      CC  
ATOM   6477  G   GB      2      16.233  21.358   4.306  1.00 17.19      CC  
ATOM   6477  G   GB      2      16.918  20.820   4.305  1.00 17.49      CC  
ATOM   6477  G   GB      2      18.233  21.005   4.462  1.00 18.68      CC  
ATOM   6477  G   GB      2      18.235  19.677   4.303  1.00 18.23      CC  
ATOM   6477  G   GB      2      19.558  19.776   4.463  1.00 19.47      CC  
ATOM   6477  G   GB      2      20.907  19.810   4.621  1.00 20.70      CC  
ATOM   6477  G   GB      2      20.801  18.464   4.463  1.00 20.79      CC  
ATOM   6477  G   GB      2      22.150  18.410   4.622  1.00 21.90      CC  
ATOM   6477  G   GB      2      23.516  18.287   4.779  1.00 22.15      CC  
ATOM   6477  G   GB      2      24.097  17.513   4.780  1.00 22.44      CC  
ATOM   6477  G   GB      2      25.470  17.275   4.939  1.00 23.57      CC  
ATOM   6477  G   GB      2      26.018  16.438   4.940  1.00 23.90      CC  
ATOM   6477  G   GB      2      26.539  15.585   4.940  1.00 24.15      CC  
ATOM   6477  G   GB      2      27.031  14.714   4.938  1.00 24.34      CC  
ATOM   6477  G   GB      2      27.494  13.828   4.940  1.00 25.19      CC  
ATOM   6477  G   GB      2      28.826  13.342   5.098  1.00 25.85      CC  
ATOM   6477  G   GB      2      29.244  12.399   5.097  1.00 26.82      CC  
ATOM   6477  G   GB      2      30.552  11.798   5.256  1.00 27.19      CC  
ATOM   6477  G   GB      2      30.919  10.799   5.257  1.00 28.17      CC  
ATOM   6477  G   GB      2      32.196  10.084   5.414  1.00 28.59      CC  
ATOM   6477  G   GB      2      33.458   9.297   5.572  1.00 29.77      CC  
ATOM   6477  G   GB      2      32.783   7.972   5.414  1.00 29.88      CC  
ATOM   6477  G   GB      2      33.991   7.104   5.573  1.00 30.19      CC  
ATOM   6477  G   GB      2      34.204   5.996   5.573  1.00 30.40      CC  
ATOM   6477  G   GB      2      34.381   4.882   5.573  1.00 30.64      CC  
ATOM   6477  G   GB      2      34.521   3.764   5.572  1.00 31.72      CC  
ATOM   6477  G   GB      2      35.610   2.714   5.731  1.00 31.96      CC  
ATOM   6477  G   GB      2      35.679   1.556   5.731  1.00 32.18      CC  
ATOM   6477  G   GB      2      35.711   0.395   5.731  1.00 32.37      CC  
ATOM   6477  G   GB      2      34.718  -0.743   5.573  1.00 32.22      CC  
ATOM   6477  G   GB      2      34.675  -1.870   5.573  1.00 31.89      CC  
ATOM   6477  G   GB      2      33.612  -2.911   5.415  1.00 31.96      CC  
ATOM   6477  G   GB      2      34.481  -4.119   5.573  1.00 32.07      CC  
ATOM   6477  G   GB      2      34.328  -5.237   5.573  1.00 32.19      CC  
ATOM   6477  G   GB      2      34.140  -6.350   5.572  1.00 32.31      CC  
ATOM   6477  G   GB      2      33.916  -7.456   5.572  1.00 32.71      CC  
ATOM   6477  G   GB      2      33.656  -8.554   5.572  1.00 33.10      CC  
ATOM   6477  G   GB      2      34.309  -9.916   5.731  1.00 33.91      CC  
ATOM   6477  G   GB      2      33.968 -11.026   5.732  1.00 33.92      CC  
ATOM   6477  G   GB      2      33.592 -12.123   5.732  1.00 33.94      CC  
ATOM   6477  G   GB      2      32.263 -12.843   5.572  1.00 33.47      CC  
ATOM   6477  G   GB      2      31.830 -13.884   5.570  1.00 33.48      CC  
ATOM   6477  G   GB      2      32.253 -15.335   5.731  1.00 34.29      CC  
ATOM   6477  G   GB      2      31.738 -16.375   5.731  1.00 34.54      CC  
ATOM   6477  G   GB      2      30.327 -16.917   5.573  1.00 34.20      CC  
ATOM   6477  G   GB      2      30.607 -18.402   5.730  1.00 34.67      CC  
ATOM   6477  G   GB      2      29.993 -19.386   5.731  1.00 34.89      CC  
ATOM   6477  G   GB      2      29.348 -20.351   5.731  1.00 34.73      CC  
ATOM   6477  G   GB      2      28.671 -21.293   5.732  1.00 35.03      CC  
ATOM   6477  G   GB      2      27.191 -21.599   5.572  1.00 34.69      CC  
ATOM   6477  G   GB      2      26.475 -22.471   5.572  1.00 34.80      CC  
ATOM   6477  G   GB      2      25.731 -23.319   5.573  1.00 34.35      CC  
ATOM   6477  G   GB      2      24.959 -24.143   5.572  1.00 34.55      CC  
ATOM   6477  G   GB      2      24.849 -25.650   5.732  1.00 34.73      CC  
ATOM   6477  G   GB      2      24.002 -26.444   5.731  1.00 34.73      CC  
ATOM   6477  G   GB      2      22.491 -26.458   5.573  1.00 33.77      CC  
ATOM   6477  G   GB      2      21.005 -26.402   5.416  1.00 33.35      CC  
ATOM   6477  G   GB      2      20.136 -27.071   5.414  1.00 32.91      CC  
ATOM   6477  G   GB      2      19.246 -27.710   5.414  1.00 32.82      CC  
ATOM   6477  G   GB      2      17.799 -27.492   5.255  1.00 32.45      CC  
ATOM   6477  G   GB      2      16.896 -28.056   5.255  1.00 31.91      CC  
ATOM   6477  G   GB      2      15.976 -28.590   5.256  1.00 31.83      CC  
ATOM   6477  G   GB      2      15.039 -29.094   5.255  1.00 31.57      CC  
ATOM   6477  G   GB      2      14.086 -29.567   5.257  1.00 31.50      CC  
ATOM   6477  G   GB      2      12.722 -29.104   5.097  1.00 30.62      CC  
ATOM   6477  G   GB      2      11.770 -29.502   5.097  1.00 30.33      CC  
ATOM   6477  G   GB      2      10.805 -29.869   5.099  1.00 30.27      CC  
ATOM   6477  G   GB      2       9.523 -29.266   4.939  1.00 29.36      CC  
ATOM   6477  G   GB      2       8.568 -29.560   4.939  1.00 29.12      CC  
ATOM   6477  G   GB      2       7.359 -28.865   4.780  1.00 28.28      CC  
ATOM   6477  G   GB      2       6.418 -29.089   4.779  1.00 28.15      CC  
ATOM   6477  G   GB      2       5.289 -28.312   4.621  1.00 27.03      CC  
ATOM   6477  G   GB      2       4.365 -28.469   4.622  1.00 26.69      CC  
ATOM   6477  G   GB      2       3.437 -28.596   4.623  1.00 26.55      CC  
ATOM   6477  G   GB      2       2.421 -27.709   4.463  1.00 25.85      CC  
ATOM   6477  G   GB      2       1.521 -27.773   4.463  1.00 25.83      CC  
ATOM   6477  G   GB      2       0.616 -27.807   4.464  1.00 25.05      CC  
ATOM   6477  G   GB      2      -0.288 -27.813   4.464  1.00 24.85      CC  
ATOM   6477  G   GB      2      -1.191 -27.789   4.464  1.00 25.10      CC  
ATOM   6477  G   GB      2      -2.093 -27.735   4.464  1.00 25.22      CC  
ATOM   6477  G   GB      2      -2.992 -27.653   4.464  1.00 25.09      CC  
ATOM   6477  G   GB      2      -4.028 -28.518   4.622  1.00 25.08      CC  
ATOM   6477  G   GB      2      -4.952 -28.373   4.622  1.00 24.92      CC  
ATOM   6477  G   GB      2      -5.670 -27.230   4.464  1.00 25.16      CC  
ATOM   6477  G   GB      2      -6.785 -27.991   4.621  1.00 24.59      CC  
ATOM   6477  G   GB      2      -7.689 -27.756   4.623  1.00 24.78      CC  
ATOM   6477  G   GB      2      -8.882 -28.434   4.779  1.00 24.75      CC  
ATOM   6477  G   GB      2      -9.477 -27.198   4.622  1.00 24.48      CC  
ATOM   6477  G   GB      2     -10.355 -26.876   4.623  1.00 24.22      CC  
ATOM   6477  G   GB      2     -11.607 -27.435   4.780  1.00 24.36      CC  
ATOM   6477  G   GB      2     -12.493 -27.042   4.781  1.00 24.01      CC  
ATOM   6477  G   GB      2     -13.364 -26.623   4.780  1.00 24.01      CC  
ATOM   6477  G   GB      2     -14.223 -26.174   4.779  1.00 23.73      CC  
ATOM   6477  G   GB      2     -15.565 -26.550   4.939  1.00 23.40      CC  
ATOM   6477  G   GB      2     -16.419 -26.031   4.939  1.00 23.14      CC  
ATOM   6477  G   GB      2     -17.810 -26.301   5.096  1.00 23.49      CC  
ATOM   6477  G   GB      2     -18.654 -25.708   5.099  1.00 23.06      CC  
ATOM   6477  G   GB      2     -19.480 -25.089   5.098  1.00 22.77      CC  
ATOM   6477  G   GB      2     -20.285 -24.443   5.096  1.00 22.94      CC  
ATOM   6477  G   GB      2     -21.723 -24.510   5.255  1.00 22.90      CC  
ATOM   6477  G   GB      2     -22.508 -23.791   5.257  1.00 22.69      CC  
ATOM   6477  G   GB      2     -23.269 -23.047   5.254  1.00 22.68      CC  
ATOM   6477  G   GB      2     -24.730 -22.951   5.412  1.00 22.76      CC  
ATOM   6477  G   GB      2     -25.462 -22.135   5.415  1.00 22.66      CC  
ATOM   6477  G   GB      2     -26.933 -21.919   5.574  1.00 22.82      CC  
ATOM   6477  G   GB      2     -27.631 -21.033   5.572  1.00 22.45      CC  
ATOM   6477  G   GB      2     -28.300 -20.124   5.573  1.00 22.24      CC  
ATOM   6477  G   GB      2     -28.939 -19.195   5.573  1.00 22.15      CC  
ATOM   6477  G   GB      2     -29.547 -18.244   5.573  1.00 22.17      CC  
ATOM   6477  G   GB      2     -30.980 -17.765   5.732  1.00 22.13      CC  
ATOM   6477  G   GB      2     -31.542 -16.749   5.731  1.00 21.77      CC  
ATOM   6477  G   GB      2     -32.069 -15.716   5.730  1.00 21.41      CC  
ATOM   6477  G   GB      2     -32.563 -14.666   5.732  1.00 20.94      CC  
ATOM   6477  G   GB      2     -33.934 -13.977   5.893  1.00 21.38      CC  
ATOM   6477  G   GB      2     -34.371 -12.866   5.889  1.00 21.03      CC  
ATOM   6477  G   GB      2     -34.771 -11.743   5.889  1.00 20.70      CC  
ATOM   6477  G   GB      2     -34.189 -10.321   5.730  1.00 19.85      CC  
ATOM   6477  G   GB      2     -35.460  -9.460   5.890  1.00 20.14      CC  
ATOM   6477  G   GB      2     -35.749  -8.303   5.890  1.00 19.93      CC  
ATOM   6477  G   GB      2     -36.000  -7.136   5.891  1.00 19.77      CC  
ATOM   6477  G   GB      2     -36.213  -5.963   5.890  1.00 19.19      CC  
ATOM   6477  G   GB      2     -36.387  -4.784   5.890  1.00 18.84      CC  
ATOM   6477  G   GB      2     -36.524  -3.599   5.890  1.00 18.50      CC  
ATOM   6477  G   GB      2     -36.621  -2.411   5.890  1.00 18.26      CC  
ATOM   6477  G   GB      2     -36.680  -1.218   5.890  1.00 17.97      CC  
ATOM   6477  G   GB      2     -36.700  -0.028   5.890  1.00 17.72      CC  
ATOM   6477  G   GB      2     -35.695   1.134   5.731  1.00 17.26      CC  
ATOM   6477  G   GB      2     -34.654   2.228   5.573  1.00 16.39      CC  
ATOM   6477  G   GB      2     -35.546   3.448   5.732  1.00 16.16      CC  
ATOM   6477  G   GB      2     -34.436   4.475   5.573  1.00 15.53      CC  
ATOM   6477  G   GB      2     -35.247   5.750   5.732  1.00 15.73      CC  
ATOM   6477  G   GB      2     -35.042   6.892   5.731  1.00 15.56      CC  
ATOM   6477  G   GB      2     -34.799   8.028   5.731  1.00 15.58      CC
[truncated: 539,925 more chars]
