# Supplementary material for: Electron Transfer Interactome of Cytochrome c
Source: PLoS Comput Biol. 2012 Dec 6;8(12):e1002807. doi: 10.1371/journal.pcbi.1002807 (PMC3516563; doi:10.1371/journal.pcbi.1002807)
Supplement: Dataset S1 — Script files. (BZ2) [file pcbi.1002807.s001.bz2 › scripts/gen.cc.inp]

! gen.cc.inp
! Last updated on 27 March 2012 by Alex Volkov
!
! The script generates Xplor parameter and structure files
! and adds missing hydrogen atoms to Cc PDB coordinates.
!
! Run with "xplor <gen.cc.inp >out"

 set echo=off message=off end

 topology               ! Read in protein and heme topologies 
  @topallhdg_av.pro
  @heme_av.top
 end
              
 parameter              ! Read in protein parameters
  @parallhdg_av.pro
 end

 segment                ! Generate molecular structure
    name=" "
    SETUP=TRUE
    chain
     @toph11.pep              ! Use standard peptide bond topology
     first nter tail + * end  ! Create N- and C-termini
     last cter head - * end
     coor @cc.pdb end         ! Read in protein sequence
    end
    molecule                  ! Insert hem group
     name=HEC                 ! This name should match the residue name in cc_hem.pdb
     number=1
    end
 end

 coor @cc.pdb end             ! Read in protein and heme coordinates
 coor @cc_hem.pdb end         ! For the correct generation of the molecular structure,
                              ! the heme residue number = total number of protein residues + 1
                              ! Modify the cc_hem.pdb file accordingly

 vector do (resi="104") (resi 109)                              ! Revert to consequtive numbering
 
 patch L1 reference=1=(resi 104) reference=2=(resi 14 )   end   ! Apply patches for thioether links (L1 and L2)
 patch L2 reference=1=(resi 104) reference=2=(resi 17 )   end   ! and heme ligation (PHEM and M).
 patch PHEM reference=1=(resi 18) reference=2=(resi 104 ) end   ! For details, see hem_av.top
 patch M reference=1=(resi 80) reference=2=(resi 104 )    end

 flags exclude * include bonds angles impropers dihedrals vdw end    ! Select the terms for energy minimization

 parameters                                                          ! Generate parameters for the heme group
        learn initiate selection                                     ! and its ligands
          ((resi 104 and not name h*) or
          ((resi 14 or resi 17) and (name SG or name CB or name CA)) or
          (resi 18 and (name CD2 or name CE1 or name NE2)) or
          (resi 80 and (name CG or name CE or name SD)))
        mode nostatistics end
        learn accumulate end
        learn terminate end

  {* haem *}

   bond (resi 104 and not name h*) (resi 104 and not name h*) 1000.0 TOKEN
   angle (resi 104 and not name h*) (resi 104 and not name h*)
         (resi 104 and not name h*) 500.0 TOKEN
   dihe (resi 104 and not name h*) (resi 104 and not name h*)
        (resi 104 and not name h*) (resi 104 and not name h*) 500.0 TOKEN TOKEN
   impr (resi 104 and not name h*) (resi 104 and not name h*)
        (resi 104 and not name h*) (resi 104 and not name h*) 500.0 TOKEN TOKEN

   {* heme thioether links and ligand coordination*}

    bond     (resi 104 and not name h*) ((resi 14 or resi 17 or resi 18 or resi 80) and not name h*) 1000.0 TOKEN
    angle    (resi 104 and not name h*) (resi 104 and not name h*)
             ((resi 14 or resi 17 or resi 18 or resi 80) and not name h*) 500.0 TOKEN
    angle    (resi 104 and not name h*) ((resi 18 or resi 80) and not name h*)
             ((resi 18 or resi 80) and not name h*) 500.0 TOKEN
    dihedral (resi 104 and not name h*) (resi 104 and not name h*)
             (resi 104 and not name h*) ((resi 14 or resi 17) and not name h*) 500.0 TOKEN TOKEN

   bond  HM   CPM               1000.0 1.08
   angle CPB   CT   HA          500.0 109.5
   angle CPB   CT   S           500.0 109.5
   angle CPA   CPM  HM          500.0 117.45

   impr  HM   CPA  CPA  CPM     500.0    0     0.0    !meso protons: planarity
   impr  HA   CT   S  CPB       500.0    0    65.977  !stereo C-S link
  
   NONBonded  CPA      0.1200   3.7418      0.1000   3.3854 ! HEME SP2 CARBON
   NONBonded  CPB      0.1200   3.7418      0.1000   3.3854 ! HEME SP2 CARBON
   NONBonded  CPM      0.1200   3.7418      0.1000   3.3854 ! HEME MESO CARBON
   NONBonded  FE       0.2000   4.0         0.2000   4.00   ! 
   NONBonded  NP       0.2384   2.8509      0.2384   2.8509 ! pyrol N; based on histidine
   nonbonded  HM       0.0045   2.6157      0.0045   2.6157 ! Meso protons

 end

 flags exclude * include bonds angles impropers dihedrals vdw end    ! Select the terms for energy minimization

 hbuild                                                              ! Build in missing hydrogen atoms
     selection=(hydrogen)
     phistep=10.
 end 

 constraint fix (not name H*) end                                   ! Select atoms for energy minimization
 constraint interactions (name H*) (all) end

 minimize powell                                                    ! Minimize energy
  drop=10
  nprint=10
  nstep=10000
  tolgradient=0.001
 end

 vector do (segid="CC") (all)                                       ! Define a segment ID for Cc

 write coord output=cc.h.pdb end                                    ! Generate output files
 write structure output=cc.h.psf end
 write parameter output=cc.h.par end
 
stop
