# Supplementary material for: Electron Transfer Interactome of Cytochrome c
Source: PLoS Comput Biol. 2012 Dec 6;8(12):e1002807. doi: 10.1371/journal.pcbi.1002807 (PMC3516563; doi:10.1371/journal.pcbi.1002807)
Supplement: Dataset S1 — Script files. (BZ2) [file pcbi.1002807.s001.bz2 › scripts/gen.ccp.inp]

! gen.ccp.inp
! Last updated on 27 March 2012 by Alex Volkov
!
! The script generates Xplor parameter and structure files
! and adds missing hydrogen atoms to CcP PDB coordinates.
!
! Run with "xplor <gen.ccp.inp >out"

 set echo=off message=off end

 topology                    ! Read in protein and heme topologies
  @topallhdg_av.pro
  @heme_av.top
 end
              
 parameter                   ! Read in protein parameters
  @parallhdg_av.pro
 end

 segment                     ! Generate molecular structure
    name=" "
    SETUP=TRUE
    chain
     @toph11.pep                ! Use standard peptide bond topology
     first nter tail + * end    ! Create N- and C-termini
     last cter head - * end
     coor @ccp.pdb end          ! Read in protein sequence
    end
    molecule                    ! Insert heme group
     name=HEM                   ! This name should match the residue hame in ccp_hem.pdb
     number=1
    end
 end

 coor @ccp.pdb end                  ! Read in protein and heme coordinates
 coor @ccp_hem.pdb end              ! For the correct generation of the molecular structure,
                                    ! the heme residue number = total number of protein residues + 1
                                    ! Modify the ccp_hem.pdb file accordingly


 patch PHEM reference=1=( resid 175) reference=2=( resid 295 ) end   ! Apply patch for heme ligation
 patch CIPP reference=-=( resid 79 ) reference=+=( resid 80 ) end    ! These are patches for cis-Pro peptide bonds
 patch CIPP reference=-=( resid 93 ) reference=+=( resid 94 ) end
 patch CIPP reference=-=( resid 99 ) reference=+=( resid 100 ) end
 patch CIPP reference=-=( resid 124 ) reference=+=( resid 125 ) end
 patch CIPP reference=-=( resid 232 ) reference=+=( resid 233 ) end

 parameters                                                          ! Generate parameters for the heme group
        learn initiate selection                                     ! and its ligand
         ((resi 295 and not name h*) or
          (resi 175 and (name CD2 or name CE1 or name NE2)))
        mode nostatistics end
        learn accumulate end
        learn terminate end

  {* haem *}

   bond (resi 295 and not name h*) (resi 295 and not name h*) 1000.0 TOKEN
   angle (resi 295 and not name h*) (resi 295 and not name h*)
         (resi 295 and not name h*) 500.0 TOKEN
   dihe (resi 295 and not name h*) (resi 295 and not name h*)
        (resi 295 and not name h*) (resi 295 and not name h*) 500.0 TOKEN TOKEN
   impr (resi 295 and not name h*) (resi 295 and not name h*)
        (resi 295 and not name h*) (resi 295 and not name h*) 500.0 TOKEN TOKEN

   {* heme ligand coordination*}

    bond     (resi 295 and not name h*) (resi 175 and not name h*) 1000.0 TOKEN
    angle    (resi 295 and not name h*) (resi 295 and not name h*)
             (resi 175 and not name h*) 500.0 TOKEN
    angle    (resi 295 and not name h*) (resi 175 and not name h*)
             (resi 175 and not name h*) 500.0 TOKEN
    dihedral (resi 295 and not name h*) (resid 295 and not name h*)
             (resi 295 and not name h*) (resi 175 and not name h*) 500.0 TOKEN TOKEN

   bond  HM   CPM               1000.0 1.08
   bond H1 C1 1000.0 1.08
   bond H2 C2 1000.0 1.08
   angle CPB   CT   HA          500.0 109.5
   angle CPB   CT   S           500.0 109.5
   angle CPA   CPM  HM          500.0 117.45
   angle CPB C1 H1 500.0 120.0
   angle H1 C1 C2  500.0 120.0
   angle C1 C2 H2  500.0 120.0
   angle H2 C2 H2  500.0 120.0
   impr  HM   CPA  CPA  CPM     500.0    0     0.0    !meso protons: planarity

   improper C1 CPB C2 H1 500.0 0 0.0
   improper C2 C1 H2 H2 500.0 0 0.0
   improper CPA CPB C1 H1 500 0 0.0
   improper H1 H2 H2 C1 500 0 0.0
  
   NONBonded  CPA      0.1200   3.7418      0.1000   3.3854 ! HEME SP2 CARBON
   NONBonded  CPB      0.1200   3.7418      0.1000   3.3854 ! HEME SP2 CARBON
   NONBonded  CPM      0.1200   3.7418      0.1000   3.3854 ! HEME MESO CARBON
   NONBonded  FE       0.2000   4.0         0.2000   4.00   ! 
   NONBonded  NP       0.2384   2.8509      0.2384   2.8509 ! pyrol N; based on histidine
   nonbonded  HM       0.0045   2.6157      0.0045   2.6157 ! Meso protons
   NONBonded  C1       0.1200   3.7418      0.1000   3.3854 ! HEME SP2 CARBON
   NONBonded  C2       0.1200   3.7418      0.1000   3.3854 ! HEME SP2 CARBON
   nonbonded  H1       0.0045   2.6157      0.0045   2.6157 ! Meso protons
   nonbonded  H2       0.0045   2.6157      0.0045   2.6157 ! Meso protons
 end

 flags exclude * include bonds angles impropers dihedrals vdw end     ! Select the terms for energy minimization

 hbuild                                                               ! Build in missing hydrogen atoms
     selection=(hydrogen)
     phistep=360.
 end 

 constraint fix (not name H*) end                                     ! Select atoms for energy minimization
 constraint interactions (name H*)(all) end

 minimize powell                                                      ! Minimize energy
  drop=10
  nprint=10
  nstep=10000
  tolgradient=0.001
 end

 vector do (segid="CCP")(all)                                         ! Define a segment ID for CcP

 write coord output=ccp.h.pdb end                                     ! Generate output files
 write structure output=ccp.h.psf end
 write parameter output=ccp.h.par end
 
 stop
