# Supplementary material for: Electron Transfer Interactome of Cytochrome c
Source: PLoS Comput Biol. 2012 Dec 6;8(12):e1002807. doi: 10.1371/journal.pcbi.1002807 (PMC3516563; doi:10.1371/journal.pcbi.1002807)
Supplement: Dataset S1 — Script files. (BZ2) [file pcbi.1002807.s001.bz2 › scripts/heme_av.top]

! Toplogy of the heme group and its ligands.
! Based on the file by John Kuriyan 19 May 1986.
! Edited by Alex Volkov on 10 Dec 2009.
! Modified atom names and added hydrogen atoms
! for two heme types: HEC (c-type) and HEM (b-type).
! Thioether bonds, Met and His ligation are implemented as patches.

AUTOGENERATE  ANGLES=TRUE  END      {* see the two omitted angles below *}

MASS    HM     1.00800 ! Meso proton
MASS    NP    14.00670 ! pyrole nitrogen
MASS    FE    55.84700 ! iroN
MASS    CPA   12.01100 ! HEME SP2 CARBON
MASS    CPB   12.01100 ! HEME SP2 CARBON
MASS    CPM   13.01900 ! HEME MESO CARBON, EXTENDED
 
MASS    H1     1.00800 ! Proximal vinyl proton
MASS    H2     1.00800 ! Distal vinyl protons
MASS    C1     12.01100 ! Proximal vynil carbon
MASS    C2     12.01100 ! Distal vynil carbon
    
RESI HEC
GROUP
ATOM FE   TYPE=FE     CHARGE=0.24   END
ATOM NA   TYPE=NP     CHARGE=-0.18  END
ATOM NB   TYPE=NP     CHARGE=-0.18  END
ATOM NC   TYPE=NP     CHARGE=-0.18  END
ATOM ND   TYPE=NP     CHARGE=-0.18  END
ATOM C1A  TYPE=CPA    CHARGE=0.03   END
ATOM CHA  TYPE=CPM    CHARGE=0.04   END
ATOM HA   TYPE=HM     CHARGE=0.0    END
ATOM C4D  TYPE=CPA    CHARGE=0.02   END
ATOM C1B  TYPE=CPA    CHARGE=0.03   END
ATOM CHB  TYPE=CPM    CHARGE=0.04   END
ATOM HB   TYPE=HM     CHARGE=0.0    END
ATOM C4A  TYPE=CPA    CHARGE=0.02   END
ATOM C1C  TYPE=CPA    CHARGE=0.03   END
ATOM CHC  TYPE=CPM    CHARGE=0.04   END
ATOM HC   TYPE=HM     CHARGE=0.0    END
ATOM C4B  TYPE=CPA    CHARGE=0.02   END
ATOM C1D  TYPE=CPA    CHARGE=0.03   END
ATOM CHD  TYPE=CPM    CHARGE=0.04   END
ATOM HD   TYPE=HM     CHARGE=0.0    END
ATOM C4C  TYPE=CPA    CHARGE=0.02   END
ATOM C2A  TYPE=CPB    CHARGE=-0.02  END
ATOM CAA  TYPE=CT     CHARGE=0.04   END
atom HAA1 type=HA     charge=0.00   end
atom HAA2 type=HA     charge=0.00   end
ATOM C3A  TYPE=CPB    CHARGE=0.02   END
ATOM CMA  TYPE=CT     CHARGE=-0.04  END
atom HMA1 type=HA     charge=0.00   end
atom HMA2 type=HA     charge=0.00   end
atom HMA3 type=HA     charge=0.00   end
ATOM CBA  TYPE=CT     CHARGE=-0.10  END
atom HBA1 type=HA     charge=0.00   end
atom HBA2 type=HA     charge=0.00   end
ATOM CGA  TYPE=C      CHARGE=0.30   END
ATOM O1A  TYPE=OC     CHARGE=-0.50  END
ATOM O2A  TYPE=OC     CHARGE=-0.50  END
ATOM C2B  TYPE=CPB    CHARGE=0.02   END
ATOM CMB  TYPE=CT     CHARGE=-0.04  END
atom HMB1 type=HA     charge=0.00   end
atom HMB2 type=HA     charge=0.00   end
atom HMB3 type=HA     charge=0.00   end
ATOM C3B  TYPE=CPB    CHARGE=-0.05  END
ATOM CAB  TYPE=CT     CHARGE=0.03   END
atom HAB1 type=HA     charge=0.00   end
atom HAB2 type=HA     charge=0.00   end
ATOM CBB  TYPE=CT     CHARGE=-0.10  END
atom HBB1 type=HA     charge=0.00   end
atom HBB2 type=HA     charge=0.00   end
atom HBB3 type=HA     charge=0.00   end
ATOM C2C  TYPE=CPB    CHARGE=0.02   END
ATOM CMC  TYPE=CT     CHARGE=-0.04  END
atom HMC1 type=HA     charge=0.00   end
atom HMC2 type=HA     charge=0.00   end
atom HMC3 type=HA     charge=0.00   end
ATOM C3C  TYPE=CPB    CHARGE=-0.05  END
ATOM CAC  TYPE=CT     CHARGE=0.03   END
atom HAC1 type=HA     charge=0.00   end
atom HAC2 type=HA     charge=0.00   end
ATOM CBC  TYPE=CT     CHARGE=-0.10  END
atom HBC1 type=HA     charge=0.00   end
atom HBC2 type=HA     charge=0.00   end
atom HBC3 type=HA     charge=0.00   end
ATOM C2D  TYPE=CPB    CHARGE=0.02   END
ATOM CMD  TYPE=CT     CHARGE=-0.04  END
atom HMD1 type=HA     charge=0.00   end
atom HMD2 type=HA     charge=0.00   end
atom HMD3 type=HA     charge=0.00   end
ATOM C3D  TYPE=CPB    CHARGE=-0.02  END
ATOM CAD  TYPE=CT     CHARGE=0.04   END
atom HAD1 type=HA     charge=0.00   end
atom HAD2 type=HA     charge=0.00   end
ATOM CBD  TYPE=CT     CHARGE=-0.10  END
atom HBD1 type=HA     charge=0.00   end
atom HBD2 type=HA     charge=0.00   end
ATOM CGD  TYPE=C      CHARGE=0.30   END
ATOM O1D  TYPE=OC     CHARGE=-0.50  END
ATOM O2D  TYPE=OC     CHARGE=-0.50  END
     
BOND FE   NA        BOND FE   NB        BOND FE   NC
BOND FE   ND        BOND NA   C1A       BOND C1A  C2A
BOND C2A  C3A       BOND C3A  C4A       BOND NA   C4A
BOND C2A  CAA       BOND CAA  CBA       BOND CBA  CGA
BOND CGA  O1A       BOND CGA  O2A       BOND C3A  CMA
BOND CHB  C4A       BOND CHB  C1B       BOND NB   C1B
BOND C1B  C2B       BOND C2B  C3B       BOND C3B  C4B
BOND NB   C4B       BOND C2B  CMB       BOND C3B  CAB
BOND CAB  CBB       BOND CHC  C4B       BOND CHC  C1C
BOND NC   C1C       BOND C1C  C2C       BOND C2C  C3C
BOND C3C  C4C       BOND NC   C4C       BOND C2C  CMC
BOND C3C  CAC       BOND CAC  CBC       BOND CHD  C4C
BOND CHD  C1D       BOND ND   C1D       BOND C1D  C2D
BOND C2D  C3D       BOND C3D  C4D       BOND ND   C4D
BOND C2D  CMD       BOND C3D  CAD       BOND CAD  CBD
BOND CBD  CGD       BOND CGD  O1D       BOND CGD  O2D
BOND CHA  C4D       BOND CHA  C1A       BOND CHA  HA
BOND CHB  HB        BOND CHC  HC        BOND CHD  HD
bond HAA1 CAA       bond HAA2 CAA       bond HBA1 CBA
bond HBA2 CBA       bond HMA1 CMA       bond HMA2 CMA
bond HMA3 CMA       bond HMB1 CMB       bond HMB2 CMB
bond HMB3 CMB       bond HAB1 CAB       bond HAB2 CAB       bond HBB1 CBB
bond HBB2 CBB       bond HBB3 CBB       bond HMC1 CMC       bond HMC2 CMC
bond HMC3 CMC       bond HAC1 CAC       bond HAC2 CAC       bond HBC1 CBC
bond HBC2 CBC       bond HBC3 CBC       bond HMD1 CMD       bond HMD2 CMD
bond HMD3 CMD       bond HAD1 CAD       bond HAD2 CAD
bond HBD1 CBD       bond HBD2 CBD	
{}
 OMIT ANGLE NA FE NC
 OMIT ANGLE NB FE ND
{}
DIHE C1A  C2A  CAA  CBA       DIHE C2A  CAA  CBA  CGA
DIHE CAA  CBA  CGA  O1A       DIHE C2B  C3B  CAB  CBB
DIHE C2C  C3C  CAC  CBC       DIHE C2D  C3D  CAD  CBD
DIHE C3D  CAD  CBD  CGD       DIHE CAD  CBD  CGD  O1D
{}
IMPR C2A  C1A  C3A  CAA       IMPR C3A  C2A  C4A  CMA
IMPR C2B  C1B  C3B  CMB       IMPR C3B  C2B  C4B  CAB
IMPR C2C  C1C  C3C  CMC       IMPR C3C  C2C  C4C  CAC
IMPR C2D  C1D  C3D  CMD       IMPR C3D  C2D  C4D  CAD
IMPR CBA  O1A  O2A  CGA       IMPR CBD  O1D  O2D  CGD
{}
{}
{ IMPROPER TORSIONS SELECTED TO MATCH LI AND SPIRO'S TORSIONS AND     }
{ OUT OF PLANE BENDING COORDINATES. ALL DIHEDRALS REMOVED TO MAINTAIN }
{ QUADRATIC POTENTIAL }
{}
IMPR     C4A  NA   C1A  C2A       IMPR     C1A  NA   C4A  C3A
IMPR     C4B  NB   C1B  C2B       IMPR     C1B  NB   C4B  C3B
IMPR     C4C  NC   C1C  C2C       IMPR     C1C  NC   C4C  C3C
IMPR     C4D  ND   C1D  C2D       IMPR     C1D  ND   C4D  C3D
{}
IMPR     NA   C1A  C2A  C3A       IMPR     NA   C4A  C3A  C2A
IMPR     NB   C1B  C2B  C3B       IMPR     NB   C4B  C3B  C2B
IMPR     NC   C1C  C2C  C3C       IMPR     NC   C4C  C3C  C2C
IMPR     ND   C1D  C2D  C3D       IMPR     ND   C4D  C3D  C2D
{}
IMPR     NA   C1A  CHA  C4D       IMPR     NA   C4A  CHB  C1B
IMPR     NB   C1B  CHB  C4A       IMPR     NB   C4B  CHC  C1C
IMPR     NC   C1C  CHC  C4B       IMPR     NC   C4C  CHD  C1D
IMPR     ND   C1D  CHD  C4C       IMPR     ND   C4D  CHA  C1A
{}
IMPR     CHA  C1A  C4D  HA
IMPR     CHB  C1B  C4A  HB
IMPR     CHC  C1C  C4B  HC
IMPR     CHD  C1D  C4C  HD
{}
{}
IMPR     C1A  C2A  CHA  NA        IMPR     C4A  C3A  CHB  NA
IMPR     C1B  C2B  CHB  NB        IMPR     C4B  C3B  CHC  NB
IMPR     C1C  C2C  CHC  NC        IMPR     C4C  C3C  CHD  NC
IMPR     C1D  C2D  CHD  ND        IMPR     C4D  C3D  CHA  ND
{}
IMPR     NA   C1A  C4A  FE
IMPR     NB   C1B  C4B  FE
IMPR     NC   C1C  C4C  FE
IMPR     ND   C1D  C4D  FE

 ACCEptor NA  " "            ACCEptor O1A CGA
 ACCEptor O2A CGA            ACCEptor NB " "
 ACCEptor NC  " "            ACCEptor ND " "
 ACCEptor O1D CGD            ACCEptor O2D CGD
     
END {HEC}

  presidue L1                  ! First thioether link to heme vinyl
   delete atom 1HAB2                        END
   modify atom 2SG  type=S    charge= 0.0   END
   delete atom 2HG                          END
   add bond 1CAB 2SG
   add angle 1CBB 1CAB 2SG
   add angle 1C3B 1CAB 2SG
   add angle 1CAB 2SG 2CB
   add angle 1HAB1 1CAB 2SG
   add dihedral 1C2B 1C3B 1CAB 2SG
   add dihedral 1C4B 1C3B 1CAB 2SG
   add dihedral 1C3B 1CAB 2SG 2CB
   add dihedral 1CBB 1CAB 2SG 2CB
   add dihedral 1CAB 2SG 2CB 2CA
   add improper 1HAB1 1CBB 2SG 1C3B
  end

  presidue L2			! Second thioether link to heme vinyl
   delete atom 1HAC2                        END
   modify atom 2SG  type=S    charge= 0.0   END
   delete atom 2HG                          END
   add bond 1CAC 2SG
   add angle 1CBC 1CAC 2SG
   add angle 1C3C 1CAC 2SG
   add angle 1CAC 2SG 2CB
   add angle 1HAC1 1CAC 2SG
   add dihedral 1C2C 1C3C 1CAC 2SG
   add dihedral 1C4C 1C3C 1CAC 2SG
   add dihedral 1C3C 1CAC 2SG 2CB
   add dihedral 1CBC 1CAC 2SG 2CB
   add dihedral 1CAC 2SG 2CB 2CA
   add improper 1HAC1 1CBC 2SG 1C3C
  end                         

  presidue M			! Heme methionine ligation
   add bond 1SD 2FE
   add angle 1CE 1SD 2FE
   add angle 1CG 1SD 2FE
   add angle 1SD 2FE 2NA
   add angle 1SD 2FE 2NB
   add angle 1SD 2FE 2NC
   add angle 1SD 2FE 2ND
  end

 presidue PHEM			! Heme histidine ligation
  delete atom 1HE2 end
  add bond  1NE2 2FE
  add angle 1CD2  1NE2  2FE
  add angle 1CE1  1NE2  2FE
  add angle 1NE2  2FE  2NA
  add angle 1NE2  2FE  2NB
  add angle 1NE2  2FE   2NC
  add angle 1NE2  2FE   2ND
 END
     
RESI HEM
GROUP
ATOM FE   TYPE=FE     CHARGE=0.24   END
ATOM NA   TYPE=NP     CHARGE=-0.18  END
ATOM NB   TYPE=NP     CHARGE=-0.18  END
ATOM NC   TYPE=NP     CHARGE=-0.18  END
ATOM ND   TYPE=NP     CHARGE=-0.18  END
ATOM C1A  TYPE=CPA    CHARGE=0.03   END
ATOM CHA  TYPE=CPM    CHARGE=0.04   END
ATOM HA   TYPE=HM     CHARGE=0.0    END
ATOM C4D  TYPE=CPA    CHARGE=0.02   END
ATOM C1B  TYPE=CPA    CHARGE=0.03   END
ATOM CHB  TYPE=CPM    CHARGE=0.04   END
ATOM HB   TYPE=HM     CHARGE=0.0    END
ATOM C4A  TYPE=CPA    CHARGE=0.02   END
ATOM C1C  TYPE=CPA    CHARGE=0.03   END
ATOM CHC  TYPE=CPM    CHARGE=0.04   END
ATOM HC   TYPE=HM     CHARGE=0.0    END
ATOM C4B  TYPE=CPA    CHARGE=0.02   END
ATOM C1D  TYPE=CPA    CHARGE=0.03   END
ATOM CHD  TYPE=CPM    CHARGE=0.04   END
ATOM HD   TYPE=HM     CHARGE=0.0    END
ATOM C4C  TYPE=CPA    CHARGE=0.02   END
ATOM C2A  TYPE=CPB    CHARGE=-0.02  END
ATOM CAA  TYPE=CT     CHARGE=0.04   END
atom HAA1 type=HA     charge=0.00   end
atom HAA2 type=HA     charge=0.00   end
ATOM C3A  TYPE=CPB    CHARGE=0.02   END
ATOM CMA  TYPE=CT     CHARGE=-0.04  END
atom HMA1 type=HA     charge=0.00   end
atom HMA2 type=HA     charge=0.00   end
atom HMA3 type=HA     charge=0.00   end
ATOM CBA  TYPE=CT     CHARGE=-0.10  END
atom HBA1 type=HA     charge=0.00   end
atom HBA2 type=HA     charge=0.00   end
ATOM CGA  TYPE=C      CHARGE=0.30   END
ATOM O1A  TYPE=OC     CHARGE=-0.50  END
ATOM O2A  TYPE=OC     CHARGE=-0.50  END
ATOM C2B  TYPE=CPB    CHARGE=0.02   END
ATOM CMB  TYPE=CT     CHARGE=-0.04  END
atom HMB1 type=HA     charge=0.00   end
atom HMB2 type=HA     charge=0.00   end
atom HMB3 type=HA     charge=0.00   end
ATOM C3B  TYPE=CPB    CHARGE=-0.05  END
ATOM CAB  TYPE=C1     CHARGE=0.03   END
atom HAB  type=H1     charge=0.00   end
ATOM CBB  TYPE=C2     CHARGE=-0.10  END
atom HBB1 type=H2     charge=0.00   end
atom HBB2 type=H2     charge=0.00   end
ATOM C2C  TYPE=CPB    CHARGE=0.02   END
ATOM CMC  TYPE=CT     CHARGE=-0.04  END
atom HMC1 type=HA     charge=0.00   end
atom HMC2 type=HA     charge=0.00   end
atom HMC3 type=HA     charge=0.00   end
ATOM C3C  TYPE=CPB    CHARGE=-0.05  END
ATOM CAC  TYPE=C1     CHARGE=0.03   END
atom HAC type=H1     charge=0.00    end
ATOM CBC  TYPE=C2     CHARGE=-0.10  END
atom HBC1 type=H2     charge=0.00   end
atom HBC2 type=H2     charge=0.00   end
ATOM C2D  TYPE=CPB    CHARGE=0.02   END
ATOM CMD  TYPE=CT     CHARGE=-0.04  END
atom HMD1 type=HA     charge=0.00   end
atom HMD2 type=HA     charge=0.00   end
atom HMD3 type=HA     charge=0.00   end
ATOM C3D  TYPE=CPB    CHARGE=-0.02  END
ATOM CAD  TYPE=CT     CHARGE=0.04   END
atom HAD1 type=HA     charge=0.00   end
atom HAD2 type=HA     charge=0.00   end
ATOM CBD  TYPE=CT     CHARGE=-0.10  END
atom HBD1 type=HA     charge=0.00   end
atom HBD2 type=HA     charge=0.00   end
ATOM CGD  TYPE=C      CHARGE=0.30   END
ATOM O1D  TYPE=OC     CHARGE=-0.50  END
ATOM O2D  TYPE=OC     CHARGE=-0.50  END
     
BOND FE   NA        BOND FE   NB        BOND FE   NC
BOND FE   ND        BOND NA   C1A       BOND C1A  C2A
BOND C2A  C3A       BOND C3A  C4A       BOND NA   C4A
BOND C2A  CAA       BOND CAA  CBA       BOND CBA  CGA
BOND CGA  O1A       BOND CGA  O2A       BOND C3A  CMA
BOND CHB  C4A       BOND CHB  C1B       BOND NB   C1B
BOND C1B  C2B       BOND C2B  C3B       BOND C3B  C4B
BOND NB   C4B       BOND C2B  CMB       BOND C3B  CAB
BOND CAB  CBB       BOND CHC  C4B       BOND CHC  C1C
BOND NC   C1C       BOND C1C  C2C       BOND C2C  C3C
BOND C3C  C4C       BOND NC   C4C       BOND C2C  CMC
BOND C3C  CAC       BOND CAC  CBC       BOND CHD  C4C
BOND CHD  C1D       BOND ND   C1D       BOND C1D  C2D
BOND C2D  C3D       BOND C3D  C4D       BOND ND   C4D
BOND C2D  CMD       BOND C3D  CAD       BOND CAD  CBD
BOND CBD  CGD       BOND CGD  O1D       BOND CGD  O2D
BOND CHA  C4D       BOND CHA  C1A       BOND CHA  HA
BOND CHB  HB        BOND CHC  HC        BOND CHD  HD
bond HAA1 CAA       bond HAA2 CAA       bond HBA1 CBA
bond HBA2 CBA       bond HMA1 CMA       bond HMA2 CMA
bond HMA3 CMA       bond HMB1 CMB       bond HMB2 CMB
bond HMB3 CMB       bond HAB  CAB       bond HBB1 CBB
bond HBB2 CBB       bond HMC1 CMC       bond HMC2 CMC
bond HMC3 CMC       bond HAC  CAC       bond HBC1 CBC
bond HBC2 CBC       bond HMD1 CMD       bond HMD2 CMD
bond HMD3 CMD       bond HAD1 CAD       bond HAD2 CAD
bond HBD1 CBD       bond HBD2 CBD	
{}
 OMIT ANGLE NA FE NC
 OMIT ANGLE NB FE ND
{}
DIHE C1A  C2A  CAA  CBA       DIHE C2A  CAA  CBA  CGA
DIHE CAA  CBA  CGA  O1A       DIHE C2B  C3B  CAB  CBB
DIHE C2C  C3C  CAC  CBC       DIHE C2D  C3D  CAD  CBD
DIHE C3D  CAD  CBD  CGD       DIHE CAD  CBD  CGD  O1D
{}
IMPR C2A  C1A  C3A  CAA       IMPR C3A  C2A  C4A  CMA
IMPR C2B  C1B  C3B  CMB       IMPR C3B  C2B  C4B  CAB
IMPR C2C  C1C  C3C  CMC       IMPR C3C  C2C  C4C  CAC
IMPR C2D  C1D  C3D  CMD       IMPR C3D  C2D  C4D  CAD
IMPR CBA  O1A  O2A  CGA       IMPR CBD  O1D  O2D  CGD
{}
IMPR     C4A  NA   C1A  C2A       IMPR     C1A  NA   C4A  C3A
IMPR     C4B  NB   C1B  C2B       IMPR     C1B  NB   C4B  C3B
IMPR     C4C  NC   C1C  C2C       IMPR     C1C  NC   C4C  C3C
IMPR     C4D  ND   C1D  C2D       IMPR     C1D  ND   C4D  C3D
{}
IMPR     NA   C1A  C2A  C3A       IMPR     NA   C4A  C3A  C2A
IMPR     NB   C1B  C2B  C3B       IMPR     NB   C4B  C3B  C2B
IMPR     NC   C1C  C2C  C3C       IMPR     NC   C4C  C3C  C2C
IMPR     ND   C1D  C2D  C3D       IMPR     ND   C4D  C3D  C2D
{}
IMPR     NA   C1A  CHA  C4D       IMPR     NA   C4A  CHB  C1B
IMPR     NB   C1B  CHB  C4A       IMPR     NB   C4B  CHC  C1C
IMPR     NC   C1C  CHC  C4B       IMPR     NC   C4C  CHD  C1D
IMPR     ND   C1D  CHD  C4C       IMPR     ND   C4D  CHA  C1A
{}
IMPR     CHA  C1A  C4D  HA
IMPR     CHB  C1B  C4A  HB
IMPR     CHC  C1C  C4B  HC
IMPR     CHD  C1D  C4C  HD
{}
IMPR     C1A  C2A  CHA  NA        IMPR     C4A  C3A  CHB  NA
IMPR     C1B  C2B  CHB  NB        IMPR     C4B  C3B  CHC  NB
IMPR     C1C  C2C  CHC  NC        IMPR     C4C  C3C  CHD  NC
IMPR     C1D  C2D  CHD  ND        IMPR     C4D  C3D  CHA  ND
{}
IMPR     NA   C1A  C4A  FE
IMPR     NB   C1B  C4B  FE
IMPR     NC   C1C  C4C  FE
IMPR     ND   C1D  C4D  FE

   improper CAB C3B CBB HAB
   improper CAC C3C CBC HAC
   improper C4B C3B CAB HAB
   improper C4C C3C CAC HAC
   improper CBB CAB HBB1 HBB2
   improper CBC CAC HBC1 HBC2

   improper HAB HBB1 HBB2 CAB
   improper HAB HBB2 HBB1 CAB
   improper HAC HBC1 HBC2 CAC
   improper HAC HBC2 HBC1 CAC

 ACCEptor NA  " "            ACCEptor O1A CGA
 ACCEptor O2A CGA            ACCEptor NB " "
 ACCEptor NC  " "            ACCEptor ND " "
 ACCEptor O1D CGD            ACCEptor O2D CGD
     
END {HEM}
     
