# Supplementary material for: Electron Transfer Interactome of Cytochrome c
Source: PLoS Comput Biol. 2012 Dec 6;8(12):e1002807. doi: 10.1371/journal.pcbi.1002807 (PMC3516563; doi:10.1371/journal.pcbi.1002807)
Supplement: Dataset S1 — Script files. (BZ2) [file pcbi.1002807.s001.bz2 › scripts/learn.cc-ccp.par]

 parameters
        learn initiate selection
         ((segid CCP and resi 295 and not name h*) or
          (segid CCP and resi 175 and (name CD2 or name CE1 or name NE2)) or
          (segid CC and resi 104 and not name h*) or
          (segid CC and (resi 14 or resi 17) and (name SG or name CB or name CA)) or
          (segid CC and resi 18 and (name CD2 or name CE1 or name NE2)) or
          (segid CC and resi 80 and (name CG or name CE or name SD)))
        mode nostatistics end
        learn accumulate end
        learn terminate end

  {* CcP haem *}

   bond (segid CCP and resi 295 and not name h*) (segid CCP and resi 295 and not name h*) 1000.0 TOKEN
   angle (segid CCP and resi 295 and not name h*) (segid CCP and resi 295 and not name h*)
         (segid CCP and resi 295 and not name h*) 500.0 TOKEN
   dihe (segid CCP and resi 295 and not name h*) (segid CCP and resi 295 and not name h*)
        (segid CCP and resi 295 and not name h*) (segid CCP and resi 295 and not name h*) 500.0 TOKEN TOKEN
   impr (segid CCP and resi 295 and not name h*) (segid CCP and resi 295 and not name h*)
        (segid CCP and resi 295 and not name h*) (segid CCP and resi 295 and not name h*) 500.0 TOKEN TOKEN

   {* CcP heme ligand coordination*}

    bond     (segid CCP and resi 295 and not name h*) (segid CCP and resi 175 and not name h*) 1000.0 TOKEN
    angle    (segid CCP and resi 295 and not name h*) (segid CCP and resi 295 and not name h*)
             (segid CCP and resi 175 and not name h*) 500.0 TOKEN
    angle    (segid CCP and resi 295 and not name h*) (segid CCP and resi 175 and not name h*)
             (segid CCP and resi 175 and not name h*) 500.0 TOKEN
    dihedral (segid CCP and resi 295 and not name h*) (segid CCP and resid 295 and not name h*)
             (segid CCP and resi 295 and not name h*) (segid CCP and resi 175 and not name h*) 500.0 TOKEN TOKEN

  {* Cc haem *}

   bond (segid CC and resi 104 and not name h*) (segid CC and resi 104 and not name h*) 1000.0 TOKEN
   angle (segid CC and resi 104 and not name h*) (segid CC and resi 104 and not name h*)
         (segid CC and resi 104 and not name h*) 500.0 TOKEN
   dihe (segid CC and resi 104 and not name h*) (segid CC and resi 104 and not name h*)
        (segid CC and resi 104 and not name h*) (segid CC and resi 104 and not name h*) 500.0 TOKEN TOKEN
   impr (segid CC and resi 104 and not name h*) (segid CC and resi 104 and not name h*)
        (segid CC and resi 104 and not name h*) (segid CC and resi 104 and not name h*) 500.0 TOKEN TOKEN

   {* Cc heme thioether links and ligand coordination *}

    bond     (segid CC and resi 104 and not name h*)
             (segid CC and (resi 14 or resi 17 or resi 18 or resi 80) and not name h*) 1000.0 TOKEN
    angle    (segid CC and resi 104 and not name h*) (segid CC and resi 104 and not name h*)
             (segid CC and (resi 14 or resi 17 or resi 18 or resi 80) and not name h*) 500.0 TOKEN
    angle    (segid CC and resi 104 and not name h*) (segid CC and (resi 18 or resi 80) and not name h*)
             (segid CC and (resi 18 or resi 80) and not name h*) 500.0 TOKEN
    dihedral (segid CC and resi 104 and not name h*) (segid CC and resi 104 and not name h*)
             (segid CC and resi 104 and not name h*) (segid CC and (resi 14 or resi 17) and not name h*)
             500.0 TOKEN TOKEN

   impr  HM   CPA  CPA  CPM     500.0    0     0.0    !meso protons: planarity
   impr  HA   CT   S  CPB       500.0    0    65.977  !stereo C-S link, a guess

   improper C1 CPB C2 H1 500.0 0 0.0
   improper C2 C1 H2 H2 500.0 0 0.0
   improper CPA CPB C1 H1 500 0 0.0
   improper H1 H2 H2 C1 500 0 0.0

 end
