# Supplementary material for: Electron Transfer Interactome of Cytochrome c
Source: PLoS Comput Biol. 2012 Dec 6;8(12):e1002807. doi: 10.1371/journal.pcbi.1002807 (PMC3516563; doi:10.1371/journal.pcbi.1002807)
Supplement: Dataset S1 — Script files. (BZ2) [file pcbi.1002807.s001.bz2 › scripts/orient.inp]

! orient.inp
! Last updated on 27 March 2012 by Alex Volkov
!
! The script 1) orients the Cc-CcP complex in the coordinate frame
! with CcP centre of mass (CM) at the coordinate origin and Cc
! CM on the positive z axis; and 2) finds the Cc-CcP orientation with
! the minimal hem-hem distance at fixed CM positions.  
!
! Run with "xplor <orient.inp >out"

 set mess=off echo=off end

!======================= Input files ====================================

 structure @cc.h.psf @ccp.h.psf end
 param @ccp.h.par end

 coor @cc.h.pdb
 coor @ccp.h.pdb

 @learn.cc-ccp.par                   ! This file contains parameters for Cc
                                     ! and CcP heme groups and their ligands

!======================== Centres of mass ===============================-

! Add pseudoatoms for Cc and CcP centres of mass

 topology
  mass G 1.0
  residue GB
   atom G type=G charge=0 end
  end
 end

 segment
  molecule
   name="GB"
   number=2
  end
 end

 parameters
  NONBonded  G     0.0 0.0 0.0 0.0
 end

 vector do (SEGId="CCP") (atom * 1 G)
 vector do (SEGId="CC") (atom * 2 G)

! CcP centre of mass: atom 1 G

 vector show sum (MASS) (segid CCP and not (atom "CCP" 1 G))
  eval ($ma=$RESULT)
 vector show sum (X*MASS) (segid CCP and not (atom "CCP" 1 G))
  eval ($1 = $result)
 vector show sum (Y*MASS) (segid CCP and not (atom "CCP" 1 G))
  eval ($2 = $result)
 vector show sum (Z*MASS) (segid CCP and not (atom "CCP" 1 G))
  eval ($3 = $result)

 eval ($xa = $1/$ma)
 eval ($ya = $2/$ma)
 eval ($za = $3/$ma)

 vector do (X=$xa) (atom "CCP" 1 G)
 vector do (Y=$ya) (atom "CCP" 1 G)
 vector do (Z=$za) (atom "CCP" 1 G)

! Cc centre of mass: atom  2 G

 vector show sum (MASS) (segid CC and not (atom "CC" 2 G))
  eval ($mb=$RESULT)
 vector show sum (X*MASS) (segid CC and not (atom "CC" 2 G))
  eval ($1 = $result)
 vector show sum (Y*MASS) (segid CC and not (atom "CC" 2 G))
  eval ($2 = $result)
 vector show sum (Z*MASS) (segid CC and not (atom "CC" 2 G))
  eval ($3 = $result)

 eval ($xb = $1/$mb)
 eval ($yb = $2/$mb)
 eval ($zb = $3/$mb)

 vector do (X=$xb) (atom "CC" 2 G)
 vector do (Y=$yb) (atom "CC" 2 G)
 vector do (Z=$zb) (atom "CC" 2 G)

!================= Defining new coordinate system ==========================================

{* CcP centre of mass as the origin, Cc aligned along the z-axis*}

 coor orient sele=(segid CCP) mass=true end

 vector do (Z=Z+1.) (atom "CCP" 1 G)
 pick angle (atom "CCP" 1 G) (segid CCP)
            (segid CC and not (atom "CC" 2 G)) geometry
  eval ($phi= -1*$result)
 vector do (Z=Z-1.) (atom "CCP" 1 G)

 vector show (x) (atom "CC" 2 G)
  eval ($y_rot=-1*$result)
 vector show (y) (atom "CC" 2 G)
  eval ($x_rot=$result)

 coor rotate sele=(all) center (0. 0. 0.)
             axis ($x_rot, $y_rot, 0.) $phi end

 write coor output="ref.cc_ccp.pdb" end            ! Write out the reference structure
                                                   ! in the current coordinate frame

!================= Rotating Cc around its center of mass =====================================

 vector ident (store1) (segid CC and resname HEC and (name CHA or name CHB      ! Atom selection
                  or name CHC or name CHD or name N* or name C+%))              ! for edge-to-edge
                                                                                ! heme-heme distance
 vector ident (store2)(segid CCP and resname HEM and (name CHA or name CHB      ! calculation
                  or name CHC or name CHD or name N* or name C+%))

 eval ($incr_chi = 5)                            ! Define Cc rotational increments
 eval ($incr_pin = 5)
 eval ($incr_zeta = 15)

 eval ($lchi = 180 -  $incr_chi)                 ! Define extent of Cc rotational space
 eval ($lzeta = 360 - $incr_zeta)                ! (180, 360, 360) - full space
 eval ($lpin = 360 -  $incr_pin) 

 coor copy end

 eval ($hemhem1 = 99999.0)

!--------------------- Define orthogonal axes for Cc rotations ------------------------

   vector show element (X) (segid CC and name FE)
   eval ($x1 = $result)
   vector show element (Y) (segid CC and name FE)
   eval ($y1 = $result)
   vector show element (Z) (segid CC and name FE)
   eval ($z1 = $result)

   vector show element (X) (atom "CC" 2 G)
   eval ($x2 = $result)
   vector show element (Y) (atom "CC" 2 G)
   eval ($y2 = $result)
   vector show element (Z) (atom "CC" 2 G)
   eval ($z2 = $result)

   eval ($a_norm = $y2*$z1-$z2*$y1)
   eval ($b_norm = $z2*$x1-$x2*$z1)
   eval ($c_norm = $x2*$y1-$y2*$x1)

   eval ($a_norm1 = $c_norm*$y2 - $b_norm*$z2)
   eval ($b_norm1 = $a_norm*$z2 - $c_norm*$x2)
   eval ($c_norm1 = $b_norm*$x2 - $a_norm*$y2)

!--------------------- Perform Cc rotations around its CM ------------------------------

   eval ($chi = 0)
   eval ($count = 0)

   while ($chi < $lchi) loop rotc

    if ($count = 0) then
     eval ($incr_chi1 = 0)
    else
     eval ($incr_chi1 = $incr_chi)
    end if

    coor rota sele=(segid CC)
              cent=($x2, $y2, $z2)
              axis ($a_norm1, $b_norm1, $c_norm1) $incr_chi1 end

    eval ($zeta = 0)
    eval ($count1 = 0)

    eval ($chi = $count*$incr_chi)

    while ($zeta < $lzeta) loop rotd

     if ($count1 = 0) then
      eval ($incr_zeta1 = 0)
     else
      eval ($incr_zeta1 = $incr_zeta)
     end if

     coor rota sele=(segid CC)
               cent=($x2, $y2, $z2)
               axis ($a_norm, $b_norm, $c_norm) $incr_zeta1 end

     eval ($zeta = $count1*$incr_zeta1)

     eval ($count2 = 0)
     eval ($pin = 0)

     while ($pin < $lpin) loop rote
      if ($count2 = 0) then
       eval ($incr_pin1 = 0)
      else
       eval ($incr_pin1 = $incr_pin)
      end if

      coor rota sele=(segid CC )
           cent=($x2, $y2, $z2)
           axis=(tail=(atom "CCP" 1 G) head =(atom "CC" 2 G)) $incr_pin1 end

      eval ($pin = $count2*$incr_pin1)

      eval ($hemhem = 9999.0)

!------------- Evaluate Cc-CcP hem-hem distance at each rotational step ------------------

       for $id1 in id (store1) loop id1
        for $id2 in id (store2) loop id2
         pick bond (ID $id1) (ID $id2) geometry
         eval($hemhem=min($hemhem,$result))
        end loop id2
       end loop id1

     if ($hemhem < $hemhem1) then   ! Select the coordinates with the smallest
      eval ($hemhem1 = $hemhem)     ! hem-hem separation
      coor copy end
    end if

!-------------- Back-rotations and loop ends -------------------------------------------

     vector show element (X) (atom "CC" 2 G)
     eval ($x2 = $result)
     vector show element (Y) (atom "CC" 2 G)
     eval ($y2 = $result)
     vector show element (Z) (atom "CC" 2 G)
     eval ($z2 = $result)

      eval ($count2 = $count2 + 1)

     end loop rote

     eval ($pin_back = -$pin)

     coor rota sele=(segid CC )
               cent=($x2, $y2, $z2)
               axis=(tail=(atom "CCP" 1 G) head =(atom "CC" 2 G)) $pin_back end

     eval ($count1 = $count1 + 1)

    end loop rotd

    eval ($zeta_back = -$zeta)

    coor rota sele=(segid CC)
              cent=($x2, $y2, $z2)
              axis ($a_norm, $b_norm, $c_norm) $zeta_back end

    eval ($count = $count + 1)

   end loop rotc

!---------------- Output the coordinates with the smallest hem-hem distance ----------------

 coor swap end

!----------------- Write output files -------------------------

write struct output="cc-ccp.psf" end
write param output="cc-ccp.par" end
write coord output="cc-ccp.pdb" end

stop
