# Supplementary material for: Electron Transfer Interactome of Cytochrome c
Source: PLoS Comput Biol. 2012 Dec 6;8(12):e1002807. doi: 10.1371/journal.pcbi.1002807 (PMC3516563; doi:10.1371/journal.pcbi.1002807)
Supplement: Dataset S1 — Script files. (BZ2) [file pcbi.1002807.s001.bz2 › scripts/parallhdg_av.pro]

! Based on standard parallhdg.pro file
! Parameters for N-terminal Pro residues added by Alex Volkov

set message off echo off end
                                             {* set energy constants *} 
evaluate ($kbon = 1000)  ! kcal / mol-A^2
evaluate ($kang =  500)  ! kcal / mol-rad^2
evaluate ($kchi =  500)  ! kcal / mol-rad^2
evaluate ($kback = 500)
evaluate ($kssbon = 1000)
evaluate ($kssang = 500) 
evaluate ($kpla =  500)  ! kcal / mol-rad^2
evaluate ($kdih =    0)  ! kcal / mol-rad^2
evaluate ($kimpr=200.0)

! BONDS

 bonds     H    NA                 $kbon     0.98
 bonds     H    NB                 $kbon     0.98
 bond      H    NH2                $kbon     0.98
 bond      H    NH1                $kbon     0.98
 bond      H    OH                 $kbon     0.96
 bond      H    S                  $kbon     0.96
 bond      HA   CT                 $kbon     1.08
 bond      HA   CP                 $kbon     1.08
 bond      HA   C                  $kbon     1.08
 bond      HC   NC2                $kbon     1.00
 bond      HC   NH1                $kbon     0.98
 bond      HC   NH3                $kbon     1.04
 bond      C    C                  $kbon     1.38
 bond      C    CT                 $kbon     1.53
 bond      C    N                  $kbon     1.305
 bond      C    NP                 $kbon     1.305
 bond      C    NR                 $kbon     1.305
 bond      C    NH1                $kbon     1.305
 bond      C    NH2                $kbon     1.305
 bond      C    NC2                $kbon     1.305
 bond      C    O                  $kbon     1.215
 bond      C    OC                 $kbon     1.22
 bond      C    OH                 $kbon     1.38
 bond      C    CA                 $kbon     1.400
 bond      CA   CA                 $kbon     1.400
 bond      CA   CB                 $kbon     1.404
 bond      CA   CN                 $kbon     1.400
 bond      CA   CT                 $kbon     1.510
 bond      CA   HA                 $kbon     1.080
 bond      CB   CN                 $kbon     1.419
 bond      CC   CT                 $kbon     1.504
 bond      CC   CV                 $kbon     1.375
 bond      CC   NA                 $kbon     1.385
 bond      CN   NA                 $kbon     1.380
 bond      CR   HA                 $kbon     1.080
 bond      CR   NA                 $kbon     1.343
 bond      CR   NB                 $kbon     1.3350
 bond      CT   CT                 $kbon     1.53
 bond      CP   CP                 $kbon     1.53
 bond      CP   CT                 $kbon     1.492
 bond      CT   N                  $kbon     1.49
 bond      CP   N                  $kbon     1.473
 bond      CT   NH1                $kbon     1.49
 bond      CT   NH2                $kbon     1.49
 bond      CT   NH3                $kbon     1.49
 bond      CT   NC2                $kbon     1.49
 bond      CT   OH                 $kbon     1.42
 bond      CT   S                  $kbon     1.81
 bond      CV   HA                 $kbon     1.080
 bond      CV   NB                 $kbon     1.394
 bond      CX   CB                 $kbon     1.459
 bond      CX   CT                 $kbon     1.495
 bond      CX   CW                 $kbon     1.352
 bond      CW   HA                 $kbon     1.080
 bond      CW   NA                 $kbon     1.381
 bond      S    S                  $kssbon   2.02
 bond      CP   NH3                $kbon     1.473 ! N-term Pro (added by Alex Volkov, 10 Dec 2009)

! ANGLES

 angle     H    NH1  H             $kang     107.5
 angle     H    NH1  C             $kang     120.0
 angle     H    NH1  CT            $kang     120.0
 angle     H    NH2  H             $kang     120.0
 angle     H    NH2  C             $kang     120.0
 angle     H    NH2  CT            $kang     120.0
 angle     H    OH   CT            $kang     108.0
 angle     H    S    CT            $kang     108.0
 angle     H    OH   C             $kang     108.0
 angle     HC   NH3  HC            $kang     109.5
 angle     HC   NH3  CT            $kang     109.5
 angle     HC   NH3  CP            $kang     109.5 ! CP, in N-terminal pro
 angle     HC   NC2  HC            $kang     120.0
 angle     HC   NC2  C             $kang     120.0
 angle     HC   NC2  CT            $kang     107.5
 angle     HA   C    C             $kang     120.0
 angle     HA   C    NH1           $kang     120.0
 angle     HA   C    NH2           $kang     120.0
 angle     HA   C    NR            $kang     120.0
 angle     HA   C    O             $kang     120.0
 angle     HA   CR   NA            $kang     124.2
 angle     HA   CR   NB            $kang     124.2
 angle     HA   CT   HA            $kang     109.5
 angle     HA   CT   C             $kang     109.5
 angle     HA   CT   CT            $kang     109.5
 angle     HA   CT   N             $kang     109.5
 angle     HA   CT   NH1           $kang     109.5
 angle     HA   CT   NH3           $kang     109.5
 angle     HA   CT   NC2           $kang     109.5
 angle     HA   CT   OH            $kang     109.5
 angle     HA   CT   S             $kang     109.5
 angle     HA   CV   NB            $kang     125.05
 angle     HA   CW   NA            $kang     125.65
 angle     HA   CT   CP            $kang     109.5
 angle     HA   CP   CT            $kang     109.5
 angle     HA   CP   HA            $kang     109.5
 angle     HA   CP   CP            $kang     109.5
 angle     HA   CP   N             $kang     109.5
 angle     C    C    C             $kang     126.5
 angle     C    C    CT            $kang     122.3
 angle     C    C    NH1           $kang     108.6
 angle     C    C    NP            $kang     109.5
 angle     C    C    NR            $kang     109.5
 angle     C    C    OH            $kang     122.3
 angle     C    CA   CA            $kang     120.0
 angle     C    CA   HA            $kang     120.0
 angle     C    CT   CT            $kang     109.5
 angle     C    CT   N             $kang     111.8
 angle     C    CT   NH1           $kang     109.5  
 angle     C    CT   NH2           $kang     109.5
 angle     C    CT   NH3           $kang     109.5
 angle     C    N    CT            $kang     122.6
 angle     C    N    CP            $kang     125.0
 angle     C    NH1  C             $kang     119.1
 angle     C    NH1  CT            $kang     120.0
 angle     C    NC2  CT            $kang     107.5
 angle     C    NP   C             $kang     106.0
 angle     C    NR   C             $kang     106.0
 angle     CA   C    CA            $kang     120.0
 angle     CA   C    OH            $kang     120.0
 angle     CA   CA   CA            $kang     120.0
 angle     CA   CA   CB            $kang     120.0
 angle     CA   CA   CN            $kang     120.0
 angle     CA   CA   CT            $kang     120.0
 angle     CA   CA   HA            $kang     120.0 
 angle     CA   CB   CN            $kang     118.0
 angle     CA   CN   CB            $kang     122.0
 angle     CA   CT   CT            $kang     109.5
 angle     CA   CT   HA            $kang     109.5
 angle     CB   CA   HA            $kang     120.0
 angle     CB   CX   CT            $kang     128.6
 angle     CB   CX   CW            $kang     106.4 
 angle     CB   CN   NA            $kang     104.4
 angle     CC   CT   CT            $kang     109.5
 angle     CC   CT   HA            $kang     109.5
 angle     CC   CV   HA            $kang     125.05
 angle     CC   CV   NB            $kang     109.9
 angle     CC   NA   CR            $kang     107.3
 angle     CC   NA   H             $kang     126.3
 angle     CN   CA   HA            $kang     120.0
 angle     CN   NA   CW            $kang     111.6
 angle     CN   NA   H             $kang     123.1
 angle     CR   NA   H             $kang     126.3
 angle     CR   NB   H             $kang     126.3
 angle     CV   NB   H             $kang     126.3
 angle     CR   NB   CV            $kang     105.3
 angle     CT   C    N             $kang     116.9
 angle     CT   C    NH1           $kang     117.5
 angle     CT   C    NH2           $kang     120.0
 angle     CT   C    O             $kang     121.25
 angle     CT   C    OH            $kang     117.5
 angle     CT   C    OC            $kang     118.0
 angle     CT   CC   CV            $kang     131.9
 angle     CT   CC   NA            $kang     122.2
 angle     CT   CT   CT            $kang     109.5
 angle     CT   CT   N             $kang     103.0
 angle     CP   CP   N             $kang     103.2
 angle     CP   CP   CT            $kang     106.1
 angle     CP   CT   CT            $kang     104.5
 angle     CT   CT   NH1           $kang     109.5
 angle     CT   CT   NH2           $kang     109.5
 angle     CT   CT   NH3           $kang     109.5
 angle     CT   CT   NC2           $kang     109.5
 angle     CT   CT   OH            $kang     109.5
 angle     CT   CT   S             $kang     109.5
 angle     CT   CX   CW            $kang     125.0
 angle     CT   N    CT            $kang     119.5
 angle     CT   N    CP            $kang     112.0
 angle     CT   NH3  CT            $kang     109.5
 angle     CT   S    CT            $kang      97.2
 angle     CT   S    S             $kssang   104.2
 angle     CV   CC   NA            $kang     105.9
 angle     CW   NA   H             $kang     125.3
 angle     CX   CB   CN            $kang     108.8
 angle     CX   CT   CT            $kang     109.5  
 angle     CX   CT   HA            $kang     109.5
 angle     CX   CW   HA            $kang     125.65
 angle     CX   CW   NA            $kang     108.7
 angle     N    C    O             $kang     122.0
 angle     NA   CR   NB            $kang     111.6
 angle     NH1  C    NC2           $kang     120.0
 angle     NH1  C    NR            $kang     117.0
 angle     NH1  C    O             $kang     121.25
 angle     NH2  C    O             $kang     120.6
 angle     NC2  C    NC2           $kang     120.0
 angle     O    C    OH            $kang     124.5
 angle     OC   C    OC            $kang     124.0
 angle     CA   CN   NA            $kang     133.6
 angle     CA   CB   CX            $kang     133.2
 angle     CT   NH3  CP            $kang     112.0 ! N-term Pro (added by Alex Volkov, 10 Dec 2009)
 angle     CP   CP   NH3           $kang     103.2 ! N-term Pro (added by Alex Volkov, 10 Dec 2009)
 angle     HA   CP   NH3           $kang     109.5 ! N-term Pro (added by Alex Volkov, 10 Dec 2009)

! IMPROPERS

! For dihedrals and impropers, the following convention was adopted:
! All dihedral terms maintaining planarity (esp. omega) have been
! converted into impropers. The only dihedrals left are around
! rotatable bonds. 

 improper  H    X    X    C        $kpla    0    0.0
 improper  H    X    X    NH1      $kpla    0    0.0
 improper  H    X    X    NH2      $kpla    0    0.0
 improper  H    X    X    O        $kpla    0    0.0
 improper  HC   X    X    NH1      $kpla    0    0.0
 improper  HC   X    X    NC2      $kpla    0    0.0
 improper  HC   X    X    NH3      $kpla    0    0.0
 improper  HA   X    X    C        $kpla    0    0.0
 improper  C    X    X    C        $kpla    0    0.0
 improper  C    X    X    CT       $kpla    0    0.0
 improper  C    X    X    N        $kpla    0    0.0
 improper  C    X    X    NH1      $kpla    0    0.0
 improper  C    X    X    NH2      $kpla    0    0.0
 improper  C    X    X    NC2      $kpla    0    0.0
 improper  C    X    X    NR       $kpla    0    0.0
 improper  C    X    X    O        $kpla    0    0.0
 improper  C    X    X    OH       $kpla    0    0.0
 improper  C    X    X    OC       $kpla    0    0.0
 improper  CT   X    X    N        $kpla    0    0.0
 improper  CT   X    X    NH1      $kpla    0    0.0
 improper  CT   X    X    NH3      $kpla    0    0.0
 improper  CT   X    X    NC2      $kpla    0    0.0
 improper  CT   X    X    NR       $kpla    0    0.0
 improper  NH1  X    X    NH1      $kpla    0    0.0
 improper  NH1  X    X    NR       $kpla    0    0.0
 improper  NH1  CT   NC2  HC       $kpla    0    0.0    ! Arg
 improper  CT   C    NH2  H        $kpla    0    0.0    ! Asn and Gln

! note the way the omega planarity is defined which allows switch
! between trans and cis by a patch. 

 improper  CT   C    NH1  CT       $kback   0  180.0    ! peptide omega
 improper  CT   C    N    CT       $kback   0  180.0    ! proline
 improper  CT   N    C    CP       $kback   0  180.0    ! CP peptide bond
 improper  CT   N    CP   C        $kback   0  180.0    ! CP cis peptide bond
 improper  O    C    NH1  CT       $kback   0    0.0    ! CO peptide planarity
 improper  O    C    N    CT       $kback   0    0.0    ! proline
 improper  H    NH1  C    CT       $kback   0    0.0    ! NH peptide planarity
 improper  C    CT   CT   NH1      $kback   0  180.0    ! trans peptide bond
 improper  C    CT   NH1  CT       $kback   0  180.0    ! cis   peptide bond
 improper  C    CT   CT   N        $kback   0  180.0    ! Pro trans peptide bond
 improper  C    CT   N    CT       $kback   0  180.0    ! Pro cis   peptide bond

! 65.977 degrees for the chirality restraints are from
! isolated CAs minimized with bonds and angles only --JK

 improper  HA   NH1  C    CT       $kchi    0   65.977  ! CA chirality
 improper  HA   N    C    CT       $kchi    0   65.977  ! Pro CA chirality
 improper  HA   NH3  C    CT       $kchi    0   65.977  ! N-terminal CA chirality
 improper  HA   C    NH1  CT       $kchi    0   65.977  ! D  CA chirality
 improper  HA   C    N    CT       $kchi    0   65.977  ! D  Pro CA chirality
 improper  HA   C    NH3  CT       $kchi    0   65.977  ! D  N-terminal CA chirality
 improper  HA   CT   OH   CT       $kchi    0   65.977  ! Thr CB chirality
 improper  HA   CT   CT   CT       $kchi    0  -65.977  ! val, leu, ile CB chirality

! stereospecific hydrogen impropers
 improper  HA   HA   NH1  C        $kchi   0   -70.874  ! stereo GLY CA
 improper  HA   HA   CT   HA       $kchi   0   -66.514  ! methyl
 improper  HA   HA   S    HA       $kchi   0   -66.0    ! met methyl
 improper  HC   HC   CT   HC       $kchi   0   -66.0    ! amine for lys & N terminus
 improper  HC   HC   CT   CT       $kchi   0   -70.874  ! PRO N-terminus
 improper  HC   HC   CT   CP       $kchi   0   -70.874  ! CP, N-terminal pro
 improper  HA   HA   CT   CT       $kchi   0   -70.874  ! methylene
! need to get better values for this
 improper  HA   HA   CT   CP       $kchi   0   -70.874  ! CP methylene
 improper  HA   HA   CP   N        $kchi   0   -70.874  ! CP methylene

 improper  HA   HA   CT   CA       $kchi   0   -70.874  ! methylene phe 
 improper  HA   HA   CT   CX       $kchi   0   -70.874  ! methylene trp
 improper  HA   HA   CT   CC       $kchi   0   -70.874  ! methylene his
 improper  HA   HA   CT   C        $kchi   0   -70.874  ! methylene glu, asp
 improper  HA   HA   C    NH1      $kchi   0   -70.874  ! methylene gly
 improper  HA   HA   CT   NH1      $kchi   0   -70.874  ! methylene arg
 improper  HA   HA   CT   NH3      $kchi   0   -70.874  ! methylene lys
 improper  HA   HA   CT   N        $kchi   0   -70.874  ! methylene pro
 improper  HA   HA   CT   S        $kchi   0   -73.230  ! methylene cys, met
 improper  HA   HA   CT   OH       $kchi   0   -71.884  ! methylene ser


! hold rings flat (from parallhgeo)
! trp
 improper   CB   CN   CA   CA      $kpla    0    0.0
 improper   CN   CA   CA   CA      $kpla    0    0.0
 improper   CA   CA   CA   CA      $kpla    0    0.0
 improper   CA   CA   CA   CB      $kpla    0    0.0
 improper   CA   CA   CB   CN      $kpla    0    0.0
 improper   CA   CB   CN   CA      $kpla    0    0.0
 improper   CW   NA   CN   CA      $kpla    0  180.0
 improper   CW   CX   CB   CA      $kpla    0  180.0
 improper   NA   CN   CA   CA      $kpla    0  180.0
 improper   NA   CN   CB   CA      $kpla    0  180.0
 improper   CX   CB   CA   CA      $kpla    0  180.0
 improper   CX   CB   CN   CA      $kpla    0  180.0
 improper   HA   CA   CA   CA      $kpla    0  180.0
 improper   H    NA   CN   CB      $kpla    0  180.0
 improper   HA   CW   NA   CN      $kpla    0  180.0
 improper   CT   CX   CB   CN      $kpla    0  180.0
!phe 
 improper   CT   CA   CA   CA      $kpla    0  180.0
!tyr
 improper   OH   C    CA   CA      $kpla    0  180.0
 improper   HA   CA   CA   C       $kpla    0  180.0
 improper   HA   CA   C    CA      $kpla    0  180.0
 
!improper   CA   C    CA   HA      $kpla    0    0.0
 improper   CA   CA   C    CA      $kpla    0    0.0
 improper   CA   CA   C    HA      $kpla    0    0.0
 improper   CA   CA   CA   C       $kpla    0    0.0
 improper   CA   CA   CB   HA      $kpla    0    0.0
 improper   CA   CA   CN   CA      $kpla    0    0.0
 improper   CA   CB   CA   CA      $kpla    0    0.0
 improper   CA   CN   CA   HA      $kpla    0    0.0
 improper   CB   CX   CN   CA      $kpla    0    0.0
 improper   CC   CT   NA   CV      $kpla    0    0.0
 improper   CC   NA   CR   NB      $kpla    0    0.0
 improper   CN   CB   CA   NA      $kpla    0    0.0
 improper   CN   CB   CX   CW      $kpla    0    0.0
 improper   CN   NA   CW   CX      $kpla    0    0.0
 improper   CR   NA   NB   HA      $kpla    0    0.0
 improper   CR   NB   CV   CC      $kpla    0    0.0
 improper   CV   CC   NA   CR      $kpla    0    0.0
 improper   CV   NB   CC   HA      $kpla    0    0.0
 improper   CW   CX   NA   HA      $kpla    0    0.0
 improper   CW   NA   CN   CB      $kpla    0    0.0
 improper   CX   CW   CB   CT      $kpla    0    0.0
 improper   NA   CN   CB   CX      $kpla    0    0.0
 improper   NA   CR   CC   H       $kpla    0    0.0
 improper   NB   CV   CR   H       $kpla    0    0.0
 improper   NA   CR   NB   CV      $kpla    0    0.0
 improper   NA   CW   CN   H       $kpla    0    0.0
 improper   NA   CW   CX   CB      $kpla    0    0.0
 improper   NB   CV   CC   NA      $kpla    0    0.0
 improper   HA   HA   CP   NH3     $kchi    0  -70.874  ! N-term Pro (added by Alex Volkov, 10 Dec 2009)

! DIHEDRALS

 dihedral  CA   CA   CT   CT       $kdih    3    0.0
 dihedral  CW   CX   CT   CT       $kdih    3    0.0
 dihedral  NA   CC   CT   CT       $kdih    3    0.0
 dihedral  X    NH1  CT   X        $kdih    3    0.0  ! chi1 - chi4
 dihedral  X    CT   CT   X        $kdih    3    0.0  ! chi1 - chi4
 dihedral  X    C    CT   X        $kdih    3    0.0  ! chi1 - chi4
 dihedral  X    S    CT   X        $kdih    3    0.0  ! chi1 - chi4

!Radii as in CHARMM param19x
! the radius is sigma*2^(-5/6)
!  use repel of 0.80
!                   eps     sigma       eps(1:4) sigma(1:4)  
!                                                                               
 nonbonded  C       0.0903   3.2072      0.0903   3.2072         
 NONBonded  CA      0.120    3.2072      0.120    3.2072
 NONBonded  CB      0.145    3.2072      0.145    3.2072
 NONBonded  CC      0.145    3.2072      0.145    3.2072
 NONBonded  CN      0.145    3.2072      0.145    3.2072
 NONBonded  CR      0.1200   3.2072      0.1200   3.2072
 nonbonded  CT      0.0903   3.2072      0.0903   3.2072
 nonbonded  CP      0.0903   3.2072      0.0903   3.2072
 NONBonded  CV      0.1200   3.2072      0.1200   3.2072
 NONBonded  CW      0.1200   3.2072      0.1200   3.2072
 NONBonded  CX      0.1450   3.2072      0.1450   3.2072
 nonbonded  H       0.0498   1.4254      0.0498   1.4254         
 nonbonded  HA      0.0045   2.6157      0.0045   2.6157
 nonbonded  HC      0.0498   1.4254      0.0498   1.4254
 nonbonded  N       0.1592   2.7618      0.1592   2.7618         
 NONBonded  NA      0.1592   2.7618      0.1592   2.7618
 NONBonded  NB      0.1592   2.7618      0.1592   2.7618
 nonbonded  NC2     0.1592   2.7618      0.1592   2.7618
 nonbonded  NH1     0.1592   2.7618      0.1592   2.7618
 nonbonded  NH2     0.1592   2.7618      0.1592   2.7618
 nonbonded  NH3     0.1592   2.7618      0.1592   2.7618
 nonbonded  O       0.2342   2.6406      0.2342   2.6406         
 nonbonded  OC      1.0244   2.6406      1.0244   2.6406
 nonbonded  OH      0.2342   2.6406      0.2342   2.6406
 nonbonded  S       0.0239   3.3854      0.0239   3.3854         

! the following nbfixes allow hydrogen bonding 
! the distance used is (2A/B)^(1/6)*repel
!                         A    B   A1-4  B1-4
 nbfix      H     NB    44.2  1.0  44.2  1.0
 nbfix      H     O     44.2  1.0  44.2  1.0 
 nbfix      H     OC    44.2  1.0  44.2  1.0 
 nbfix      H     OH    44.2  1.0  44.2  1.0 
 nbfix      HC    NB    44.2  1.0  44.2  1.0 
 nbfix      HC    O     44.2  1.0  44.2  1.0 
 nbfix      HC    OC    44.2  1.0  44.2  1.0 
 nbfix      HC    OH    44.2  1.0  44.2  1.0 
