# Supplementary material for: Electron Transfer Interactome of Cytochrome c
Source: PLoS Comput Biol. 2012 Dec 6;8(12):e1002807. doi: 10.1371/journal.pcbi.1002807 (PMC3516563; doi:10.1371/journal.pcbi.1002807)
Supplement: Dataset S1 — Script files. (BZ2) [file pcbi.1002807.s001.bz2 › scripts/search.py]

# search.py
# Last updated on 27 March 2012 by Alex Volkov
#
# The script performs complete conformational search
# of the Cc-CcP binding geometries and outputs the coordinates
# of the Cc centres of mass (CM) defining the coverage of
# the space sampled. The smallest distance between the Cc
# and CcP ET cofactors at each Cc CM is given as the b-factor.
#
# Run with "xplor -smp n -py search.py", where n is the
# number of CPUs to use in parallel.
#
# As a rule, the entire search is split among 10 runs, using 10 CPUs each.
# The variables run_number and nproc_tot (see below) define the current run number and
# the total number of CPUs used to carry out the search.
#

import sys
import math
from os import environ as env
command = xplor.command
import protocol

# Read in parameter and structure files

protocol.initParams(['cc-ccp.par'])
protocol.initStruct(['cc-ccp.psf'], erase=False)

command("""
 set message=off echo=off end
 coor @cc-ccp.pdb                  ! Read in coordinate files
 @learn.cc-ccp.par                 ! Parameters for heme groups and their ligands

 parameter                         ! Non-bonded parameters
  nbonds                           ! for van der Waals (vdW)
   cutnb=5.5                       ! energy term calculation
   rcon=20.
   nbxmod=-2
   repel=0.75
   wmin=0.1
   tolerance=1.
   rexp=2
   irexp=2
   inhibit=0.25
  end
 end

 vector ident (store9) (segid CCP and (resname HEM or ((not resname HEM) and   !Atom selection
              (name N or name O or name C or name HN or name CA or             !for vdW term
               name HA* or name CB))))                                         !calculation

 vector ident (store8) (segid CC and (resname HEC or ((not resname HEC) and
              (name N or name O or name C or name HN or name CA or
               name HA* or name CB))))

 vector ident (store1) (segid CC and resname HEC and (name CHA or name CHB or   !Atom selection for
              name CHC or name CHD or name N* or name C+*))                     !edge-to-edge hem-hem
 vector ident (store2) (segid CCP and resname HEM and (name CHA or name CHB or  !and hem-W191 distance
              name CHC or name CHD or name N* or name C+*))                     !calculations in the
 vector ident (store3) (segid CCP and resi 191 and not (name C or name O or     !Cc-CcP binding geometries
              name CA or name CB or name N or name H*))


 flag exclude * include vdw end              !Active energy terms

 eval ($k=0)
 eval ($sp1=1.0)                             ! Translational increment for vdw optimization
 eval ($cutoff=10.0)                         ! vdW energy cut-off

 eval ($incr_chi = 5)                        ! Cc rotational increments
 eval ($incr_pin = 15)
 eval ($incr_zeta = 5)

 eval ($lchi = 90 - $incr_chi)               ! Cc rotational space
 eval ($lpin = 360 - $incr_pin)
 eval ($lzeta = 90 - $incr_zeta)
 eval ($pitch1 = ($lchi + $incr_chi)/2)
 eval ($pitch2 = ($lzeta + $incr_zeta)/2)

 coor copy end""")

run_number = 1                    # Current run number

d = 31.17                         # Distance between Cc and CcP CMs in the starting structure
dd = 1.0                          # Spatial resolution of the conformational search
arg = 1 - 0.5*(dd/d)**2
dt = math.acos(arg)
nt = int(math.pi/dt)
nproc_tot = 100                   # Total number of processors used in all jobs
nproc = nproc_tot - 1

i = 1
points = [(0.0, 0.0)]

while i <= nt:                    # Definition of theta and phi increments for the
 theta = i*dt                     # conformational search
 y0 = d*math.sin(theta)
 df = math.acos(1-0.5*(dd/y0)**2)
 nf = round(2*math.pi/df)
 j = 1
 while j <= nf:
  phi = j*df
  rotation = (180*theta/math.pi, 180*phi/math.pi)
  points.append(rotation)
  j = j+1
 i = i+1
points.append((180.0, 0.0))
cms = len(points)

jobs = int(cms/nproc)
leftover = cms - jobs*nproc

process = int( env["XPLOR_PROCESS"] )     # Active process ID for each of the parallel jobs in the run

if run_number == 10 and process == 9 :
 jobs1 = leftover
else :
 jobs1 = jobs 
job_count = 0

while job_count < jobs1:
 theta = points[job_count+process*jobs+10*jobs*(run_number-1)][0]
 phi   = points[job_count+process*jobs+10*jobs*(run_number-1)][1]
 job_count = job_count + 1

 command(''' 

  coor swap end
  coor copy end
 
  eval ($theta=%0.6f)                       ! Theta rotations
  eval ($a22 = cos($theta))
  eval ($a23 = sin($theta))
  eval ($a32 = -$a23)
  eval ($a33 = $a22)

  coor rota sele=(segid CC ) cent=(0 0 0)
            matrix=(1    0    0)
                   (0 $a22 $a23)
                   (0 $a32 $a33) end

  eval ($phi = %0.6f)                       ! Phi rotations
  eval ($b11 = cos($phi))
  eval ($b12 = sin($phi))
  eval ($b21 = -$b12)
  eval ($b22 = $b11)

   coor rota sele=(segid CC ) cent=(0 0 0)
             matrix=($b11 $b12 0)
                    ($b21 $b22 0)
                    (0    0    1) end

   eval ($hemhem=9999.0)
   eval ($hemtrp=9999.0)
   eval ($hemhem1=9999.0)
   eval ($hemtrp1=9999.0)

 ! ---- Definition of Chi, Zeta, and Psi rotational axes -----

   vector show element (X) (segid CC and name FE)
   eval ($x1 = $result)
   vector show element (Y) (segid CC and name FE)
   eval ($y1 = $result)
   vector show element (Z) (segid CC and name FE)
   eval ($z1 = $result)

   vector show element (X) (atom "CC" 2 G)
   eval ($x2 = $result)
   vector show element (Y) (atom "CC" 2 G)
   eval ($y2 = $result)
   vector show element (Z) (atom "CC" 2 G)
   eval ($z2 = $result)

   eval ($a_norm = $y2*$z1-$z2*$y1)
   eval ($b_norm = $z2*$x1-$x2*$z1)
   eval ($c_norm = $x2*$y1-$y2*$x1)

   eval ($a_norm1 = $c_norm*$y2 - $b_norm*$z2)
   eval ($b_norm1 = $a_norm*$z2 - $c_norm*$x2)
   eval ($c_norm1 = $b_norm*$x2 - $a_norm*$y2)

   eval ($chi = 0)
   eval ($count = 0)
  
   while ($chi < $lchi) loop rotc            ! Chi rotation around Cc CM

    if ($count = 0) then
     eval ($incr_chi1 = -$pitch1)
    else
     eval ($incr_chi1 = $incr_chi)
    end if

    coor rota sele=(segid CC)
              cent=($x2, $y2, $z2)
              axis ($a_norm1, $b_norm1, $c_norm1) $incr_chi1 end

    eval ($zeta = 0)
    eval ($count1 = 0)

    eval ($chi = $count*$incr_chi1)

    while ($zeta < $lzeta) loop rotd          ! Zeta rotation around Cc CM

     if ($count1 = 0) then
      eval ($incr_zeta1 = -$pitch2)
     else
      eval ($incr_zeta1 = $incr_zeta)
     end if

     coor rota sele=(segid CC)
               cent=($x2, $y2, $z2)
               axis ($a_norm, $b_norm, $c_norm) $incr_zeta1 end

     eval ($zeta = $count1*$incr_zeta1)

     eval ($count2 = 0)
     eval ($pin = 0)

     while ($pin < $lpin) loop rote            ! Psi rotation around Cc CM
      if ($count2 = 0) then
       eval ($incr_pin1 = 0)
      else
       eval ($incr_pin1 = $incr_pin)
      end if

      coor rota sele=(segid CC )
           cent=($x2, $y2, $z2)
           axis=(tail=(atom "CCP" 1 G) head =(atom "CC" 2 G)) $incr_pin1 end

      eval ($pin = $count2*$incr_pin1)

 !------------- VDW optimization ----------------------------------------

      constraints interaction (store9)(store8) end
      energy end

      eval ($e=$VDW)

      if ($e > $cutoff) then

       while ($e > $cutoff) loop min
        coor translate sele=(segid CC)
                       vector=(tail=(atom "CCP" 1 G) head =(atom "CC" 2 G))
                       dist=$sp1 end
        energy end
        eval ($e=$VDW)
       end loop min

      else

       while ($e < $cutoff) loop max
        coor translate sele=(segid CC)
                       vector=(tail=(atom "CC" 2 G) head =(atom "CCP" 1 G))
                      dist=$sp1 end
        energy end
        eval ($e=$VDW)
       end loop max

      coor translate sele=(segid CC)
                     vector=(tail=(atom "CCP" 1 G) head =(atom "CC" 2 G))
                     dist=$sp1 end
      end if

 ! -------------- Fe-Fe, hem-hem, and hem-W191 distance calculations  -------------

       for $id1 in id (store1) loop id1
        for $id2 in id (store2) loop id2
         pick bond (ID $id1) (ID $id2) geometry
         eval($hemhem=min($hemhem,$result))
        end loop id2
        for $id3 in id (store3) loop id3
         pick bond (ID $id1) (ID $id3) geometry
         eval($hemtrp=min($hemtrp,$result))
        end loop id3
       end loop id1

      if ($hemhem < $hemhem1) then
         eval ($hemhem1=$hemhem)
         eval ($hemchi=$chi)
         eval ($hemzeta=$zeta)
         eval ($hempin=$pin)
         vector show element (X) (atom "CC" 2 G)
         eval ($hem_x = $result)
         vector show element (Y) (atom "CC" 2 G)
         eval ($hem_y = $result)
         vector show element (Z) (atom "CC" 2 G)
         eval ($hem_z = $result)
      end if

      if ($hemtrp < $hemtrp1) then
         eval ($hemtrp1=$hemtrp)
         eval ($trpchi=$chi)
         eval ($trpzeta=$zeta)
         eval ($trppin=$pin)
         vector show element (X) (atom "CC" 2 G)
         eval ($trp_x = $result)
         vector show element (Y) (atom "CC" 2 G)
         eval ($trp_y = $result)
         vector show element (Z) (atom "CC" 2 G)
         eval ($trp_z = $result)
      end if

     vector show element (X) (atom "CC" 2 G)
     eval ($x2 = $result)
     vector show element (Y) (atom "CC" 2 G)
     eval ($y2 = $result)
     vector show element (Z) (atom "CC" 2 G)
     eval ($z2 = $result)

 !------------------------- Back-rotations and loop ends ----------

      eval ($count2 = $count2 + 1)

     end loop rote

     eval ($pin_back = -$pin)

     coor rota sele=(segid CC )
               cent=($x2, $y2, $z2)
               axis=(tail=(atom "CCP" 1 G) head =(atom "CC" 2 G)) $pin_back end

     eval ($count1 = $count1 + 1)

    end loop rotd

    eval ($zeta_back = $pitch2-$zeta)

    coor rota sele=(segid CC)
              cent=($x2, $y2, $z2)
              axis ($a_norm, $b_norm, $c_norm) $zeta_back end

    eval ($count = $count + 1)

   end loop rotc

   eval ($chi_back = $pitch1-$chi)

   coor rota sele=(segid CC)
             cent=($x2, $y2, $z2)
             axis ($a_norm1, $b_norm1, $c_norm1) $chi_back end
 ''' % (theta, phi))

# Generating output files.
#
# For each (theta, phi) increment, the script outputs the coordinates
# of the Cc CMs with the smallest Cc-CcP hem-hem (runX_cmY_hemZ.pdb) and
# hem-W191 (runX_cmY_trpZ.pdb) distances as the b-factors. X, Y, and Z
# are the respective run, job, and output structure numbers.
#
# Translational (Theta, Phi) and rotational (Chi, Zeta, Psi) coordinates for
# each Cc CM are given in the captions of the output files.

 
 command('''
    eval($k = $k +1)
    eval ($filename1 = "./run1/run%d_cm%d_hem"+encode($k)+".pdb")
    eval ($filename2 = "./run1/run%d_cm%d_trp"+encode($k)+".pdb")
    remarks theta, phi %0.6f, %0.6f
    remarks chi, zeta, psi (Heme-to-Heme): $hemchi, $hemzeta, $hempin
    remarks chi, zeta, psi (Heme-to-W191): $trpchi, $trpzeta, $trppin
    remarks cm_count $k
    remarks Heme-to-Heme: $hemhem
    remarks Heme-to-W191: $hemtrp
    vector do (X=$hem_x) (atom "CC" 2 G)
    vector do (Y=$hem_y) (atom "CC" 2 G)
    vector do (Z=$hem_z) (atom "CC" 2 G)
    vector do (b = $hemhem) (segid CC and name G)
    write coord sele=(segid CC and name G) output=$filename1 end
    vector do (X=$trp_x) (atom "CC" 2 G)
    vector do (Y=$trp_y) (atom "CC" 2 G)
    vector do (Z=$trp_z) (atom "CC" 2 G)
    vector do (b = $hemtrp) (segid CC and name G)
    write coord sele=(segid CC and name G) output=$filename2 end

 ''' % (run_number, process, run_number, process, theta, phi))
