# Supplementary material for: Electron Transfer Interactome of Cytochrome c
Source: PLoS Comput Biol. 2012 Dec 6;8(12):e1002807. doi: 10.1371/journal.pcbi.1002807 (PMC3516563; doi:10.1371/journal.pcbi.1002807)
Supplement: Dataset S1 — Script files. (BZ2) [file pcbi.1002807.s001.bz2 › scripts/toph11.pep]

REMARKS  TOPH11-MACRO for protein sequence

! this is a macro to define standard protein peptide bonds
! and termini to generate a protein sequence.
! it should be added as @TOPH11.PEP in the SEGMent SEQUence
! level.
! 
! Author: Axel Brunger, 19-JAN-84


LINK PEPP    HEAD - *     TAIL + PRO     END  { LINK to PRO }
LINK PEPT    HEAD - *     TAIL + *       END

FIRSt PROP                TAIL + PRO     END { nter for PRO }
FIRSt NTER                TAIL + *       END

LAST  CTER   HEAD - *                    END
