# Supplementary material for: Electron Transfer Interactome of Cytochrome c
Source: PLoS Comput Biol. 2012 Dec 6;8(12):e1002807. doi: 10.1371/journal.pcbi.1002807 (PMC3516563; doi:10.1371/journal.pcbi.1002807)
Supplement: Dataset S1 — Script files. (BZ2) [file pcbi.1002807.s001.bz2 › scripts/run1/run1_cm0_hem6.pdb]

REMARK FILENAME="/svub4/ovolkov/data/CcCcP/scripts_test/./run1/run1_cm0_hem6."
REMARK theta, phi 1.838250, 300.042569
REMARK chi, zeta, psi (Heme-to-Heme): 80, 50, 255
REMARK chi, zeta, psi (Heme-to-W191): 85, 50, 150
REMARK cm_count 6
REMARK Heme-to-Heme: 16.5886
REMARK Heme-to-W191: 14.5268
REMARK DATE:29-Mar-12  04:37:37       created by user: ovolkov
ATOM   6477  G   GB      2      -0.810   0.469  29.155  1.00 16.59      CC  
END
