# Supplementary material for: Electron Transfer Interactome of Cytochrome c
Source: PLoS Comput Biol. 2012 Dec 6;8(12):e1002807. doi: 10.1371/journal.pcbi.1002807 (PMC3516563; doi:10.1371/journal.pcbi.1002807)
Supplement: Dataset S1 — Script files. (BZ2) [file pcbi.1002807.s001.bz2 › scripts/run1/run1_cm0_hem7.pdb]

REMARK FILENAME="/svub4/ovolkov/data/CcCcP/scripts_test/./run1/run1_cm0_hem7."
REMARK theta, phi 1.838250, 360.051083
REMARK chi, zeta, psi (Heme-to-Heme): 65, 45, 195
REMARK chi, zeta, psi (Heme-to-W191): 60, 70, 15
REMARK cm_count 7
REMARK Heme-to-Heme: 16.9747
REMARK Heme-to-W191: 14.8519
REMARK DATE:29-Mar-12  05:01:58       created by user: ovolkov
ATOM   6477  G   GB      2       0.001   0.968  30.154  1.00 16.97      CC  
END
