# Supplementary material for: Electron Transfer Interactome of Cytochrome c
Source: PLoS Comput Biol. 2012 Dec 6;8(12):e1002807. doi: 10.1371/journal.pcbi.1002807 (PMC3516563; doi:10.1371/journal.pcbi.1002807)
Supplement: Dataset S1 — Script files. (BZ2) [file pcbi.1002807.s001.bz2 › scripts/run1/run1_cm0_trp8.pdb]

REMARK FILENAME="/svub4/ovolkov/data/CcCcP/scripts_test/./run1/run1_cm0_trp8."
REMARK theta, phi 3.676499, 28.974069
REMARK chi, zeta, psi (Heme-to-Heme): 50, 60, 0
REMARK chi, zeta, psi (Heme-to-W191): 50, 60, 0
REMARK cm_count 8
REMARK Heme-to-Heme: 16.8533
REMARK Heme-to-W191: 14.2445
REMARK DATE:29-Mar-12  05:26:21       created by user: ovolkov
ATOM   6477  G   GB      2       0.937   1.693  30.108  1.00 14.24      CC  
END
